# Supplementary material for: Decoupling anion-ordering and spin-Peierls transitions in a strongly one-dimensional organic conductor with a chessboard structure, (o-Me2TTF)2NO3
Source: IUCrJ. 2018 Apr 27;5(Pt 3):361–72. doi: 10.1107/S2052252518004967 (PMC5929382; doi:10.1107/S2052252518004967)
Supplement: Supplementary file 1 [file m-05-00361-sup1.cif]

data_oDMTTF2NO3_250K
#==============================================================================

# PROCESSING SUMMARY (IUCr Office Use Only)

_journal_date_recd_electronic      2018-01-02
_journal_date_to_coeditor         ?
_journal_date_from_coeditor       ?
_journal_date_accepted     2018-03-27
_journal_date_printers_first      ?
_journal_date_printers_final      ?
_journal_date_proofs_out          ?
_journal_date_proofs_in           ?
_journal_coeditor_name            ?
_journal_coeditor_code      LC5098SUP1
_journal_coeditor_notes
; ?
;
_journal_paper_category      FA
_journal_techeditor_code      M180496
_iucr_compatibility_tag          ACTA95
_journal_techeditor_notes  
;
;
_journal_coden_ASTM               ?
_journal_name_full                ?
_journal_year                     ?
_journal_volume                   ?
_journal_issue                    ?
_journal_page_first               ?
_journal_page_last                ?
_journal_suppl_publ_number        ?
_journal_suppl_publ_pages         ?

#==============================================================================


_publ_section_references
;
Dolomanov, O.V., Bourhis, L.J., Gildea, R.J, Howard, J.A.K. & Puschmann, H.
 (2009), J. Appl. Cryst. 42, 339-341.

Sheldrick, G.M. (2015). Acta Cryst. A71, 3-8.

Sheldrick, G.M. (2015). Acta Cryst. C71, 3-8.
;
_chemical_formula_moiety          '2(C8 H8 S4), N O3'
_chemical_formula_sum             'C16 H16 N O3 S8'
_chemical_formula_weight          526.78
_chemical_melting_point           'not measured'
loop_
  _atom_type_symbol
  _atom_type_description
  _atom_type_scat_dispersion_real
  _atom_type_scat_dispersion_imag
  _atom_type_scat_source
 'C' 'C' 0.0181 0.0091 'International Tables Vol C Tables 4.2.6.8 and 6.1.1.4'
 'H' 'H' 0.0000 0.0000 'International Tables Vol C Tables 4.2.6.8 and 6.1.1.4'
 'N' 'N' 0.0311 0.0180 'International Tables Vol C Tables 4.2.6.8 and 6.1.1.4'
 'O' 'O' 0.0492 0.0322 'International Tables Vol C Tables 4.2.6.8 and 6.1.1.4'
 'S' 'S' 0.3331 0.5567 'International Tables Vol C Tables 4.2.6.8 and 6.1.1.4'

_shelx_space_group_comment
;
The symmetry employed for this shelxl refinement is uniquely defined
by the following loop, which should always be used as a source of
symmetry information in preference to the above space-group names.
They are only intended as comments.
;
_space_group_crystal_system       'monoclinic'
_space_group_IT_number            14
_space_group_name_H-M_alt         'P 1 21/c 1'
_space_group_name_Hall            '-P 2ybc'
loop_
  _space_group_symop_operation_xyz
 'x, y, z'
 '-x, y+1/2, -z+1/2'
 '-x, -y, -z'
 'x, -y-1/2, z-1/2'

_cell_length_a                    7.04980(10)
_cell_length_b                    12.1123(2)
_cell_length_c                    12.7923(2)
_cell_angle_alpha                 90
_cell_angle_beta                  102.710(2)
_cell_angle_gamma                 90
_cell_volume                      1065.56(3)
_cell_formula_units_Z             2
_cell_measurement_reflns_used     10520
_cell_measurement_temperature     250.00(10)
_cell_measurement_theta_max       72.5300
_cell_measurement_theta_min       5.0700
_exptl_absorpt_coefficient_mu     7.938
_exptl_absorpt_correction_T_max   1.0000
_exptl_absorpt_correction_T_min   0.43494
_exptl_absorpt_correction_type    multi-scan
_exptl_absorpt_process_details
;
CrysAlisPro 1.171.38.43 (Rigaku Oxford Diffraction, 2015)
Empirical absorption correction using spherical harmonics,
 implemented in SCALE3 ABSPACK scaling algorithm.
;
_exptl_crystal_colour             'clear dark brown'
_exptl_crystal_colour_lustre      clear
_exptl_crystal_colour_modifier    dark
_exptl_crystal_colour_primary     brown
_exptl_crystal_density_diffrn     1.642
_exptl_crystal_density_meas       'not measured'
_exptl_crystal_density_method     'none'
_exptl_crystal_description        plate
_exptl_crystal_F_000              542
_exptl_crystal_recrystallization_method ?
_exptl_crystal_size_max           0.202
_exptl_crystal_size_mid           0.153
_exptl_crystal_size_min           0.03
_diffrn_reflns_av_R_equivalents   0.0370
_diffrn_reflns_av_unetI/netI      0.0169
_diffrn_reflns_Laue_measured_fraction_full 1.000
_diffrn_reflns_Laue_measured_fraction_max 1.000
_diffrn_reflns_limit_h_max        8
_diffrn_reflns_limit_h_min        -8
_diffrn_reflns_limit_k_max        14
_diffrn_reflns_limit_k_min        -14
_diffrn_reflns_limit_l_max        15
_diffrn_reflns_limit_l_min        -15
_diffrn_reflns_number             16535
_diffrn_reflns_point_group_measured_fraction_full 1.000
_diffrn_reflns_point_group_measured_fraction_max 1.000
_diffrn_reflns_theta_full         67.684
_diffrn_reflns_theta_max          72.590
_diffrn_reflns_theta_min          5.089
_diffrn_ambient_environment       N~2~
_diffrn_ambient_temperature       250.00(10)
_diffrn_detector                  'CCD plate'
_diffrn_detector_area_resol_mean  8.0662
_diffrn_detector_type             EosS2
_diffrn_measured_fraction_theta_full 1.000
_diffrn_measured_fraction_theta_max 1.000
_diffrn_measurement_details
;
List of Runs (angles in degrees, time in seconds):

  # Type    Start    End  Width  t~exp~   \w     \q     \k     \f   Frames
--------------------------------------------------------------------------
  1  \w    -22.00   4.00   1.00    1.00    --    0.00  57.00 -30.00   26
  2  \w     21.00  71.00   1.00    1.00    --    0.00  57.00 -30.00   50
  3  \w     17.00  42.00   1.00    2.00    --   52.00  81.00-130.33   25
  4  \w     36.00 127.00   1.00    2.00    --   57.50  61.00-120.00   91
  5  \w     75.00 132.00   1.00    2.00    --   60.00  76.00 -20.19   57
  6  \w     85.00 130.00   1.00    2.00    --   60.00  76.00  95.42   45
  7  \w    115.00 148.00   1.00    3.00    --  115.00  77.00  30.00   33
  8  \w    133.00 158.00   1.00    3.00    --  115.00  38.00   0.00   25
  9  \w    132.00 157.00   1.00    3.00    --  115.00  50.00 -30.00   25
 10  \w    133.00 158.00   1.00    3.00    --  115.00  77.00 -30.00   25
 11  \w    131.00 157.00   1.00    3.00    --  115.00  77.00 -90.00   26
 12  \w    123.00 148.00   1.00    3.00    --  115.00  77.00-150.00   25
 13  \w    126.00 154.00   1.00    3.00    --  115.00  50.00-180.00   28
 14  \w    118.00 144.00   1.00    3.00    --  115.00  77.00 -60.00   26
 15  \w    124.00 157.00   1.00    3.00    --  115.00  63.00 -30.00   33
 16  \w    121.00 147.00   1.00    3.00    --  115.00  63.00 -60.00   26
 17  \w    114.00 157.00   1.00    3.00    --  115.00  77.00   0.00   43
 18  \w    116.00 155.00   1.00    3.00    --  115.00  77.00  60.00   39
 19  \w    133.00 158.00   1.00    3.00    --  115.00  77.00  90.00   25
 20  \w    127.00 157.00   1.00    3.00    --  115.00  77.00 120.00   30
 21  \w    127.00 158.00   1.00    3.00    --  115.00  63.00  90.00   31
 22  \w    131.00 156.00   1.00    3.00    --  115.00  25.00 120.00   25
 23  \w    124.00 154.00   1.00    3.00    --  115.00  63.00 150.00   30
 24  \w    125.00 157.00   1.00    3.00    --  115.00  63.00 120.00   32
 25  \w     90.00 115.00   1.00    3.00    --  115.00  63.00  30.00   25
 26  \w     89.00 115.00   1.00    3.00    --  115.00  63.00  60.00   26
 27  \w     92.00 142.00   1.00    3.00    --  115.00  50.00  60.00   50
 28  \w     89.00 115.00   1.00    3.00    --  115.00  63.00 -30.00   26
 29  \w     91.00 117.00   1.00    3.00    --  115.00  50.00 -30.00   26
 30  \w     90.00 117.00   1.00    3.00    --  115.00  63.00   0.00   27
 31  \w     82.00 108.00   1.00    3.00    --  115.00  77.00  30.00   26
 32  \w     82.00 111.00   1.00    3.00    --  115.00  77.00   0.00   29
 33  \w     83.00 118.00   1.00    3.00    --  115.00  77.00 -30.00   35
 34  \w     89.00 156.00   1.00    3.00    --  115.00  63.00 -90.00   67
 35  \w     93.00 120.00   1.00    3.00    --  115.00  50.00-180.00   27
 36  \w     85.00 150.00   1.00    3.00    --  115.00  38.00-120.00   65
 37  \w     87.00 138.00   1.00    3.00    --  115.00 -50.00-150.00   51
 38  \w    105.00 145.00   1.00    3.00    --  115.00 -77.00 -90.00   40
 39  \w     89.00 116.00   1.00    3.00    --  115.00-111.00 -90.00   27
 40  \w     85.00 121.00   1.00    3.00    --  115.00 -63.00 -30.00   36
 41  \w     89.00 123.00   1.00    3.00    --  115.00 -77.00 -30.00   34
 42  \w     74.00 116.00   1.00    3.00    --  115.00-111.00   0.00   42
 43  \w    111.00 136.00   1.00    3.00    --  115.00 -63.00  90.00   25
 44  \w     92.00 140.00   1.00    3.00    --  115.00 -38.00 120.00   48
 45  \w     81.00 112.00   1.00    3.00    --  115.00-111.00 150.00   31
 46  \w     52.00 107.00   1.00    3.00    --  115.00 -63.00  90.00   55
 47  \w     55.00 113.00   1.00    3.00    --  115.00-111.00 120.00   58
 48  \w     44.00  84.00   1.00    3.00    --  115.00 -38.00 120.00   40
 49  \w     71.00  98.00   1.00    3.00    --  115.00  25.00 120.00   27
 50  \w     89.00 115.00   1.00    3.00    --  115.00  63.00  90.00   26
 51  \w     89.00 121.00   1.00    3.00    --  115.00  63.00 120.00   32
 52  \w     89.00 115.00   1.00    3.00    --  115.00  63.00 150.00   26
 53  \w     82.00 108.00   1.00    3.00    --  115.00  77.00 120.00   26
 54  \w     82.00 122.00   1.00    3.00    --  115.00  77.00  90.00   40
 55  \w     82.00 108.00   1.00    3.00    --  115.00  77.00 150.00   26
 56  \w     83.00 110.00   1.00    3.00    --  115.00  77.00  60.00   27
 57  \w     84.00 112.00   1.00    3.00    --  115.00  38.00   0.00   28
 58  \w     82.00 108.00   1.00    3.00    --  115.00  77.00 -60.00   26
 59  \w     89.00 119.00   1.00    3.00    --  115.00  63.00 -60.00   30
 60  \w     89.00 115.00   1.00    3.00    --  115.00  63.00-120.00   26
 61  \w     83.00 144.00   1.00    3.00    --  115.00  77.00-120.00   61
 62  \w     89.00 115.00   1.00    3.00    --  115.00  63.00-180.00   26
 63  \w     82.00 108.00   1.00    3.00    --  115.00  77.00-150.00   26
 64  \w     82.00 144.00   1.00    3.00    --  115.00  77.00-180.00   62
 65  \w     82.00 110.00   1.00    3.00    --  115.00  77.00 -90.00   28
 66  \w     51.00 104.00   1.00    2.00    --   64.00  66.00-160.09   53
 67  \w     46.00 143.00   1.00    2.00    --   76.00  71.00 -65.00   97
 68  \w     59.00 130.00   1.00    2.00    --   64.00  64.00  59.22   71
 69  \w     55.00 117.00   1.00    3.00    --   88.00  76.00  18.74   62
 70  \w     45.00 141.00   1.00    2.00    --   72.00  65.00 153.01   96
 71  \w     42.00  78.00   1.00    2.00    --   64.00  64.00 117.33   36
 72  \w     31.00  57.00   1.00    2.00    --   60.00  77.00 174.65   26
 73  \w     17.00  42.00   1.00    2.00    --   52.00  80.00 167.13   25
 74  \w     27.00  53.00   1.00    2.00    --   60.00  76.00  95.42   26
 75  \w      8.00  36.00   1.00    2.00    --   44.00  85.00  76.33   28
 76  \w     -3.00  22.00   1.00    2.00    --   40.00  95.00 141.05   25
 77  \w    -12.00  13.00   1.00    2.00    --   36.00 104.00 163.58   25
 78  \w     16.00  41.00   1.00    2.00    --   52.00  82.00  -2.34   25
 79  \w     27.00  53.00   1.00    2.00    --   60.00  76.00 -20.19   26
 80  \w     31.00  71.00   1.00    2.00    --   64.00  76.00  -4.34   40
 81  \w     34.00  60.00   1.00    2.00    --   64.00  71.00 -60.89   26
 82  \w      3.00  28.00   1.00    2.00    --   44.00  91.00 -24.04   25
 83  \w     -9.00  16.00   1.00    2.00    --   36.00  99.00 -46.17   25
 84  \w     42.00 136.00   1.00    3.00    --  115.00 -25.00 -60.00   94
 85  \w     72.00 114.00   1.00    3.00    --  115.00-111.00-150.00   42
 86  \w     49.00  76.00   1.00    3.00    --  115.00 -50.00-150.00   27
 87  \w     44.00  90.00   1.00    3.00    --  115.00 -77.00 -90.00   46
 88  \w     45.00  75.00   1.00    3.00    --  115.00 -77.00 -30.00   30
 89  \w     42.00  86.00   1.00    3.00    --  115.00-111.00 -90.00   44
 90  \w     44.00 128.00   1.00    3.00    --  115.00 -38.00  30.00   84
 91  \w     14.00  42.00   1.00    1.00    --    0.00 -99.00  60.00   28
 92  \w     -7.00  50.00   1.00    2.00    --   57.50 -61.00  90.00   57
 93  \w    -20.00   6.00   1.00    1.00    --    0.00 -99.00  60.00   26
 94  \w    -52.00 -25.00   1.00    2.00    --  -57.50 -77.00  90.00   27
 95  \w    -55.00 -24.00   1.00    2.00    --  -57.50 -77.00  30.00   31
 96  \w    -49.00 -24.00   1.00    2.00    --  -57.50 -77.00   0.00   25
 97  \w    -53.00 -26.00   1.00    2.00    --  -57.50 -77.00-120.00   27
 98  \w    -15.00  33.00   1.00    1.00    --    0.00 -77.00-150.00   48
 99  \w    -69.00 -22.00   1.00    1.00    --    0.00 -77.00-150.00   47
100  \w    -80.00  11.00   1.00    2.00    --  -57.50  61.00   0.00   91
101  \w    -91.00  14.00   1.00    2.00    --  -57.50  77.00-120.00  105
102  \w   -110.00  -3.00   1.00    2.00    --  -57.50 125.00   0.00  107
;
_diffrn_measurement_device        'four-circle diffractometer'
_diffrn_measurement_device_type   'SuperNova, Single source at offset, EosS2'
_diffrn_measurement_method        '\w scans'
_diffrn_orient_matrix_type
'CrysAlisPro convention (1999,Acta A55,543-557)'
_diffrn_orient_matrix_UB_11       0.1323390000
_diffrn_orient_matrix_UB_12       0.1015826000
_diffrn_orient_matrix_UB_13       0.0300772000
_diffrn_orient_matrix_UB_21       0.0544115000
_diffrn_orient_matrix_UB_22       -0.0048258000
_diffrn_orient_matrix_UB_23       -0.1101452000
_diffrn_orient_matrix_UB_31       -0.1723684000
_diffrn_orient_matrix_UB_32       0.0763685000
_diffrn_orient_matrix_UB_33       -0.0469637000
_diffrn_radiation_monochromator   mirror
_diffrn_radiation_probe           x-ray
_diffrn_radiation_type            CuK\a
_diffrn_radiation_wavelength      1.54184
_diffrn_source                    'micro-focus sealed X-ray tube'
_diffrn_source_type               'SuperNova (Cu) X-ray Source'
_reflns_Friedel_coverage          0.000
_reflns_Friedel_fraction_full     .
_reflns_Friedel_fraction_max      .
_reflns_number_gt                 1998
_reflns_number_total              2108
_reflns_odcompleteness_completeness 88.87
_reflns_odcompleteness_iscentric  1
_reflns_odcompleteness_theta      82.46
_reflns_special_details
;
 Reflections were merged by SHELXL according to the crystal
 class for the calculation of statistics and refinement.
 
 _reflns_Friedel_fraction is defined as the number of unique
 Friedel pairs measured divided by the number that would be
 possible theoretically, ignoring centric projections and
 systematic absences.
;
_reflns_threshold_expression      'I > 2\s(I)'
_computing_cell_refinement        'CrysAlisPro 1.171.38.43 (Rigaku OD, 2015)'
_computing_data_collection        'CrysAlisPro 1.171.38.43 (Rigaku OD, 2015)'
_computing_data_reduction         'CrysAlisPro 1.171.38.43 (Rigaku OD, 2015)'
_computing_molecular_graphics     'Mercury3.9 (2016)'
_computing_publication_material   'Olex2 (Dolomanov et al., 2009)'
_computing_structure_refinement   'ShelXL (Sheldrick, 2015)'
_computing_structure_solution     'ShelXT (Sheldrick, 2015)'
_refine_diff_density_max          0.311
_refine_diff_density_min          -0.198
_refine_diff_density_rms          0.043
_refine_ls_extinction_coef        0.00152(18)
_refine_ls_extinction_expression  'Fc^*^=kFc[1+0.001xFc^2^\l^3^/sin(2\q)]^-1/4^'
_refine_ls_extinction_method      'SHELXL-2014/7 (Sheldrick 2014'
_refine_ls_goodness_of_fit_ref    1.051
_refine_ls_hydrogen_treatment     constr
_refine_ls_matrix_type            full
_refine_ls_number_parameters      145
_refine_ls_number_reflns          2108
_refine_ls_number_restraints      6
_refine_ls_R_factor_all           0.0250
_refine_ls_R_factor_gt            0.0237
_refine_ls_restrained_S_all       1.071
_refine_ls_shift/su_max           0.001
_refine_ls_shift/su_mean          0.000
_refine_ls_structure_factor_coef  Fsqd
_refine_ls_weighting_details
'w=1/[\s^2^(Fo^2^)+(0.0348P)^2^+0.3509P] where P=(Fo^2^+2Fc^2^)/3'
_refine_ls_weighting_scheme       calc
_refine_ls_wR_factor_gt           0.0649
_refine_ls_wR_factor_ref          0.0665
_refine_special_details           
;
 SIMU  restrain is used for N1 and O3 atom sites. NO3 ion is disordered 
 in a ratio of 0.5 to 0.5 about the inversion center.
;
_atom_sites_solution_hydrogens    geom
_atom_sites_solution_primary      dual
_atom_sites_solution_secondary    difmap
loop_
  _atom_site_label
  _atom_site_type_symbol
  _atom_site_fract_x
  _atom_site_fract_y
  _atom_site_fract_z
  _atom_site_U_iso_or_equiv
  _atom_site_adp_type
  _atom_site_occupancy
  _atom_site_site_symmetry_order
  _atom_site_calc_flag
  _atom_site_refinement_flags_posn
  _atom_site_refinement_flags_adp
  _atom_site_refinement_flags_occupancy
  _atom_site_disorder_assembly
  _atom_site_disorder_group
 S4 S 0.24323(5) 0.64278(3) 0.52172(3) 0.03423(12) Uani 1 1 d . . . . .
 S1 S 0.35616(5) 0.44973(3) 0.70223(3) 0.03578(12) Uani 1 1 d . . . . .
 S3 S 0.18115(6) 0.47504(3) 0.35442(3) 0.03518(12) Uani 1 1 d . . . . .
 S2 S 0.29388(6) 0.28399(3) 0.53041(3) 0.03661(12) Uani 1 1 d . . . . .
 C1 C 0.2911(2) 0.42257(12) 0.56567(11) 0.0298(3) Uani 1 1 d . . . . .
 C2 C 0.3889(2) 0.31228(15) 0.73885(13) 0.0433(4) Uani 1 1 d . . . . .
 H2 H 0.4249 0.2916 0.8105 0.052 Uiso 1 1 calc R . . . .
 C6 C 0.1730(2) 0.68940(12) 0.38949(13) 0.0351(3) Uani 1 1 d . . . . .
 C8 C 0.1536(3) 0.81204(14) 0.37560(16) 0.0486(4) Uani 1 1 d . . . . .
 H8A H 0.0598 0.8391 0.4136 0.073 Uiso 1 1 calc GR . . . .
 H8B H 0.1114 0.8292 0.3008 0.073 Uiso 1 1 calc GR . . . .
 H8C H 0.2771 0.8464 0.4035 0.073 Uiso 1 1 calc GR . . . .
 C5 C 0.1443(2) 0.61208(13) 0.31231(12) 0.0351(3) Uani 1 1 d . . . . .
 C7 C 0.0855(3) 0.62930(17) 0.19369(13) 0.0486(4) Uani 1 1 d . . . . .
 H7A H 0.1844 0.6004 0.1604 0.073 Uiso 1 1 calc GR . . . .
 H7B H 0.0695 0.7068 0.1787 0.073 Uiso 1 1 calc GR . . . .
 H7C H -0.0350 0.5918 0.1660 0.073 Uiso 1 1 calc GR . . . .
 C4 C 0.2446(2) 0.50355(12) 0.49022(11) 0.0302(3) Uani 1 1 d . . . . .
 C3 C 0.3607(2) 0.23718(14) 0.66082(14) 0.0431(4) Uani 1 1 d . . . . .
 H3 H 0.3764 0.1622 0.6761 0.052 Uiso 1 1 calc R . . . .
 O3 O 0.6524(8) -0.0419(5) 0.4802(9) 0.128(2) Uani 0.5 1 d . U . A 3
 O1 O 0.5777(14) -0.0689(3) 0.5566(4) 0.113(2) Uani 0.5 1 d . . . A 1
 O2 O 0.4522(13) -0.0260(7) 0.5778(3) 0.110(2) Uani 0.5 1 d . . . A 2
 N1 N 0.5000 0.0000 0.5000 0.0542(6) Uani 1 2 d S TU P . .

loop_
  _atom_site_aniso_label
  _atom_site_aniso_U_11
  _atom_site_aniso_U_22
  _atom_site_aniso_U_33
  _atom_site_aniso_U_23
  _atom_site_aniso_U_13
  _atom_site_aniso_U_12
 S4 0.0382(2) 0.03008(19) 0.0341(2) -0.00486(13) 0.00720(15) -0.00216(13)
 S1 0.0369(2) 0.0416(2) 0.02872(19) -0.00214(14) 0.00697(15) -0.00089(14)
 S3 0.0432(2) 0.0350(2) 0.02752(19) -0.00422(13) 0.00819(15) -0.00491(14)
 S2 0.0397(2) 0.0308(2) 0.0401(2) -0.00330(14) 0.01031(16) -0.00150(14)
 C1 0.0290(7) 0.0323(7) 0.0290(7) -0.0022(5) 0.0083(5) -0.0020(5)
 C2 0.0410(9) 0.0506(9) 0.0379(8) 0.0123(7) 0.0080(7) 0.0011(7)
 C6 0.0300(7) 0.0352(8) 0.0399(8) 0.0057(6) 0.0075(6) -0.0030(6)
 C8 0.0456(9) 0.0353(9) 0.0628(11) 0.0077(8) 0.0072(8) -0.0027(7)
 C5 0.0316(7) 0.0398(8) 0.0339(7) 0.0054(6) 0.0074(6) -0.0045(6)
 C7 0.0484(10) 0.0620(11) 0.0344(8) 0.0097(7) 0.0070(7) -0.0054(8)
 C4 0.0313(7) 0.0315(7) 0.0282(7) -0.0051(5) 0.0079(5) -0.0030(5)
 C3 0.0412(9) 0.0377(8) 0.0510(9) 0.0110(7) 0.0114(7) 0.0022(7)
 O3 0.105(4) 0.079(3) 0.204(7) -0.066(4) 0.046(4) -0.001(3)
 O1 0.201(7) 0.058(2) 0.055(3) 0.011(2) -0.028(3) 0.036(3)
 O2 0.173(6) 0.122(4) 0.036(2) 0.003(2) 0.024(3) -0.058(4)
 N1 0.0800(17) 0.0374(11) 0.0388(12) -0.0074(9) -0.0010(11) -0.0068(11)

_geom_special_details
;
 All esds (except the esd in the dihedral angle between two l.s. planes)
 are estimated using the full covariance matrix.  The cell esds are taken
 into account individually in the estimation of esds in distances, angles
 and torsion angles; correlations between esds in cell parameters are only
 used when they are defined by crystal symmetry.  An approximate (isotropic)
 treatment of cell esds is used for estimating esds involving l.s. planes.
;
loop_
  _geom_bond_atom_site_label_1
  _geom_bond_atom_site_label_2
  _geom_bond_distance
  _geom_bond_site_symmetry_2
  _geom_bond_publ_flag
 S4 C6 1.7484(15) . ?
 S4 C4 1.7343(14) . ?
 S1 C1 1.7372(14) . ?
 S1 C2 1.7312(17) . ?
 S3 C5 1.7468(16) . ?
 S3 C4 1.7307(14) . ?
 S2 C1 1.7393(14) . ?
 S2 C3 1.7265(17) . ?
 C1 C4 1.364(2) . ?
 C2 H2 0.9300 . ?
 C2 C3 1.333(3) . ?
 C6 C8 1.499(2) . ?
 C6 C5 1.343(2) . ?
 C8 H8A 0.9600 . ?
 C8 H8B 0.9600 . ?
 C8 H8C 0.9600 . ?
 C5 C7 1.497(2) . ?
 C7 H7A 0.9600 . ?
 C7 H7B 0.9600 . ?
 C7 H7C 0.9600 . ?
 C3 H3 0.9300 . ?
 O3 N1 1.263(5) . ?
 O1 N1 1.160(4) . ?
 O2 N1 1.162(4) . ?
 N1 O3 1.263(5) 3_656 ?
 N1 O1 1.160(4) 3_656 ?
 N1 O2 1.162(4) 3_656 ?

loop_
  _geom_angle_atom_site_label_1
  _geom_angle_atom_site_label_2
  _geom_angle_atom_site_label_3
  _geom_angle
  _geom_angle_site_symmetry_1
  _geom_angle_site_symmetry_3
  _geom_angle_publ_flag
 C4 S4 C6 95.98(7) . . ?
 C2 S1 C1 94.59(8) . . ?
 C4 S3 C5 96.20(7) . . ?
 C3 S2 C1 94.74(8) . . ?
 S1 C1 S2 115.34(8) . . ?
 C4 C1 S1 122.98(11) . . ?
 C4 C1 S2 121.67(11) . . ?
 S1 C2 H2 121.2 . . ?
 C3 C2 S1 117.69(13) . . ?
 C3 C2 H2 121.2 . . ?
 C8 C6 S4 115.71(13) . . ?
 C5 C6 S4 116.79(12) . . ?
 C5 C6 C8 127.50(15) . . ?
 C6 C8 H8A 109.5 . . ?
 C6 C8 H8B 109.5 . . ?
 C6 C8 H8C 109.5 . . ?
 H8A C8 H8B 109.5 . . ?
 H8A C8 H8C 109.5 . . ?
 H8B C8 H8C 109.5 . . ?
 C6 C5 S3 116.59(12) . . ?
 C6 C5 C7 127.67(15) . . ?
 C7 C5 S3 115.74(12) . . ?
 C5 C7 H7A 109.5 . . ?
 C5 C7 H7B 109.5 . . ?
 C5 C7 H7C 109.5 . . ?
 H7A C7 H7B 109.5 . . ?
 H7A C7 H7C 109.5 . . ?
 H7B C7 H7C 109.5 . . ?
 S3 C4 S4 114.45(8) . . ?
 C1 C4 S4 123.19(11) . . ?
 C1 C4 S3 122.37(11) . . ?
 S2 C3 H3 121.2 . . ?
 C2 C3 S2 117.62(13) . . ?
 C2 C3 H3 121.2 . . ?
 O3 N1 O3 180.0 3_656 . ?
 O1 N1 O1 180.0 . 3_656 ?
 O2 N1 O2 180.0 3_656 . ?


_iucr_refine_instructions_details
;

TITL oDMTTF2NO3_250K
CELL 1.54184 7.0498 12.1123 12.7923 90 102.71 90
ZERR 2 0.0001 0.0002 0.0002 0 0.002 0
LATT 1
SYMM -X,0.5+Y,0.5-Z
SFAC C H N O S
UNIT 32 32 2 6 16
SIMU 0.01 0.02 1.7 O3 N1
 
L.S. 7
PLAN  10
BOND $H
fmap 2
acta
WGHT    0.034800    0.350900
EXTI    0.001520
FVAR       0.48440
S4    5    0.243225    0.642776    0.521722    11.00000    0.03816    0.03008 =
         0.03410   -0.00486    0.00720   -0.00216
S1    5    0.356164    0.449728    0.702226    11.00000    0.03692    0.04158 =
         0.02872   -0.00214    0.00697   -0.00089
S3    5    0.181151    0.475039    0.354420    11.00000    0.04318    0.03504 =
         0.02752   -0.00422    0.00819   -0.00491
S2    5    0.293880    0.283991    0.530406    11.00000    0.03968    0.03078 =
         0.04007   -0.00330    0.01031   -0.00150
C1    1    0.291064    0.422571    0.565666    11.00000    0.02898    0.03228 =
         0.02902   -0.00222    0.00832   -0.00195
C2    1    0.388874    0.312277    0.738850    11.00000    0.04098    0.05061 =
         0.03793    0.01234    0.00804    0.00109
AFIX  43
H2    2    0.424881    0.291562    0.810491    11.00000   -1.20000
AFIX   0
C6    1    0.173012    0.689399    0.389490    11.00000    0.02997    0.03521 =
         0.03991    0.00568    0.00753   -0.00296
C8    1    0.153604    0.812039    0.375599    11.00000    0.04563    0.03529 =
         0.06276    0.00769    0.00723   -0.00271
AFIX 137
H8A   2    0.059846    0.839090    0.413579    11.00000   -1.50000
H8B   2    0.111410    0.829232    0.300825    11.00000   -1.50000
H8C   2    0.277123    0.846352    0.403495    11.00000   -1.50000
AFIX   0
C5    1    0.144314    0.612080    0.312308    11.00000    0.03159    0.03979 =
         0.03392    0.00545    0.00744   -0.00452
C7    1    0.085546    0.629300    0.193691    11.00000    0.04844    0.06200 =
         0.03444    0.00971    0.00698   -0.00543
AFIX 137
H7A   2    0.184450    0.600375    0.160355    11.00000   -1.50000
H7B   2    0.069460    0.706811    0.178668    11.00000   -1.50000
H7C   2   -0.034958    0.591759    0.165982    11.00000   -1.50000
AFIX   0
C4    1    0.244590    0.503554    0.490221    11.00000    0.03134    0.03154 =
         0.02821   -0.00508    0.00786   -0.00301
C3    1    0.360664    0.237179    0.660818    11.00000    0.04125    0.03766 =
         0.05096    0.01096    0.01142    0.00225
AFIX  43
H3    2    0.376391    0.162232    0.676068    11.00000   -1.20000
AFIX   0
 
PART 3
O3    4    0.652373   -0.041927    0.480160    10.50000    0.10549    0.07923 =
         0.20369   -0.06618    0.04614   -0.00056
PART 0
PART 1
O1    4    0.577678   -0.068873    0.556573    10.50000    0.20062    0.05779 =
         0.05459    0.01064   -0.02800    0.03594
PART 0
PART 2
O2    4    0.452219   -0.026034    0.577763    10.50000    0.17266    0.12171 =
         0.03626    0.00318    0.02437   -0.05829
PART 0
N1    3    0.500000    0.000000    0.500000    10.50000    0.08001    0.03737 =
         0.03884   -0.00739   -0.00100   -0.00682
HKLF 4
 
REM  oDMTTF2NO3_250K
REM R1 =  0.0237 for    1998 Fo > 4sig(Fo)  and  0.0250 for all    2108 data
REM    145 parameters refined using      6 restraints
 
END  
     
WGHT      0.0348      0.3509 

REM Highest difference peak  0.311,  deepest hole -0.198,  1-sigma level  0.043
Q1    1   0.1570  0.5405  0.3234  11.00000  0.05    0.31
Q2    1   0.2755  0.4629  0.5226  11.00000  0.05    0.23
Q3    1   0.2516  0.5624  0.5052  11.00000  0.05    0.23
Q4    1   0.1700  0.6600  0.3428  11.00000  0.05    0.23
Q5    1   0.2874  0.3604  0.5523  11.00000  0.05    0.22
Q6    1   0.3805  0.3803  0.7271  11.00000  0.05    0.20
Q7    1   0.3394  0.2537  0.5961  11.00000  0.05    0.20
Q8    1   0.2225  0.6784  0.4589  11.00000  0.05    0.20
Q9    1   0.2496  0.8396  0.3374  11.00000  0.05    0.20
Q10   1   0.4150 -0.0313  0.6137  11.00000  0.05    0.19

;

data_oDMTTF2NO3_085K

_publ_section_references
;
Dolomanov, O.V., Bourhis, L.J., Gildea, R.J, Howard, J.A.K. & Puschmann, H.
 (2009), J. Appl. Cryst. 42, 339-341.

Sheldrick, G.M. (2015). Acta Cryst. A71, 3-8.

Sheldrick, G.M. (2015). Acta Cryst. C71, 3-8.
;
_chemical_formula_moiety          '2(C8 H8 S4), N O3'
_chemical_formula_sum             'C16 H16 N O3 S8'
_chemical_formula_weight          526.78
_chemical_melting_point           'not measured'
_chemical_oxdiff_formula          'C16 H16 N O3 S8'
loop_
  _atom_type_symbol
  _atom_type_description
  _atom_type_scat_dispersion_real
  _atom_type_scat_dispersion_imag
  _atom_type_scat_source
 'C' 'C' 0.0181 0.0091 'International Tables Vol C Tables 4.2.6.8 and 6.1.1.4'
 'H' 'H' 0.0000 0.0000 'International Tables Vol C Tables 4.2.6.8 and 6.1.1.4'
 'N' 'N' 0.0311 0.0180 'International Tables Vol C Tables 4.2.6.8 and 6.1.1.4'
 'O' 'O' 0.0492 0.0322 'International Tables Vol C Tables 4.2.6.8 and 6.1.1.4'
 'S' 'S' 0.3331 0.5567 'International Tables Vol C Tables 4.2.6.8 and 6.1.1.4'

_shelx_space_group_comment
;
The symmetry employed for this shelxl refinement is uniquely defined
by the following loop, which should always be used as a source of
symmetry information in preference to the above space-group names.
They are only intended as comments.
;
_space_group_crystal_system       'triclinic'
_space_group_IT_number            2
_space_group_name_H-M_alt         'P -1'
_space_group_name_Hall            '-P 1'
loop_
  _space_group_symop_operation_xyz
 'x, y, z'
 '-x, -y, -z'

_cell_length_a                    6.9201(2)
_cell_length_b                    17.5521(3)
_cell_length_c                    17.5806(3)
_cell_angle_alpha                 86.6840(10)
_cell_angle_beta                  80.849(2)
_cell_angle_gamma                 80.535(2)
_cell_volume                      2078.40(8)
_cell_formula_units_Z             4
_cell_special_details
; 
 A symmetry change with temperature has been identified: from monoclinic
 crystal system at 250K  to triclinic crystal system at 85K. In comparison 
 to 250K data, at 85K, this change is also associated with the appearance of 
 the new satellite reflections with a Q1 vector (0, 1/2, 1/2). Therefore,
 a cell doubling is applied for final processing.  
;
_cell_measurement_reflns_used     17553
_cell_measurement_temperature     85.0(2)
_cell_measurement_theta_max       72.4650
_cell_measurement_theta_min       5.1050
_exptl_absorpt_coefficient_mu     8.140
_exptl_absorpt_correction_T_max   0.792
_exptl_absorpt_correction_T_min   0.333
_exptl_absorpt_correction_type    analytical
_exptl_absorpt_process_details
;
CrysAlisPro 1.171.38.43 (Rigaku Oxford Diffraction, 2015)
Analytical numeric absorption correction using a multifaceted crystal
   model based on expressions derived by R.C. Clark & J.S. Reid.
(Clark, R. C. & Reid, J. S. (1995). Acta Cryst. A51, 887-897)
Empirical absorption correction using spherical harmonics,
 implemented in SCALE3 ABSPACK scaling algorithm.
;
_exptl_crystal_colour             'clear dark brown'
_exptl_crystal_colour_lustre      clear
_exptl_crystal_colour_modifier    dark
_exptl_crystal_colour_primary     brown
_exptl_crystal_density_diffrn     1.683
_exptl_crystal_density_meas       'not measured'
_exptl_crystal_density_method     'none'
_exptl_crystal_description        plate
_exptl_crystal_F_000              1084
loop_
  _exptl_crystal_face_index_h
  _exptl_crystal_face_index_k
  _exptl_crystal_face_index_l
  _exptl_crystal_face_perp_dist
 1 -11 1 0.0647
 0 1 11 0.0149
 -5 -2 -4 0.0811
 0 -1 -11 0.0149
 0 11 -1 0.0720
 5 2 4 0.0824

_exptl_crystal_size_max           0.202
_exptl_crystal_size_mid           0.153
_exptl_crystal_size_min           0.03
loop_
  _exptl_oxdiff_crystal_face_indexfrac_h
  _exptl_oxdiff_crystal_face_indexfrac_k
  _exptl_oxdiff_crystal_face_indexfrac_l
  _exptl_oxdiff_crystal_face_x
  _exptl_oxdiff_crystal_face_y
  _exptl_oxdiff_crystal_face_z
 0.9751 -10.9337 1.0233 0.3262 0.4662 0.8658
 0.0342 1.0837 10.9945 0.6884 -0.6855 0.1003
 -4.9100 -2.0408 -3.8880 0.4699 0.6072 -0.7962
 -0.0342 -1.0837 -10.9945 -0.6884 0.6855 -0.1003
 0.0042 10.9374 -1.0440 -0.4586 -0.5205 -0.6936
 4.9100 2.0408 3.8880 -0.4699 -0.6072 0.7962

_diffrn_reflns_av_R_equivalents   0.0395
_diffrn_reflns_av_unetI/netI      0.0303
_diffrn_reflns_Laue_measured_fraction_full 0.999
_diffrn_reflns_Laue_measured_fraction_max 0.990
_diffrn_reflns_limit_h_max        8
_diffrn_reflns_limit_h_min        -8
_diffrn_reflns_limit_k_max        21
_diffrn_reflns_limit_k_min        -21
_diffrn_reflns_limit_l_max        21
_diffrn_reflns_limit_l_min        -21
_diffrn_reflns_number             31944
_diffrn_reflns_point_group_measured_fraction_full 0.999
_diffrn_reflns_point_group_measured_fraction_max 0.990
_diffrn_reflns_theta_full         67.684
_diffrn_reflns_theta_max          72.638
_diffrn_reflns_theta_min          3.549
_diffrn_ambient_environment       N~2~
_diffrn_ambient_temperature       85.0(2)
_diffrn_detector                  'CCD plate'
_diffrn_detector_area_resol_mean  8.0662
_diffrn_detector_type             EosS2
_diffrn_measured_fraction_theta_full 0.999
_diffrn_measured_fraction_theta_max 0.990
_diffrn_measurement_details
;
List of Runs (angles in degrees, time in seconds):

  # Type    Start    End  Width  t~exp~   \w     \q     \k     \f   Frames
--------------------------------------------------------------------------
  1  \w    -22.00   4.00   1.00    1.00    --    0.00  57.00 -30.00   26
  2  \w     21.00  71.00   1.00    1.00    --    0.00  57.00 -30.00   50
  3  \w     17.00  42.00   1.00    2.00    --   52.00  81.00-130.33   25
  4  \w     36.00 127.00   1.00    2.00    --   57.50  61.00-120.00   91
  5  \w     75.00 132.00   1.00    2.00    --   60.00  76.00 -20.19   57
  6  \w     85.00 130.00   1.00    2.00    --   60.00  76.00  95.42   45
  7  \w    115.00 148.00   1.00    3.00    --  115.00  77.00  30.00   33
  8  \w    133.00 158.00   1.00    3.00    --  115.00  38.00   0.00   25
  9  \w    132.00 157.00   1.00    3.00    --  115.00  50.00 -30.00   25
 10  \w    133.00 158.00   1.00    3.00    --  115.00  77.00 -30.00   25
 11  \w    131.00 157.00   1.00    3.00    --  115.00  77.00 -90.00   26
 12  \w    123.00 148.00   1.00    3.00    --  115.00  77.00-150.00   25
 13  \w    126.00 154.00   1.00    3.00    --  115.00  50.00-180.00   28
 14  \w    118.00 144.00   1.00    3.00    --  115.00  77.00 -60.00   26
 15  \w    124.00 157.00   1.00    3.00    --  115.00  63.00 -30.00   33
 16  \w    121.00 147.00   1.00    3.00    --  115.00  63.00 -60.00   26
 17  \w    114.00 157.00   1.00    3.00    --  115.00  77.00   0.00   43
 18  \w    116.00 155.00   1.00    3.00    --  115.00  77.00  60.00   39
 19  \w    133.00 158.00   1.00    3.00    --  115.00  77.00  90.00   25
 20  \w    127.00 157.00   1.00    3.00    --  115.00  77.00 120.00   30
 21  \w    127.00 158.00   1.00    3.00    --  115.00  63.00  90.00   31
 22  \w    131.00 156.00   1.00    3.00    --  115.00  25.00 120.00   25
 23  \w    124.00 154.00   1.00    3.00    --  115.00  63.00 150.00   30
 24  \w    125.00 157.00   1.00    3.00    --  115.00  63.00 120.00   32
 25  \w     90.00 115.00   1.00    3.00    --  115.00  63.00  30.00   25
 26  \w     89.00 115.00   1.00    3.00    --  115.00  63.00  60.00   26
 27  \w     92.00 142.00   1.00    3.00    --  115.00  50.00  60.00   50
 28  \w     89.00 115.00   1.00    3.00    --  115.00  63.00 -30.00   26
 29  \w     91.00 117.00   1.00    3.00    --  115.00  50.00 -30.00   26
 30  \w     90.00 117.00   1.00    3.00    --  115.00  63.00   0.00   27
 31  \w     82.00 108.00   1.00    3.00    --  115.00  77.00  30.00   26
 32  \w     82.00 111.00   1.00    3.00    --  115.00  77.00   0.00   29
 33  \w     83.00 118.00   1.00    3.00    --  115.00  77.00 -30.00   35
 34  \w     89.00 156.00   1.00    3.00    --  115.00  63.00 -90.00   67
 35  \w     93.00 120.00   1.00    3.00    --  115.00  50.00-180.00   27
 36  \w     85.00 150.00   1.00    3.00    --  115.00  38.00-120.00   65
 37  \w     87.00 138.00   1.00    3.00    --  115.00 -50.00-150.00   51
 38  \w    105.00 145.00   1.00    3.00    --  115.00 -77.00 -90.00   40
 39  \w     89.00 116.00   1.00    3.00    --  115.00-111.00 -90.00   27
 40  \w     85.00 121.00   1.00    3.00    --  115.00 -63.00 -30.00   36
 41  \w     89.00 123.00   1.00    3.00    --  115.00 -77.00 -30.00   34
 42  \w     74.00 116.00   1.00    3.00    --  115.00-111.00   0.00   42
 43  \w    111.00 136.00   1.00    3.00    --  115.00 -63.00  90.00   25
 44  \w     92.00 140.00   1.00    3.00    --  115.00 -38.00 120.00   48
 45  \w     81.00 112.00   1.00    3.00    --  115.00-111.00 150.00   31
 46  \w     52.00 107.00   1.00    3.00    --  115.00 -63.00  90.00   55
 47  \w     55.00 113.00   1.00    3.00    --  115.00-111.00 120.00   58
 48  \w     44.00  84.00   1.00    3.00    --  115.00 -38.00 120.00   40
 49  \w     71.00  98.00   1.00    3.00    --  115.00  25.00 120.00   27
 50  \w     89.00 115.00   1.00    3.00    --  115.00  63.00  90.00   26
 51  \w     89.00 121.00   1.00    3.00    --  115.00  63.00 120.00   32
 52  \w     89.00 115.00   1.00    3.00    --  115.00  63.00 150.00   26
 53  \w     82.00 108.00   1.00    3.00    --  115.00  77.00 120.00   26
 54  \w     82.00 122.00   1.00    3.00    --  115.00  77.00  90.00   40
 55  \w     82.00 108.00   1.00    3.00    --  115.00  77.00 150.00   26
 56  \w     83.00 110.00   1.00    3.00    --  115.00  77.00  60.00   27
 57  \w     84.00 112.00   1.00    3.00    --  115.00  38.00   0.00   28
 58  \w     82.00 108.00   1.00    3.00    --  115.00  77.00 -60.00   26
 59  \w     89.00 119.00   1.00    3.00    --  115.00  63.00 -60.00   30
 60  \w     89.00 115.00   1.00    3.00    --  115.00  63.00-120.00   26
 61  \w     83.00 144.00   1.00    3.00    --  115.00  77.00-120.00   61
 62  \w     89.00 115.00   1.00    3.00    --  115.00  63.00-180.00   26
 63  \w     82.00 108.00   1.00    3.00    --  115.00  77.00-150.00   26
 64  \w     82.00 144.00   1.00    3.00    --  115.00  77.00-180.00   62
 65  \w     82.00 110.00   1.00    3.00    --  115.00  77.00 -90.00   28
 66  \w     51.00 104.00   1.00    2.00    --   64.00  66.00-160.09   53
 67  \w     46.00 143.00   1.00    2.00    --   76.00  71.00 -65.00   97
 68  \w     59.00 130.00   1.00    2.00    --   64.00  64.00  59.22   71
 69  \w     55.00 117.00   1.00    3.00    --   88.00  76.00  18.74   62
 70  \w     45.00 141.00   1.00    2.00    --   72.00  65.00 153.01   96
 71  \w     42.00  78.00   1.00    2.00    --   64.00  64.00 117.33   36
 72  \w     31.00  57.00   1.00    2.00    --   60.00  77.00 174.65   26
 73  \w     17.00  42.00   1.00    2.00    --   52.00  80.00 167.13   25
 74  \w     27.00  53.00   1.00    2.00    --   60.00  76.00  95.42   26
 75  \w      8.00  36.00   1.00    2.00    --   44.00  85.00  76.33   28
 76  \w     -3.00  22.00   1.00    2.00    --   40.00  95.00 141.05   25
 77  \w    -12.00  13.00   1.00    2.00    --   36.00 104.00 163.58   25
 78  \w     16.00  41.00   1.00    2.00    --   52.00  82.00  -2.34   25
 79  \w     27.00  53.00   1.00    2.00    --   60.00  76.00 -20.19   26
 80  \w     31.00  71.00   1.00    2.00    --   64.00  76.00  -4.34   40
 81  \w     34.00  60.00   1.00    2.00    --   64.00  71.00 -60.89   26
 82  \w      3.00  28.00   1.00    2.00    --   44.00  91.00 -24.04   25
 83  \w     -9.00  16.00   1.00    2.00    --   36.00  99.00 -46.17   25
 84  \w     42.00 136.00   1.00    3.00    --  115.00 -25.00 -60.00   94
 85  \w     72.00 114.00   1.00    3.00    --  115.00-111.00-150.00   42
 86  \w     49.00  76.00   1.00    3.00    --  115.00 -50.00-150.00   27
 87  \w     44.00  90.00   1.00    3.00    --  115.00 -77.00 -90.00   46
 88  \w     45.00  75.00   1.00    3.00    --  115.00 -77.00 -30.00   30
 89  \w     42.00  86.00   1.00    3.00    --  115.00-111.00 -90.00   44
 90  \w     44.00 128.00   1.00    3.00    --  115.00 -38.00  30.00   84
 91  \w     14.00  42.00   1.00    1.00    --    0.00 -99.00  60.00   28
 92  \w     -7.00  50.00   1.00    2.00    --   57.50 -61.00  90.00   57
 93  \w    -20.00   6.00   1.00    1.00    --    0.00 -99.00  60.00   26
 94  \w    -52.00 -25.00   1.00    2.00    --  -57.50 -77.00  90.00   27
 95  \w    -55.00 -24.00   1.00    2.00    --  -57.50 -77.00  30.00   31
 96  \w    -49.00 -24.00   1.00    2.00    --  -57.50 -77.00   0.00   25
 97  \w    -53.00 -26.00   1.00    2.00    --  -57.50 -77.00-120.00   27
 98  \w    -15.00  33.00   1.00    1.00    --    0.00 -77.00-150.00   48
 99  \w    -69.00 -22.00   1.00    1.00    --    0.00 -77.00-150.00   47
100  \w    -80.00  11.00   1.00    2.00    --  -57.50  61.00   0.00   91
101  \w    -91.00  14.00   1.00    2.00    --  -57.50  77.00-120.00  105
102  \w   -110.00  -3.00   1.00    2.00    --  -57.50 125.00   0.00  107
;
_diffrn_measurement_device        'four-circle diffractometer'
_diffrn_measurement_device_type   'SuperNova, Single source at offset, EosS2'
_diffrn_measurement_method        '\w scans'
_diffrn_orient_matrix_type
'CrysAlisPro convention (1999,Acta A55,543-557)'
_diffrn_orient_matrix_UB_11       -0.1336210000
_diffrn_orient_matrix_UB_12       -0.0355270000
_diffrn_orient_matrix_UB_13       0.0665356000
_diffrn_orient_matrix_UB_21       -0.0565448000
_diffrn_orient_matrix_UB_22       -0.0530073000
_diffrn_orient_matrix_UB_23       -0.0569516000
_diffrn_orient_matrix_UB_31       0.1763194000
_diffrn_orient_matrix_UB_32       -0.0620830000
_diffrn_orient_matrix_UB_33       0.0146947000
_diffrn_radiation_monochromator   mirror
_diffrn_radiation_probe           x-ray
_diffrn_radiation_type            CuK\a
_diffrn_radiation_wavelength      1.54184
_diffrn_source                    'micro-focus sealed X-ray tube'
_diffrn_source_type               'SuperNova (Cu) X-ray Source'
_reflns_Friedel_coverage          0.000
_reflns_Friedel_fraction_full     .
_reflns_Friedel_fraction_max      .
_reflns_number_gt                 7493
_reflns_number_total              8189
_reflns_odcompleteness_completeness 99.91
_reflns_odcompleteness_iscentric  1
_reflns_odcompleteness_theta      66.97
_reflns_special_details
;
 Reflections were merged by SHELXL according to the crystal
 class for the calculation of statistics and refinement.
 
 _reflns_Friedel_fraction is defined as the number of unique
 Friedel pairs measured divided by the number that would be
 possible theoretically, ignoring centric projections and
 systematic absences.
;
_reflns_threshold_expression      'I > 2\s(I)'
_computing_cell_refinement        'CrysAlisPro 1.171.38.43 (Rigaku OD, 2015)'
_computing_data_collection        'CrysAlisPro 1.171.38.43 (Rigaku OD, 2015)'
_computing_data_reduction         'CrysAlisPro 1.171.38.43 (Rigaku OD, 2015)'
_computing_molecular_graphics     'Mercury3.9 (2016)'
_computing_publication_material   'Olex2 (Dolomanov et al., 2009)'
_computing_structure_refinement   'ShelXL (Sheldrick, 2015)'
_computing_structure_solution     'ShelXT (Sheldrick, 2015)'
_refine_diff_density_max          0.577
_refine_diff_density_min          -0.483
_refine_diff_density_rms          0.083
_refine_ls_extinction_coef        .
_refine_ls_extinction_method      none
_refine_ls_goodness_of_fit_ref    1.186
_refine_ls_hydrogen_treatment     constr
_refine_ls_matrix_type            full
_refine_ls_number_parameters      569
_refine_ls_number_reflns          8189
_refine_ls_number_restraints      283
_refine_ls_R_factor_all           0.0449
_refine_ls_R_factor_gt            0.0417
_refine_ls_restrained_S_all       1.174
_refine_ls_shift/su_max           0.001
_refine_ls_shift/su_mean          0.000
_refine_ls_structure_factor_coef  Fsqd
_refine_ls_weighting_details
'w=1/[\s^2^(Fo^2^)+(0.0348P)^2^+3.6305P] where P=(Fo^2^+2Fc^2^)/3'
_refine_ls_weighting_scheme       calc
_refine_ls_wR_factor_gt           0.1076
_refine_ls_wR_factor_ref          0.1095
_refine_special_details           
;
 Several DFIX, DANG and ISOR restrains have been used
 for selected N and O atoms of NO3- ions. Disorder model has been
 applied for two NO3-ions with ratios of 69.6/30.4
 and 93.5/6.5 respectively.
;
_atom_sites_solution_hydrogens    geom
_atom_sites_solution_primary      dual
_atom_sites_solution_secondary    difmap
loop_
  _atom_site_label
  _atom_site_type_symbol
  _atom_site_fract_x
  _atom_site_fract_y
  _atom_site_fract_z
  _atom_site_U_iso_or_equiv
  _atom_site_adp_type
  _atom_site_occupancy
  _atom_site_site_symmetry_order
  _atom_site_calc_flag
  _atom_site_refinement_flags_posn
  _atom_site_refinement_flags_adp
  _atom_site_refinement_flags_occupancy
  _atom_site_disorder_assembly
  _atom_site_disorder_group
 S3C S 0.24538(10) 0.56309(4) -0.08033(3) 0.01304(14) Uani 1 1 d . U . . .
 S4C S 0.18342(10) 0.55666(4) 0.08801(4) 0.01395(14) Uani 1 1 d . U . . .
 S1C S 0.29250(10) 0.37124(4) 0.08887(4) 0.01544(14) Uani 1 1 d . U . . .
 S2C S 0.35355(10) 0.37557(4) -0.08081(4) 0.01390(14) Uani 1 1 d . U . . .
 C4C C 0.2460(4) 0.50576(15) 0.00379(15) 0.0131(5) Uani 1 1 d . U . . .
 C7C C 0.1567(4) 0.72197(16) -0.08641(16) 0.0175(6) Uani 1 1 d . U . . .
 H7CA H 0.2867 0.7318 -0.1085 0.026 Uiso 1 1 calc GR . . . .
 H7CB H 0.0873 0.7656 -0.0574 0.026 Uiso 1 1 calc GR . . . .
 H7CC H 0.0849 0.7137 -0.1268 0.026 Uiso 1 1 calc GR . . . .
 C8C C 0.0864(4) 0.71478(17) 0.09665(16) 0.0189(6) Uani 1 1 d . U . . .
 H8CA H -0.0363 0.7093 0.1291 0.028 Uiso 1 1 calc GR . . . .
 H8CB H 0.0703 0.7624 0.0670 0.028 Uiso 1 1 calc GR . . . .
 H8CC H 0.1878 0.7151 0.1280 0.028 Uiso 1 1 calc GR . . . .
 C6C C 0.1445(4) 0.64873(15) 0.04359(16) 0.0145(5) Uani 1 1 d . U . . .
 C2C C 0.3530(4) 0.28365(16) 0.04281(17) 0.0184(6) Uani 1 1 d . U . . .
 H2C H 0.3652 0.2369 0.0708 0.022 Uiso 1 1 calc R . . . .
 C3C C 0.3810(4) 0.28578(16) -0.03372(17) 0.0179(6) Uani 1 1 d . U . . .
 H3C H 0.4143 0.2406 -0.0612 0.021 Uiso 1 1 calc R . . . .
 C5C C 0.1744(4) 0.65154(15) -0.03411(16) 0.0139(5) Uani 1 1 d . U . . .
 C1C C 0.2903(4) 0.42722(16) 0.00354(15) 0.0136(5) Uani 1 1 d . U . . .
 S4D S 0.24842(10) -0.08373(4) 0.06149(4) 0.01370(14) Uani 1 1 d . U . . .
 S1D S 0.35333(10) -0.08374(4) -0.12559(4) 0.01529(14) Uani 1 1 d . U . . .
 S3D S 0.18657(10) 0.08508(4) 0.05568(4) 0.01300(14) Uani 1 1 d . U . . .
 S2D S 0.29117(10) 0.08657(4) -0.12936(4) 0.01492(14) Uani 1 1 d . U . . .
 C3D C 0.3554(4) 0.04045(18) -0.21673(16) 0.0198(6) Uani 1 1 d . U . . .
 H3D H 0.3698 0.0686 -0.2632 0.024 Uiso 1 1 calc R . . . .
 C1D C 0.2917(4) 0.00108(15) -0.07434(15) 0.0129(5) Uani 1 1 d . U . . .
 C5D C 0.1531(4) 0.03973(16) 0.14776(15) 0.0142(5) Uani 1 1 d . U . . .
 C8D C 0.1655(4) -0.09084(17) 0.21997(16) 0.0194(6) Uani 1 1 d . U . . .
 H8DA H 0.0759 -0.1260 0.2148 0.029 Uiso 1 1 calc GR . . . .
 H8DB H 0.1166 -0.0610 0.2651 0.029 Uiso 1 1 calc GR . . . .
 H8DC H 0.2939 -0.1196 0.2247 0.029 Uiso 1 1 calc GR . . . .
 C2D C 0.3832(4) -0.03639(18) -0.21498(16) 0.0195(6) Uani 1 1 d . U . . .
 H2D H 0.4176 -0.0638 -0.2602 0.023 Uiso 1 1 calc R . . . .
 C4D C 0.2483(4) 0.00038(15) 0.00453(16) 0.0134(5) Uani 1 1 d . U . . .
 C7D C 0.0982(4) 0.09337(17) 0.21289(16) 0.0187(6) Uani 1 1 d . U . . .
 H7DA H 0.2019 0.1235 0.2133 0.028 Uiso 1 1 calc GR . . . .
 H7DB H 0.0798 0.0641 0.2606 0.028 Uiso 1 1 calc GR . . . .
 H7DC H -0.0228 0.1272 0.2068 0.028 Uiso 1 1 calc GR . . . .
 C6D C 0.1813(4) -0.03760(16) 0.14999(15) 0.0140(5) Uani 1 1 d . U . . .
 S3A S 0.16905(10) 0.58586(4) 0.56457(4) 0.01518(14) Uani 1 1 d . U . . .
 S4A S 0.24226(10) 0.41738(4) 0.56055(4) 0.01418(14) Uani 1 1 d . U . . .
 S1A S 0.36064(10) 0.43052(4) 0.37247(4) 0.01530(14) Uani 1 1 d . U . . .
 S2A S 0.28650(10) 0.59985(4) 0.38249(4) 0.01588(14) Uani 1 1 d . U . . .
 C1A C 0.2874(4) 0.51022(15) 0.43028(15) 0.0132(5) Uani 1 1 d . U . . .
 C2A C 0.3901(4) 0.48550(17) 0.28692(16) 0.0189(6) Uani 1 1 d . U . . .
 H2A H 0.4280 0.4621 0.2396 0.023 Uiso 1 1 calc R . . . .
 C4A C 0.2393(4) 0.50432(15) 0.50872(15) 0.0132(5) Uani 1 1 d . U . . .
 C6A C 0.1668(4) 0.45798(16) 0.65152(16) 0.0158(5) Uani 1 1 d . U . . .
 C8A C 0.1508(4) 0.40128(18) 0.71846(17) 0.0210(6) Uani 1 1 d . U . . .
 H8AA H 0.0813 0.3614 0.7069 0.032 Uiso 1 1 calc GR . . . .
 H8AB H 0.0798 0.4274 0.7634 0.032 Uiso 1 1 calc GR . . . .
 H8AC H 0.2812 0.3787 0.7279 0.032 Uiso 1 1 calc GR . . . .
 C7A C 0.0703(5) 0.58509(18) 0.72255(16) 0.0218(6) Uani 1 1 d . U . . .
 H7AA H 0.1695 0.6166 0.7256 0.033 Uiso 1 1 calc GR . . . .
 H7AB H 0.0548 0.5527 0.7683 0.033 Uiso 1 1 calc GR . . . .
 H7AC H -0.0535 0.6176 0.7179 0.033 Uiso 1 1 calc GR . . . .
 C5A C 0.1329(4) 0.53542(16) 0.65326(16) 0.0159(5) Uani 1 1 d . U . . .
 C3A C 0.3562(4) 0.56249(17) 0.29158(16) 0.0182(6) Uani 1 1 d . U . . .
 H3A H 0.3696 0.5946 0.2477 0.022 Uiso 1 1 calc R . . . .
 S4B S 0.18278(10) 0.06175(4) 0.58205(3) 0.01322(14) Uani 1 1 d . U . . .
 S2B S 0.35539(10) -0.13330(4) 0.42927(4) 0.01508(14) Uani 1 1 d . U . . .
 S3B S 0.24896(10) 0.05536(4) 0.41418(3) 0.01331(14) Uani 1 1 d . U . . .
 S1B S 0.28734(10) -0.12187(4) 0.59812(4) 0.01424(14) Uani 1 1 d . U . . .
 C6B C 0.1508(4) 0.15016(15) 0.53081(16) 0.0144(5) Uani 1 1 d . U . . .
 C5B C 0.1817(4) 0.14768(15) 0.45345(16) 0.0141(5) Uani 1 1 d . U . . .
 C7B C 0.1677(4) 0.21353(17) 0.39556(17) 0.0196(6) Uani 1 1 d . U . . .
 H7BA H 0.2909 0.2110 0.3612 0.029 Uiso 1 1 calc GR . . . .
 H7BB H 0.1403 0.2615 0.4217 0.029 Uiso 1 1 calc GR . . . .
 H7BC H 0.0629 0.2103 0.3667 0.029 Uiso 1 1 calc GR . . . .
 C4B C 0.2460(4) 0.00458(16) 0.50180(14) 0.0129(5) Uani 1 1 d . U . . .
 C8B C 0.0942(4) 0.22036(16) 0.57916(17) 0.0192(6) Uani 1 1 d . U . . .
 H8BA H -0.0289 0.2173 0.6123 0.029 Uiso 1 1 calc GR . . . .
 H8BB H 0.0795 0.2659 0.5462 0.029 Uiso 1 1 calc GR . . . .
 H8BC H 0.1958 0.2229 0.6099 0.029 Uiso 1 1 calc GR . . . .
 C1B C 0.2902(4) -0.07425(16) 0.50823(15) 0.0136(5) Uani 1 1 d . U . . .
 C2B C 0.3533(4) -0.21367(16) 0.56159(17) 0.0176(6) Uani 1 1 d . U . . .
 H2B H 0.3669 -0.2575 0.5939 0.021 Uiso 1 1 calc R . . . .
 C3B C 0.3838(4) -0.21874(16) 0.48449(17) 0.0190(6) Uani 1 1 d . U . . .
 H3B H 0.4190 -0.2664 0.4614 0.023 Uiso 1 1 calc R . . . .
 O3B O 0.619(4) 0.284(2) 0.7482(19) 0.039(6) Uani 0.065(4) 1 d D U P A 3
 O2B O 0.437(7) 0.227(2) 0.6834(15) 0.043(6) Uani 0.065(4) 1 d D U P A 3
 O1A O 0.3395(4) 0.20946(16) 0.74850(19) 0.0424(8) Uani 0.935(4) 1 d D U P A 4
 O2A O 0.5775(5) 0.25612(15) 0.67855(14) 0.0441(9) Uani 0.935(4) 1 d . U P A 4
 O1B O 0.358(4) 0.2360(19) 0.7981(12) 0.031(6) Uani 0.065(4) 1 d D U P A 3
 O3A O 0.5272(5) 0.27093(16) 0.80078(15) 0.0388(7) Uani 0.935(4) 1 d D U P A 4
 N1A N 0.4828(4) 0.24581(14) 0.74293(14) 0.0245(6) Uani 1 1 d D U . . .
 O1C O 0.3690(17) 0.2508(9) 0.2101(4) 0.039(2) Uani 0.70(3) 1 d . U P B 2
 O3C O 0.632(2) 0.1984(7) 0.2572(7) 0.048(3) Uani 0.70(3) 1 d . U P B 2
 O1D O 0.420(3) 0.2220(13) 0.2094(9) 0.030(3) Uani 0.30(3) 1 d D U P B 1
 O2D O 0.488(4) 0.3253(6) 0.2520(16) 0.035(4) Uani 0.30(3) 1 d D U P B 1
 O2C O 0.539(2) 0.3199(5) 0.2622(8) 0.043(2) Uani 0.70(3) 1 d . U P B 2
 O3D O 0.668(4) 0.2167(18) 0.2660(18) 0.047(5) Uani 0.30(3) 1 d . U P B 1
 N1B N 0.5170(4) 0.25643(14) 0.24333(14) 0.0234(6) Uani 1 1 d D U . . .

loop_
  _atom_site_aniso_label
  _atom_site_aniso_U_11
  _atom_site_aniso_U_22
  _atom_site_aniso_U_33
  _atom_site_aniso_U_23
  _atom_site_aniso_U_13
  _atom_site_aniso_U_12
 S3C 0.0167(3) 0.0119(3) 0.0112(3) 0.0001(2) -0.0034(2) -0.0031(2)
 S4C 0.0188(3) 0.0128(3) 0.0115(3) -0.0013(2) -0.0033(2) -0.0048(2)
 S1C 0.0175(3) 0.0151(3) 0.0147(3) 0.0023(2) -0.0045(2) -0.0045(3)
 S2C 0.0164(3) 0.0117(3) 0.0145(3) -0.0021(2) -0.0034(2) -0.0031(2)
 C4C 0.0147(13) 0.0139(13) 0.0122(11) 0.0001(10) -0.0045(10) -0.0044(10)
 C7C 0.0179(14) 0.0157(13) 0.0191(13) 0.0023(11) -0.0036(11) -0.0033(11)
 C8C 0.0211(15) 0.0171(14) 0.0198(13) -0.0039(11) -0.0025(11) -0.0062(11)
 C6C 0.0134(13) 0.0120(12) 0.0192(13) -0.0010(10) -0.0032(10) -0.0040(10)
 C2C 0.0173(14) 0.0149(13) 0.0239(14) 0.0042(11) -0.0055(11) -0.0048(11)
 C3C 0.0179(14) 0.0119(13) 0.0250(14) -0.0008(11) -0.0054(11) -0.0039(11)
 C5C 0.0130(13) 0.0111(12) 0.0187(13) -0.0005(10) -0.0038(10) -0.0035(10)
 C1C 0.0149(13) 0.0148(13) 0.0124(12) -0.0002(10) -0.0042(10) -0.0040(10)
 S4D 0.0167(3) 0.0094(3) 0.0158(3) 0.0002(2) -0.0047(2) -0.0023(2)
 S1D 0.0165(3) 0.0136(3) 0.0170(3) -0.0065(2) -0.0033(2) -0.0032(2)
 S3D 0.0174(3) 0.0088(3) 0.0137(3) -0.0026(2) -0.0045(2) -0.0017(2)
 S2D 0.0172(3) 0.0138(3) 0.0149(3) 0.0011(2) -0.0052(2) -0.0038(2)
 C3D 0.0202(14) 0.0285(15) 0.0122(12) -0.0015(11) -0.0042(11) -0.0060(12)
 C1D 0.0134(13) 0.0099(12) 0.0162(12) -0.0013(10) -0.0045(10) -0.0018(10)
 C5D 0.0137(13) 0.0179(13) 0.0125(12) -0.0014(10) -0.0056(10) -0.0031(10)
 C8D 0.0202(15) 0.0220(15) 0.0160(13) 0.0044(11) -0.0051(11) -0.0029(12)
 C2D 0.0190(14) 0.0287(15) 0.0123(12) -0.0048(11) -0.0042(10) -0.0045(12)
 C4D 0.0144(13) 0.0105(12) 0.0172(13) -0.0010(10) -0.0059(10) -0.0037(10)
 C7D 0.0191(14) 0.0200(14) 0.0178(13) -0.0045(11) -0.0049(11) -0.0019(11)
 C6D 0.0129(13) 0.0167(13) 0.0128(12) -0.0006(10) -0.0033(10) -0.0022(10)
 S3A 0.0196(3) 0.0104(3) 0.0171(3) -0.0021(2) -0.0066(2) -0.0024(2)
 S4A 0.0160(3) 0.0104(3) 0.0168(3) -0.0002(2) -0.0043(2) -0.0025(2)
 S1A 0.0162(3) 0.0132(3) 0.0172(3) -0.0034(2) -0.0042(2) -0.0020(2)
 S2A 0.0176(3) 0.0118(3) 0.0193(3) 0.0014(2) -0.0053(3) -0.0034(2)
 C1A 0.0131(13) 0.0128(12) 0.0164(12) -0.0013(10) -0.0063(10) -0.0051(10)
 C2A 0.0158(14) 0.0243(15) 0.0158(13) -0.0030(11) -0.0017(10) -0.0005(11)
 C4A 0.0154(13) 0.0096(12) 0.0163(12) -0.0009(10) -0.0070(10) -0.0024(10)
 C6A 0.0147(13) 0.0174(13) 0.0169(13) -0.0019(11) -0.0057(10) -0.0033(10)
 C8A 0.0183(14) 0.0229(15) 0.0212(14) 0.0037(12) -0.0053(11) -0.0010(12)
 C7A 0.0258(16) 0.0239(15) 0.0167(13) -0.0077(12) -0.0055(12) -0.0020(12)
 C5A 0.0138(13) 0.0187(13) 0.0167(12) -0.0009(11) -0.0070(10) -0.0022(10)
 C3A 0.0166(14) 0.0227(14) 0.0154(12) 0.0003(11) -0.0030(10) -0.0035(11)
 S4B 0.0176(3) 0.0123(3) 0.0108(3) -0.0026(2) -0.0028(2) -0.0041(2)
 S2B 0.0158(3) 0.0146(3) 0.0158(3) -0.0052(2) -0.0029(2) -0.0031(2)
 S3B 0.0162(3) 0.0139(3) 0.0107(3) -0.0006(2) -0.0033(2) -0.0038(2)
 S1B 0.0165(3) 0.0128(3) 0.0144(3) 0.0007(2) -0.0042(2) -0.0037(2)
 C6B 0.0135(13) 0.0122(12) 0.0186(13) -0.0016(10) -0.0031(10) -0.0037(10)
 C5B 0.0126(13) 0.0123(12) 0.0182(13) 0.0003(10) -0.0033(10) -0.0034(10)
 C7B 0.0179(14) 0.0191(14) 0.0221(14) 0.0045(11) -0.0042(11) -0.0044(11)
 C4B 0.0143(13) 0.0155(13) 0.0103(11) -0.0028(10) -0.0031(10) -0.0041(10)
 C8B 0.0208(15) 0.0127(13) 0.0250(14) -0.0061(11) -0.0029(11) -0.0042(11)
 C1B 0.0124(12) 0.0156(13) 0.0150(12) -0.0001(10) -0.0058(10) -0.0052(10)
 C2B 0.0172(14) 0.0123(13) 0.0241(14) 0.0003(11) -0.0054(11) -0.0031(10)
 C3B 0.0161(14) 0.0137(13) 0.0285(15) -0.0051(11) -0.0049(11) -0.0030(11)
 O3B 0.055(11) 0.025(10) 0.043(11) 0.008(10) -0.022(10) -0.014(10)
 O2B 0.060(11) 0.028(10) 0.038(10) -0.011(10) -0.004(10) 0.003(10)
 O1A 0.0447(17) 0.0289(14) 0.057(2) 0.0120(13) -0.0148(14) -0.0141(13)
 O2A 0.083(2) 0.0224(13) 0.0198(12) -0.0047(10) 0.0184(13) -0.0114(14)
 O1B 0.049(11) 0.021(10) 0.023(10) -0.007(9) -0.003(10) -0.004(9)
 O3A 0.0558(19) 0.0328(15) 0.0281(14) -0.0144(11) -0.0178(13) 0.0076(13)
 N1A 0.0360(16) 0.0172(12) 0.0190(12) -0.0022(10) -0.0043(11) 0.0000(11)
 O1C 0.051(4) 0.051(5) 0.024(2) 0.010(3) -0.016(2) -0.027(4)
 O3C 0.068(6) 0.033(4) 0.029(3) 0.005(3) 0.004(3) 0.023(3)
 O1D 0.039(5) 0.027(5) 0.029(4) -0.015(3) 0.001(3) -0.017(4)
 O2D 0.050(8) 0.015(5) 0.034(6) -0.007(4) 0.001(6) 0.008(4)
 O2C 0.055(5) 0.027(3) 0.048(4) -0.023(3) 0.004(4) -0.013(3)
 O3D 0.045(7) 0.051(10) 0.034(8) 0.025(7) -0.001(5) 0.013(7)
 N1B 0.0337(15) 0.0188(13) 0.0160(11) -0.0007(10) 0.0006(10) -0.0032(11)

_geom_special_details
;
 All esds (except the esd in the dihedral angle between two l.s. planes)
 are estimated using the full covariance matrix.  The cell esds are taken
 into account individually in the estimation of esds in distances, angles
 and torsion angles; correlations between esds in cell parameters are only
 used when they are defined by crystal symmetry.  An approximate (isotropic)
 treatment of cell esds is used for estimating esds involving l.s. planes.
;
loop_
  _geom_bond_atom_site_label_1
  _geom_bond_atom_site_label_2
  _geom_bond_distance
  _geom_bond_site_symmetry_2
  _geom_bond_publ_flag
 S3C C4C 1.740(3) . ?
 S3C C5C 1.755(3) . ?
 S4C C4C 1.732(3) . ?
 S4C C6C 1.753(3) . ?
 S1C C2C 1.737(3) . ?
 S1C C1C 1.746(3) . ?
 S2C C3C 1.734(3) . ?
 S2C C1C 1.741(3) . ?
 C4C C1C 1.362(4) . ?
 C7C H7CA 0.9600 . ?
 C7C H7CB 0.9600 . ?
 C7C H7CC 0.9600 . ?
 C7C C5C 1.498(4) . ?
 C8C H8CA 0.9600 . ?
 C8C H8CB 0.9600 . ?
 C8C H8CC 0.9600 . ?
 C8C C6C 1.493(4) . ?
 C6C C5C 1.348(4) . ?
 C2C H2C 0.9300 . ?
 C2C C3C 1.328(4) . ?
 C3C H3C 0.9300 . ?
 S4D C4D 1.735(3) . ?
 S4D C6D 1.756(3) . ?
 S1D C1D 1.742(3) . ?
 S1D C2D 1.734(3) . ?
 S3D C5D 1.761(3) . ?
 S3D C4D 1.739(3) . ?
 S2D C3D 1.738(3) . ?
 S2D C1D 1.738(3) . ?
 C3D H3D 0.9300 . ?
 C3D C2D 1.330(4) . ?
 C1D C4D 1.371(4) . ?
 C5D C7D 1.487(4) . ?
 C5D C6D 1.338(4) . ?
 C8D H8DA 0.9600 . ?
 C8D H8DB 0.9600 . ?
 C8D H8DC 0.9600 . ?
 C8D C6D 1.502(4) . ?
 C2D H2D 0.9300 . ?
 C7D H7DA 0.9600 . ?
 C7D H7DB 0.9600 . ?
 C7D H7DC 0.9600 . ?
 S3A C4A 1.741(3) . ?
 S3A C5A 1.751(3) . ?
 S4A C4A 1.730(3) . ?
 S4A C6A 1.756(3) . ?
 S1A C1A 1.736(3) . ?
 S1A C2A 1.742(3) . ?
 S2A C1A 1.740(3) . ?
 S2A C3A 1.729(3) . ?
 C1A C4A 1.368(4) . ?
 C2A H2A 0.9300 . ?
 C2A C3A 1.338(4) . ?
 C6A C8A 1.499(4) . ?
 C6A C5A 1.342(4) . ?
 C8A H8AA 0.9600 . ?
 C8A H8AB 0.9600 . ?
 C8A H8AC 0.9600 . ?
 C7A H7AA 0.9600 . ?
 C7A H7AB 0.9600 . ?
 C7A H7AC 0.9600 . ?
 C7A C5A 1.504(4) . ?
 C3A H3A 0.9300 . ?
 S4B C6B 1.748(3) . ?
 S4B C4B 1.735(3) . ?
 S2B C1B 1.737(3) . ?
 S2B C3B 1.739(3) . ?
 S3B C5B 1.760(3) . ?
 S3B C4B 1.734(3) . ?
 S1B C1B 1.743(3) . ?
 S1B C2B 1.732(3) . ?
 C6B C5B 1.345(4) . ?
 C6B C8B 1.500(4) . ?
 C5B C7B 1.497(4) . ?
 C7B H7BA 0.9600 . ?
 C7B H7BB 0.9600 . ?
 C7B H7BC 0.9600 . ?
 C4B C1B 1.369(4) . ?
 C8B H8BA 0.9600 . ?
 C8B H8BB 0.9600 . ?
 C8B H8BC 0.9600 . ?
 C2B H2B 0.9300 . ?
 C2B C3B 1.344(4) . ?
 C3B H3B 0.9300 . ?
 O3B N1A 1.259(10) . ?
 O2B N1A 1.218(10) . ?
 O1A N1A 1.253(4) . ?
 O2A N1A 1.234(4) . ?
 O1B N1A 1.217(5) . ?
 O3A N1A 1.233(3) . ?
 O1C N1B 1.276(6) . ?
 O3C N1B 1.222(12) . ?
 O1D N1B 1.215(8) . ?
 O2D N1B 1.207(10) . ?
 O2C N1B 1.219(7) . ?
 O3D N1B 1.26(3) . ?

loop_
  _geom_angle_atom_site_label_1
  _geom_angle_atom_site_label_2
  _geom_angle_atom_site_label_3
  _geom_angle
  _geom_angle_site_symmetry_1
  _geom_angle_site_symmetry_3
  _geom_angle_publ_flag
 C4C S3C C5C 95.82(13) . . ?
 C4C S4C C6C 96.39(13) . . ?
 C2C S1C C1C 94.57(13) . . ?
 C3C S2C C1C 94.70(13) . . ?
 S4C C4C S3C 114.52(15) . . ?
 C1C C4C S3C 122.8(2) . . ?
 C1C C4C S4C 122.7(2) . . ?
 H7CA C7C H7CB 109.5 . . ?
 H7CA C7C H7CC 109.5 . . ?
 H7CB C7C H7CC 109.5 . . ?
 C5C C7C H7CA 109.5 . . ?
 C5C C7C H7CB 109.5 . . ?
 C5C C7C H7CC 109.5 . . ?
 H8CA C8C H8CB 109.5 . . ?
 H8CA C8C H8CC 109.5 . . ?
 H8CB C8C H8CC 109.5 . . ?
 C6C C8C H8CA 109.5 . . ?
 C6C C8C H8CB 109.5 . . ?
 C6C C8C H8CC 109.5 . . ?
 C8C C6C S4C 115.8(2) . . ?
 C5C C6C S4C 116.3(2) . . ?
 C5C C6C C8C 127.9(3) . . ?
 S1C C2C H2C 121.2 . . ?
 C3C C2C S1C 117.6(2) . . ?
 C3C C2C H2C 121.2 . . ?
 S2C C3C H3C 121.1 . . ?
 C2C C3C S2C 117.9(2) . . ?
 C2C C3C H3C 121.1 . . ?
 C7C C5C S3C 115.5(2) . . ?
 C6C C5C S3C 117.0(2) . . ?
 C6C C5C C7C 127.5(3) . . ?
 S2C C1C S1C 115.19(15) . . ?
 C4C C1C S1C 121.8(2) . . ?
 C4C C1C S2C 123.0(2) . . ?
 C4D S4D C6D 95.94(13) . . ?
 C2D S1D C1D 94.37(13) . . ?
 C4D S3D C5D 96.09(13) . . ?
 C1D S2D C3D 94.26(14) . . ?
 S2D C3D H3D 121.1 . . ?
 C2D C3D S2D 117.8(2) . . ?
 C2D C3D H3D 121.1 . . ?
 S2D C1D S1D 115.81(15) . . ?
 C4D C1D S1D 122.1(2) . . ?
 C4D C1D S2D 122.1(2) . . ?
 C7D C5D S3D 114.9(2) . . ?
 C6D C5D S3D 116.3(2) . . ?
 C6D C5D C7D 128.8(3) . . ?
 H8DA C8D H8DB 109.5 . . ?
 H8DA C8D H8DC 109.5 . . ?
 H8DB C8D H8DC 109.5 . . ?
 C6D C8D H8DA 109.5 . . ?
 C6D C8D H8DB 109.5 . . ?
 C6D C8D H8DC 109.5 . . ?
 S1D C2D H2D 121.1 . . ?
 C3D C2D S1D 117.7(2) . . ?
 C3D C2D H2D 121.1 . . ?
 S4D C4D S3D 114.46(15) . . ?
 C1D C4D S4D 123.5(2) . . ?
 C1D C4D S3D 122.1(2) . . ?
 C5D C7D H7DA 109.5 . . ?
 C5D C7D H7DB 109.5 . . ?
 C5D C7D H7DC 109.5 . . ?
 H7DA C7D H7DB 109.5 . . ?
 H7DA C7D H7DC 109.5 . . ?
 H7DB C7D H7DC 109.5 . . ?
 C5D C6D S4D 117.2(2) . . ?
 C5D C6D C8D 127.7(2) . . ?
 C8D C6D S4D 115.1(2) . . ?
 C4A S3A C5A 95.96(13) . . ?
 C4A S4A C6A 96.02(13) . . ?
 C1A S1A C2A 94.30(13) . . ?
 C3A S2A C1A 94.91(13) . . ?
 S1A C1A S2A 115.68(15) . . ?
 C4A C1A S1A 123.1(2) . . ?
 C4A C1A S2A 121.2(2) . . ?
 S1A C2A H2A 121.1 . . ?
 C3A C2A S1A 117.8(2) . . ?
 C3A C2A H2A 121.1 . . ?
 S4A C4A S3A 114.53(15) . . ?
 C1A C4A S3A 121.6(2) . . ?
 C1A C4A S4A 123.9(2) . . ?
 C8A C6A S4A 115.5(2) . . ?
 C5A C6A S4A 116.8(2) . . ?
 C5A C6A C8A 127.7(3) . . ?
 C6A C8A H8AA 109.5 . . ?
 C6A C8A H8AB 109.5 . . ?
 C6A C8A H8AC 109.5 . . ?
 H8AA C8A H8AB 109.5 . . ?
 H8AA C8A H8AC 109.5 . . ?
 H8AB C8A H8AC 109.5 . . ?
 H7AA C7A H7AB 109.5 . . ?
 H7AA C7A H7AC 109.5 . . ?
 H7AB C7A H7AC 109.5 . . ?
 C5A C7A H7AA 109.5 . . ?
 C5A C7A H7AB 109.5 . . ?
 C5A C7A H7AC 109.5 . . ?
 C6A C5A S3A 116.7(2) . . ?
 C6A C5A C7A 128.0(3) . . ?
 C7A C5A S3A 115.2(2) . . ?
 S2A C3A H3A 121.4 . . ?
 C2A C3A S2A 117.3(2) . . ?
 C2A C3A H3A 121.4 . . ?
 C4B S4B C6B 96.10(13) . . ?
 C1B S2B C3B 94.53(13) . . ?
 C4B S3B C5B 95.94(13) . . ?
 C2B S1B C1B 95.05(13) . . ?
 C5B C6B S4B 116.9(2) . . ?
 C5B C6B C8B 127.7(3) . . ?
 C8B C6B S4B 115.4(2) . . ?
 C6B C5B S3B 116.4(2) . . ?
 C6B C5B C7B 128.5(3) . . ?
 C7B C5B S3B 115.1(2) . . ?
 C5B C7B H7BA 109.5 . . ?
 C5B C7B H7BB 109.5 . . ?
 C5B C7B H7BC 109.5 . . ?
 H7BA C7B H7BB 109.5 . . ?
 H7BA C7B H7BC 109.5 . . ?
 H7BB C7B H7BC 109.5 . . ?
 S3B C4B S4B 114.63(15) . . ?
 C1B C4B S4B 122.0(2) . . ?
 C1B C4B S3B 123.4(2) . . ?
 C6B C8B H8BA 109.5 . . ?
 C6B C8B H8BB 109.5 . . ?
 C6B C8B H8BC 109.5 . . ?
 H8BA C8B H8BB 109.5 . . ?
 H8BA C8B H8BC 109.5 . . ?
 H8BB C8B H8BC 109.5 . . ?
 S2B C1B S1B 115.52(15) . . ?
 C4B C1B S2B 123.3(2) . . ?
 C4B C1B S1B 121.2(2) . . ?
 S1B C2B H2B 121.5 . . ?
 C3B C2B S1B 117.0(2) . . ?
 C3B C2B H2B 121.5 . . ?
 S2B C3B H3B 121.1 . . ?
 C2B C3B S2B 117.9(2) . . ?
 C2B C3B H3B 121.1 . . ?
 O2B N1A O3B 126(3) . . ?
 O2A N1A O1A 118.7(3) . . ?
 O1B N1A O3B 121.2(12) . . ?
 O1B N1A O2B 111(3) . . ?
 O3A N1A O1A 120.4(3) . . ?
 O3A N1A O2A 120.9(3) . . ?
 O3C N1B O1C 119.8(6) . . ?
 O1D N1B O3D 116.2(12) . . ?
 O2D N1B O1D 125.3(12) . . ?
 O2D N1B O3D 118.3(15) . . ?
 O2C N1B O1C 118.9(6) . . ?
 O2C N1B O3C 121.2(7) . . ?


_iucr_refine_instructions_details
;

TITL oDMTTF2NO3_085K
CELL 1.54184 6.9201 17.5521 17.5806 86.684 80.849 80.535
ZERR 4 0.0002 0.0003 0.0003 0.001 0.002 0.002
LATT 1
SFAC C H N O S
UNIT 64 64 4 12 32
DFIX 1.21 0.01 O2D N1B
DFIX 1.26 0.01 O3B N1A
DFIX 1.22 0.005 O1B N1A
DFIX 1.22 0.01 O2B N1A
DFIX 1.24 0.01 O1D N1B
DANG 2.15 0.01 O1A O3A
DANG 2.15 0.01 O3B O1B
ISOR 0.01 0.02 O3C O3D
ISOR 0.01 0.02 O2C
ISOR 0.005 0.01 O2D
ISOR 0.0025 0.005 O1D
 
L.S. 7
PLAN  20
BOND $H
fmap 2
acta
OMIT -4 166
WGHT    0.034800    3.630500
FVAR       0.22813   0.69556   0.93470
S3C   5    0.245378    0.563092   -0.080335    11.00000    0.01666    0.01188 =
         0.01124    0.00009   -0.00339   -0.00313
S4C   5    0.183418    0.556658    0.088012    11.00000    0.01882    0.01280 =
         0.01147   -0.00128   -0.00334   -0.00482
S1C   5    0.292504    0.371235    0.088868    11.00000    0.01749    0.01515 =
         0.01467    0.00232   -0.00447   -0.00453
S2C   5    0.353548    0.375571   -0.080811    11.00000    0.01636    0.01174 =
         0.01447   -0.00206   -0.00345   -0.00312
C4C   1    0.246000    0.505763    0.003787    11.00000    0.01472    0.01392 =
         0.01216    0.00010   -0.00450   -0.00439
C7C   1    0.156746    0.721974   -0.086406    11.00000    0.01791    0.01569 =
         0.01911    0.00231   -0.00363   -0.00329
AFIX 137
H7CA  2    0.286704    0.731838   -0.108458    11.00000   -1.50000
H7CB  2    0.087318    0.765556   -0.057445    11.00000   -1.50000
H7CC  2    0.084923    0.713677   -0.126836    11.00000   -1.50000
AFIX   0
C8C   1    0.086388    0.714785    0.096651    11.00000    0.02109    0.01705 =
         0.01980   -0.00389   -0.00247   -0.00619
AFIX 137
H8CA  2   -0.036300    0.709347    0.129095    11.00000   -1.50000
H8CB  2    0.070295    0.762426    0.066953    11.00000   -1.50000
H8CC  2    0.187828    0.715059    0.128025    11.00000   -1.50000
AFIX   0
C6C   1    0.144453    0.648728    0.043591    11.00000    0.01336    0.01197 =
         0.01918   -0.00099   -0.00322   -0.00401
C2C   1    0.352954    0.283653    0.042815    11.00000    0.01729    0.01487 =
         0.02389    0.00424   -0.00546   -0.00481
AFIX  43
H2C   2    0.365223    0.236939    0.070776    11.00000   -1.20000
AFIX   0
C3C   1    0.381015    0.285784   -0.033724    11.00000    0.01790    0.01192 =
         0.02498   -0.00075   -0.00536   -0.00392
AFIX  43
H3C   2    0.414329    0.240567   -0.061188    11.00000   -1.20000
AFIX   0
C5C   1    0.174365    0.651538   -0.034112    11.00000    0.01303    0.01112 =
         0.01867   -0.00055   -0.00379   -0.00354
C1C   1    0.290253    0.427219    0.003540    11.00000    0.01486    0.01478 =
         0.01244   -0.00020   -0.00421   -0.00397
 
S4D   5    0.248424   -0.083728    0.061487    11.00000    0.01673    0.00940 =
         0.01575    0.00017   -0.00474   -0.00229
S1D   5    0.353333   -0.083741   -0.125591    11.00000    0.01654    0.01357 =
         0.01702   -0.00649   -0.00334   -0.00320
S3D   5    0.186570    0.085081    0.055678    11.00000    0.01739    0.00882 =
         0.01367   -0.00264   -0.00454   -0.00170
S2D   5    0.291171    0.086568   -0.129363    11.00000    0.01718    0.01382 =
         0.01493    0.00109   -0.00517   -0.00377
C3D   1    0.355396    0.040453   -0.216734    11.00000    0.02022    0.02845 =
         0.01221   -0.00155   -0.00423   -0.00600
AFIX  43
H3D   2    0.369821    0.068594   -0.263201    11.00000   -1.20000
AFIX   0
C1D   1    0.291744    0.001075   -0.074337    11.00000    0.01339    0.00989 =
         0.01624   -0.00133   -0.00447   -0.00178
C5D   1    0.153133    0.039726    0.147761    11.00000    0.01370    0.01792 =
         0.01246   -0.00142   -0.00559   -0.00307
C8D   1    0.165491   -0.090843    0.219968    11.00000    0.02018    0.02203 =
         0.01597    0.00436   -0.00507   -0.00288
AFIX 137
H8DA  2    0.075946   -0.125953    0.214848    11.00000   -1.50000
H8DB  2    0.116552   -0.061038    0.265078    11.00000   -1.50000
H8DC  2    0.293865   -0.119565    0.224697    11.00000   -1.50000
AFIX   0
C2D   1    0.383244   -0.036389   -0.214981    11.00000    0.01897    0.02870 =
         0.01231   -0.00479   -0.00417   -0.00454
AFIX  43
H2D   2    0.417583   -0.063777   -0.260156    11.00000   -1.20000
AFIX   0
C4D   1    0.248259    0.000381    0.004530    11.00000    0.01435    0.01051 =
         0.01723   -0.00098   -0.00587   -0.00369
C7D   1    0.098152    0.093365    0.212888    11.00000    0.01906    0.02001 =
         0.01782   -0.00451   -0.00488   -0.00190
AFIX 137
H7DA  2    0.201942    0.123454    0.213282    11.00000   -1.50000
H7DB  2    0.079797    0.064106    0.260614    11.00000   -1.50000
H7DC  2   -0.022786    0.127170    0.206820    11.00000   -1.50000
AFIX   0
C6D   1    0.181311   -0.037595    0.149990    11.00000    0.01294    0.01666 =
         0.01280   -0.00060   -0.00332   -0.00220
 
S3A   5    0.169046    0.585856    0.564573    11.00000    0.01962    0.01036 =
         0.01705   -0.00208   -0.00662   -0.00242
S4A   5    0.242261    0.417377    0.560554    11.00000    0.01604    0.01037 =
         0.01682   -0.00018   -0.00426   -0.00248
S1A   5    0.360640    0.430523    0.372472    11.00000    0.01624    0.01323 =
         0.01723   -0.00337   -0.00425   -0.00200
S2A   5    0.286503    0.599848    0.382491    11.00000    0.01755    0.01176 =
         0.01930    0.00138   -0.00526   -0.00342
C1A   1    0.287395    0.510220    0.430280    11.00000    0.01305    0.01278 =
         0.01639   -0.00126   -0.00635   -0.00512
C2A   1    0.390056    0.485495    0.286917    11.00000    0.01582    0.02432 =
         0.01580   -0.00297   -0.00167   -0.00047
AFIX  43
H2A   2    0.428024    0.462109    0.239569    11.00000   -1.20000
AFIX   0
C4A   1    0.239301    0.504320    0.508718    11.00000    0.01543    0.00955 =
         0.01633   -0.00094   -0.00704   -0.00241
C6A   1    0.166771    0.457985    0.651522    11.00000    0.01472    0.01739 =
         0.01689   -0.00186   -0.00573   -0.00325
C8A   1    0.150840    0.401280    0.718462    11.00000    0.01830    0.02293 =
         0.02123    0.00375   -0.00526   -0.00099
AFIX 137
H8AA  2    0.081320    0.361383    0.706893    11.00000   -1.50000
H8AB  2    0.079753    0.427432    0.763426    11.00000   -1.50000
H8AC  2    0.281244    0.378712    0.727935    11.00000   -1.50000
AFIX   0
C7A   1    0.070265    0.585087    0.722547    11.00000    0.02583    0.02393 =
         0.01667   -0.00767   -0.00553   -0.00199
AFIX 137
H7AA  2    0.169515    0.616631    0.725634    11.00000   -1.50000
H7AB  2    0.054785    0.552734    0.768333    11.00000   -1.50000
H7AC  2   -0.053463    0.617599    0.717897    11.00000   -1.50000
AFIX   0
C5A   1    0.132873    0.535416    0.653259    11.00000    0.01377    0.01865 =
         0.01673   -0.00094   -0.00705   -0.00221
C3A   1    0.356209    0.562493    0.291579    11.00000    0.01662    0.02273 =
         0.01543    0.00029   -0.00295   -0.00354
AFIX  43
H3A   2    0.369632    0.594595    0.247717    11.00000   -1.20000
AFIX   0
 
S4B   5    0.182778    0.061746    0.582048    11.00000    0.01757    0.01232 =
         0.01083   -0.00259   -0.00277   -0.00408
S2B   5    0.355395   -0.133295    0.429265    11.00000    0.01580    0.01462 =
         0.01581   -0.00525   -0.00292   -0.00315
S3B   5    0.248964    0.055358    0.414176    11.00000    0.01623    0.01390 =
         0.01073   -0.00061   -0.00331   -0.00380
S1B   5    0.287344   -0.121873    0.598119    11.00000    0.01652    0.01280 =
         0.01438    0.00069   -0.00425   -0.00366
C6B   1    0.150832    0.150156    0.530813    11.00000    0.01347    0.01223 =
         0.01855   -0.00155   -0.00307   -0.00375
C5B   1    0.181677    0.147677    0.453455    11.00000    0.01260    0.01229 =
         0.01817    0.00035   -0.00329   -0.00339
C7B   1    0.167693    0.213533    0.395559    11.00000    0.01794    0.01906 =
         0.02210    0.00451   -0.00418   -0.00437
AFIX 137
H7BA  2    0.290906    0.211046    0.361150    11.00000   -1.50000
H7BB  2    0.140314    0.261519    0.421730    11.00000   -1.50000
H7BC  2    0.062888    0.210277    0.366659    11.00000   -1.50000
AFIX   0
C4B   1    0.245997    0.004577    0.501801    11.00000    0.01425    0.01548 =
         0.01034   -0.00282   -0.00311   -0.00413
C8B   1    0.094216    0.220362    0.579159    11.00000    0.02082    0.01271 =
         0.02497   -0.00613   -0.00289   -0.00416
AFIX 137
H8BA  2   -0.028863    0.217257    0.612299    11.00000   -1.50000
H8BB  2    0.079491    0.265855    0.546233    11.00000   -1.50000
H8BC  2    0.195793    0.222896    0.609880    11.00000   -1.50000
AFIX   0
C1B   1    0.290212   -0.074251    0.508229    11.00000    0.01240    0.01563 =
         0.01502   -0.00009   -0.00580   -0.00520
C2B   1    0.353263   -0.213667    0.561586    11.00000    0.01717    0.01232 =
         0.02414    0.00032   -0.00535   -0.00305
AFIX  43
H2B   2    0.366918   -0.257469    0.593873    11.00000   -1.20000
AFIX   0
C3B   1    0.383785   -0.218739    0.484488    11.00000    0.01609    0.01370 =
         0.02852   -0.00509   -0.00492   -0.00296
AFIX  43
H3B   2    0.418960   -0.266409    0.461403    11.00000   -1.20000
AFIX   0
 
PART 3
O3B   4    0.618961    0.283893    0.748177   -31.00000    0.05466    0.02473 =
         0.04295    0.00778   -0.02170   -0.01403
O2B   4    0.436748    0.227289    0.683384   -31.00000    0.06005    0.02754 =
         0.03841   -0.01074   -0.00355    0.00250
PART 0
PART 4
O1A   4    0.339529    0.209455    0.748501    31.00000    0.04467    0.02892 =
         0.05731    0.01196   -0.01478   -0.01408
O2A   4    0.577506    0.256124    0.678548    31.00000    0.08307    0.02236 =
         0.01979   -0.00468    0.01843   -0.01143
PART 0
PART 3
O1B   4    0.357842    0.235998    0.798104   -31.00000    0.04941    0.02101 =
         0.02337   -0.00700   -0.00276   -0.00413
PART 0
PART 4
O3A   4    0.527227    0.270927    0.800784    31.00000    0.05580    0.03276 =
         0.02810   -0.01437   -0.01781    0.00757
PART 0
N1A   3    0.482768    0.245811    0.742927    11.00000    0.03604    0.01721 =
         0.01897   -0.00223   -0.00433   -0.00004
 
PART 2
O1C   4    0.369002    0.250847    0.210118    21.00000    0.05129    0.05098 =
         0.02434    0.01002   -0.01550   -0.02688
O3C   4    0.631570    0.198370    0.257220    21.00000    0.06828    0.03281 =
         0.02887    0.00547    0.00449    0.02306
PART 0
PART 1
O1D   4    0.419740    0.222013    0.209444   -21.00000    0.03892    0.02687 =
         0.02866   -0.01452    0.00058   -0.01700
O2D   4    0.488392    0.325297    0.252011   -21.00000    0.04984    0.01505 =
         0.03362   -0.00706    0.00128    0.00835
PART 0
PART 2
O2C   4    0.538591    0.319879    0.262157    21.00000    0.05472    0.02684 =
         0.04830   -0.02266    0.00387   -0.01263
PART 0
PART 1
O3D   4    0.668104    0.216739    0.266048   -21.00000    0.04483    0.05121 =
         0.03393    0.02477   -0.00085    0.01278
PART 0
N1B   3    0.516960    0.256431    0.243331    11.00000    0.03373    0.01877 =
         0.01597   -0.00066    0.00057   -0.00318
HKLF 4
 
REM  oDMTTF2NO3_085K
REM R1 =  0.0417 for    7493 Fo > 4sig(Fo)  and  0.0449 for all    8189 data
REM    569 parameters refined using    283 restraints
 
END  
     
WGHT      0.0348      3.6381 

REM Highest difference peak  0.577,  deepest hole -0.483,  1-sigma level  0.083
Q1    1   0.1999  0.5404 -0.0372  11.00000  0.05    0.58
Q2    1   0.6892  0.2631  0.7139  11.00000  0.05    0.57
Q3    1   0.2092  0.0993  0.4305  11.00000  0.05    0.56
Q4    1   0.4011 -0.1175  0.3864  11.00000  0.05    0.49
Q5    1   0.3737 -0.0612 -0.1654  11.00000  0.05    0.45
Q6    1   0.3257 -0.1068  0.5476  11.00000  0.05    0.43
Q7    1   0.6865  0.2588  0.2926  11.00000  0.05    0.42
Q8    1   0.2049  0.0366  0.4646  11.00000  0.05    0.42
Q9    1   0.3311 -0.0395 -0.0994  11.00000  0.05    0.42
Q10   1   0.2009  0.0418  0.0334  11.00000  0.05    0.41
Q11   1   0.4929  0.2001  0.2303  11.00000  0.05    0.40
Q12   1   0.3104  0.5622  0.3616  11.00000  0.05    0.40
Q13   1   0.3457  0.3879  0.0473  11.00000  0.05    0.40
Q14   1   0.1235  0.5629  0.6109  11.00000  0.05    0.39
Q15   1   0.1284  0.1830  0.5544  11.00000  0.05    0.38
Q16   1   0.1753  0.1270 -0.1203  11.00000  0.05    0.37
Q17   1   0.1465  0.0715  0.1043  11.00000  0.05    0.36
Q18   1   0.3782  0.4533  0.3224  11.00000  0.05    0.34
Q19   1   0.3376 -0.1685  0.5795  11.00000  0.05    0.33
Q20   1   0.2003  0.5427  0.5404  11.00000  0.05    0.32
 
;

data_oDMTTF2NO3_020K

_publ_section_references
;
Dolomanov, O.V., Bourhis, L.J., Gildea, R.J, Howard, J.A.K. & Puschmann, H.
 (2009), J. Appl. Cryst. 42, 339-341.

Sheldrick, G.M. (2015). Acta Cryst. A71, 3-8.

Sheldrick, G.M. (2015). Acta Cryst. C71, 3-8.
;
_chemical_formula_moiety          '2(C8 H8 S4), N O3'
_chemical_formula_sum             'C16 H16 N O3 S8'
_chemical_formula_weight          526.78
_chemical_melting_point           'not measured'
_chemical_oxdiff_formula          'C8 H8 N0.50 O1.50 S4'
loop_
  _atom_type_symbol
  _atom_type_description
  _atom_type_scat_dispersion_real
  _atom_type_scat_dispersion_imag
  _atom_type_scat_source
 'C' 'C' 0.0033 0.0016 'International Tables Vol C Tables 4.2.6.8 and 6.1.1.4'
 'H' 'H' 0.0000 0.0000 'International Tables Vol C Tables 4.2.6.8 and 6.1.1.4'
 'N' 'N' 0.0061 0.0033 'International Tables Vol C Tables 4.2.6.8 and 6.1.1.4'
 'O' 'O' 0.0106 0.0060 'International Tables Vol C Tables 4.2.6.8 and 6.1.1.4'
 'S' 'S' 0.1246 0.1234 'International Tables Vol C Tables 4.2.6.8 and 6.1.1.4'

_shelx_space_group_comment
;
The symmetry employed for this shelxl refinement is uniquely defined
by the following loop, which should always be used as a source of
symmetry information in preference to the above space-group names.
They are only intended as comments.
;
_space_group_crystal_system       'triclinic'
_space_group_IT_number            2
_space_group_name_H-M_alt         'P -1'
_space_group_name_Hall            '-P 1'
loop_
  _space_group_symop_operation_xyz
 'x, y, z'
 '-x, -y, -z'

_cell_length_a                    13.7401(5)
_cell_length_b                    17.4938(6)
_cell_length_c                    17.5169(5)
_cell_angle_alpha                 86.488(2)
_cell_angle_beta                  80.917(3)
_cell_angle_gamma                 80.445(3)
_cell_volume                      4097.3(2)
_cell_special_details
; 
 For this system, a first symmetry change from monoclinic crystal system 
 (at 250K) to triclinic crystal system (at 85K) has been identified.
 This change has been associated with the appearance of the new satellite reflections 
 with a Q1 vector (0, 1/2, 1/2). A second symmetry beak appears below 70K. With respect
 to the triclinic cell of 85K data, at 20K new satellite reflections appear
 along a-direction, with a Q2 vector (1/2, 0, 0). Therefore,
 cell doubling along a is applied for final processing of 20K data. 
;
_cell_formula_units_Z             8
_cell_measurement_reflns_used     11403
_cell_measurement_temperature     20
_cell_measurement_theta_max       35.2510
_cell_measurement_theta_min       3.5570
_exptl_absorpt_coefficient_mu     0.892
_exptl_absorpt_correction_T_max   0.946
_exptl_absorpt_correction_T_min   0.816
_exptl_absorpt_correction_type    analytical
_exptl_absorpt_process_details
;
CrysAlisPro 1.171.38.41 (Rigaku Oxford Diffraction, 2015)
Analytical numeric absorption correction using a multifaceted crystal
   model based on expressions derived by R.C. Clark & J.S. Reid.
(Clark, R. C. & Reid, J. S. (1995). Acta Cryst. A51, 887-897)
Empirical absorption correction using spherical harmonics,
 implemented in SCALE3 ABSPACK scaling algorithm.
;
_exptl_crystal_colour             'clear dark brown'
_exptl_crystal_colour_lustre      clear
_exptl_crystal_colour_modifier    dark
_exptl_crystal_colour_primary     brown
_exptl_crystal_density_diffrn     1.708
_exptl_crystal_density_meas       'not measured'
_exptl_crystal_density_method     'none'
_exptl_crystal_description        plate
_exptl_crystal_F_000              2168
loop_
  _exptl_crystal_face_index_h
  _exptl_crystal_face_index_k
  _exptl_crystal_face_index_l
  _exptl_crystal_face_perp_dist
 0 -2 24 0.0128
 -12 -3 17 0.0461
 19 3 -2 0.1365
 -1 24 5 0.0133
 0 2 -24 0.0563
 0 -24 -5 0.1250

_exptl_crystal_size_max           0.308
_exptl_crystal_size_mid           0.145
_exptl_crystal_size_min           0.069
loop_
  _exptl_oxdiff_crystal_face_indexfrac_h
  _exptl_oxdiff_crystal_face_indexfrac_k
  _exptl_oxdiff_crystal_face_indexfrac_l
  _exptl_oxdiff_crystal_face_x
  _exptl_oxdiff_crystal_face_y
  _exptl_oxdiff_crystal_face_z
 -0.0097 -1.8794 24.0279 -0.6186 0.2110 0.7460
 -12.0138 -3.0285 17.0156 -0.0622 -0.0008 1.0091
 19.0099 3.1702 -1.9989 -0.5466 0.2072 -0.8240
 -1.1444 24.0096 4.7656 -0.3145 -0.9542 0.1300
 0.0097 1.8794 -24.0279 0.6186 -0.2110 -0.7460
 0.1431 -24.0191 -4.7672 0.3447 0.9364 -0.0903

_diffrn_reflns_av_R_equivalents   0.0434
_diffrn_reflns_av_unetI/netI      0.0680
_diffrn_reflns_Laue_measured_fraction_full 0.997
_diffrn_reflns_Laue_measured_fraction_max 0.987
_diffrn_reflns_limit_h_max        17
_diffrn_reflns_limit_h_min        -17
_diffrn_reflns_limit_k_max        22
_diffrn_reflns_limit_k_min        -22
_diffrn_reflns_limit_l_max        22
_diffrn_reflns_limit_l_min        -22
_diffrn_reflns_number             38892
_diffrn_reflns_point_group_measured_fraction_full 0.997
_diffrn_reflns_point_group_measured_fraction_max 0.987
_diffrn_reflns_theta_full         25.242
_diffrn_reflns_theta_max          27.000
_diffrn_reflns_theta_min          3.118
_diffrn_ambient_temperature       20
_diffrn_detector                  'CCD plate'
_diffrn_detector_area_resol_mean  16.1852
_diffrn_detector_type             Sapphire3
_diffrn_measured_fraction_theta_full 0.997
_diffrn_measured_fraction_theta_max 0.987
_diffrn_measurement_details
;
List of Runs (angles in degrees, time in seconds):

  # Type    Start    End  Width  t~exp~   \w     \q     \k     \f   Frames
--------------------------------------------------------------------------
  1  \w    -84.00 -31.00   1.00   17.50    --  -34.98 -57.00-180.00   53
  2  \w     27.00  80.00   1.00   17.50    --   37.01 -99.00   0.00   53
  3  \w    -35.00  70.00   1.00   17.50    --   37.01 -77.00  60.00  105
  4  \w     20.00 108.00   1.00   17.50    --   37.01  38.00   0.00   88
  5  \w    -32.00  69.00   1.00   17.50    --   37.01 -77.00 150.00  101
  6  \w     71.00 108.00   1.00   17.50    --   37.01  57.00  90.00   37
  7  \w     81.00 106.00   1.00   17.50    --   37.01  57.00  30.00   25
  8  \w     35.00 116.00   1.00   17.50    --   37.01 178.00   0.00   81
;
_diffrn_measurement_device        'four-circle diffractometer'
_diffrn_measurement_device_type   'Xcalibur, Sapphire3'
_diffrn_measurement_method        '\w scans'
_diffrn_orient_matrix_type
'CrysAlisPro convention (1999,Acta A55,543-557)'
_diffrn_orient_matrix_UB_11       -0.0299923000
_diffrn_orient_matrix_UB_12       -0.0092733000
_diffrn_orient_matrix_UB_13       -0.0264821000
_diffrn_orient_matrix_UB_21       0.0181645000
_diffrn_orient_matrix_UB_22       -0.0400001000
_diffrn_orient_matrix_UB_23       0.0056594000
_diffrn_orient_matrix_UB_31       -0.0396742000
_diffrn_orient_matrix_UB_32       -0.0025944000
_diffrn_orient_matrix_UB_33       0.0308282000
_diffrn_radiation_monochromator   graphite
_diffrn_radiation_probe           x-ray
_diffrn_radiation_type            MoK\a
_diffrn_radiation_wavelength      0.71073
_diffrn_source                    'fine-focus sealed X-ray tube'
_diffrn_source_type               'Enhance (Mo) X-ray Source'
_reflns_Friedel_coverage          0.000
_reflns_Friedel_fraction_full     .
_reflns_Friedel_fraction_max      .
_reflns_number_gt                 10365
_reflns_number_total              17851
_reflns_odcompleteness_completeness 99.69
_reflns_odcompleteness_iscentric  1
_reflns_odcompleteness_theta      26.32
_reflns_special_details
;
 Reflections were merged by SHELXL according to the crystal
 class for the calculation of statistics and refinement.
 
 _reflns_Friedel_fraction is defined as the number of unique
 Friedel pairs measured divided by the number that would be
 possible theoretically, ignoring centric projections and
 systematic absences.
;
_reflns_threshold_expression      'I > 2\s(I)'
_computing_cell_refinement        'CrysAlisPro 1.171.38.41 (Rigaku OD, 2015)'
_computing_data_collection        'CrysAlisPro 1.171.38.41 (Rigaku OD, 2015)'
_computing_data_reduction         'CrysAlisPro 1.171.38.41 (Rigaku OD, 2015)'
_computing_molecular_graphics     'Mercury3.9 (2016)'
_computing_publication_material   'Olex2 (Dolomanov et al., 2009)'
_computing_structure_refinement   'ShelXL (Sheldrick, 2015)'
_computing_structure_solution     'ShelXT (Sheldrick, 2015)'
_refine_diff_density_max          0.682
_refine_diff_density_min          -0.891
_refine_diff_density_rms          0.112
_refine_ls_extinction_coef        .
_refine_ls_extinction_method      none
_refine_ls_goodness_of_fit_ref    1.032
_refine_ls_hydrogen_treatment     constr
_refine_ls_matrix_type            full
_refine_ls_number_parameters      1025
_refine_ls_number_reflns          17851
_refine_ls_number_restraints      132
_refine_ls_R_factor_all           0.0871
_refine_ls_R_factor_gt            0.0479
_refine_ls_restrained_S_all       1.035
_refine_ls_shift/su_max           0.001
_refine_ls_shift/su_mean          0.000
_refine_ls_structure_factor_coef  Fsqd
_refine_ls_weighting_details
'w=1/[\s^2^(Fo^2^)+(0.0487P)^2^+1.6705P] where P=(Fo^2^+2Fc^2^)/3'
_refine_ls_weighting_scheme       calc
_refine_ls_wR_factor_gt           0.1168
_refine_ls_wR_factor_ref          0.1517
_refine_special_details
;
 Refined as a 2-component twin: 66.15(13)% and
 33.85(13)%. TWIN matrix (-1 0 0, 0 0 -1, 0 -1 0).
 Several ISOR restrains have been used for selected C and O atoms.
;
_atom_sites_solution_hydrogens    geom
_atom_sites_solution_primary      dual
_atom_sites_solution_secondary    difmap
loop_
  _atom_site_label
  _atom_site_type_symbol
  _atom_site_fract_x
  _atom_site_fract_y
  _atom_site_fract_z
  _atom_site_U_iso_or_equiv
  _atom_site_adp_type
  _atom_site_occupancy
  _atom_site_site_symmetry_order
  _atom_site_calc_flag
  _atom_site_refinement_flags_posn
  _atom_site_refinement_flags_adp
  _atom_site_refinement_flags_occupancy
  _atom_site_disorder_assembly
  _atom_site_disorder_group
 S4E S 0.37785(11) 0.43506(8) 0.08074(7) 0.0077(3) Uani 1 1 d . . . . .
 S2E S 0.35480(11) 0.62931(8) -0.08698(7) 0.0081(3) Uani 1 1 d . . . . .
 S3E S 0.40781(11) 0.44339(8) -0.08758(7) 0.0080(3) Uani 1 1 d . . . . .
 S1E S 0.32540(11) 0.62263(8) 0.08277(7) 0.0079(3) Uani 1 1 d . . . . .
 C7E C 0.4547(4) 0.2854(3) -0.0972(3) 0.0111(12) Uani 1 1 d . . . . .
 H7EA H 0.4022 0.2863 -0.1293 0.017 Uiso 1 1 calc GR . . . .
 H7EB H 0.4623 0.2361 -0.0672 0.017 Uiso 1 1 calc GR . . . .
 H7EC H 0.5179 0.2905 -0.1305 0.017 Uiso 1 1 calc GR . . . .
 C2E C 0.3126(4) 0.7135(3) 0.0368(3) 0.0093(11) Uani 1 1 d . . . . .
 H2E H 0.2964 0.7597 0.0651 0.011 Uiso 1 1 calc R . . . .
 C8E C 0.4214(4) 0.2755(3) 0.0853(3) 0.0108(12) Uani 1 1 d . . . . .
 H8EA H 0.4641 0.2807 0.1238 0.016 Uiso 1 1 calc GR . . . .
 H8EB H 0.4507 0.2305 0.0540 0.016 Uiso 1 1 calc GR . . . .
 H8EC H 0.3549 0.2682 0.1116 0.016 Uiso 1 1 calc GR . . . .
 C6E C 0.4127(4) 0.3470(3) 0.0342(3) 0.0087(11) Uani 1 1 d . . . . .
 C4E C 0.3779(4) 0.4931(3) -0.0029(3) 0.0080(11) Uani 1 1 d . . . . .
 C5E C 0.4273(4) 0.3504(3) -0.0439(3) 0.0066(10) Uani 1 1 d . U . . .
 C1E C 0.3562(4) 0.5726(3) -0.0019(3) 0.0081(11) Uani 1 1 d . U . . .
 C3E C 0.3267(4) 0.7153(3) -0.0411(3) 0.0094(11) Uani 1 1 d . U . . .
 H3E H 0.3210 0.7632 -0.0698 0.011 Uiso 1 1 calc R . . . .
 S2D S 0.35798(11) 0.12020(8) 0.40216(7) 0.0086(3) Uani 1 1 d . . . . .
 S4D S 0.37588(11) -0.05570(8) 0.58797(7) 0.0080(3) Uani 1 1 d . . . . .
 S3D S 0.40875(11) -0.06358(8) 0.42024(7) 0.0074(3) Uani 1 1 d . . . . .
 S1D S 0.32364(11) 0.13304(8) 0.57080(8) 0.0090(3) Uani 1 1 d . . . . .
 C4D C 0.3773(4) -0.0050(3) 0.4996(3) 0.0054(10) Uani 1 1 d . . . . .
 C5D C 0.4231(4) -0.1523(3) 0.4727(3) 0.0092(11) Uani 1 1 d . . . . .
 C2D C 0.3105(4) 0.2181(3) 0.5145(3) 0.0077(10) Uani 1 1 d . U . . .
 H2D H 0.2938 0.2673 0.5376 0.009 Uiso 1 1 calc R . . . .
 C1D C 0.3556(4) 0.0734(3) 0.4922(3) 0.0079(11) Uani 1 1 d . . . . .
 C8D C 0.4147(4) -0.2136(3) 0.6081(3) 0.0118(12) Uani 1 1 d . . . . .
 H8DA H 0.4715 -0.2126 0.6354 0.018 Uiso 1 1 calc GR . . . .
 H8DB H 0.4238 -0.2629 0.5820 0.018 Uiso 1 1 calc GR . . . .
 H8DC H 0.3530 -0.2085 0.6453 0.018 Uiso 1 1 calc GR . . . .
 C7D C 0.4520(4) -0.2223(3) 0.4245(3) 0.0137(12) Uani 1 1 d . . . . .
 H7DA H 0.4015 -0.2236 0.3911 0.021 Uiso 1 1 calc GR . . . .
 H7DB H 0.4565 -0.2691 0.4584 0.021 Uiso 1 1 calc GR . . . .
 H7DC H 0.5169 -0.2201 0.3926 0.021 Uiso 1 1 calc GR . . . .
 C3D C 0.3245(4) 0.2126(3) 0.4380(3) 0.0092(11) Uani 1 1 d . U . . .
 H3D H 0.3165 0.2572 0.4046 0.011 Uiso 1 1 calc R . . . .
 C6D C 0.4086(4) -0.1488(3) 0.5503(3) 0.0081(11) Uani 1 1 d . . . . .
 S1B S 0.35688(11) 0.39652(8) 0.61754(7) 0.0088(3) Uani 1 1 d . . . . .
 S3B S 0.37736(11) 0.58189(8) 0.44101(7) 0.0082(3) Uani 1 1 d . . . . .
 S4B S 0.41573(11) 0.41267(8) 0.43590(7) 0.0083(3) Uani 1 1 d . . . . .
 S2B S 0.31759(11) 0.56606(8) 0.62971(7) 0.0091(3) Uani 1 1 d . . . . .
 C7B C 0.4248(4) 0.5987(3) 0.2828(3) 0.0118(12) Uani 1 1 d . . . . .
 H7BA H 0.3593 0.6148 0.2664 0.018 Uiso 1 1 calc GR . . . .
 H7BB H 0.4720 0.5747 0.2398 0.018 Uiso 1 1 calc GR . . . .
 H7BC H 0.4489 0.6442 0.2985 0.018 Uiso 1 1 calc GR . . . .
 C1B C 0.3547(4) 0.4873(3) 0.5710(3) 0.0067(11) Uani 1 1 d . . . . .
 C5B C 0.4160(4) 0.5413(3) 0.3500(3) 0.0068(11) Uani 1 1 d . . . . .
 C8B C 0.4670(4) 0.4162(3) 0.2783(3) 0.0096(11) Uani 1 1 d . . . . .
 H8BA H 0.5304 0.3826 0.2832 0.014 Uiso 1 1 calc GR . . . .
 H8BB H 0.4757 0.4504 0.2321 0.014 Uiso 1 1 calc GR . . . .
 H8BC H 0.4162 0.3842 0.2735 0.014 Uiso 1 1 calc GR . . . .
 C3B C 0.3038(4) 0.5097(3) 0.7146(3) 0.0099(11) Uani 1 1 d . . . . .
 H3B H 0.2847 0.5328 0.7635 0.012 Uiso 1 1 calc R . . . .
 C4B C 0.3795(4) 0.4936(3) 0.4921(3) 0.0092(11) Uani 1 1 d . U . . .
 C6B C 0.4349(4) 0.4633(3) 0.3472(3) 0.0090(11) Uani 1 1 d . . . . .
 C2B C 0.3210(4) 0.4326(3) 0.7086(3) 0.0081(11) Uani 1 1 d . . . . .
 H2B H 0.3137 0.3990 0.7531 0.010 Uiso 1 1 calc R . . . .
 S3A S 0.09430(11) 0.55414(8) 1.08965(7) 0.0076(3) Uani 1 1 d . . . . .
 S4A S 0.12438(11) 0.56210(8) 0.92119(7) 0.0083(3) Uani 1 1 d . . . . .
 S1A S 0.17659(11) 0.37407(8) 0.91986(8) 0.0078(3) Uani 1 1 d . . . . .
 S2A S 0.14699(11) 0.36857(8) 1.09008(7) 0.0077(3) Uani 1 1 d . . . . .
 C5A C 0.0736(4) 0.6465(3) 1.0449(3) 0.0101(11) Uani 1 1 d . . . . .
 C3A C 0.1756(4) 0.2806(3) 1.0437(3) 0.0091(11) Uani 1 1 d . . . . .
 H3A H 0.1808 0.2326 1.0724 0.011 Uiso 1 1 calc R . . . .
 C2A C 0.1899(4) 0.2831(3) 0.9671(3) 0.0093(11) Uani 1 1 d . . . . .
 H2A H 0.2068 0.2369 0.9388 0.011 Uiso 1 1 calc R . . . .
 C1A C 0.1459(4) 0.4250(3) 1.0046(3) 0.0091(11) Uani 1 1 d . U . . .
 C7A C 0.0440(4) 0.7131(3) 1.0994(3) 0.0120(12) Uani 1 1 d . . . . .
 H7AA H -0.0184 0.7067 1.1331 0.018 Uiso 1 1 calc GR . . . .
 H7AB H 0.0346 0.7621 1.0693 0.018 Uiso 1 1 calc GR . . . .
 H7AC H 0.0967 0.7134 1.1310 0.018 Uiso 1 1 calc GR . . . .
 C4A C 0.1249(4) 0.5029(3) 1.0051(3) 0.0062(11) Uani 1 1 d . . . . .
 C8A C 0.0791(4) 0.7217(3) 0.9163(3) 0.0099(11) Uani 1 1 d . . . . .
 H8AA H 0.1459 0.7310 0.8928 0.015 Uiso 1 1 calc GR . . . .
 H8AB H 0.0453 0.7661 0.9469 0.015 Uiso 1 1 calc GR . . . .
 H8AC H 0.0403 0.7148 0.8755 0.015 Uiso 1 1 calc GR . . . .
 C6A C 0.0880(4) 0.6499(3) 0.9677(3) 0.0110(12) Uani 1 1 d . . . . .
 S2C S 0.17548(11) -0.08746(8) 0.87794(7) 0.0092(3) Uani 1 1 d . . . . .
 S1C S 0.14404(11) 0.08317(8) 0.87041(7) 0.0089(3) Uani 1 1 d . . . . .
 S3C S 0.12362(11) -0.08482(8) 1.06419(7) 0.0083(3) Uani 1 1 d . . . . .
 S4C S 0.09268(11) 0.08421(8) 1.05581(7) 0.0080(3) Uani 1 1 d . . . . .
 C8C C 0.0497(4) 0.0951(3) 1.2130(3) 0.0121(12) Uani 1 1 d . . . . .
 H8CA H 0.1050 0.1236 1.2144 0.018 Uiso 1 1 calc GR . . . .
 H8CB H 0.0367 0.0659 1.2621 0.018 Uiso 1 1 calc GR . . . .
 H8CC H -0.0102 0.1317 1.2049 0.018 Uiso 1 1 calc GR . . . .
 C5C C 0.0907(4) -0.0377(3) 1.1518(3) 0.0114(12) Uani 1 1 d . . . . .
 C6C C 0.0768(4) 0.0400(3) 1.1481(3) 0.0080(11) Uani 1 1 d . . . . .
 C1C C 0.1444(4) -0.0015(3) 0.9275(3) 0.0086(11) Uani 1 1 d . . . . .
 C2C C 0.1756(4) 0.0356(3) 0.7843(3) 0.0123(11) Uani 1 1 d . U . . .
 H2C H 0.1828 0.0638 0.7362 0.015 Uiso 1 1 calc R . . . .
 C7C C 0.0834(4) -0.0901(3) 1.2225(3) 0.0121(12) Uani 1 1 d . . . . .
 H7CA H 0.0379 -0.1266 1.2179 0.018 Uiso 1 1 calc GR . . . .
 H7CB H 0.0580 -0.0591 1.2683 0.018 Uiso 1 1 calc GR . . . .
 H7CC H 0.1497 -0.1190 1.2277 0.018 Uiso 1 1 calc GR . . . .
 C4C C 0.1237(4) -0.0011(3) 1.0062(3) 0.0081(11) Uani 1 1 d . U . . .
 C3C C 0.1898(4) -0.0423(3) 0.7872(3) 0.0107(11) Uani 1 1 d . U . . .
 H3C H 0.2068 -0.0712 0.7415 0.013 Uiso 1 1 calc R . . . .
 S1G S 0.35402(11) 0.91353(8) 0.13225(7) 0.0094(3) Uani 1 1 d . . . . .
 S2G S 0.32232(11) 1.08446(8) 0.12685(7) 0.0092(3) Uani 1 1 d . . . . .
 S4G S 0.40550(11) 0.91385(8) -0.05282(7) 0.0083(3) Uani 1 1 d . . . . .
 S3G S 0.37357(11) 1.08335(8) -0.06055(7) 0.0085(3) Uani 1 1 d . . . . .
 C2G C 0.3205(4) 0.9605(3) 0.2197(3) 0.0125(12) Uani 1 1 d . . . . .
 H2G H 0.3119 0.9322 0.2676 0.015 Uiso 1 1 calc R . . . .
 C1G C 0.3537(4) 0.9992(3) 0.0760(3) 0.0064(11) Uani 1 1 d . U . . .
 C5G C 0.4084(4) 1.0362(3) -0.1484(3) 0.0070(11) Uani 1 1 d . . . . .
 C8G C 0.4504(4) 0.9037(3) -0.2102(3) 0.0087(11) Uani 1 1 d . . . . .
 H8GA H 0.5152 0.8720 -0.2058 0.013 Uiso 1 1 calc GR . . . .
 H8GB H 0.4546 0.9334 -0.2595 0.013 Uiso 1 1 calc GR . . . .
 H8GC H 0.3997 0.8699 -0.2078 0.013 Uiso 1 1 calc GR . . . .
 C3G C 0.3076(4) 1.0379(3) 0.2164(3) 0.0115(11) Uani 1 1 d . . . . .
 H3G H 0.2907 1.0665 0.2623 0.014 Uiso 1 1 calc R . . . .
 C7G C 0.4152(4) 1.0890(3) -0.2197(3) 0.0106(12) Uani 1 1 d . . . . .
 H7GA H 0.4015 1.1431 -0.2044 0.016 Uiso 1 1 calc R . . . .
 H7GB H 0.4825 1.0782 -0.2493 0.016 Uiso 1 1 calc R . . . .
 H7GC H 0.3662 1.0800 -0.2518 0.016 Uiso 1 1 calc R . . . .
 C4G C 0.3750(4) 0.9994(3) -0.0030(3) 0.0090(11) Uani 1 1 d . U . . .
 C6G C 0.4222(4) 0.9582(3) -0.1452(3) 0.0073(11) Uani 1 1 d . U . . .
 S4F S 0.08184(11) 0.58452(8) 0.56722(7) 0.0090(3) Uani 1 1 d . . . . .
 S1F S 0.14112(11) 0.60011(8) 0.38576(7) 0.0087(3) Uani 1 1 d . . . . .
 S3F S 0.12007(11) 0.41585(8) 0.56237(7) 0.0082(3) Uani 1 1 d . . . . .
 S2F S 0.17937(11) 0.43096(8) 0.37453(7) 0.0081(3) Uani 1 1 d . . . . .
 C5F C 0.0825(4) 0.4557(3) 0.6537(3) 0.0091(11) Uani 1 1 d . . . . .
 C6F C 0.0641(4) 0.5332(3) 0.6557(3) 0.0086(11) Uani 1 1 d . . . . .
 C3F C 0.1942(4) 0.4869(3) 0.2898(3) 0.0112(12) Uani 1 1 d . . . . .
 H3F H 0.2145 0.4632 0.2412 0.013 Uiso 1 1 calc R . . . .
 C4F C 0.1165(4) 0.5038(3) 0.5117(3) 0.0095(11) Uani 1 1 d . . . . .
 C2F C 0.1762(4) 0.5644(3) 0.2942(3) 0.0110(11) Uani 1 1 d . . . . .
 H2F H 0.1825 0.5977 0.2494 0.013 Uiso 1 1 calc R . . . .
 C7F C 0.0759(4) 0.3974(3) 0.7202(3) 0.0112(12) Uani 1 1 d . . . . .
 H7FA H 0.0483 0.3532 0.7054 0.017 Uiso 1 1 calc GR . . . .
 H7FB H 0.0324 0.4216 0.7650 0.017 Uiso 1 1 calc GR . . . .
 H7FC H 0.1427 0.3793 0.7336 0.017 Uiso 1 1 calc GR . . . .
 C1F C 0.1425(4) 0.5100(3) 0.4321(3) 0.0078(11) Uani 1 1 d . . . . .
 C8F C 0.0336(5) 0.5823(3) 0.7251(3) 0.0117(12) Uani 1 1 d . . . . .
 H8FA H 0.0866 0.6122 0.7298 0.018 Uiso 1 1 calc GR . . . .
 H8FB H 0.0224 0.5489 0.7716 0.018 Uiso 1 1 calc GR . . . .
 H8FC H -0.0281 0.6179 0.7194 0.018 Uiso 1 1 calc GR . . . .
 S3H S 0.09300(11) 1.06030(8) 0.58254(7) 0.0085(3) Uani 1 1 d . . . . .
 S4H S 0.12623(11) 1.05278(8) 0.41458(7) 0.0087(3) Uani 1 1 d . . . . .
 S1H S 0.17851(11) 0.86370(8) 0.43142(8) 0.0084(3) Uani 1 1 d . . . . .
 S2H S 0.14451(11) 0.87626(8) 0.60056(7) 0.0083(3) Uani 1 1 d . . . . .
 C4H C 0.1253(4) 1.0027(3) 0.5035(3) 0.0076(11) Uani 1 1 d . U . . .
 C5H C 0.0767(4) 1.1489(3) 0.5302(3) 0.0098(12) Uani 1 1 d . . . . .
 C8H C 0.0854(4) 1.2112(3) 0.3945(3) 0.0103(11) Uani 1 1 d . . . . .
 H8HA H 0.1498 1.2104 0.3609 0.015 Uiso 1 1 calc GR . . . .
 H8HB H 0.0674 1.2603 0.4212 0.015 Uiso 1 1 calc GR . . . .
 H8HC H 0.0340 1.2060 0.3631 0.015 Uiso 1 1 calc GR . . . .
 C3H C 0.1772(4) 0.7848(3) 0.5642(3) 0.0088(11) Uani 1 1 d . . . . .
 H3H H 0.1836 0.7402 0.5979 0.011 Uiso 1 1 calc R . . . .
 C2H C 0.1935(4) 0.7780(3) 0.4873(3) 0.0103(11) Uani 1 1 d . U . . .
 H2H H 0.2122 0.7289 0.4645 0.012 Uiso 1 1 calc R . . . .
 C6H C 0.0930(4) 1.1454(3) 0.4527(3) 0.0107(12) Uani 1 1 d . . . . .
 C7H C 0.0485(4) 1.2196(3) 0.5774(3) 0.0086(11) Uani 1 1 d . . . . .
 H7HA H -0.0159 1.2177 0.6101 0.013 Uiso 1 1 calc GR . . . .
 H7HB H 0.0433 1.2659 0.5430 0.013 Uiso 1 1 calc GR . . . .
 H7HC H 0.0996 1.2215 0.6101 0.013 Uiso 1 1 calc GR . . . .
 C1H C 0.1464(4) 0.9243(3) 0.5103(3) 0.0109(12) Uani 1 1 d . . . . .
 O2D O 0.3307(3) 0.7897(2) 0.2542(2) 0.0186(9) Uani 1 1 d . . . . .
 O3D O 0.2100(3) 0.7412(2) 0.32418(19) 0.0173(8) Uani 1 1 d . . . . .
 O1D O 0.2368(3) 0.7272(2) 0.2013(2) 0.0167(8) Uani 1 1 d . U . . .
 N1D N 0.2593(4) 0.7531(2) 0.2600(2) 0.0111(10) Uani 1 1 d . . . . .
 O3B O 0.1680(3) 0.2044(2) 0.7459(2) 0.0180(9) Uani 1 1 d . . . . .
 O1B O 0.2590(3) 0.2663(2) 0.80238(19) 0.0148(8) Uani 1 1 d . . . . .
 O2B O 0.2911(3) 0.2526(2) 0.67846(19) 0.0187(9) Uani 1 1 d . . . . .
 N1B N 0.2399(3) 0.2404(3) 0.7422(2) 0.0114(10) Uani 1 1 d . . . . .
 O2A O 0.1719(3) 0.7927(2) 0.7424(2) 0.0218(9) Uani 1 1 d . U . . .
 O3A O 0.2376(3) 0.6719(2) 0.7476(2) 0.0193(9) Uani 1 1 d . U . . .
 O1A O 0.3053(3) 0.7585(2) 0.7948(2) 0.0214(9) Uani 1 1 d . U . . .
 N0AA N 0.2381(4) 0.7406(3) 0.7614(2) 0.0116(10) Uani 1 1 d . . . . .
 O3C O 0.2655(3) 0.3241(2) 0.2608(2) 0.0190(9) Uani 1 1 d . U . . .
 O1C O 0.1932(3) 0.2435(2) 0.2103(2) 0.0210(9) Uani 1 1 d . U . . .
 O2C O 0.3264(3) 0.2021(2) 0.2609(2) 0.0221(9) Uani 1 1 d . U . . .
 N1C N 0.2618(4) 0.2569(3) 0.2444(2) 0.0107(10) Uani 1 1 d . . . . .

loop_
  _atom_site_aniso_label
  _atom_site_aniso_U_11
  _atom_site_aniso_U_22
  _atom_site_aniso_U_33
  _atom_site_aniso_U_23
  _atom_site_aniso_U_13
  _atom_site_aniso_U_12
 S4E 0.0115(7) 0.0054(7) 0.0064(6) 0.0002(5) -0.0019(5) -0.0018(6)
 S2E 0.0115(7) 0.0072(6) 0.0060(6) 0.0001(5) -0.0023(5) -0.0022(5)
 S3E 0.0117(7) 0.0067(7) 0.0064(6) -0.0001(5) -0.0020(5) -0.0030(6)
 S1E 0.0101(7) 0.0081(7) 0.0061(6) -0.0005(5) -0.0013(5) -0.0024(5)
 C7E 0.010(3) 0.017(3) 0.006(2) 0.006(2) -0.003(2) -0.003(2)
 C2E 0.015(3) 0.005(2) 0.009(2) -0.0006(19) -0.002(2) -0.003(2)
 C8E 0.015(3) 0.013(3) 0.005(2) -0.002(2) -0.003(2) -0.002(2)
 C6E 0.007(3) 0.007(3) 0.013(3) -0.003(2) -0.004(2) -0.001(2)
 C4E 0.009(3) 0.010(3) 0.006(2) 0.0029(19) -0.002(2) -0.004(2)
 C5E 0.0061(13) 0.0066(13) 0.0069(13) 0.0002(9) -0.0010(9) -0.0010(9)
 C1E 0.0083(14) 0.0086(14) 0.0079(13) 0.0002(9) -0.0012(9) -0.0029(9)
 C3E 0.0098(14) 0.0087(13) 0.0100(13) -0.0002(9) -0.0020(9) -0.0019(9)
 S2D 0.0123(7) 0.0073(6) 0.0066(6) 0.0004(5) -0.0024(5) -0.0021(6)
 S4D 0.0124(7) 0.0069(6) 0.0055(6) -0.0005(5) -0.0023(5) -0.0024(6)
 S3D 0.0108(7) 0.0057(6) 0.0058(6) -0.0011(5) -0.0009(5) -0.0019(5)
 S1D 0.0120(7) 0.0078(6) 0.0077(6) -0.0017(5) -0.0023(5) -0.0019(5)
 C4D 0.007(3) 0.005(2) 0.005(2) -0.0003(18) -0.0033(19) -0.001(2)
 C5D 0.007(3) 0.008(3) 0.013(3) 0.000(2) 0.000(2) 0.000(2)
 C2D 0.0083(13) 0.0068(13) 0.0083(13) -0.0005(9) -0.0019(9) -0.0010(9)
 C1D 0.007(3) 0.007(3) 0.011(2) -0.002(2) -0.001(2) -0.002(2)
 C8D 0.013(3) 0.011(3) 0.012(3) 0.001(2) -0.003(2) -0.004(2)
 C7D 0.016(3) 0.014(3) 0.012(3) -0.001(2) -0.001(2) -0.003(2)
 C3D 0.0094(14) 0.0087(13) 0.0099(13) -0.0008(9) -0.0019(9) -0.0020(9)
 C6D 0.008(3) 0.005(3) 0.011(2) -0.002(2) -0.003(2) -0.001(2)
 S1B 0.0132(7) 0.0057(6) 0.0081(6) 0.0001(5) -0.0021(5) -0.0028(5)
 S3B 0.0124(7) 0.0054(6) 0.0077(6) 0.0015(5) -0.0031(5) -0.0027(6)
 S4B 0.0127(7) 0.0056(6) 0.0069(6) -0.0008(5) -0.0022(5) -0.0016(5)
 S2B 0.0136(7) 0.0053(6) 0.0089(6) -0.0009(5) -0.0023(5) -0.0019(6)
 C7B 0.022(3) 0.010(3) 0.005(2) -0.002(2) -0.004(2) -0.005(2)
 C1B 0.007(3) 0.004(2) 0.010(2) -0.0014(19) -0.004(2) 0.000(2)
 C5B 0.007(3) 0.003(2) 0.009(2) 0.0008(19) -0.001(2) 0.001(2)
 C8B 0.011(3) 0.007(3) 0.010(2) -0.003(2) -0.001(2) 0.000(2)
 C3B 0.012(3) 0.010(3) 0.010(2) -0.002(2) -0.001(2) -0.007(2)
 C4B 0.0101(14) 0.0089(14) 0.0088(13) -0.0010(9) -0.0022(9) -0.0008(9)
 C6B 0.010(3) 0.006(3) 0.012(3) 0.002(2) -0.004(2) -0.001(2)
 C2B 0.011(3) 0.004(2) 0.009(2) 0.0018(19) -0.002(2) -0.003(2)
 S3A 0.0122(7) 0.0051(6) 0.0056(6) -0.0008(5) -0.0017(5) -0.0008(5)
 S4A 0.0120(7) 0.0070(7) 0.0062(6) -0.0004(5) -0.0018(5) -0.0022(6)
 S1A 0.0109(7) 0.0053(6) 0.0073(6) -0.0012(5) -0.0013(5) -0.0017(5)
 S2A 0.0113(7) 0.0070(6) 0.0050(6) -0.0005(5) -0.0014(5) -0.0018(5)
 C5A 0.012(3) 0.007(3) 0.012(2) 0.002(2) -0.002(2) -0.004(2)
 C3A 0.014(3) 0.004(2) 0.010(2) -0.0001(19) -0.003(2) -0.002(2)
 C2A 0.014(3) 0.004(3) 0.010(2) -0.0010(19) -0.005(2) 0.000(2)
 C1A 0.0095(14) 0.0091(14) 0.0093(14) -0.0012(9) -0.0021(9) -0.0023(9)
 C7A 0.016(3) 0.014(3) 0.009(2) -0.003(2) -0.003(2) -0.009(2)
 C4A 0.007(3) 0.006(2) 0.005(2) -0.0006(18) -0.0029(19) 0.001(2)
 C8A 0.005(3) 0.015(3) 0.010(2) 0.006(2) -0.003(2) -0.002(2)
 C6A 0.011(3) 0.009(3) 0.014(3) -0.005(2) 0.000(2) -0.005(2)
 S2C 0.0129(7) 0.0066(6) 0.0092(6) -0.0024(5) -0.0019(5) -0.0031(6)
 S1C 0.0125(7) 0.0083(7) 0.0067(6) 0.0005(5) -0.0031(5) -0.0031(6)
 S3C 0.0123(7) 0.0057(6) 0.0072(6) -0.0009(5) -0.0018(5) -0.0020(6)
 S4C 0.0122(7) 0.0061(6) 0.0063(6) -0.0005(5) -0.0021(5) -0.0025(6)
 C8C 0.014(3) 0.012(3) 0.011(3) -0.005(2) -0.002(2) 0.000(2)
 C5C 0.018(3) 0.009(3) 0.009(3) 0.003(2) -0.005(2) -0.005(2)
 C6C 0.006(3) 0.012(3) 0.007(2) -0.0005(19) -0.0032(19) -0.003(2)
 C1C 0.006(3) 0.010(3) 0.011(2) 0.000(2) -0.003(2) -0.003(2)
 C2C 0.0127(14) 0.0133(14) 0.0112(14) -0.0008(9) -0.0030(9) -0.0021(9)
 C7C 0.012(3) 0.017(3) 0.008(2) -0.001(2) -0.002(2) -0.003(2)
 C4C 0.0086(14) 0.0074(13) 0.0084(13) -0.0010(9) -0.0012(9) -0.0015(9)
 C3C 0.0113(14) 0.0108(14) 0.0101(13) -0.0020(9) -0.0009(9) -0.0027(9)
 S1G 0.0141(7) 0.0085(7) 0.0066(6) 0.0012(5) -0.0028(5) -0.0037(6)
 S2G 0.0124(7) 0.0070(6) 0.0085(6) -0.0021(5) -0.0016(5) -0.0020(6)
 S4G 0.0131(7) 0.0065(7) 0.0060(6) -0.0011(5) -0.0022(5) -0.0023(6)
 S3G 0.0114(7) 0.0065(7) 0.0070(6) 0.0003(5) 0.0001(5) -0.0019(6)
 C2G 0.009(3) 0.024(3) 0.006(2) -0.004(2) -0.002(2) -0.004(2)
 C1G 0.007(2) 0.009(2) 0.005(2) -0.0029(17) -0.0009(18) -0.0037(19)
 C5G 0.008(3) 0.007(3) 0.006(2) 0.000(2) 0.000(2) -0.003(2)
 C8G 0.011(3) 0.009(3) 0.007(2) -0.001(2) 0.000(2) -0.005(2)
 C3G 0.016(3) 0.013(3) 0.005(2) -0.004(2) -0.002(2) 0.000(2)
 C7G 0.012(3) 0.010(3) 0.008(2) 0.001(2) 0.000(2) 0.002(2)
 C4G 0.011(2) 0.005(2) 0.011(2) -0.0008(18) -0.0036(19) 0.0024(19)
 C6G 0.0067(14) 0.0075(13) 0.0075(13) -0.0002(9) -0.0006(9) -0.0012(9)
 S4F 0.0155(7) 0.0066(6) 0.0060(6) -0.0002(5) -0.0030(5) -0.0036(6)
 S1F 0.0125(7) 0.0065(6) 0.0078(6) 0.0003(5) -0.0025(5) -0.0024(6)
 S3F 0.0114(7) 0.0060(6) 0.0074(6) 0.0011(5) -0.0020(5) -0.0020(6)
 S2F 0.0117(7) 0.0058(6) 0.0067(6) -0.0016(5) -0.0015(5) -0.0008(5)
 C5F 0.006(3) 0.012(3) 0.010(3) 0.002(2) -0.004(2) -0.005(2)
 C6F 0.009(3) 0.011(3) 0.008(2) 0.003(2) -0.003(2) -0.006(2)
 C3F 0.009(3) 0.017(3) 0.007(2) 0.000(2) 0.000(2) -0.003(2)
 C4F 0.016(3) 0.006(3) 0.009(2) 0.000(2) -0.006(2) -0.003(2)
 C2F 0.010(3) 0.017(3) 0.008(2) 0.002(2) -0.004(2) -0.007(2)
 C7F 0.015(3) 0.008(3) 0.009(2) -0.001(2) -0.003(2) 0.001(2)
 C1F 0.010(3) 0.008(3) 0.006(2) 0.0000(19) -0.002(2) -0.004(2)
 C8F 0.022(3) 0.007(3) 0.007(2) 0.001(2) -0.006(2) -0.003(2)
 S3H 0.0135(8) 0.0068(7) 0.0056(6) -0.0017(5) -0.0010(5) -0.0024(6)
 S4H 0.0135(7) 0.0071(7) 0.0059(6) -0.0006(5) -0.0020(5) -0.0020(6)
 S1H 0.0113(7) 0.0070(6) 0.0071(6) -0.0026(5) -0.0016(5) -0.0009(5)
 S2H 0.0116(7) 0.0060(6) 0.0074(6) 0.0003(5) -0.0014(5) -0.0024(5)
 C4H 0.0075(14) 0.0080(13) 0.0075(13) -0.0008(9) -0.0006(9) -0.0025(9)
 C5H 0.012(3) 0.007(3) 0.012(3) 0.003(2) -0.008(2) -0.004(2)
 C8H 0.013(3) 0.008(3) 0.007(2) 0.005(2) 0.000(2) 0.002(2)
 C3H 0.008(3) 0.003(2) 0.015(3) -0.0011(19) -0.002(2) 0.000(2)
 C2H 0.0110(14) 0.0095(14) 0.0108(14) -0.0009(9) -0.0023(9) -0.0017(9)
 C6H 0.012(3) 0.008(3) 0.013(3) -0.002(2) -0.002(2) -0.005(2)
 C7H 0.007(3) 0.006(3) 0.013(2) -0.005(2) 0.001(2) -0.001(2)
 C1H 0.008(3) 0.018(3) 0.006(2) 0.001(2) 0.001(2) -0.002(2)
 O2D 0.024(2) 0.0117(19) 0.0214(19) 0.0059(16) -0.0053(17) -0.0072(18)
 O3D 0.028(2) 0.0126(19) 0.0087(17) -0.0024(14) 0.0042(16) -0.0031(18)
 O1D 0.0200(16) 0.0185(15) 0.0132(14) -0.0058(12) -0.0048(13) -0.0034(13)
 N1D 0.019(3) 0.004(2) 0.010(2) -0.0005(17) -0.0049(19) 0.000(2)
 O3B 0.018(2) 0.019(2) 0.0193(19) 0.0010(16) -0.0049(16) -0.0094(18)
 O1B 0.023(2) 0.0134(19) 0.0081(17) -0.0047(15) -0.0062(15) 0.0031(17)
 O2B 0.033(2) 0.015(2) 0.0078(17) 0.0002(14) 0.0040(16) -0.0105(18)
 N1B 0.014(3) 0.009(2) 0.010(2) -0.0012(17) -0.0017(18) 0.003(2)
 O2A 0.0229(16) 0.0186(15) 0.0189(14) 0.0053(13) -0.0005(13) 0.0061(13)
 O3A 0.0247(16) 0.0132(15) 0.0213(15) -0.0054(12) -0.0027(13) -0.0058(13)
 O1A 0.0247(17) 0.0256(16) 0.0174(15) -0.0006(13) -0.0052(13) -0.0123(14)
 N0AA 0.017(3) 0.013(2) 0.0035(19) -0.0004(17) 0.0005(18) -0.002(2)
 O3C 0.0240(16) 0.0131(15) 0.0196(15) -0.0044(12) -0.0004(13) -0.0035(13)
 O1C 0.0241(16) 0.0262(16) 0.0161(15) 0.0014(13) -0.0071(13) -0.0105(14)
 O2C 0.0249(16) 0.0196(16) 0.0165(14) 0.0042(13) 0.0005(13) 0.0064(13)
 N1C 0.019(3) 0.008(2) 0.005(2) 0.0008(17) -0.0016(18) -0.004(2)

_geom_special_details
;
 All esds (except the esd in the dihedral angle between two l.s. planes)
 are estimated using the full covariance matrix.  The cell esds are taken
 into account individually in the estimation of esds in distances, angles
 and torsion angles; correlations between esds in cell parameters are only
 used when they are defined by crystal symmetry.  An approximate (isotropic)
 treatment of cell esds is used for estimating esds involving l.s. planes.
;
loop_
  _geom_bond_atom_site_label_1
  _geom_bond_atom_site_label_2
  _geom_bond_distance
  _geom_bond_site_symmetry_2
  _geom_bond_publ_flag
 S4E C6E 1.748(5) . ?
 S4E C4E 1.730(5) . ?
 S2E C1E 1.740(5) . ?
 S2E C3E 1.707(5) . ?
 S3E C4E 1.724(5) . ?
 S3E C5E 1.752(5) . ?
 S1E C2E 1.732(5) . ?
 S1E C1E 1.727(5) . ?
 C7E H7EA 0.9800 . ?
 C7E H7EB 0.9800 . ?
 C7E H7EC 0.9800 . ?
 C7E C5E 1.479(7) . ?
 C2E H2E 0.9500 . ?
 C2E C3E 1.347(7) . ?
 C8E H8EA 0.9800 . ?
 C8E H8EB 0.9800 . ?
 C8E H8EC 0.9800 . ?
 C8E C6E 1.492(7) . ?
 C6E C5E 1.350(7) . ?
 C4E C1E 1.373(8) . ?
 C3E H3E 0.9500 . ?
 S2D C1D 1.731(5) . ?
 S2D C3D 1.733(5) . ?
 S4D C4D 1.735(5) . ?
 S4D C6D 1.756(5) . ?
 S3D C4D 1.734(5) . ?
 S3D C5D 1.752(5) . ?
 S1D C2D 1.734(5) . ?
 S1D C1D 1.734(5) . ?
 C4D C1D 1.357(7) . ?
 C5D C7D 1.493(7) . ?
 C5D C6D 1.347(7) . ?
 C2D H2D 0.9500 . ?
 C2D C3D 1.330(7) . ?
 C8D H8DA 0.9800 . ?
 C8D H8DB 0.9800 . ?
 C8D H8DC 0.9800 . ?
 C8D C6D 1.474(7) . ?
 C7D H7DA 0.9800 . ?
 C7D H7DB 0.9800 . ?
 C7D H7DC 0.9800 . ?
 C3D H3D 0.9500 . ?
 S1B C1B 1.738(5) . ?
 S1B C2B 1.720(5) . ?
 S3B C5B 1.754(5) . ?
 S3B C4B 1.736(5) . ?
 S4B C4B 1.733(5) . ?
 S4B C6B 1.746(5) . ?
 S2B C1B 1.729(5) . ?
 S2B C3B 1.735(5) . ?
 C7B H7BA 0.9800 . ?
 C7B H7BB 0.9800 . ?
 C7B H7BC 0.9800 . ?
 C7B C5B 1.503(7) . ?
 C1B C4B 1.373(7) . ?
 C5B C6B 1.348(7) . ?
 C8B H8BA 0.9800 . ?
 C8B H8BB 0.9800 . ?
 C8B H8BC 0.9800 . ?
 C8B C6B 1.471(7) . ?
 C3B H3B 0.9500 . ?
 C3B C2B 1.338(7) . ?
 C2B H2B 0.9500 . ?
 S3A C5A 1.752(5) . ?
 S3A C4A 1.737(5) . ?
 S4A C4A 1.745(5) . ?
 S4A C6A 1.744(6) . ?
 S1A C2A 1.744(5) . ?
 S1A C1A 1.736(5) . ?
 S2A C3A 1.741(5) . ?
 S2A C1A 1.744(5) . ?
 C5A C7A 1.512(7) . ?
 C5A C6A 1.334(7) . ?
 C3A H3A 0.9500 . ?
 C3A C2A 1.325(7) . ?
 C2A H2A 0.9500 . ?
 C1A C4A 1.344(7) . ?
 C7A H7AA 0.9800 . ?
 C7A H7AB 0.9800 . ?
 C7A H7AC 0.9800 . ?
 C8A H8AA 0.9800 . ?
 C8A H8AB 0.9800 . ?
 C8A H8AC 0.9800 . ?
 C8A C6A 1.499(7) . ?
 S2C C1C 1.739(6) . ?
 S2C C3C 1.729(5) . ?
 S1C C1C 1.736(5) . ?
 S1C C2C 1.727(6) . ?
 S3C C5C 1.747(6) . ?
 S3C C4C 1.731(5) . ?
 S4C C6C 1.747(5) . ?
 S4C C4C 1.730(5) . ?
 C8C H8CA 0.9800 . ?
 C8C H8CB 0.9800 . ?
 C8C H8CC 0.9800 . ?
 C8C C6C 1.497(7) . ?
 C5C C6C 1.339(7) . ?
 C5C C7C 1.497(7) . ?
 C1C C4C 1.363(7) . ?
 C2C H2C 0.9500 . ?
 C2C C3C 1.343(7) . ?
 C7C H7CA 0.9800 . ?
 C7C H7CB 0.9800 . ?
 C7C H7CC 0.9800 . ?
 C3C H3C 0.9500 . ?
 S1G C2G 1.743(6) . ?
 S1G C1G 1.742(5) . ?
 S2G C1G 1.741(5) . ?
 S2G C3G 1.722(5) . ?
 S4G C4G 1.735(5) . ?
 S4G C6G 1.749(5) . ?
 S3G C5G 1.753(5) . ?
 S3G C4G 1.729(5) . ?
 C2G H2G 0.9500 . ?
 C2G C3G 1.335(8) . ?
 C1G C4G 1.369(7) . ?
 C5G C7G 1.508(7) . ?
 C5G C6G 1.344(7) . ?
 C8G H8GA 0.9800 . ?
 C8G H8GB 0.9800 . ?
 C8G H8GC 0.9800 . ?
 C8G C6G 1.492(7) . ?
 C3G H3G 0.9500 . ?
 C7G H7GA 0.9800 . ?
 C7G H7GB 0.9800 . ?
 C7G H7GC 0.9800 . ?
 S4F C6F 1.746(5) . ?
 S4F C4F 1.722(5) . ?
 S1F C2F 1.725(5) . ?
 S1F C1F 1.727(5) . ?
 S3F C5F 1.752(6) . ?
 S3F C4F 1.726(5) . ?
 S2F C3F 1.731(5) . ?
 S2F C1F 1.721(6) . ?
 C5F C6F 1.339(7) . ?
 C5F C7F 1.502(7) . ?
 C6F C8F 1.497(7) . ?
 C3F H3F 0.9500 . ?
 C3F C2F 1.342(8) . ?
 C4F C1F 1.386(7) . ?
 C2F H2F 0.9500 . ?
 C7F H7FA 0.9800 . ?
 C7F H7FB 0.9800 . ?
 C7F H7FC 0.9800 . ?
 C8F H8FA 0.9800 . ?
 C8F H8FB 0.9800 . ?
 C8F H8FC 0.9800 . ?
 S3H C4H 1.720(5) . ?
 S3H C5H 1.752(5) . ?
 S4H C4H 1.739(5) . ?
 S4H C6H 1.752(6) . ?
 S1H C2H 1.741(5) . ?
 S1H C1H 1.748(6) . ?
 S2H C3H 1.721(5) . ?
 S2H C1H 1.743(5) . ?
 C4H C1H 1.356(8) . ?
 C5H C6H 1.343(7) . ?
 C5H C7H 1.493(7) . ?
 C8H H8HA 0.9800 . ?
 C8H H8HB 0.9800 . ?
 C8H H8HC 0.9800 . ?
 C8H C6H 1.492(7) . ?
 C3H H3H 0.9500 . ?
 C3H C2H 1.339(7) . ?
 C2H H2H 0.9500 . ?
 C7H H7HA 0.9800 . ?
 C7H H7HB 0.9800 . ?
 C7H H7HC 0.9800 . ?
 O2D N1D 1.246(5) . ?
 O3D N1D 1.242(5) . ?
 O1D N1D 1.250(5) . ?
 O3B N1B 1.248(5) . ?
 O1B N1B 1.253(5) . ?
 O2B N1B 1.249(5) . ?
 O2A N0AA 1.246(6) . ?
 O3A N0AA 1.242(6) . ?
 O1A N0AA 1.258(5) . ?
 O3C N1C 1.238(5) . ?
 O1C N1C 1.253(5) . ?
 O2C N1C 1.247(6) . ?

loop_
  _geom_angle_atom_site_label_1
  _geom_angle_atom_site_label_2
  _geom_angle_atom_site_label_3
  _geom_angle
  _geom_angle_site_symmetry_1
  _geom_angle_site_symmetry_3
  _geom_angle_publ_flag
 C4E S4E C6E 95.9(3) . . ?
 C3E S2E C1E 94.5(2) . . ?
 C4E S3E C5E 96.3(2) . . ?
 C1E S1E C2E 94.8(2) . . ?
 H7EA C7E H7EB 109.5 . . ?
 H7EA C7E H7EC 109.5 . . ?
 H7EB C7E H7EC 109.5 . . ?
 C5E C7E H7EA 109.5 . . ?
 C5E C7E H7EB 109.5 . . ?
 C5E C7E H7EC 109.5 . . ?
 S1E C2E H2E 121.7 . . ?
 C3E C2E S1E 116.6(4) . . ?
 C3E C2E H2E 121.7 . . ?
 H8EA C8E H8EB 109.5 . . ?
 H8EA C8E H8EC 109.5 . . ?
 H8EB C8E H8EC 109.5 . . ?
 C6E C8E H8EA 109.5 . . ?
 C6E C8E H8EB 109.5 . . ?
 C6E C8E H8EC 109.5 . . ?
 C8E C6E S4E 116.3(4) . . ?
 C5E C6E S4E 116.9(4) . . ?
 C5E C6E C8E 126.8(5) . . ?
 S3E C4E S4E 114.8(3) . . ?
 C1E C4E S4E 122.6(4) . . ?
 C1E C4E S3E 122.6(4) . . ?
 C7E C5E S3E 115.9(4) . . ?
 C6E C5E S3E 116.0(4) . . ?
 C6E C5E C7E 128.1(5) . . ?
 S1E C1E S2E 115.6(3) . . ?
 C4E C1E S2E 121.6(4) . . ?
 C4E C1E S1E 122.8(4) . . ?
 S2E C3E H3E 120.8 . . ?
 C2E C3E S2E 118.4(4) . . ?
 C2E C3E H3E 120.8 . . ?
 C1D S2D C3D 94.9(2) . . ?
 C4D S4D C6D 96.5(2) . . ?
 C4D S3D C5D 96.6(2) . . ?
 C1D S1D C2D 94.3(2) . . ?
 S3D C4D S4D 114.0(3) . . ?
 C1D C4D S4D 123.7(4) . . ?
 C1D C4D S3D 122.3(4) . . ?
 C7D C5D S3D 115.0(4) . . ?
 C6D C5D S3D 116.6(4) . . ?
 C6D C5D C7D 128.4(5) . . ?
 S1D C2D H2D 121.0 . . ?
 C3D C2D S1D 118.0(4) . . ?
 C3D C2D H2D 121.0 . . ?
 S2D C1D S1D 115.7(3) . . ?
 C4D C1D S2D 121.2(4) . . ?
 C4D C1D S1D 123.1(4) . . ?
 H8DA C8D H8DB 109.5 . . ?
 H8DA C8D H8DC 109.5 . . ?
 H8DB C8D H8DC 109.5 . . ?
 C6D C8D H8DA 109.5 . . ?
 C6D C8D H8DB 109.5 . . ?
 C6D C8D H8DC 109.5 . . ?
 C5D C7D H7DA 109.5 . . ?
 C5D C7D H7DB 109.5 . . ?
 C5D C7D H7DC 109.5 . . ?
 H7DA C7D H7DB 109.5 . . ?
 H7DA C7D H7DC 109.5 . . ?
 H7DB C7D H7DC 109.5 . . ?
 S2D C3D H3D 121.5 . . ?
 C2D C3D S2D 117.1(4) . . ?
 C2D C3D H3D 121.5 . . ?
 C5D C6D S4D 116.3(4) . . ?
 C5D C6D C8D 128.1(5) . . ?
 C8D C6D S4D 115.6(4) . . ?
 C2B S1B C1B 94.5(2) . . ?
 C4B S3B C5B 95.2(2) . . ?
 C4B S4B C6B 96.4(2) . . ?
 C1B S2B C3B 94.2(2) . . ?
 H7BA C7B H7BB 109.5 . . ?
 H7BA C7B H7BC 109.5 . . ?
 H7BB C7B H7BC 109.5 . . ?
 C5B C7B H7BA 109.5 . . ?
 C5B C7B H7BB 109.5 . . ?
 C5B C7B H7BC 109.5 . . ?
 S2B C1B S1B 116.0(3) . . ?
 C4B C1B S1B 120.3(4) . . ?
 C4B C1B S2B 123.7(4) . . ?
 C7B C5B S3B 115.2(4) . . ?
 C6B C5B S3B 117.8(4) . . ?
 C6B C5B C7B 127.0(5) . . ?
 H8BA C8B H8BB 109.5 . . ?
 H8BA C8B H8BC 109.5 . . ?
 H8BB C8B H8BC 109.5 . . ?
 C6B C8B H8BA 109.5 . . ?
 C6B C8B H8BB 109.5 . . ?
 C6B C8B H8BC 109.5 . . ?
 S2B C3B H3B 121.2 . . ?
 C2B C3B S2B 117.6(4) . . ?
 C2B C3B H3B 121.2 . . ?
 S4B C4B S3B 114.9(3) . . ?
 C1B C4B S3B 123.2(4) . . ?
 C1B C4B S4B 121.9(4) . . ?
 C5B C6B S4B 115.8(4) . . ?
 C5B C6B C8B 127.7(5) . . ?
 C8B C6B S4B 116.5(4) . . ?
 S1B C2B H2B 121.2 . . ?
 C3B C2B S1B 117.7(4) . . ?
 C3B C2B H2B 121.2 . . ?
 C4A S3A C5A 96.4(2) . . ?
 C6A S4A C4A 96.4(3) . . ?
 C1A S1A C2A 94.6(2) . . ?
 C3A S2A C1A 94.5(2) . . ?
 C7A C5A S3A 115.3(4) . . ?
 C6A C5A S3A 116.6(4) . . ?
 C6A C5A C7A 128.1(5) . . ?
 S2A C3A H3A 121.2 . . ?
 C2A C3A S2A 117.6(4) . . ?
 C2A C3A H3A 121.2 . . ?
 S1A C2A H2A 121.2 . . ?
 C3A C2A S1A 117.7(4) . . ?
 C3A C2A H2A 121.2 . . ?
 S1A C1A S2A 115.5(3) . . ?
 C4A C1A S1A 122.9(4) . . ?
 C4A C1A S2A 121.6(4) . . ?
 C5A C7A H7AA 109.5 . . ?
 C5A C7A H7AB 109.5 . . ?
 C5A C7A H7AC 109.5 . . ?
 H7AA C7A H7AB 109.5 . . ?
 H7AA C7A H7AC 109.5 . . ?
 H7AB C7A H7AC 109.5 . . ?
 S3A C4A S4A 113.5(3) . . ?
 C1A C4A S3A 123.0(4) . . ?
 C1A C4A S4A 123.5(4) . . ?
 H8AA C8A H8AB 109.5 . . ?
 H8AA C8A H8AC 109.5 . . ?
 H8AB C8A H8AC 109.5 . . ?
 C6A C8A H8AA 109.5 . . ?
 C6A C8A H8AB 109.5 . . ?
 C6A C8A H8AC 109.5 . . ?
 C5A C6A S4A 117.0(4) . . ?
 C5A C6A C8A 126.8(5) . . ?
 C8A C6A S4A 116.2(4) . . ?
 C3C S2C C1C 94.9(3) . . ?
 C2C S1C C1C 94.4(3) . . ?
 C4C S3C C5C 95.7(3) . . ?
 C4C S4C C6C 95.9(2) . . ?
 H8CA C8C H8CB 109.5 . . ?
 H8CA C8C H8CC 109.5 . . ?
 H8CB C8C H8CC 109.5 . . ?
 C6C C8C H8CA 109.5 . . ?
 C6C C8C H8CB 109.5 . . ?
 C6C C8C H8CC 109.5 . . ?
 C6C C5C S3C 117.0(4) . . ?
 C6C C5C C7C 127.9(5) . . ?
 C7C C5C S3C 115.1(4) . . ?
 C8C C6C S4C 114.7(4) . . ?
 C5C C6C S4C 116.6(4) . . ?
 C5C C6C C8C 128.7(5) . . ?
 S1C C1C S2C 115.7(3) . . ?
 C4C C1C S2C 121.9(4) . . ?
 C4C C1C S1C 122.4(4) . . ?
 S1C C2C H2C 120.9 . . ?
 C3C C2C S1C 118.3(4) . . ?
 C3C C2C H2C 120.9 . . ?
 C5C C7C H7CA 109.5 . . ?
 C5C C7C H7CB 109.5 . . ?
 C5C C7C H7CC 109.5 . . ?
 H7CA C7C H7CB 109.5 . . ?
 H7CA C7C H7CC 109.5 . . ?
 H7CB C7C H7CC 109.5 . . ?
 S4C C4C S3C 114.7(3) . . ?
 C1C C4C S3C 123.1(4) . . ?
 C1C C4C S4C 122.1(4) . . ?
 S2C C3C H3C 121.6 . . ?
 C2C C3C S2C 116.9(4) . . ?
 C2C C3C H3C 121.6 . . ?
 C1G S1G C2G 94.3(3) . . ?
 C3G S2G C1G 94.6(2) . . ?
 C4G S4G C6G 95.9(2) . . ?
 C4G S3G C5G 95.5(3) . . ?
 S1G C2G H2G 121.4 . . ?
 C3G C2G S1G 117.2(4) . . ?
 C3G C2G H2G 121.4 . . ?
 S2G C1G S1G 115.6(3) . . ?
 C4G C1G S1G 122.1(4) . . ?
 C4G C1G S2G 122.3(4) . . ?
 C7G C5G S3G 115.2(4) . . ?
 C6G C5G S3G 117.2(4) . . ?
 C6G C5G C7G 127.5(5) . . ?
 H8GA C8G H8GB 109.5 . . ?
 H8GA C8G H8GC 109.5 . . ?
 H8GB C8G H8GC 109.5 . . ?
 C6G C8G H8GA 109.5 . . ?
 C6G C8G H8GB 109.5 . . ?
 C6G C8G H8GC 109.5 . . ?
 S2G C3G H3G 120.9 . . ?
 C2G C3G S2G 118.2(4) . . ?
 C2G C3G H3G 120.9 . . ?
 C5G C7G H7GA 109.5 . . ?
 C5G C7G H7GB 109.5 . . ?
 C5G C7G H7GC 109.5 . . ?
 H7GA C7G H7GB 109.5 . . ?
 H7GA C7G H7GC 109.5 . . ?
 H7GB C7G H7GC 109.5 . . ?
 S3G C4G S4G 115.0(3) . . ?
 C1G C4G S4G 121.7(4) . . ?
 C1G C4G S3G 123.3(4) . . ?
 C5G C6G S4G 116.3(4) . . ?
 C5G C6G C8G 128.6(5) . . ?
 C8G C6G S4G 115.0(4) . . ?
 C4F S4F C6F 95.6(2) . . ?
 C2F S1F C1F 94.9(3) . . ?
 C4F S3F C5F 95.4(3) . . ?
 C1F S2F C3F 93.8(3) . . ?
 C6F C5F S3F 116.7(4) . . ?
 C6F C5F C7F 128.4(5) . . ?
 C7F C5F S3F 114.9(4) . . ?
 C5F C6F S4F 116.8(4) . . ?
 C5F C6F C8F 128.0(5) . . ?
 C8F C6F S4F 115.1(4) . . ?
 S2F C3F H3F 120.7 . . ?
 C2F C3F S2F 118.5(4) . . ?
 C2F C3F H3F 120.7 . . ?
 S4F C4F S3F 115.4(3) . . ?
 C1F C4F S4F 121.7(4) . . ?
 C1F C4F S3F 122.9(4) . . ?
 S1F C2F H2F 121.9 . . ?
 C3F C2F S1F 116.2(4) . . ?
 C3F C2F H2F 121.9 . . ?
 C5F C7F H7FA 109.5 . . ?
 C5F C7F H7FB 109.5 . . ?
 C5F C7F H7FC 109.5 . . ?
 H7FA C7F H7FB 109.5 . . ?
 H7FA C7F H7FC 109.5 . . ?
 H7FB C7F H7FC 109.5 . . ?
 S2F C1F S1F 116.5(3) . . ?
 C4F C1F S1F 120.2(4) . . ?
 C4F C1F S2F 123.3(4) . . ?
 C6F C8F H8FA 109.5 . . ?
 C6F C8F H8FB 109.5 . . ?
 C6F C8F H8FC 109.5 . . ?
 H8FA C8F H8FB 109.5 . . ?
 H8FA C8F H8FC 109.5 . . ?
 H8FB C8F H8FC 109.5 . . ?
 C4H S3H C5H 96.3(3) . . ?
 C4H S4H C6H 95.7(3) . . ?
 C2H S1H C1H 95.0(3) . . ?
 C3H S2H C1H 95.0(3) . . ?
 S3H C4H S4H 114.7(3) . . ?
 C1H C4H S3H 122.5(4) . . ?
 C1H C4H S4H 122.8(4) . . ?
 C6H C5H S3H 116.5(4) . . ?
 C6H C5H C7H 127.8(5) . . ?
 C7H C5H S3H 115.7(4) . . ?
 H8HA C8H H8HB 109.5 . . ?
 H8HA C8H H8HC 109.5 . . ?
 H8HB C8H H8HC 109.5 . . ?
 C6H C8H H8HA 109.5 . . ?
 C6H C8H H8HB 109.5 . . ?
 C6H C8H H8HC 109.5 . . ?
 S2H C3H H3H 120.8 . . ?
 C2H C3H S2H 118.5(4) . . ?
 C2H C3H H3H 120.8 . . ?
 S1H C2H H2H 121.7 . . ?
 C3H C2H S1H 116.7(4) . . ?
 C3H C2H H2H 121.7 . . ?
 C5H C6H S4H 116.7(4) . . ?
 C5H C6H C8H 127.8(5) . . ?
 C8H C6H S4H 115.5(4) . . ?
 C5H C7H H7HA 109.5 . . ?
 C5H C7H H7HB 109.5 . . ?
 C5H C7H H7HC 109.5 . . ?
 H7HA C7H H7HB 109.5 . . ?
 H7HA C7H H7HC 109.5 . . ?
 H7HB C7H H7HC 109.5 . . ?
 S2H C1H S1H 114.8(3) . . ?
 C4H C1H S1H 123.8(4) . . ?
 C4H C1H S2H 121.3(4) . . ?
 O2D N1D O1D 120.3(4) . . ?
 O3D N1D O2D 120.6(4) . . ?
 O3D N1D O1D 119.0(4) . . ?
 O3B N1B O1B 119.9(4) . . ?
 O3B N1B O2B 120.2(4) . . ?
 O2B N1B O1B 119.9(4) . . ?
 O2A N0AA O1A 119.1(5) . . ?
 O3A N0AA O2A 120.5(5) . . ?
 O3A N0AA O1A 120.4(5) . . ?
 O3C N1C O1C 120.1(5) . . ?
 O3C N1C O2C 120.6(5) . . ?
 O2C N1C O1C 119.3(5) . . ?


_iucr_refine_instructions_details
;

TITL oDMTTF2NO3_020K
CELL 0.71073 13.7401 17.4938 17.5169 86.488 80.917 80.445
ZERR 8 0.0005 0.0006 0.0005 0.002 0.003 0.003
LATT 1
SFAC C H N O S
UNIT 128 128 8 24 64
ISOR 0.001 0.002 C2D C3D C4C
ISOR 0.001 0.002 C3E C5E C6G C4H
ISOR 0.005 0.01 C1G C4G
ISOR 0.001 0.002 O1D
ISOR 0.001 0.002 C1A C1E C4B C2C C3C C2H
ISOR 0.001 0.002 O3A O2A O1A
ISOR 0.001 0.002 O3C O2C O1C
 
L.S. 6
PLAN  20
TEMP -253.15
BOND $H
fmap 2
acta
TWIN -1 0 0 0 0 -1 0 -1 0 2
OMIT -4 54
OMIT 2 -1 8
OMIT -2 -7 4
OMIT 2 -3 6
OMIT 2 3 12
OMIT 4 -7 2
OMIT 2 5 2
OMIT 2 1 8
OMIT -2 0 1
OMIT 0 2 2
OMIT 0 -2 2
OMIT -2 -1 1
OMIT 0 13 5
OMIT -2 1 0
OMIT -12 8 15
OMIT -8 11 6
OMIT -8 10 13
OMIT 0 -3 1
OMIT -14 8 15
OMIT 16 -10 1
OMIT 20 8 5
OMIT 13 -1 3
OMIT 12 -17 12
OMIT -14 9 4
WGHT    0.048700    1.670500
BASF   0.33851
FVAR       0.11730
S4E   5    0.377846    0.435058    0.080740    11.00000    0.01147    0.00536 =
         0.00644    0.00024   -0.00193   -0.00185
S2E   5    0.354804    0.629308   -0.086985    11.00000    0.01151    0.00717 =
         0.00603    0.00007   -0.00227   -0.00219
S3E   5    0.407805    0.443394   -0.087582    11.00000    0.01171    0.00667 =
         0.00636   -0.00010   -0.00204   -0.00295
S1E   5    0.325402    0.622626    0.082767    11.00000    0.01010    0.00808 =
         0.00606   -0.00047   -0.00132   -0.00241
C7E   1    0.454722    0.285365   -0.097223    11.00000    0.01014    0.01743 =
         0.00599    0.00582   -0.00301   -0.00326
AFIX 137
H7EA  2    0.402190    0.286312   -0.129321    11.00000   -1.50000
H7EB  2    0.462272    0.236149   -0.067218    11.00000   -1.50000
H7EC  2    0.517878    0.290519   -0.130476    11.00000   -1.50000
AFIX   0
C2E   1    0.312565    0.713467    0.036834    11.00000    0.01490    0.00517 =
         0.00859   -0.00064   -0.00231   -0.00328
AFIX  43
H2E   2    0.296422    0.759652    0.065129    11.00000   -1.20000
AFIX   0
C8E   1    0.421364    0.275458    0.085301    11.00000    0.01516    0.01302 =
         0.00500   -0.00234   -0.00298   -0.00212
AFIX 137
H8EA  2    0.464141    0.280722    0.123834    11.00000   -1.50000
H8EB  2    0.450694    0.230477    0.053980    11.00000   -1.50000
H8EC  2    0.354930    0.268217    0.111641    11.00000   -1.50000
AFIX   0
C6E   1    0.412727    0.346951    0.034215    11.00000    0.00725    0.00726 =
         0.01259   -0.00268   -0.00368   -0.00129
C4E   1    0.377946    0.493085   -0.002890    11.00000    0.00884    0.00954 =
         0.00639    0.00288   -0.00150   -0.00436
C5E   1    0.427301    0.350412   -0.043898    11.00000    0.00610    0.00659 =
         0.00694    0.00022   -0.00095   -0.00099
C1E   1    0.356238    0.572553   -0.001905    11.00000    0.00830    0.00857 =
         0.00792    0.00024   -0.00120   -0.00288
C3E   1    0.326650    0.715272   -0.041103    11.00000    0.00979    0.00872 =
         0.00998   -0.00017   -0.00195   -0.00191
AFIX  43
H3E   2    0.321047    0.763244   -0.069833    11.00000   -1.20000
AFIX   0
 
S2D   5    0.357977    0.120197    0.402158    11.00000    0.01228    0.00730 =
         0.00659    0.00041   -0.00239   -0.00213
S4D   5    0.375875   -0.055701    0.587965    11.00000    0.01236    0.00690 =
         0.00551   -0.00054   -0.00232   -0.00239
S3D   5    0.408750   -0.063576    0.420240    11.00000    0.01085    0.00572 =
         0.00576   -0.00115   -0.00087   -0.00194
S1D   5    0.323638    0.133038    0.570796    11.00000    0.01205    0.00785 =
         0.00772   -0.00171   -0.00233   -0.00194
C4D   1    0.377275   -0.005019    0.499585    11.00000    0.00694    0.00535 =
         0.00476   -0.00032   -0.00331   -0.00107
C5D   1    0.423141   -0.152264    0.472652    11.00000    0.00683    0.00753 =
         0.01270    0.00019   -0.00047   -0.00031
C2D   1    0.310513    0.218137    0.514513    11.00000    0.00828    0.00680 =
         0.00829   -0.00050   -0.00194   -0.00099
AFIX  43
H2D   2    0.293834    0.267259    0.537604    11.00000   -1.20000
AFIX   0
C1D   1    0.355575    0.073399    0.492249    11.00000    0.00665    0.00658 =
         0.01119   -0.00234   -0.00112   -0.00219
C8D   1    0.414744   -0.213613    0.608105    11.00000    0.01315    0.01102 =
         0.01230    0.00149   -0.00330   -0.00441
AFIX 137
H8DA  2    0.471521   -0.212564    0.635366    11.00000   -1.50000
H8DB  2    0.423826   -0.262852    0.582046    11.00000   -1.50000
H8DC  2    0.352997   -0.208517    0.645336    11.00000   -1.50000
AFIX   0
C7D   1    0.452002   -0.222273    0.424528    11.00000    0.01556    0.01390 =
         0.01174   -0.00079   -0.00111   -0.00309
AFIX 137
H7DA  2    0.401539   -0.223580    0.391053    11.00000   -1.50000
H7DB  2    0.456536   -0.269061    0.458364    11.00000   -1.50000
H7DC  2    0.516883   -0.220148    0.392567    11.00000   -1.50000
AFIX   0
C3D   1    0.324501    0.212557    0.438048    11.00000    0.00937    0.00868 =
         0.00994   -0.00083   -0.00190   -0.00199
AFIX  43
H3D   2    0.316493    0.257236    0.404574    11.00000   -1.20000
AFIX   0
C6D   1    0.408562   -0.148812    0.550309    11.00000    0.00825    0.00517 =
         0.01145   -0.00194   -0.00272   -0.00080
 
S1B   5    0.356884    0.396521    0.617542    11.00000    0.01316    0.00574 =
         0.00810    0.00008   -0.00208   -0.00275
S3B   5    0.377359    0.581885    0.441009    11.00000    0.01238    0.00535 =
         0.00765    0.00150   -0.00312   -0.00267
S4B   5    0.415725    0.412670    0.435904    11.00000    0.01271    0.00556 =
         0.00685   -0.00083   -0.00216   -0.00157
S2B   5    0.317589    0.566063    0.629708    11.00000    0.01365    0.00527 =
         0.00889   -0.00091   -0.00229   -0.00192
C7B   1    0.424804    0.598738    0.282840    11.00000    0.02150    0.01019 =
         0.00545   -0.00167   -0.00445   -0.00452
AFIX 137
H7BA  2    0.359264    0.614812    0.266430    11.00000   -1.50000
H7BB  2    0.472000    0.574675    0.239784    11.00000   -1.50000
H7BC  2    0.448886    0.644200    0.298532    11.00000   -1.50000
AFIX   0
C1B   1    0.354715    0.487294    0.571043    11.00000    0.00664    0.00449 =
         0.00991   -0.00144   -0.00423   -0.00027
C5B   1    0.416005    0.541257    0.349986    11.00000    0.00747    0.00264 =
         0.00947    0.00085   -0.00084    0.00104
C8B   1    0.466961    0.416206    0.278272    11.00000    0.01134    0.00746 =
         0.00971   -0.00304   -0.00100   -0.00012
AFIX 137
H8BA  2    0.530377    0.382581    0.283250    11.00000   -1.50000
H8BB  2    0.475718    0.450417    0.232111    11.00000   -1.50000
H8BC  2    0.416162    0.384233    0.273547    11.00000   -1.50000
AFIX   0
C3B   1    0.303795    0.509741    0.714606    11.00000    0.01157    0.00992 =
         0.01012   -0.00213   -0.00071   -0.00703
AFIX  43
H3B   2    0.284715    0.532815    0.763532    11.00000   -1.20000
AFIX   0
C4B   1    0.379543    0.493567    0.492116    11.00000    0.01008    0.00894 =
         0.00877   -0.00098   -0.00223   -0.00079
C6B   1    0.434886    0.463305    0.347163    11.00000    0.00970    0.00595 =
         0.01182    0.00183   -0.00428   -0.00079
C2B   1    0.321017    0.432628    0.708625    11.00000    0.01096    0.00449 =
         0.00930    0.00183   -0.00196   -0.00312
AFIX  43
H2B   2    0.313695    0.398995    0.753120    11.00000   -1.20000
AFIX   0
 
S3A   5    0.094301    0.554137    1.089654    11.00000    0.01219    0.00510 =
         0.00559   -0.00081   -0.00173   -0.00082
S4A   5    0.124380    0.562097    0.921193    11.00000    0.01196    0.00704 =
         0.00619   -0.00041   -0.00180   -0.00217
S1A   5    0.176588    0.374071    0.919864    11.00000    0.01095    0.00525 =
         0.00734   -0.00124   -0.00130   -0.00166
S2A   5    0.146991    0.368573    1.090080    11.00000    0.01134    0.00703 =
         0.00503   -0.00053   -0.00138   -0.00184
C5A   1    0.073648    0.646531    1.044911    11.00000    0.01198    0.00703 =
         0.01173    0.00235   -0.00161   -0.00409
C3A   1    0.175605    0.280626    1.043730    11.00000    0.01439    0.00380 =
         0.00966   -0.00011   -0.00275   -0.00246
AFIX  43
H3A   2    0.180781    0.232605    1.072385    11.00000   -1.20000
AFIX   0
C2A   1    0.189902    0.283057    0.967084    11.00000    0.01372    0.00440 =
         0.01045   -0.00104   -0.00534    0.00042
AFIX  43
H2A   2    0.206810    0.236852    0.938838    11.00000   -1.20000
AFIX   0
C1A   1    0.145916    0.425044    1.004575    11.00000    0.00951    0.00913 =
         0.00935   -0.00124   -0.00214   -0.00232
C7A   1    0.044033    0.713054    1.099359    11.00000    0.01640    0.01364 =
         0.00897   -0.00307   -0.00279   -0.00912
AFIX 137
H7AA  2   -0.018421    0.706748    1.133050    11.00000   -1.50000
H7AB  2    0.034588    0.762137    1.069309    11.00000   -1.50000
H7AC  2    0.096735    0.713397    1.131009    11.00000   -1.50000
AFIX   0
C4A   1    0.124908    0.502871    1.005071    11.00000    0.00717    0.00631 =
         0.00533   -0.00062   -0.00292    0.00059
C8A   1    0.079113    0.721658    0.916280    11.00000    0.00476    0.01488 =
         0.01003    0.00636   -0.00293   -0.00182
AFIX 137
H8AA  2    0.145877    0.731023    0.892760    11.00000   -1.50000
H8AB  2    0.045346    0.766080    0.946943    11.00000   -1.50000
H8AC  2    0.040324    0.714778    0.875516    11.00000   -1.50000
AFIX   0
C6A   1    0.087972    0.649888    0.967723    11.00000    0.01091    0.00911 =
         0.01397   -0.00488   -0.00037   -0.00459
 
S2C   5    0.175479   -0.087456    0.877937    11.00000    0.01290    0.00655 =
         0.00915   -0.00237   -0.00188   -0.00308
S1C   5    0.144037    0.083165    0.870406    11.00000    0.01254    0.00835 =
         0.00666    0.00046   -0.00310   -0.00314
S3C   5    0.123623   -0.084823    1.064188    11.00000    0.01235    0.00566 =
         0.00716   -0.00092   -0.00177   -0.00203
S4C   5    0.092685    0.084207    1.055806    11.00000    0.01220    0.00611 =
         0.00633   -0.00054   -0.00210   -0.00246
C8C   1    0.049741    0.095051    1.213006    11.00000    0.01372    0.01191 =
         0.01071   -0.00513   -0.00246   -0.00006
AFIX 137
H8CA  2    0.105044    0.123576    1.214425    11.00000   -1.50000
H8CB  2    0.036701    0.065918    1.262137    11.00000   -1.50000
H8CC  2   -0.010212    0.131727    1.204936    11.00000   -1.50000
AFIX   0
C5C   1    0.090655   -0.037670    1.151771    11.00000    0.01751    0.00925 =
         0.00882    0.00260   -0.00454   -0.00517
C6C   1    0.076763    0.039952    1.148113    11.00000    0.00634    0.01223 =
         0.00659   -0.00046   -0.00322   -0.00306
C1C   1    0.144408   -0.001536    0.927523    11.00000    0.00600    0.01019 =
         0.01090   -0.00032   -0.00288   -0.00314
C2C   1    0.175596    0.035597    0.784297    11.00000    0.01269    0.01334 =
         0.01123   -0.00078   -0.00296   -0.00205
AFIX  43
H2C   2    0.182752    0.063787    0.736173    11.00000   -1.20000
AFIX   0
C7C   1    0.083435   -0.090123    1.222527    11.00000    0.01185    0.01724 =
         0.00785   -0.00134   -0.00225   -0.00270
AFIX 137
H7CA  2    0.037910   -0.126627    1.217929    11.00000   -1.50000
H7CB  2    0.057962   -0.059093    1.268253    11.00000   -1.50000
H7CC  2    0.149707   -0.118992    1.227728    11.00000   -1.50000
AFIX   0
C4C   1    0.123742   -0.001083    1.006206    11.00000    0.00863    0.00738 =
         0.00843   -0.00097   -0.00118   -0.00146
C3C   1    0.189756   -0.042308    0.787167    11.00000    0.01131    0.01082 =
         0.01015   -0.00205   -0.00089   -0.00269
AFIX  43
H3C   2    0.206810   -0.071232    0.741478    11.00000   -1.20000
AFIX   0
 
S1G   5    0.354021    0.913534    0.132249    11.00000    0.01405    0.00851 =
         0.00661    0.00119   -0.00276   -0.00372
S2G   5    0.322320    1.084460    0.126852    11.00000    0.01241    0.00699 =
         0.00852   -0.00212   -0.00161   -0.00203
S4G   5    0.405502    0.913845   -0.052819    11.00000    0.01312    0.00653 =
         0.00596   -0.00107   -0.00221   -0.00233
S3G   5    0.373572    1.083354   -0.060551    11.00000    0.01143    0.00651 =
         0.00704    0.00033    0.00009   -0.00194
C2G   1    0.320528    0.960465    0.219681    11.00000    0.00913    0.02410 =
         0.00552   -0.00353   -0.00222   -0.00382
AFIX  43
H2G   2    0.311854    0.932151    0.267648    11.00000   -1.20000
AFIX   0
C1G   1    0.353730    0.999177    0.076022    11.00000    0.00688    0.00880 =
         0.00468   -0.00286   -0.00091   -0.00374
C5G   1    0.408368    1.036170   -0.148421    11.00000    0.00823    0.00654 =
         0.00649    0.00008    0.00003   -0.00286
C8G   1    0.450355    0.903687   -0.210155    11.00000    0.01073    0.00894 =
         0.00744   -0.00140   -0.00040   -0.00512
AFIX 137
H8GA  2    0.515240    0.871997   -0.205766    11.00000   -1.50000
H8GB  2    0.454593    0.933360   -0.259543    11.00000   -1.50000
H8GC  2    0.399690    0.869898   -0.207837    11.00000   -1.50000
AFIX   0
C3G   1    0.307574    1.037863    0.216422    11.00000    0.01560    0.01318 =
         0.00546   -0.00437   -0.00167    0.00016
AFIX  43
H3G   2    0.290666    1.066483    0.262310    11.00000   -1.20000
AFIX   0
C7G   1    0.415242    1.088988   -0.219731    11.00000    0.01222    0.00971 =
         0.00818    0.00065   -0.00027    0.00162
AFIX  33
H7GA  2    0.401466    1.143135   -0.204437    11.00000   -1.50000
H7GB  2    0.482500    1.078167   -0.249260    11.00000   -1.50000
H7GC  2    0.366228    1.079993   -0.251845    11.00000   -1.50000
AFIX   0
C4G   1    0.375021    0.999364   -0.003008    11.00000    0.01090    0.00451 =
         0.01107   -0.00084   -0.00364    0.00243
C6G   1    0.422249    0.958207   -0.145166    11.00000    0.00669    0.00748 =
         0.00746   -0.00021   -0.00057   -0.00117
 
S4F   5    0.081837    0.584517    0.567221    11.00000    0.01546    0.00663 =
         0.00602   -0.00019   -0.00297   -0.00364
S1F   5    0.141120    0.600107    0.385762    11.00000    0.01253    0.00651 =
         0.00775    0.00033   -0.00251   -0.00238
S3F   5    0.120066    0.415846    0.562370    11.00000    0.01144    0.00596 =
         0.00735    0.00106   -0.00201   -0.00195
S2F   5    0.179367    0.430959    0.374529    11.00000    0.01168    0.00585 =
         0.00666   -0.00159   -0.00154   -0.00078
C5F   1    0.082452    0.455683    0.653700    11.00000    0.00627    0.01221 =
         0.01028    0.00231   -0.00372   -0.00462
C6F   1    0.064102    0.533222    0.655662    11.00000    0.00916    0.01050 =
         0.00800    0.00255   -0.00341   -0.00559
C3F   1    0.194171    0.486886    0.289777    11.00000    0.00948    0.01741 =
         0.00662    0.00020   -0.00034   -0.00288
AFIX  43
H3F   2    0.214545    0.463246    0.241214    11.00000   -1.20000
AFIX   0
C4F   1    0.116493    0.503818    0.511723    11.00000    0.01552    0.00568 =
         0.00897    0.00001   -0.00588   -0.00310
C2F   1    0.176223    0.564407    0.294191    11.00000    0.00978    0.01695 =
         0.00819    0.00214   -0.00370   -0.00674
AFIX  43
H2F   2    0.182504    0.597734    0.249390    11.00000   -1.20000
AFIX   0
C7F   1    0.075922    0.397366    0.720191    11.00000    0.01549    0.00814 =
         0.00927   -0.00106   -0.00285    0.00146
AFIX 137
H7FA  2    0.048322    0.353215    0.705390    11.00000   -1.50000
H7FB  2    0.032440    0.421557    0.764983    11.00000   -1.50000
H7FC  2    0.142744    0.379286    0.733571    11.00000   -1.50000
AFIX   0
C1F   1    0.142469    0.509969    0.432086    11.00000    0.00968    0.00845 =
         0.00645    0.00003   -0.00246   -0.00414
C8F   1    0.033643    0.582312    0.725134    11.00000    0.02195    0.00747 =
         0.00702    0.00114   -0.00626   -0.00280
AFIX 137
H8FA  2    0.086616    0.612211    0.729796    11.00000   -1.50000
H8FB  2    0.022427    0.548936    0.771646    11.00000   -1.50000
H8FC  2   -0.028052    0.617922    0.719436    11.00000   -1.50000
AFIX   0
 
S3H   5    0.092995    1.060296    0.582542    11.00000    0.01351    0.00680 =
         0.00562   -0.00170   -0.00097   -0.00239
S4H   5    0.126227    1.052782    0.414577    11.00000    0.01348    0.00712 =
         0.00588   -0.00063   -0.00204   -0.00197
S1H   5    0.178510    0.863701    0.431419    11.00000    0.01129    0.00704 =
         0.00706   -0.00265   -0.00159   -0.00089
S2H   5    0.144510    0.876262    0.600557    11.00000    0.01164    0.00602 =
         0.00744    0.00028   -0.00137   -0.00236
C4H   1    0.125328    1.002705    0.503506    11.00000    0.00755    0.00804 =
         0.00746   -0.00075   -0.00061   -0.00253
C5H   1    0.076718    1.148882    0.530156    11.00000    0.01211    0.00737 =
         0.01244    0.00261   -0.00787   -0.00412
C8H   1    0.085391    1.211167    0.394474    11.00000    0.01317    0.00827 =
         0.00715    0.00478   -0.00015    0.00171
AFIX 137
H8HA  2    0.149759    1.210430    0.360949    11.00000   -1.50000
H8HB  2    0.067439    1.260299    0.421152    11.00000   -1.50000
H8HC  2    0.033961    1.205982    0.363067    11.00000   -1.50000
AFIX   0
C3H   1    0.177207    0.784840    0.564193    11.00000    0.00771    0.00341 =
         0.01533   -0.00107   -0.00246    0.00032
AFIX  43
H3H   2    0.183582    0.740219    0.597885    11.00000   -1.20000
AFIX   0
C2H   1    0.193453    0.778034    0.487348    11.00000    0.01104    0.00953 =
         0.01078   -0.00086   -0.00227   -0.00175
AFIX  43
H2H   2    0.212210    0.728878    0.464471    11.00000   -1.20000
AFIX   0
C6H   1    0.093024    1.145390    0.452709    11.00000    0.01230    0.00840 =
         0.01310   -0.00164   -0.00217   -0.00542
C7H   1    0.048517    1.219588    0.577410    11.00000    0.00662    0.00634 =
         0.01294   -0.00488    0.00070   -0.00149
AFIX 137
H7HA  2   -0.015921    1.217706    0.610114    11.00000   -1.50000
H7HB  2    0.043323    1.265939    0.542999    11.00000   -1.50000
H7HC  2    0.099645    1.221517    0.610126    11.00000   -1.50000
AFIX   0
C1H   1    0.146385    0.924261    0.510253    11.00000    0.00772    0.01763 =
         0.00646    0.00068    0.00072   -0.00195
 
O2D   4    0.330657    0.789744    0.254191    11.00000    0.02401    0.01168 =
         0.02142    0.00595   -0.00531   -0.00724
O3D   4    0.209982    0.741221    0.324178    11.00000    0.02844    0.01260 =
         0.00873   -0.00243    0.00419   -0.00313
O1D   4    0.236827    0.727203    0.201277    11.00000    0.02003    0.01848 =
         0.01318   -0.00582   -0.00484   -0.00340
N1D   3    0.259318    0.753095    0.260017    11.00000    0.01899    0.00445 =
         0.01000   -0.00053   -0.00488    0.00035
O3B   4    0.167990    0.204387    0.745912    11.00000    0.01836    0.01890 =
         0.01932    0.00104   -0.00491   -0.00942
O1B   4    0.259032    0.266294    0.802380    11.00000    0.02273    0.01345 =
         0.00807   -0.00470   -0.00624    0.00314
O2B   4    0.291064    0.252624    0.678464    11.00000    0.03332    0.01492 =
         0.00781    0.00019    0.00398   -0.01052
N1B   3    0.239873    0.240409    0.742205    11.00000    0.01395    0.00886 =
         0.00978   -0.00118   -0.00165    0.00297
O2A   4    0.171882    0.792746    0.742436    11.00000    0.02294    0.01858 =
         0.01891    0.00533   -0.00054    0.00610
O3A   4    0.237623    0.671853    0.747617    11.00000    0.02467    0.01319 =
         0.02132   -0.00538   -0.00266   -0.00584
O1A   4    0.305294    0.758514    0.794794    11.00000    0.02469    0.02557 =
         0.01736   -0.00056   -0.00519   -0.01228
N0AA  3    0.238056    0.740616    0.761391    11.00000    0.01735    0.01299 =
         0.00354   -0.00040    0.00051   -0.00153
O3C   4    0.265534    0.324064    0.260819    11.00000    0.02402    0.01311 =
         0.01959   -0.00437   -0.00041   -0.00345
O1C   4    0.193169    0.243478    0.210302    11.00000    0.02405    0.02624 =
         0.01611    0.00136   -0.00713   -0.01049
O2C   4    0.326401    0.202099    0.260877    11.00000    0.02488    0.01964 =
         0.01652    0.00417    0.00049    0.00640
N1C   3    0.261822    0.256906    0.244361    11.00000    0.01947    0.00783 =
         0.00498    0.00083   -0.00160   -0.00370
HKLF 4
 
REM  oDMTTF2NO3_020K
REM R1 =  0.0479 for   10365 Fo > 4sig(Fo)  and  0.0871 for all   17851 data
REM   1025 parameters refined using    132 restraints
 
END  
     
WGHT      0.0487      1.6707 

REM Highest difference peak  0.682,  deepest hole -0.891,  1-sigma level  0.112
Q1    1   0.0551  0.5581  0.6181  11.00000  0.05    0.68
Q2    1   0.4420  0.4409  0.3827  11.00000  0.05    0.65
Q3    1   0.4095 -0.0968  0.5725  11.00000  0.05    0.64
Q4    1   0.3993  0.0823  0.3656  11.00000  0.05    0.62
Q5    1   0.4453  1.0541 -0.2725  11.00000  0.05    0.62
Q6    1   0.3182  0.4192  0.6581  11.00000  0.05    0.58
Q7    1   0.0956  1.0987  0.4320  11.00000  0.05    0.57
Q8    1   0.1332  1.0305  0.5442  11.00000  0.05    0.53
Q9    1   0.1811  0.5784  0.3396  11.00000  0.05    0.53
Q10   1   0.0235  0.6051  0.7206  11.00000  0.05    0.53
Q11   1   0.1400  0.5748  0.5279  11.00000  0.05    0.53
Q12   1   0.1398  0.7697  0.7397  11.00000  0.05    0.51
Q13   1   0.3358  0.7242  0.7891  11.00000  0.05    0.50
Q14   1   0.3973  0.6054 -0.1270  11.00000  0.05    0.50
Q15   1   0.0980 -0.0115  1.1529  11.00000  0.05    0.50
Q16   1   0.2968  0.7913  0.7967  11.00000  0.05    0.50
Q17   1   0.1436  0.4792  0.4044  11.00000  0.05    0.49
Q18   1   0.3994  1.0102 -0.1534  11.00000  0.05    0.49
Q19   1   0.4115  1.0542 -0.1046  11.00000  0.05    0.48
Q20   1   0.1721  1.0765  0.3722  11.00000  0.05    0.48

;


  
