# Supplementary material for: Decoupling anion-ordering and spin-Peierls transitions in a strongly one-dimensional organic conductor with a chessboard structure, (o-Me2TTF)2NO3
Source: IUCrJ. 2018 Apr 27;5(Pt 3):361–72. doi: 10.1107/S2052252518004967 (PMC5929382; doi:10.1107/S2052252518004967)
Supplement: Supplementary file 2 [file m-05-00361-oDMTTF2NO3_250Ksup2.hkl]

data_oDMTTF2NO3_250K

_publ_section_references
;
Dolomanov, O.V., Bourhis, L.J., Gildea, R.J, Howard, J.A.K. & Puschmann, H.
 (2009), J. Appl. Cryst. 42, 339-341.

Sheldrick, G.M. (2015). Acta Cryst. A71, 3-8.

Sheldrick, G.M. (2015). Acta Cryst. C71, 3-8.
;
_chemical_formula_moiety          '2(C8 H8 S4), N O3'
_chemical_formula_sum             'C16 H16 N O3 S8'
_chemical_formula_weight          526.78
_chemical_melting_point           'not measured'
loop_
  _atom_type_symbol
  _atom_type_description
  _atom_type_scat_dispersion_real
  _atom_type_scat_dispersion_imag
  _atom_type_scat_source
 'C' 'C' 0.0181 0.0091 'International Tables Vol C Tables 4.2.6.8 and 6.1.1.4'
 'H' 'H' 0.0000 0.0000 'International Tables Vol C Tables 4.2.6.8 and 6.1.1.4'
 'N' 'N' 0.0311 0.0180 'International Tables Vol C Tables 4.2.6.8 and 6.1.1.4'
 'O' 'O' 0.0492 0.0322 'International Tables Vol C Tables 4.2.6.8 and 6.1.1.4'
 'S' 'S' 0.3331 0.5567 'International Tables Vol C Tables 4.2.6.8 and 6.1.1.4'

_shelx_space_group_comment
;
The symmetry employed for this shelxl refinement is uniquely defined
by the following loop, which should always be used as a source of
symmetry information in preference to the above space-group names.
They are only intended as comments.
;
_space_group_crystal_system       'monoclinic'
_space_group_IT_number            14
_space_group_name_H-M_alt         'P 1 21/c 1'
_space_group_name_Hall            '-P 2ybc'
loop_
  _space_group_symop_operation_xyz
 'x, y, z'
 '-x, y+1/2, -z+1/2'
 '-x, -y, -z'
 'x, -y-1/2, z-1/2'

_cell_length_a                    7.04980(10)
_cell_length_b                    12.1123(2)
_cell_length_c                    12.7923(2)
_cell_angle_alpha                 90
_cell_angle_beta                  102.710(2)
_cell_angle_gamma                 90
_cell_volume                      1065.56(3)
_cell_formula_units_Z             2
_cell_measurement_reflns_used     10520
_cell_measurement_temperature     250.00(10)
_cell_measurement_theta_max       72.5300
_cell_measurement_theta_min       5.0700
_exptl_absorpt_coefficient_mu     7.938
_exptl_absorpt_correction_T_max   1.0000
_exptl_absorpt_correction_T_min   0.43494
_exptl_absorpt_correction_type    multi-scan
_exptl_absorpt_process_details
;
CrysAlisPro 1.171.38.43 (Rigaku Oxford Diffraction, 2015)
Empirical absorption correction using spherical harmonics,
 implemented in SCALE3 ABSPACK scaling algorithm.
;
_exptl_crystal_colour             'clear dark brown'
_exptl_crystal_colour_lustre      clear
_exptl_crystal_colour_modifier    dark
_exptl_crystal_colour_primary     brown
_exptl_crystal_density_diffrn     1.642
_exptl_crystal_density_meas       'not measured'
_exptl_crystal_density_method     'none'
_exptl_crystal_description        plate
_exptl_crystal_F_000              542
_exptl_crystal_recrystallization_method ?
_exptl_crystal_size_max           0.202
_exptl_crystal_size_mid           0.153
_exptl_crystal_size_min           0.03
_diffrn_reflns_av_R_equivalents   0.0370
_diffrn_reflns_av_unetI/netI      0.0169
_diffrn_reflns_Laue_measured_fraction_full 1.000
_diffrn_reflns_Laue_measured_fraction_max 1.000
_diffrn_reflns_limit_h_max        8
_diffrn_reflns_limit_h_min        -8
_diffrn_reflns_limit_k_max        14
_diffrn_reflns_limit_k_min        -14
_diffrn_reflns_limit_l_max        15
_diffrn_reflns_limit_l_min        -15
_diffrn_reflns_number             16535
_diffrn_reflns_point_group_measured_fraction_full 1.000
_diffrn_reflns_point_group_measured_fraction_max 1.000
_diffrn_reflns_theta_full         67.684
_diffrn_reflns_theta_max          72.590
_diffrn_reflns_theta_min          5.089
_diffrn_ambient_environment       N~2~
_diffrn_ambient_temperature       250.00(10)
_diffrn_detector                  'CCD plate'
_diffrn_detector_area_resol_mean  8.0662
_diffrn_detector_type             EosS2
_diffrn_measured_fraction_theta_full 1.000
_diffrn_measured_fraction_theta_max 1.000
_diffrn_measurement_details
;
List of Runs (angles in degrees, time in seconds):

  # Type    Start    End  Width  t~exp~   \w     \q     \k     \f   Frames
--------------------------------------------------------------------------
  1  \w    -22.00   4.00   1.00    1.00    --    0.00  57.00 -30.00   26
  2  \w     21.00  71.00   1.00    1.00    --    0.00  57.00 -30.00   50
  3  \w     17.00  42.00   1.00    2.00    --   52.00  81.00-130.33   25
  4  \w     36.00 127.00   1.00    2.00    --   57.50  61.00-120.00   91
  5  \w     75.00 132.00   1.00    2.00    --   60.00  76.00 -20.19   57
  6  \w     85.00 130.00   1.00    2.00    --   60.00  76.00  95.42   45
  7  \w    115.00 148.00   1.00    3.00    --  115.00  77.00  30.00   33
  8  \w    133.00 158.00   1.00    3.00    --  115.00  38.00   0.00   25
  9  \w    132.00 157.00   1.00    3.00    --  115.00  50.00 -30.00   25
 10  \w    133.00 158.00   1.00    3.00    --  115.00  77.00 -30.00   25
 11  \w    131.00 157.00   1.00    3.00    --  115.00  77.00 -90.00   26
 12  \w    123.00 148.00   1.00    3.00    --  115.00  77.00-150.00   25
 13  \w    126.00 154.00   1.00    3.00    --  115.00  50.00-180.00   28
 14  \w    118.00 144.00   1.00    3.00    --  115.00  77.00 -60.00   26
 15  \w    124.00 157.00   1.00    3.00    --  115.00  63.00 -30.00   33
 16  \w    121.00 147.00   1.00    3.00    --  115.00  63.00 -60.00   26
 17  \w    114.00 157.00   1.00    3.00    --  115.00  77.00   0.00   43
 18  \w    116.00 155.00   1.00    3.00    --  115.00  77.00  60.00   39
 19  \w    133.00 158.00   1.00    3.00    --  115.00  77.00  90.00   25
 20  \w    127.00 157.00   1.00    3.00    --  115.00  77.00 120.00   30
 21  \w    127.00 158.00   1.00    3.00    --  115.00  63.00  90.00   31
 22  \w    131.00 156.00   1.00    3.00    --  115.00  25.00 120.00   25
 23  \w    124.00 154.00   1.00    3.00    --  115.00  63.00 150.00   30
 24  \w    125.00 157.00   1.00    3.00    --  115.00  63.00 120.00   32
 25  \w     90.00 115.00   1.00    3.00    --  115.00  63.00  30.00   25
 26  \w     89.00 115.00   1.00    3.00    --  115.00  63.00  60.00   26
 27  \w     92.00 142.00   1.00    3.00    --  115.00  50.00  60.00   50
 28  \w     89.00 115.00   1.00    3.00    --  115.00  63.00 -30.00   26
 29  \w     91.00 117.00   1.00    3.00    --  115.00  50.00 -30.00   26
 30  \w     90.00 117.00   1.00    3.00    --  115.00  63.00   0.00   27
 31  \w     82.00 108.00   1.00    3.00    --  115.00  77.00  30.00   26
 32  \w     82.00 111.00   1.00    3.00    --  115.00  77.00   0.00   29
 33  \w     83.00 118.00   1.00    3.00    --  115.00  77.00 -30.00   35
 34  \w     89.00 156.00   1.00    3.00    --  115.00  63.00 -90.00   67
 35  \w     93.00 120.00   1.00    3.00    --  115.00  50.00-180.00   27
 36  \w     85.00 150.00   1.00    3.00    --  115.00  38.00-120.00   65
 37  \w     87.00 138.00   1.00    3.00    --  115.00 -50.00-150.00   51
 38  \w    105.00 145.00   1.00    3.00    --  115.00 -77.00 -90.00   40
 39  \w     89.00 116.00   1.00    3.00    --  115.00-111.00 -90.00   27
 40  \w     85.00 121.00   1.00    3.00    --  115.00 -63.00 -30.00   36
 41  \w     89.00 123.00   1.00    3.00    --  115.00 -77.00 -30.00   34
 42  \w     74.00 116.00   1.00    3.00    --  115.00-111.00   0.00   42
 43  \w    111.00 136.00   1.00    3.00    --  115.00 -63.00  90.00   25
 44  \w     92.00 140.00   1.00    3.00    --  115.00 -38.00 120.00   48
 45  \w     81.00 112.00   1.00    3.00    --  115.00-111.00 150.00   31
 46  \w     52.00 107.00   1.00    3.00    --  115.00 -63.00  90.00   55
 47  \w     55.00 113.00   1.00    3.00    --  115.00-111.00 120.00   58
 48  \w     44.00  84.00   1.00    3.00    --  115.00 -38.00 120.00   40
 49  \w     71.00  98.00   1.00    3.00    --  115.00  25.00 120.00   27
 50  \w     89.00 115.00   1.00    3.00    --  115.00  63.00  90.00   26
 51  \w     89.00 121.00   1.00    3.00    --  115.00  63.00 120.00   32
 52  \w     89.00 115.00   1.00    3.00    --  115.00  63.00 150.00   26
 53  \w     82.00 108.00   1.00    3.00    --  115.00  77.00 120.00   26
 54  \w     82.00 122.00   1.00    3.00    --  115.00  77.00  90.00   40
 55  \w     82.00 108.00   1.00    3.00    --  115.00  77.00 150.00   26
 56  \w     83.00 110.00   1.00    3.00    --  115.00  77.00  60.00   27
 57  \w     84.00 112.00   1.00    3.00    --  115.00  38.00   0.00   28
 58  \w     82.00 108.00   1.00    3.00    --  115.00  77.00 -60.00   26
 59  \w     89.00 119.00   1.00    3.00    --  115.00  63.00 -60.00   30
 60  \w     89.00 115.00   1.00    3.00    --  115.00  63.00-120.00   26
 61  \w     83.00 144.00   1.00    3.00    --  115.00  77.00-120.00   61
 62  \w     89.00 115.00   1.00    3.00    --  115.00  63.00-180.00   26
 63  \w     82.00 108.00   1.00    3.00    --  115.00  77.00-150.00   26
 64  \w     82.00 144.00   1.00    3.00    --  115.00  77.00-180.00   62
 65  \w     82.00 110.00   1.00    3.00    --  115.00  77.00 -90.00   28
 66  \w     51.00 104.00   1.00    2.00    --   64.00  66.00-160.09   53
 67  \w     46.00 143.00   1.00    2.00    --   76.00  71.00 -65.00   97
 68  \w     59.00 130.00   1.00    2.00    --   64.00  64.00  59.22   71
 69  \w     55.00 117.00   1.00    3.00    --   88.00  76.00  18.74   62
 70  \w     45.00 141.00   1.00    2.00    --   72.00  65.00 153.01   96
 71  \w     42.00  78.00   1.00    2.00    --   64.00  64.00 117.33   36
 72  \w     31.00  57.00   1.00    2.00    --   60.00  77.00 174.65   26
 73  \w     17.00  42.00   1.00    2.00    --   52.00  80.00 167.13   25
 74  \w     27.00  53.00   1.00    2.00    --   60.00  76.00  95.42   26
 75  \w      8.00  36.00   1.00    2.00    --   44.00  85.00  76.33   28
 76  \w     -3.00  22.00   1.00    2.00    --   40.00  95.00 141.05   25
 77  \w    -12.00  13.00   1.00    2.00    --   36.00 104.00 163.58   25
 78  \w     16.00  41.00   1.00    2.00    --   52.00  82.00  -2.34   25
 79  \w     27.00  53.00   1.00    2.00    --   60.00  76.00 -20.19   26
 80  \w     31.00  71.00   1.00    2.00    --   64.00  76.00  -4.34   40
 81  \w     34.00  60.00   1.00    2.00    --   64.00  71.00 -60.89   26
 82  \w      3.00  28.00   1.00    2.00    --   44.00  91.00 -24.04   25
 83  \w     -9.00  16.00   1.00    2.00    --   36.00  99.00 -46.17   25
 84  \w     42.00 136.00   1.00    3.00    --  115.00 -25.00 -60.00   94
 85  \w     72.00 114.00   1.00    3.00    --  115.00-111.00-150.00   42
 86  \w     49.00  76.00   1.00    3.00    --  115.00 -50.00-150.00   27
 87  \w     44.00  90.00   1.00    3.00    --  115.00 -77.00 -90.00   46
 88  \w     45.00  75.00   1.00    3.00    --  115.00 -77.00 -30.00   30
 89  \w     42.00  86.00   1.00    3.00    --  115.00-111.00 -90.00   44
 90  \w     44.00 128.00   1.00    3.00    --  115.00 -38.00  30.00   84
 91  \w     14.00  42.00   1.00    1.00    --    0.00 -99.00  60.00   28
 92  \w     -7.00  50.00   1.00    2.00    --   57.50 -61.00  90.00   57
 93  \w    -20.00   6.00   1.00    1.00    --    0.00 -99.00  60.00   26
 94  \w    -52.00 -25.00   1.00    2.00    --  -57.50 -77.00  90.00   27
 95  \w    -55.00 -24.00   1.00    2.00    --  -57.50 -77.00  30.00   31
 96  \w    -49.00 -24.00   1.00    2.00    --  -57.50 -77.00   0.00   25
 97  \w    -53.00 -26.00   1.00    2.00    --  -57.50 -77.00-120.00   27
 98  \w    -15.00  33.00   1.00    1.00    --    0.00 -77.00-150.00   48
 99  \w    -69.00 -22.00   1.00    1.00    --    0.00 -77.00-150.00   47
100  \w    -80.00  11.00   1.00    2.00    --  -57.50  61.00   0.00   91
101  \w    -91.00  14.00   1.00    2.00    --  -57.50  77.00-120.00  105
102  \w   -110.00  -3.00   1.00    2.00    --  -57.50 125.00   0.00  107
;
_diffrn_measurement_device        'four-circle diffractometer'
_diffrn_measurement_device_type   'SuperNova, Single source at offset, EosS2'
_diffrn_measurement_method        '\w scans'
_diffrn_orient_matrix_type
'CrysAlisPro convention (1999,Acta A55,543-557)'
_diffrn_orient_matrix_UB_11       0.1323390000
_diffrn_orient_matrix_UB_12       0.1015826000
_diffrn_orient_matrix_UB_13       0.0300772000
_diffrn_orient_matrix_UB_21       0.0544115000
_diffrn_orient_matrix_UB_22       -0.0048258000
_diffrn_orient_matrix_UB_23       -0.1101452000
_diffrn_orient_matrix_UB_31       -0.1723684000
_diffrn_orient_matrix_UB_32       0.0763685000
_diffrn_orient_matrix_UB_33       -0.0469637000
_diffrn_radiation_monochromator   mirror
_diffrn_radiation_probe           x-ray
_diffrn_radiation_type            CuK\a
_diffrn_radiation_wavelength      1.54184
_diffrn_source                    'micro-focus sealed X-ray tube'
_diffrn_source_type               'SuperNova (Cu) X-ray Source'
_reflns_Friedel_coverage          0.000
_reflns_Friedel_fraction_full     .
_reflns_Friedel_fraction_max      .
_reflns_number_gt                 1998
_reflns_number_total              2108
_reflns_odcompleteness_completeness 88.87
_reflns_odcompleteness_iscentric  1
_reflns_odcompleteness_theta      82.46
_reflns_special_details
;
 Reflections were merged by SHELXL according to the crystal
 class for the calculation of statistics and refinement.
 
 _reflns_Friedel_fraction is defined as the number of unique
 Friedel pairs measured divided by the number that would be
 possible theoretically, ignoring centric projections and
 systematic absences.
;
_reflns_threshold_expression      'I > 2\s(I)'
_computing_cell_refinement        'CrysAlisPro 1.171.38.43 (Rigaku OD, 2015)'
_computing_data_collection        'CrysAlisPro 1.171.38.43 (Rigaku OD, 2015)'
_computing_data_reduction         'CrysAlisPro 1.171.38.43 (Rigaku OD, 2015)'
_computing_molecular_graphics     'Mercury3.9 (2016)'
_computing_publication_material   'Olex2 (Dolomanov et al., 2009)'
_computing_structure_refinement   'ShelXL (Sheldrick, 2015)'
_computing_structure_solution     'ShelXT (Sheldrick, 2015)'
_refine_diff_density_max          0.311
_refine_diff_density_min          -0.198
_refine_diff_density_rms          0.043
_refine_ls_extinction_coef        0.00152(18)
_refine_ls_extinction_expression  'Fc^*^=kFc[1+0.001xFc^2^\l^3^/sin(2\q)]^-1/4^'
_refine_ls_extinction_method      'SHELXL-2014/7 (Sheldrick 2014'
_refine_ls_goodness_of_fit_ref    1.051
_refine_ls_hydrogen_treatment     constr
_refine_ls_matrix_type            full
_refine_ls_number_parameters      145
_refine_ls_number_reflns          2108
_refine_ls_number_restraints      6
_refine_ls_R_factor_all           0.0250
_refine_ls_R_factor_gt            0.0237
_refine_ls_restrained_S_all       1.071
_refine_ls_shift/su_max           0.001
_refine_ls_shift/su_mean          0.000
_refine_ls_structure_factor_coef  Fsqd
_refine_ls_weighting_details
'w=1/[\s^2^(Fo^2^)+(0.0348P)^2^+0.3509P] where P=(Fo^2^+2Fc^2^)/3'
_refine_ls_weighting_scheme       calc
_refine_ls_wR_factor_gt           0.0649
_refine_ls_wR_factor_ref          0.0665
_refine_special_details           
;
 SIMU  restrain is used for N1 and O3 atom sites. NO3 ion is disordered 
 in a ratio of 0.5 to 0.5 about the inversion center.
;
_atom_sites_solution_hydrogens    geom
_atom_sites_solution_primary      dual
_atom_sites_solution_secondary    difmap
loop_
  _atom_site_label
  _atom_site_type_symbol
  _atom_site_fract_x
  _atom_site_fract_y
  _atom_site_fract_z
  _atom_site_U_iso_or_equiv
  _atom_site_adp_type
  _atom_site_occupancy
  _atom_site_site_symmetry_order
  _atom_site_calc_flag
  _atom_site_refinement_flags_posn
  _atom_site_refinement_flags_adp
  _atom_site_refinement_flags_occupancy
  _atom_site_disorder_assembly
  _atom_site_disorder_group
 S4 S 0.24323(5) 0.64278(3) 0.52172(3) 0.03423(12) Uani 1 1 d . . . . .
 S1 S 0.35616(5) 0.44973(3) 0.70223(3) 0.03578(12) Uani 1 1 d . . . . .
 S3 S 0.18115(6) 0.47504(3) 0.35442(3) 0.03518(12) Uani 1 1 d . . . . .
 S2 S 0.29388(6) 0.28399(3) 0.53041(3) 0.03661(12) Uani 1 1 d . . . . .
 C1 C 0.2911(2) 0.42257(12) 0.56567(11) 0.0298(3) Uani 1 1 d . . . . .
 C2 C 0.3889(2) 0.31228(15) 0.73885(13) 0.0433(4) Uani 1 1 d . . . . .
 H2 H 0.4249 0.2916 0.8105 0.052 Uiso 1 1 calc R . . . .
 C6 C 0.1730(2) 0.68940(12) 0.38949(13) 0.0351(3) Uani 1 1 d . . . . .
 C8 C 0.1536(3) 0.81204(14) 0.37560(16) 0.0486(4) Uani 1 1 d . . . . .
 H8A H 0.0598 0.8391 0.4136 0.073 Uiso 1 1 calc GR . . . .
 H8B H 0.1114 0.8292 0.3008 0.073 Uiso 1 1 calc GR . . . .
 H8C H 0.2771 0.8464 0.4035 0.073 Uiso 1 1 calc GR . . . .
 C5 C 0.1443(2) 0.61208(13) 0.31231(12) 0.0351(3) Uani 1 1 d . . . . .
 C7 C 0.0855(3) 0.62930(17) 0.19369(13) 0.0486(4) Uani 1 1 d . . . . .
 H7A H 0.1844 0.6004 0.1604 0.073 Uiso 1 1 calc GR . . . .
 H7B H 0.0695 0.7068 0.1787 0.073 Uiso 1 1 calc GR . . . .
 H7C H -0.0350 0.5918 0.1660 0.073 Uiso 1 1 calc GR . . . .
 C4 C 0.2446(2) 0.50355(12) 0.49022(11) 0.0302(3) Uani 1 1 d . . . . .
 C3 C 0.3607(2) 0.23718(14) 0.66082(14) 0.0431(4) Uani 1 1 d . . . . .
 H3 H 0.3764 0.1622 0.6761 0.052 Uiso 1 1 calc R . . . .
 O3 O 0.6524(8) -0.0419(5) 0.4802(9) 0.128(2) Uani 0.5 1 d . U . A 3
 O1 O 0.5777(14) -0.0689(3) 0.5566(4) 0.113(2) Uani 0.5 1 d . . . A 1
 O2 O 0.4522(13) -0.0260(7) 0.5778(3) 0.110(2) Uani 0.5 1 d . . . A 2
 N1 N 0.5000 0.0000 0.5000 0.0542(6) Uani 1 2 d S TU P . .

loop_
  _atom_site_aniso_label
  _atom_site_aniso_U_11
  _atom_site_aniso_U_22
  _atom_site_aniso_U_33
  _atom_site_aniso_U_23
  _atom_site_aniso_U_13
  _atom_site_aniso_U_12
 S4 0.0382(2) 0.03008(19) 0.0341(2) -0.00486(13) 0.00720(15) -0.00216(13)
 S1 0.0369(2) 0.0416(2) 0.02872(19) -0.00214(14) 0.00697(15) -0.00089(14)
 S3 0.0432(2) 0.0350(2) 0.02752(19) -0.00422(13) 0.00819(15) -0.00491(14)
 S2 0.0397(2) 0.0308(2) 0.0401(2) -0.00330(14) 0.01031(16) -0.00150(14)
 C1 0.0290(7) 0.0323(7) 0.0290(7) -0.0022(5) 0.0083(5) -0.0020(5)
 C2 0.0410(9) 0.0506(9) 0.0379(8) 0.0123(7) 0.0080(7) 0.0011(7)
 C6 0.0300(7) 0.0352(8) 0.0399(8) 0.0057(6) 0.0075(6) -0.0030(6)
 C8 0.0456(9) 0.0353(9) 0.0628(11) 0.0077(8) 0.0072(8) -0.0027(7)
 C5 0.0316(7) 0.0398(8) 0.0339(7) 0.0054(6) 0.0074(6) -0.0045(6)
 C7 0.0484(10) 0.0620(11) 0.0344(8) 0.0097(7) 0.0070(7) -0.0054(8)
 C4 0.0313(7) 0.0315(7) 0.0282(7) -0.0051(5) 0.0079(5) -0.0030(5)
 C3 0.0412(9) 0.0377(8) 0.0510(9) 0.0110(7) 0.0114(7) 0.0022(7)
 O3 0.105(4) 0.079(3) 0.204(7) -0.066(4) 0.046(4) -0.001(3)
 O1 0.201(7) 0.058(2) 0.055(3) 0.011(2) -0.028(3) 0.036(3)
 O2 0.173(6) 0.122(4) 0.036(2) 0.003(2) 0.024(3) -0.058(4)
 N1 0.0800(17) 0.0374(11) 0.0388(12) -0.0074(9) -0.0010(11) -0.0068(11)

_geom_special_details
;
 All esds (except the esd in the dihedral angle between two l.s. planes)
 are estimated using the full covariance matrix.  The cell esds are taken
 into account individually in the estimation of esds in distances, angles
 and torsion angles; correlations between esds in cell parameters are only
 used when they are defined by crystal symmetry.  An approximate (isotropic)
 treatment of cell esds is used for estimating esds involving l.s. planes.
;
loop_
  _geom_bond_atom_site_label_1
  _geom_bond_atom_site_label_2
  _geom_bond_distance
  _geom_bond_site_symmetry_2
  _geom_bond_publ_flag
 S4 C6 1.7484(15) . ?
 S4 C4 1.7343(14) . ?
 S1 C1 1.7372(14) . ?
 S1 C2 1.7312(17) . ?
 S3 C5 1.7468(16) . ?
 S3 C4 1.7307(14) . ?
 S2 C1 1.7393(14) . ?
 S2 C3 1.7265(17) . ?
 C1 C4 1.364(2) . ?
 C2 H2 0.9300 . ?
 C2 C3 1.333(3) . ?
 C6 C8 1.499(2) . ?
 C6 C5 1.343(2) . ?
 C8 H8A 0.9600 . ?
 C8 H8B 0.9600 . ?
 C8 H8C 0.9600 . ?
 C5 C7 1.497(2) . ?
 C7 H7A 0.9600 . ?
 C7 H7B 0.9600 . ?
 C7 H7C 0.9600 . ?
 C3 H3 0.9300 . ?
 O3 N1 1.263(5) . ?
 O1 N1 1.160(4) . ?
 O2 N1 1.162(4) . ?
 N1 O3 1.263(5) 3_656 ?
 N1 O1 1.160(4) 3_656 ?
 N1 O2 1.162(4) 3_656 ?

loop_
  _geom_angle_atom_site_label_1
  _geom_angle_atom_site_label_2
  _geom_angle_atom_site_label_3
  _geom_angle
  _geom_angle_site_symmetry_1
  _geom_angle_site_symmetry_3
  _geom_angle_publ_flag
 C4 S4 C6 95.98(7) . . ?
 C2 S1 C1 94.59(8) . . ?
 C4 S3 C5 96.20(7) . . ?
 C3 S2 C1 94.74(8) . . ?
 S1 C1 S2 115.34(8) . . ?
 C4 C1 S1 122.98(11) . . ?
 C4 C1 S2 121.67(11) . . ?
 S1 C2 H2 121.2 . . ?
 C3 C2 S1 117.69(13) . . ?
 C3 C2 H2 121.2 . . ?
 C8 C6 S4 115.71(13) . . ?
 C5 C6 S4 116.79(12) . . ?
 C5 C6 C8 127.50(15) . . ?
 C6 C8 H8A 109.5 . . ?
 C6 C8 H8B 109.5 . . ?
 C6 C8 H8C 109.5 . . ?
 H8A C8 H8B 109.5 . . ?
 H8A C8 H8C 109.5 . . ?
 H8B C8 H8C 109.5 . . ?
 C6 C5 S3 116.59(12) . . ?
 C6 C5 C7 127.67(15) . . ?
 C7 C5 S3 115.74(12) . . ?
 C5 C7 H7A 109.5 . . ?
 C5 C7 H7B 109.5 . . ?
 C5 C7 H7C 109.5 . . ?
 H7A C7 H7B 109.5 . . ?
 H7A C7 H7C 109.5 . . ?
 H7B C7 H7C 109.5 . . ?
 S3 C4 S4 114.45(8) . . ?
 C1 C4 S4 123.19(11) . . ?
 C1 C4 S3 122.37(11) . . ?
 S2 C3 H3 121.2 . . ?
 C2 C3 S2 117.62(13) . . ?
 C2 C3 H3 121.2 . . ?
 O3 N1 O3 180.0 3_656 . ?
 O1 N1 O1 180.0 . 3_656 ?
 O2 N1 O2 180.0 3_656 . ?

loop_
  _refln_index_h
  _refln_index_k
  _refln_index_l
  _refln_F_squared_meas
  _refln_F_squared_sigma
 0 0 -1 0.15 0.1
 0 0 1 0.07 0.08
 0 0 -1 0.03 0.08
 0 0 2 855.46 18.09
 0 0 2 879.85 17.67
 0 0 -2 851.32 18
 0 0 -3 0.24 0.1
 0 0 -3 -0.02 0.24
 0 0 -3 -0.01 0.06
 0 0 3 0.23 0.13
 0 0 4 579.06 13.43
 0 0 4 586.26 14.17
 0 0 4 555.36 13.22
 0 0 4 570.48 12.79
 0 0 4 571.76 13.31
 0 0 -4 565.41 13.61
 0 0 -4 564.34 13.62
 0 0 5 0.25 0.29
 0 0 5 -0.38 0.3
 0 0 -5 0.07 0.21
 0 0 5 0.17 0.36
 0 0 5 0.54 0.46
 0 0 6 1739.17 36.13
 0 0 -6 1763.41 37.24
 0 0 6 1675.58 36.78
 0 0 6 1714.18 36.33
 0 0 6 1671.59 37.05
 0 0 -7 -0.31 0.44
 0 0 7 0.04 0.27
 0 0 7 0.23 0.37
 0 0 7 -0.09 0.26
 0 0 -8 0.17 0.33
 0 0 8 -0.32 0.32
 0 0 8 -0.36 0.35
 0 0 -9 0 0.26
 0 0 9 -0.34 0.38
 0 0 10 7.76 1.73
 0 0 -10 5.11 1.2
 0 0 -11 -0.23 0.33
 0 0 -11 -0.42 0.56
 0 0 11 0.59 0.6
 0 0 11 -0.18 0.7
 0 0 -11 0.44 0.57
 0 0 -11 0.9 0.47
 0 0 -11 -0.2 0.45
 0 0 12 74.98 4.61
 0 0 -12 93.01 4.23
 0 0 -12 77.98 4.18
 0 0 12 81.07 4.79
 0 0 -12 83.04 4.09
 0 0 13 0.1 0.33
 0 0 13 -0.2 0.31
 0 0 -13 0.3 0.36
 0 0 14 15.99 1.56
 0 0 14 13.77 1.42
 0 0 -14 13.87 1.32
 0 0 -15 -0.07 0.25
 0 0 15 0.35 0.3
 0 0 15 0.46 0.25
 0 -1 0 0.52 0.19
 0 1 0 0.81 0.19
 0 1 -1 1495.77 30.59
 0 -1 1 1475.99 29.75
 0 -1 1 1463.85 30.6
 0 -1 -1 1436.46 31.34
 0 1 1 1523.97 31.44
 0 -1 2 1106.11 24.03
 0 -1 2 1121.32 23.32
 0 -1 -2 1174.87 24.84
 0 1 2 1112.07 24.61
 0 1 -2 1090.42 23.85
 0 -1 3 416.73 10.1
 0 -1 -3 470.59 11.56
 0 1 -3 433.59 9.27
 0 1 -3 447.89 10.84
 0 1 3 448.86 9.32
 0 -1 3 436.44 11.09
 0 1 3 439.37 10.18
 0 -1 4 0.66 0.38
 0 -1 4 0.18 0.25
 0 -1 4 0.28 0.41
 0 1 -4 0.55 0.28
 0 -1 -4 0.94 0.49
 0 1 4 0.31 0.13
 0 -1 -4 0.4 0.28
 0 -1 5 898.17 20.13
 0 -1 -5 833.07 20.52
 0 -1 5 884.33 20.71
 0 1 -5 942.58 21.69
 0 1 -5 948.97 21.27
 0 1 5 920.61 21.01
 0 -1 5 861.04 22.42
 0 1 5 900.65 20.15
 0 -1 5 873.69 20.88
 0 -1 5 913.69 20.26
 0 -1 -5 917.12 21.68
 0 -1 -5 906.25 20.67
 0 1 -5 988.36 21.09
 0 -1 6 23.96 1.96
 0 -1 6 22.31 1.65
 0 -1 6 20.96 1.83
 0 -1 -6 22.28 1.8
 0 -1 -6 20.48 1.78
 0 1 6 22.74 1.95
 0 -1 6 22.07 1.71
 0 1 -6 25.69 2.09
 0 1 6 21.84 1.68
 0 1 6 21.66 1.61
 0 -1 7 93.18 4.41
 0 1 7 84.12 3.74
 0 -1 7 90.84 4.56
 0 1 -7 89.99 4.55
 0 -1 -7 84.54 4.25
 0 -1 -7 91.87 4.39
 0 1 7 84.95 4.56
 0 1 7 91.48 4.1
 0 -1 7 92.47 4.1
 0 -1 8 6.36 1.32
 0 -1 -8 4.99 1.02
 0 1 8 6.41 1.02
 0 -1 8 6.19 1.14
 0 1 8 6.1 1.3
 0 1 -8 6.27 1.24
 0 -1 8 6.82 1.1
 0 -1 -9 18.34 2.08
 0 1 -9 21.74 2.38
 0 1 9 18.99 2.53
 0 -1 9 22.2 2.57
 0 1 10 7.99 1.7
 0 -1 -10 11.72 1.78
 0 1 -10 9.39 1.61
 0 -1 10 12.33 2.17
 0 -1 -11 45.73 2.95
 0 -1 -11 41.78 2.79
 0 1 -11 48.64 3.47
 0 1 -11 47.74 3.04
 0 1 11 43.46 3.35
 0 -1 -11 49.24 3.75
 0 -1 11 48.47 4.51
 0 1 -11 34.94 2.79
 0 1 11 38.97 3.23
 0 -1 -11 40.75 2.96
 0 1 -11 43.31 3.6
 0 -1 11 46.55 3.34
 0 1 -12 0.6 0.41
 0 -1 -12 0.65 0.52
 0 1 12 0.74 0.59
 0 -1 -12 0.32 0.37
 0 1 -12 1.14 0.54
 0 -1 -12 0.28 0.23
 0 -1 12 0.51 0.51
 0 1 12 1.27 0.67
 0 -1 13 0.42 0.4
 0 -1 -13 -0.15 0.33
 0 -1 -13 1 0.52
 0 -1 13 0.07 0.33
 0 1 -13 0.04 0.31
 0 -1 -13 0.23 0.32
 0 1 13 0.18 0.31
 0 1 13 0.33 0.56
 0 1 -14 8.08 1.04
 0 1 14 7.48 1.02
 0 1 14 8.53 1.15
 0 -1 14 8.74 1.16
 0 -1 -14 8.66 0.98
 0 -1 14 8.86 1.17
 0 -1 -14 6.69 0.88
 0 -1 -14 7.67 0.92
 0 -1 15 26.74 1.6
 0 -1 15 28.71 1.73
 0 1 -15 26.54 1.54
 0 1 15 29.61 1.68
 0 -1 -15 24.31 1.41
 0 1 15 26.79 1.53
 0 -2 0 483.6 11.01
 0 2 0 470.21 10.98
 0 2 0 453.89 11.49
 0 -2 0 447.29 11.23
 0 2 -1 1260.59 25.69
 0 -2 1 1262.86 25.63
 0 -2 -1 1347.18 26.89
 0 2 1 1371.63 26.81
 0 2 2 141.24 5.18
 0 -2 -2 141.65 5.24
 0 2 -2 132.48 3.44
 0 -2 2 127.66 4.54
 0 -2 -3 301.57 8.97
 0 2 3 304.84 8.97
 0 -2 3 267.62 7.28
 0 -2 3 292.13 6.72
 0 2 -3 282.41 8.18
 0 -2 3 289.59 8.53
 0 -2 4 65.51 2.9
 0 2 -4 71.01 3.58
 0 -2 4 72.61 3.95
 0 2 4 70.07 2.7
 0 -2 4 72.1 3.14
 0 2 -4 73.73 3.38
 0 2 4 69.78 3.28
 0 2 4 71.56 2.72
 0 -2 -4 83.31 4.06
 0 2 -4 70.58 3.49
 0 -2 -4 72.9 2.91
 0 -2 -4 68.11 2.81
 0 -2 5 111.38 4.5
 0 -2 -5 116.04 4.24
 0 2 5 117.73 4.42
 0 2 5 112.98 3.77
 0 -2 5 108.71 4.58
 0 2 5 119.24 4.93
 0 -2 5 115.1 4.19
 0 2 -5 126.95 5.18
 0 2 -5 127.79 5
 0 -2 -6 73.23 3.67
 0 2 6 68.6 3.45
 0 -2 6 72.71 3.4
 0 -2 6 70.19 3.75
 0 -2 6 66.65 3.58
 0 2 6 64.94 2.86
 0 2 -6 74.96 3.9
 0 2 -6 76.36 3.95
 0 -2 -6 68.68 3.36
 0 2 6 72.5 4.04
 0 2 7 18.46 1.91
 0 2 7 15.78 1.94
 0 -2 7 13.92 1.69
 0 -2 7 12.94 1.61
 0 2 7 15.59 1.4
 0 -2 -7 17.53 1.84
 0 -2 7 15.91 1.64
 0 -2 -7 16.22 1.67
 0 2 -7 16.36 1.86
 0 -2 8 59.89 4.05
 0 -2 8 63.16 3.67
 0 2 8 53.01 4.01
 0 2 -8 59.42 3.94
 0 -2 -8 60.84 3.79
 0 -2 -8 59.57 3.6
 0 2 8 47.77 3.49
 0 2 -9 503 15.26
 0 -2 9 528.76 16
 0 -2 -9 528.9 14.87
 0 2 -10 14.32 2.03
 0 2 10 12.77 2.07
 0 -2 -10 15.62 1.97
 0 -2 10 16.17 2.35
 0 -2 -11 0.97 0.42
 0 2 -11 1.13 0.65
 0 -2 -11 0.14 0.42
 0 2 11 1.37 0.68
 0 2 11 -0.47 0.54
 0 -2 -11 1.37 0.64
 0 -2 11 1.34 0.76
 0 2 11 0.55 0.43
 0 -2 -11 0.54 0.38
 0 2 -11 0.92 0.36
 0 2 -11 0.1 0.25
 0 -2 11 0.7 0.4
 0 2 -11 0.92 0.6
 0 -2 -12 0.87 0.48
 0 2 -12 0.69 0.44
 0 -2 12 1.19 0.67
 0 -2 -12 0.69 0.41
 0 2 12 0.86 0.6
 0 2 -12 0.55 0.45
 0 2 12 1.35 0.57
 0 -2 -12 0.4 0.41
 0 2 -12 0.06 0.31
 0 2 13 39.54 2.69
 0 -2 -13 36.92 2.41
 0 -2 13 31.32 2.64
 0 -2 -13 30.73 2.21
 0 2 13 33.78 2.29
 0 2 13 38.74 2.69
 0 -2 13 29.87 2.55
 0 2 -13 31.55 2.45
 0 2 13 36.51 2.67
 0 2 14 295.19 8.37
 0 -2 14 282.17 8.69
 0 -2 14 289.25 8.63
 0 -2 -14 270.22 7.74
 0 2 -14 270.76 8.11
 0 2 14 286.05 8.11
 0 -2 -14 288.96 7.97
 0 -2 -14 275.84 7.8
 0 -2 15 46.96 2.26
 0 -2 15 47.52 2.18
 0 2 15 44.35 1.92
 0 -2 -15 41.35 1.84
 0 2 -15 42.3 2.01
 0 -2 15 46.19 2.13
 0 2 15 46.67 2.12
 0 2 15 44.19 1.91
 0 -2 -15 39.17 1.8
 0 2 15 42.8 1.95
 0 3 0 0.59 0.27
 0 3 0 -0.15 0.32
 0 -3 0 0.21 0.3
 0 -3 0 -0.18 0.34
 0 3 -1 425.85 10.65
 0 3 -1 398.27 10.59
 0 -3 1 395.54 9.75
 0 -3 -1 402.15 11.27
 0 -3 -1 400.4 9.9
 0 3 1 430.12 11.37
 0 -3 2 443.1 10.93
 0 -3 -2 486.73 13.21
 0 -3 2 463.69 12.4
 0 3 2 478.2 12.97
 0 -3 -2 475.73 11.23
 0 3 -2 478.66 11.11
 0 -3 3 3756.52 78.46
 0 -3 3 3876.56 80.69
 0 -3 3 3787.21 78.14
 0 3 -3 3586.64 79.46
 0 3 -3 3783.21 80.08
 0 -3 -3 3912.33 78.19
 0 3 3 3771.09 78.8
 0 3 3 4000.56 81.01
 0 -3 3 3849.91 78.64
 0 3 3 3972.99 78.64
 0 -3 -3 4052.98 81.16
 0 -3 -4 483.52 11.58
 0 3 4 470.5 11.55
 0 -3 4 474.93 11.78
 0 3 4 468.97 12.05
 0 3 -4 502.21 13.32
 0 -3 4 456.47 11.84
 0 -3 -4 480.51 11.18
 0 3 -4 432.61 12.05
 0 3 -5 15.46 1.84
 0 3 5 15.94 1.64
 0 -3 -5 18.66 1.38
 0 -3 5 16.13 1.53
 0 3 -5 15.94 1.68
 0 -3 5 15.78 1.54
 0 3 -6 40.41 2.93
 0 3 6 40.41 2.77
 0 -3 6 38.78 2.73
 0 -3 -6 40.58 2.73
 0 -3 -6 40.41 2.37
 0 -3 6 39.71 2.8
 0 3 -6 42.14 3.28
 0 3 6 40.18 2.87
 0 -3 6 38.19 2.46
 0 -3 -7 3.78 0.8
 0 3 -7 5.13 1.1
 0 -3 7 3.88 0.95
 0 -3 7 2.13 0.75
 0 3 7 3.88 0.93
 0 -3 7 4.25 0.88
 0 -3 -7 4.04 0.87
 0 3 7 4.21 0.95
 0 3 -7 4.1 1.09
 0 -3 -8 782.02 20.37
 0 3 -8 806.41 21.29
 0 -3 -8 794.36 19.73
 0 -3 8 799.5 20.06
 0 3 8 746.49 20.88
 0 -3 8 752.11 20.49
 0 -3 9 28.93 2.92
 0 3 -9 28.76 2.89
 0 3 9 29.18 2.95
 0 -3 -9 26.95 2.69
 0 -3 -9 25.01 2.38
 0 -3 -10 177.3 7.74
 0 -3 10 173.67 8.34
 0 3 -10 173.27 7.93
 0 3 10 179.15 8.25
 0 -3 11 13.59 1.67
 0 3 11 11 1.81
 0 -3 11 11.18 2.04
 0 3 -11 13.23 1.63
 0 -3 -11 10.25 1.3
 0 3 -11 8.85 1.33
 0 3 11 13.64 1.69
 0 3 11 13.22 1.66
 0 3 -11 11.39 1.52
 0 -3 -11 12.65 1.41
 0 3 11 13.74 1.6
 0 -3 11 16.23 1.84
 0 -3 -11 15.88 1.7
 0 3 -12 1.13 0.66
 0 3 12 -0.07 0.3
 0 3 -12 -0.18 0.47
 0 3 12 0.37 0.28
 0 -3 -12 0.46 0.41
 0 3 12 0.11 0.35
 0 3 12 0.68 0.42
 0 -3 -12 0.12 0.23
 0 -3 12 0.18 0.57
 0 3 13 29.08 2.21
 0 -3 -13 27.59 2.07
 0 3 13 29.44 2.24
 0 3 -13 23.71 2.07
 0 -3 -13 24.14 1.84
 0 -3 13 26.64 2.33
 0 3 13 24.54 1.85
 0 3 14 102.54 3.94
 0 -3 -14 97.19 3.68
 0 3 -14 101.99 4.11
 0 3 14 106.26 4.12
 0 -3 14 100.21 4.33
 0 -3 -14 100.57 3.87
 0 -3 -14 110.91 4.08
 0 -3 14 104.76 4.48
 0 -3 -15 111.64 3.47
 0 3 -15 107.99 3.55
 0 -4 0 561.88 12.57
 0 4 0 484.11 13.99
 0 -4 0 486.05 13.24
 0 -4 0 573.57 13.62
 0 -4 0 544.4 12.57
 0 4 0 630.82 15.09
 0 -4 0 472.05 14.03
 0 4 1 154.59 6.09
 0 4 -1 133.97 4.58
 0 4 1 125.92 4.67
 0 -4 1 125.38 4.82
 0 4 1 160.33 4.87
 0 -4 -1 144.65 6.07
 0 4 -1 142.02 5.82
 0 -4 1 143.23 4.42
 0 4 -1 149.19 5.69
 0 -4 -1 136.89 4.58
 0 -4 -1 149.46 5.09
 0 -4 1 122.76 4.71
 0 4 1 129.57 5.17
 0 -4 -1 141.8 4.93
 0 -4 -2 21.04 1.64
 0 4 2 17.85 1.45
 0 4 -2 18.02 1.47
 0 4 -2 18.31 1.55
 0 -4 2 18.71 1.5
 0 -4 -2 18.07 1.46
 0 -4 2 19.17 1.43
 0 4 2 17.02 1.49
 0 4 2 20.68 1.65
 0 -4 -3 13.04 1.22
 0 4 3 12.03 1.24
 0 4 -3 15.79 1.64
 0 4 3 13.12 1.25
 0 -4 -3 12.19 1.23
 0 -4 3 12.76 1.41
 0 -4 -3 12.97 1.18
 0 -4 3 12.58 1.02
 0 -4 4 118.62 4.68
 0 -4 -4 114.98 4.38
 0 4 4 112.01 4.26
 0 -4 -4 115.14 4.17
 0 -4 4 113.83 4.11
 0 4 4 114.09 4.51
 0 -4 5 22.75 1.99
 0 4 -5 26.06 2.07
 0 4 -5 28.23 2.71
 0 4 5 24.5 1.86
 0 4 5 23.85 1.97
 0 -4 5 23.51 1.87
 0 4 5 24.24 1.79
 0 -4 -5 24 2.01
 0 -4 6 75.75 4.11
 0 -4 -6 74.23 3.95
 0 4 -6 79.71 5.04
 0 4 6 78.31 3.84
 0 4 6 78.34 4.11
 0 -4 6 74.83 4.07
 0 4 -7 66.04 4.4
 0 -4 -7 61.03 3.75
 0 4 7 63.84 3.97
 0 4 -7 72.29 4.89
 0 -4 7 56.04 3.5
 0 -4 7 58.44 3.81
 0 -4 -8 47.19 3.54
 0 -4 8 50.39 3.44
 0 4 8 51 3.74
 0 4 -8 53.58 4.29
 0 4 -8 55.63 4.15
 0 -4 8 52.09 3.81
 0 -4 -9 480.43 14.67
 0 -4 9 453.75 14.74
 0 -4 9 464.9 14.13
 0 4 9 467.33 14.68
 0 4 -9 489.64 15.32
 0 -4 -10 72.37 3.79
 0 4 10 67.64 3.83
 0 -4 10 79.9 5.34
 0 4 -10 74.6 4.94
 0 4 -10 69.33 3.75
 0 -4 10 71.52 5.05
 0 4 10 67.63 3.84
 0 -4 -10 78.55 4.91
 0 -4 -10 69.02 3.72
 0 4 -10 56.69 3.48
 0 4 10 74.55 4.84
 0 4 -10 72.28 3.82
 0 4 10 66.41 3.67
 0 4 10 68.75 3.85
 0 4 -11 44.7 2.96
 0 4 11 46.08 3.05
 0 -4 -11 44.84 2.93
 0 4 -11 32.13 2.62
 0 -4 -11 42.69 3.5
 0 4 -11 44.97 3.02
 0 -4 11 45.97 4.06
 0 -4 -11 38.69 2.55
 0 4 11 46.42 2.95
 0 4 11 44.17 3
 0 -4 -12 -0.54 0.39
 0 4 12 0.1 0.34
 0 4 -12 0.37 0.46
 0 4 12 0.8 0.56
 0 4 12 0.07 0.31
 0 4 -12 -0.02 0.32
 0 -4 12 0.2 0.42
 0 -4 -12 0.16 0.28
 0 4 13 21.32 1.65
 0 4 13 22.65 1.89
 0 4 13 21.07 1.76
 0 -4 -13 21.12 1.75
 0 4 -13 21.54 1.98
 0 4 -13 18.21 1.8
 0 -4 -13 19.43 1.58
 0 -4 14 48.84 2.74
 0 4 -14 45.93 2.47
 0 4 14 50.09 2.46
 0 -4 14 50.57 2.86
 0 -4 -14 51.67 2.54
 0 4 14 51.05 2.4
 0 -4 -14 49.41 2.42
 0 4 14 52.07 2.58
 0 4 14 50.86 2.42
 0 -5 0 -0.44 0.42
 0 5 0 -0.2 0.46
 0 -5 0 0.25 0.4
 0 -5 0 0.09 0.22
 0 -5 0 -0.25 0.28
 0 -5 0 0.07 0.35
 0 5 0 -0.13 0.37
 0 5 0 -0.09 0.35
 0 -5 1 239.48 8.1
 0 -5 -1 285.64 8.34
 0 5 -1 263.44 7.8
 0 -5 1 280.45 7.64
 0 -5 1 231.1 7.98
 0 -5 -1 295.27 8.34
 0 5 1 288.97 9.15
 0 -5 1 271.03 7.54
 0 5 1 268.33 8.01
 0 -5 -1 291.13 8.42
 0 5 -1 289.13 9.29
 0 -5 -2 16.08 1.46
 0 5 2 14.03 1.54
 0 -5 2 15.63 1.51
 0 -5 2 15.52 1.4
 0 5 -2 15.2 1.54
 0 -5 -2 14.52 1.49
 0 -5 -2 14.96 1.45
 0 5 2 14.86 1.48
 0 5 -3 17.13 1.78
 0 -5 3 16.28 1.43
 0 -5 -3 15.71 1.53
 0 5 3 14.88 1.47
 0 -5 -3 13.24 1.34
 0 -5 3 15.53 1.51
 0 -5 -3 14.95 1.44
 0 -5 -4 0.95 0.49
 0 -5 -4 1.14 0.46
 0 5 4 1.5 0.44
 0 -5 4 0.73 0.49
 0 5 -4 1.43 0.65
 0 -5 -4 0.43 0.26
 0 -5 4 0.73 0.36
 0 5 4 2.03 0.59
 0 -5 -4 0.51 0.36
 0 5 4 0.72 0.4
 0 5 5 35.21 2.49
 0 5 5 33.09 2.27
 0 -5 5 36.58 2.74
 0 -5 -5 29.05 2.36
 0 5 -5 37.53 3.31
 0 -5 5 34.89 2.54
 0 5 5 33.13 2.27
 0 -5 6 1471.39 33.81
 0 5 -6 1535.92 36.49
 0 -5 -6 1409.41 33.12
 0 5 6 1450.44 33.02
 0 5 -6 1355.96 33.93
 0 5 7 129.56 5.93
 0 5 -7 141.6 7.69
 0 -5 7 130.74 6.28
 0 -5 7 128.11 5.83
 0 -5 -7 130.04 6
 0 5 -7 119.49 6.35
 0 -5 8 6.67 1.28
 0 -5 8 6.2 1.31
 0 5 -8 8.12 1.83
 0 5 8 8.87 1.49
 0 -5 8 8.45 1.58
 0 -5 -8 7.27 1.47
 0 5 -8 7.22 1.49
 0 -5 -9 0.6 0.36
 0 -5 9 -0.12 0.32
 0 -5 9 0.87 0.66
 0 5 -9 0.21 0.62
 0 5 9 0.39 0.31
 0 -5 9 -0.03 0.33
 0 5 -9 -0.35 0.8
 0 5 -10 92.72 4.47
 0 5 -10 99 4.57
 0 -5 -10 95.12 5.67
 0 -5 -10 98.53 4.51
 0 5 10 90.32 4.46
 0 5 10 91.68 5.39
 0 -5 10 91.03 5.81
 0 -5 -10 95.09 4.6
 0 5 -10 89.68 5.56
 0 -5 10 98.67 6.06
 0 -5 -10 96.27 4.54
 0 5 10 96.02 4.57
 0 5 10 93.07 4.4
 0 -5 -11 59.42 3.39
 0 5 -11 52.8 3.32
 0 -5 -11 57.54 4.15
 0 5 11 55.73 3.22
 0 5 -11 54.23 3.27
 0 -5 -11 55.83 3.29
 0 5 11 55.58 3.27
 0 5 11 54.63 3.28
 0 5 12 283.11 8.74
 0 5 -12 302.49 9.09
 0 5 12 284.47 8.67
 0 -5 12 300.59 9.09
 0 5 12 275.41 8.36
 0 -5 -12 280.54 8.63
 0 5 -12 283.77 9.04
 0 5 -13 0.84 0.48
 0 -5 -13 0.82 0.46
 0 -5 13 1.31 0.48
 0 5 13 0.45 0.28
 0 5 13 0.32 0.21
 0 -5 -13 0.6 0.36
 0 5 13 0.31 0.36
 0 5 13 1.07 0.44
 0 5 13 0.45 0.37
 0 5 -13 1.08 0.53
 0 -5 -14 0 0.16
 0 5 -14 -0.1 0.25
 0 -5 -14 -0.2 0.17
 0 5 -14 -0.1 0.19
 0 5 14 0.22 0.15
 0 5 14 -0.09 0.2
 0 -5 14 0.01 0.29
 0 5 14 -0.43 0.22
 0 -5 14 0.25 0.37
 0 -6 0 335.9 10.31
 0 -6 0 317.06 9.37
 0 6 0 319.99 9.41
 0 6 0 336.72 9.41
 0 -6 0 331.92 10.28
 0 -6 0 343.5 10.22
 0 6 0 317.09 9.75
 0 -6 1 24.49 2.31
 0 -6 1 27.61 2
 0 6 1 26.42 2.13
 0 6 -1 28.26 2.25
 0 -6 -1 27.8 2.25
 0 -6 -1 28.45 2.33
 0 -6 1 22.74 2.2
 0 -6 1 25.88 1.97
 0 6 -1 27.1 2.15
 0 6 1 25.31 2
 0 -6 -1 29.74 2.32
 0 6 -1 27.84 2
 0 -6 2 105.79 4.93
 0 -6 -2 107.17 4.59
 0 6 -2 108.99 4.92
 0 -6 2 112.11 4.56
 0 6 -2 111.4 4.91
 0 6 2 105.8 4.63
 0 6 -2 108.89 4.47
 0 6 2 91.59 4.35
 0 -6 -2 112.9 4.83
 0 -6 -2 108.31 4.7
 0 -6 2 102.15 4.39
 0 -6 -3 17.62 1.69
 0 -6 3 17.54 1.76
 0 6 -3 17.56 1.88
 0 6 -3 18.15 1.98
 0 6 3 19.83 1.83
 0 6 3 19.84 2.01
 0 -6 3 20.66 1.86
 0 -6 -3 18.44 1.79
 0 6 3 18.25 1.75
 0 -6 -3 18.05 1.73
 0 -6 -3 18.49 1.76
 0 6 -4 0.94 0.67
 0 -6 4 0.94 0.49
 0 -6 -4 0.48 0.41
 0 -6 4 0.67 0.33
 0 6 4 1.31 0.55
 0 6 4 1.56 0.5
 0 -6 -4 0.99 0.42
 0 6 4 0.75 0.46
 0 -6 -5 1337.4 32
 0 6 -5 1503.62 34.97
 0 -6 5 1388.9 30.63
 0 -6 5 1468.99 32.5
 0 -6 5 1435.03 32.87
 0 6 5 1325.17 31.47
 0 6 5 1340.22 31.91
 0 6 -6 103.59 6.46
 0 -6 -6 88.6 4.86
 0 -6 6 98.89 5.34
 0 -6 6 95.47 4.96
 0 6 6 92.26 4.8
 0 6 7 252.53 9.24
 0 -6 -7 255.94 9.48
 0 -6 7 245.51 9.27
 0 6 -7 264.92 11.77
 0 -6 7 254.81 9.88
 0 -6 7 248.54 9.28
 0 -6 8 415.15 14.13
 0 6 -8 442.56 16.51
 0 6 8 418.97 13.45
 0 -6 -8 426.72 13.8
 0 -6 8 410.22 13.5
 0 -6 8 421.81 13.52
 0 -6 9 3.17 1.01
 0 -6 9 2.31 0.86
 0 6 -9 3.25 0.8
 0 -6 -9 4.41 0.89
 0 -6 -9 2.98 0.68
 0 -6 -9 3.04 0.77
 0 -6 9 3.97 1.03
 0 -6 -9 5.43 1.23
 0 6 9 1.7 0.53
 0 6 -9 5.39 1.72
 0 6 9 1.79 0.74
 0 6 9 2.82 0.77
 0 6 -9 3.36 0.75
 0 6 9 3.18 0.74
 0 -6 -10 0.66 0.42
 0 -6 -10 0.4 0.43
 0 6 10 0 0.37
 0 6 10 0.22 0.33
 0 -6 10 -0.02 0.37
 0 6 10 0.05 0.3
 0 -6 -10 0.42 0.44
 0 6 -10 -0.19 0.3
 0 6 -10 0.48 0.34
 0 6 10 0.31 0.25
 0 -6 -10 -0.48 0.5
 0 -6 -11 429.08 13.79
 0 -6 -11 422.53 11.76
 0 6 -11 432.76 12.02
 0 6 11 410.57 11.7
 0 6 11 411.69 11.53
 0 6 -11 435.1 11.98
 0 -6 -11 430.53 11.97
 0 6 11 403.2 11.71
 0 6 11 423.25 11.78
 0 6 11 417.46 11.63
 0 6 12 19.66 1.71
 0 6 -12 15.02 1.59
 0 6 -12 19.88 1.83
 0 6 -12 21.98 1.91
 0 6 12 18.82 1.62
 0 -6 12 20.52 1.85
 0 -6 -12 19.18 1.65
 0 6 12 20.13 1.73
 0 6 13 54.33 2.66
 0 -6 -13 49.69 2.46
 0 -6 -13 55.28 2.7
 0 6 -13 52.64 2.84
 0 6 -13 43.14 2.47
 0 -6 13 53.27 2.75
 0 -6 -13 51.97 2.42
 0 6 13 51.74 2.62
 0 6 13 54.84 2.58
 0 -6 -14 4.31 0.57
 0 6 14 4.94 0.6
 0 -6 14 4.52 0.66
 0 -6 14 3.78 0.6
 0 -6 -14 4.86 0.55
 0 6 -14 5.49 0.68
 0 6 14 4.45 0.56
 0 7 0 0.01 0.29
 0 -7 0 -0.57 0.54
 0 7 0 0.23 0.22
 0 -7 0 0.26 0.29
 0 -7 1 4.62 1.17
 0 -7 1 4.53 0.89
 0 -7 -1 4.43 1.04
 0 -7 1 4.39 0.87
 0 7 -1 4.64 0.99
 0 7 1 3.49 0.84
 0 7 -1 3.54 0.78
 0 7 -1 3.73 0.9
 0 7 1 4.57 0.95
 0 -7 -2 14.61 1.7
 0 7 -2 13.21 1.72
 0 7 2 13.98 1.68
 0 -7 2 13.82 1.59
 0 7 -2 17.37 1.93
 0 -7 2 12.63 1.75
 0 7 2 12.99 1.57
 0 -7 2 13.31 1.57
 0 -7 -3 9.57 1.33
 0 -7 3 8.35 1.25
 0 7 -3 9.3 1.55
 0 7 3 10.31 1.39
 0 7 -3 10.19 1.48
 0 7 3 8.19 1.28
 0 -7 3 8.52 1.27
 0 -7 -3 7.98 1.27
 0 -7 4 4.73 1.04
 0 7 4 4.57 1.03
 0 7 -4 2.97 0.9
 0 7 4 4.03 0.92
 0 -7 -4 3.21 0.88
 0 -7 4 4.3 0.95
 0 -7 -4 6.54 1.15
 0 7 -5 3.18 1.07
 0 7 5 3.7 0.83
 0 7 5 3.55 0.93
 0 -7 5 4.74 1.2
 0 -7 5 3.34 0.91
 0 -7 -5 3.96 1
 0 -7 5 4.11 0.75
 0 7 6 134.93 6.07
 0 -7 6 134.61 6.71
 0 -7 6 141.7 6.58
 0 7 6 141.52 6.46
 0 7 -6 144.75 8.08
 0 -7 -6 140.72 6.6
 0 -7 -7 431.57 13.82
 0 -7 7 411.51 13.45
 0 7 -7 421.97 16.17
 0 -7 7 408.22 13.36
 0 7 7 416.8 13.35
 0 -7 7 391.82 13.75
 0 7 -8 214.99 7.47
 0 -7 8 198.84 8.65
 0 -7 -8 205.25 7.42
 0 7 8 200.05 7.19
 0 7 8 218.64 8.89
 0 7 -8 210.61 11.11
 0 -7 -8 210.06 9.07
 0 7 8 208.25 7.37
 0 7 8 202.23 7.36
 0 7 8 209.35 7.41
 0 -7 -8 217.02 7.71
 0 -7 8 205.51 9.2
 0 -7 8 202.34 8.69
 0 7 9 1.04 0.48
 0 7 9 1.01 0.36
 0 -7 -9 1.8 0.66
 0 -7 -9 1.46 0.62
 0 7 -9 1.78 0.66
 0 7 9 1.78 0.62
 0 -7 9 1.31 0.44
 0 -7 -9 2.35 0.6
 0 7 -9 2.29 0.68
 0 -7 -9 0.89 0.48
 0 7 9 0.65 0.29
 0 -7 -9 2.06 0.58
 0 -7 -10 15.38 1.73
 0 7 -10 15.3 1.65
 0 -7 -10 15.36 1.63
 0 7 10 15.08 1.66
 0 7 10 15.18 1.59
 0 -7 -10 15.76 2.22
 0 7 10 14.14 1.59
 0 -7 -10 15.74 1.62
 0 -7 -10 15.59 1.67
 0 7 -10 14.92 1.62
 0 7 -11 0.58 0.39
 0 7 -11 0.28 0.35
 0 7 11 0.02 0.28
 0 7 11 0.14 0.23
 0 7 11 0.54 0.41
 0 -7 -11 -0.01 0.21
 0 -7 -11 0.33 0.31
 0 7 12 76.01 3.4
 0 7 -12 72.57 3.46
 0 7 -12 79.22 3.56
 0 -7 -12 68.38 3.09
 0 -7 -12 75.76 3.34
 0 7 12 74.46 3.26
 0 -7 12 73.25 3.49
 0 -7 -13 54.76 2.43
 0 -7 -13 50.52 2.24
 0 -7 13 53.68 2.53
 0 7 13 53.78 2.33
 0 7 -13 48.58 2.36
 0 7 13 54.66 2.49
 0 7 -13 48.75 2.55
 0 7 -13 53.53 2.64
 0 7 13 59.49 2.55
 0 -7 -13 54.12 2.32
 0 8 0 1.36 0.58
 0 8 0 1.98 0.71
 0 -8 0 2.67 0.99
 0 8 1 65.27 4.04
 0 -8 1 76.07 4.4
 0 8 -1 78.34 4.43
 0 8 -1 76.16 4.34
 0 -8 1 81.34 5.06
 0 8 1 76.76 4.4
 0 8 -1 76.44 4.55
 0 -8 -1 77.71 4.56
 0 -8 2 135.51 6.07
 0 -8 -2 134.15 6.08
 0 8 2 134.29 6.08
 0 -8 2 115.93 6.43
 0 8 -2 136.25 6.54
 0 8 2 134.32 5.95
 0 8 -2 149.3 6.41
 0 -8 2 131.9 6
 0 8 3 400.64 12.52
 0 8 -3 393.39 13.35
 0 -8 3 427.01 13.57
 0 -8 3 407.92 12.66
 0 -8 3 401.2 12.42
 0 -8 -3 418.36 12.65
 0 8 4 18.28 2.14
 0 -8 4 16.7 2.04
 0 -8 4 16.93 2.13
 0 -8 -4 19 2.07
 0 -8 -4 15.69 1.92
 0 -8 4 17.45 2.1
 0 8 -4 20.47 2.54
 0 -8 -5 33.73 3
 0 -8 5 37.66 3.17
 0 -8 5 34.7 2.59
 0 8 -5 37.12 3.73
 0 -8 5 36.98 3.24
 0 8 5 35.65 3.03
 0 -8 5 38.5 3.36
 0 -8 6 243.38 9.53
 0 8 6 268.15 9.54
 0 8 -6 249.62 11.27
 0 -8 6 246.12 9.76
 0 -8 6 237.22 8.07
 0 -8 -6 250 9.78
 0 8 6 262.48 9.77
 0 8 7 207.15 7.44
 0 -8 -7 204.59 7.49
 0 8 7 200.55 7.21
 0 -8 7 189.89 8.45
 0 8 7 213.85 8.82
 0 -8 7 190.07 8.89
 0 8 7 208.48 7.33
 0 8 7 201.66 6.94
 0 -8 -7 208.38 7.58
 0 -8 7 205.7 8.82
 0 8 -7 200.31 10.6
 0 -8 -7 222.61 9.25
 0 8 -7 209.85 7.07
 0 -8 -8 22.33 2.18
 0 8 8 22.92 2.1
 0 -8 -8 21.1 2.09
 0 -8 -8 20.23 2.6
 0 -8 8 21.32 2.74
 0 8 8 21.33 2.11
 0 8 8 26.93 2.9
 0 8 -8 23.81 1.96
 0 8 8 20.3 2
 0 8 -8 21.92 2.05
 0 -8 8 18.69 2.38
 0 -8 -9 518.39 16.13
 0 -8 -9 510.35 13.81
 0 -8 -9 505.32 13.31
 0 8 9 485.53 13.52
 0 -8 -9 502.07 14.01
 0 8 9 493.45 13.43
 0 8 -9 492.09 13.56
 0 -8 -9 487.6 13.68
 0 8 -9 492.6 13.51
 0 -8 -10 11.43 1.43
 0 -8 -10 10.23 1.76
 0 -8 -10 10.8 1.35
 0 8 -10 9.81 1.27
 0 8 -10 10.63 1.31
 0 8 10 12.12 1.39
 0 -8 -10 9.02 1.22
 0 8 10 9.75 1.27
 0 8 -11 7.08 0.98
 0 8 11 6.5 0.89
 0 -8 -11 7.27 0.9
 0 -8 -11 7.08 0.9
 0 8 11 6.65 0.94
 0 8 -11 7.75 1.04
 0 8 11 7.01 1
 0 8 -11 7 1.02
 0 8 12 43.02 2.26
 0 8 12 40.65 2.08
 0 8 -12 43.12 2.3
 0 8 -12 41.69 2.28
 0 -8 -12 38.11 2.03
 0 -8 12 39.81 2.28
 0 8 12 40.9 2.16
 0 8 -12 38.28 2.21
 0 -8 -12 38.83 2.12
 0 -8 -12 39.7 2.08
 0 -8 -12 37.66 1.91
 0 8 12 42.84 2.23
 0 8 -13 13.63 1.08
 0 9 0 -0.33 0.45
 0 -9 0 -0.48 0.67
 0 9 0 -0.03 0.34
 0 9 1 71.21 4.46
 0 9 1 60.68 4.08
 0 -9 1 70.83 4.94
 0 9 -1 71.38 4.42
 0 -9 -1 72.56 4.64
 0 -9 2 314.9 11.18
 0 9 -2 310.97 11.63
 0 -9 -2 315.49 11.06
 0 9 -2 335.68 11.03
 0 9 2 322.83 11.08
 0 -9 2 306.25 12.01
 0 -9 3 186.41 7.93
 0 -9 3 175.95 8.53
 0 9 -3 187.71 8.72
 0 9 3 196.27 8.07
 0 -9 -3 192.09 8
 0 -9 3 188.03 8.47
 0 9 -4 50.5 4.36
 0 -9 4 57.19 3.79
 0 9 4 56.67 4.04
 0 -9 -4 57.1 4.04
 0 -9 4 55.99 4.16
 0 -9 4 50.97 3.84
 0 -9 5 7.13 1.26
 0 9 5 6.98 1.44
 0 9 -5 6.76 1.59
 0 -9 5 7.92 1.56
 0 -9 -5 10.61 1.7
 0 -9 5 8.25 1.6
 0 9 6 0.86 0.31
 0 -9 -6 0.99 0.42
 0 -9 6 2.54 0.98
 0 9 -6 0.3 0.61
 0 9 6 0.6 0.35
 0 9 6 1.36 0.59
 0 -9 6 1.15 0.81
 0 -9 -6 0.89 0.68
 0 9 6 0.32 0.43
 0 -9 -6 1.57 0.55
 0 -9 6 0.97 0.52
 0 9 6 0.79 0.4
 0 9 6 0.74 0.78
 0 9 -6 1.25 0.53
 0 9 -7 60.92 3.4
 0 9 7 53.42 3.31
 0 -9 7 51.03 4.07
 0 -9 -7 59.67 3.59
 0 9 7 60.8 3.58
 0 9 7 57.79 3.43
 0 -9 -7 58.7 4.45
 0 9 7 62.74 3.4
 0 9 7 57.82 3.42
 0 -9 -7 59.27 3.61
 0 -9 -7 57.59 3.58
 0 9 8 156.22 6.09
 0 9 8 165.66 5.87
 0 9 8 152.09 5.96
 0 9 8 158.89 6.22
 0 9 8 157.78 6.08
 0 -9 -8 163.46 6.38
 0 -9 -8 162.57 6.41
 0 -9 -8 164.19 7.8
 0 -9 -8 151.3 6.09
 0 -9 -8 155.18 6.25
 0 9 -8 146.66 5.9
 0 9 -8 151.36 5.77
 0 -9 -9 22.37 2.54
 0 -9 -9 21.18 1.97
 0 -9 -9 21.47 1.85
 0 9 9 20.12 1.88
 0 9 -9 21.57 1.89
 0 9 -9 22.44 1.8
 0 -9 -9 23.15 2.02
 0 9 -9 21.95 1.91
 0 9 9 19.59 1.78
 0 -9 -9 21.67 1.97
 0 9 9 23.04 1.95
 0 9 9 22.92 1.94
 0 -9 -10 132.56 4.91
 0 -9 -10 131.79 5.08
 0 9 10 129.23 4.8
 0 9 10 134.32 4.93
 0 9 -10 129.23 4.89
 0 -9 -10 130.88 4.86
 0 9 10 135.9 5.04
 0 9 -10 131.55 4.95
 0 9 10 123.97 4.84
 0 9 -11 9.32 1.02
 0 9 11 9.56 1.04
 0 9 11 10.83 1.07
 0 -9 -11 10.93 1.03
 0 9 11 10.13 1.02
 0 -9 -11 10.27 1.09
 0 9 -11 10.97 1.12
 0 9 11 10.38 1.08
 0 -9 12 0.16 0.22
 0 9 12 0.01 0.16
 0 -9 -12 0.11 0.13
 0 -9 -12 -0.28 0.23
 0 9 12 -0.17 0.19
 0 9 -12 -0.08 0.19
 0 -10 0 36.05 3.43
 0 10 0 37.13 3.25
 0 10 1 45.91 3.69
 0 -10 -1 47.91 3.91
 0 -10 1 57.04 4.55
 0 10 -1 48.27 3.74
 0 -10 2 15.87 2.46
 0 -10 -2 19.09 2.4
 0 10 2 15.18 2.15
 0 10 -2 19.89 2.28
 0 -10 3 11.87 2.22
 0 10 3 18.7 1.82
 0 -10 -3 16.76 2.21
 0 10 3 17.33 1.95
 0 10 -3 18.01 2.03
 0 10 3 16.6 2.22
 0 -10 3 16.57 2.28
 0 -10 -3 17.81 1.83
 0 10 3 18.3 1.96
 0 10 -3 13.98 2.23
 0 10 3 17.33 1.84
 0 10 -4 23.47 2.23
 0 -10 -4 25.72 2.76
 0 10 4 19.91 1.93
 0 -10 4 17.92 2.35
 0 10 4 21.11 1.92
 0 10 4 23.16 2.14
 0 10 4 20.52 2.5
 0 10 -4 21.01 2.84
 0 -10 -4 22.49 2.07
 0 10 4 23.55 2.18
 0 -10 4 23.42 2.55
 0 10 5 69.03 3.66
 0 10 5 60.67 3.61
 0 10 -5 74.24 4.13
 0 10 5 66.4 3.74
 0 -10 -5 69.66 3.81
 0 -10 5 67.94 4.23
 0 -10 -5 66.27 3.76
 0 10 5 62.8 3.55
 0 10 -5 68.53 3.92
 0 10 -6 19.09 1.93
 0 10 6 16.49 1.77
 0 -10 -6 20.16 2.44
 0 -10 -6 17.54 1.87
 0 -10 6 17.81 1.94
 0 -10 -6 20.2 1.92
 0 -10 -6 18.66 1.93
 0 10 6 16.88 1.81
 0 10 6 18.2 1.78
 0 10 6 17.14 1.76
 0 -10 -7 15.5 1.7
 0 10 7 15.76 1.69
 0 -10 -7 14.75 1.62
 0 -10 -7 16.64 1.79
 0 10 7 14.44 1.62
 0 10 7 15.83 1.65
 0 -10 -7 16.34 2.18
 0 -10 -7 14.45 1.69
 0 10 7 15.2 1.61
 0 -10 -7 13.23 1.56
 0 10 7 15.38 1.59
 0 10 -7 15.29 1.66
 0 -10 -8 28.13 2.26
 0 10 8 28.62 2.17
 0 10 8 29.49 2.26
 0 10 8 26.27 2.07
 0 -10 -8 30.31 2.26
 0 10 8 31.18 2.29
 0 -10 -8 31.31 2.34
 0 -10 -8 28.98 2.3
 0 10 8 30.92 2.11
 0 -10 -8 29.82 2.06
 0 10 -8 30.37 2.21
 0 10 -8 30.33 2.27
 0 10 9 33.8 2.18
 0 -10 -9 35.04 2.22
 0 10 9 34.93 2.3
 0 10 -9 35.18 2.15
 0 -10 -9 34.3 2.28
 0 10 -9 32.54 2.21
 0 10 9 34.68 2.25
 0 -10 -9 33.92 2.29
 0 10 -9 33.77 2.23
 0 10 -10 19.87 1.54
 0 10 10 21.64 1.53
 0 -10 -10 18.86 1.36
 0 -10 -10 20.08 1.48
 0 -10 -10 21.45 1.55
 0 10 10 21.82 1.58
 0 -10 -10 18.84 1.51
 0 10 10 20.02 1.46
 0 10 -10 21.37 1.59
 0 10 11 54.01 2.28
 0 10 11 52.4 2.15
 0 -10 -11 56.34 2.39
 0 10 11 54.53 2.19
 0 10 -11 56 2.43
 0 -10 -11 53.26 2.31
 0 10 -11 54.03 2.43
 0 11 0 -0.27 0.53
 0 11 0 0.66 0.56
 0 11 0 0.92 0.68
 0 -11 0 -0.83 0.8
 0 11 1 194.01 8.37
 0 11 1 201.78 7.04
 0 -11 -1 190.92 8.53
 0 11 1 179.78 7.52
 0 -11 1 189.56 8.53
 0 11 -1 177.84 7.73
 0 11 -1 186.64 8.05
 0 -11 1 193.62 9.03
 0 11 -2 35.16 3
 0 11 2 36.07 2.86
 0 -11 2 39.66 3.9
 0 -11 -2 33.85 2.54
 0 11 2 35.22 2.55
 0 -11 -2 34.98 3.35
 0 11 2 38.26 2.96
 0 -11 -2 33.42 2.67
 0 -11 2 33.42 2.99
 0 11 3 35.32 2.74
 0 -11 -3 31.75 2.6
 0 11 3 35.22 2.52
 0 11 -3 35.18 2.93
 0 -11 3 30.96 2.95
 0 11 3 36.13 2.76
 0 -11 -3 34.34 3.31
 0 -11 -3 36.13 2.54
 0 11 4 112.59 5.01
 0 11 4 113.88 5.07
 0 11 -4 104.31 5.27
 0 11 4 116.16 4.87
 0 11 -4 113.03 5.36
 0 -11 -4 106.78 4.77
 0 -11 -4 107.18 5.04
 0 -11 -5 154.98 6.02
 0 11 5 151.28 6
 0 -11 5 146.91 6.73
 0 11 -5 160.64 6.62
 0 -11 -5 160.31 6.21
 0 11 5 160.73 5.95
 0 11 5 149.75 5.97
 0 11 5 148.23 5.75
 0 -11 -5 163.45 6
 0 -11 -6 89.42 4.43
 0 11 6 96.27 4.24
 0 11 -6 101.76 4.8
 0 11 6 83.92 4.02
 0 -11 6 94.67 4.77
 0 -11 -6 91.62 4.34
 0 -11 -6 101.8 4.46
 0 -11 -6 96.5 4.4
 0 11 6 89.94 4.27
 0 -11 -6 96.7 4.49
 0 11 6 89.78 4.26
 0 11 -7 1.98 0.62
 0 -11 -7 1.55 0.56
 0 -11 -7 1.93 0.62
 0 -11 -7 3.03 0.73
 0 11 7 1.9 0.61
 0 11 7 2.15 0.57
 0 11 7 1.94 0.56
 0 -11 -7 1.53 0.59
 0 11 7 2.6 0.69
 0 -11 -7 2.13 0.6
 0 11 8 3.1 0.59
 0 11 8 3.16 0.67
 0 11 -8 3.57 0.68
 0 11 8 2.89 0.6
 0 -11 -8 3.87 0.81
 0 -11 -8 3.21 0.59
 0 11 -8 2.65 0.65
 0 -11 -8 3.99 0.71
 0 -11 -8 3.71 0.69
 0 11 8 2.75 0.57
 0 -11 -9 7.03 0.83
 0 11 9 4.97 0.7
 0 11 9 6.24 0.8
 0 11 9 6.6 0.83
 0 11 -9 7.81 0.89
 0 11 -9 7.84 0.94
 0 -11 -9 5.96 0.81
 0 -11 -9 5.72 0.79
 0 11 -9 5.53 0.81
 0 -11 -9 6.65 0.83
 0 11 9 5.93 0.69
 0 -11 -10 29.26 1.58
 0 11 10 27.55 1.52
 0 -11 -10 28.55 1.6
 0 -11 -10 31.58 1.65
 0 11 -10 31.47 1.74
 0 11 -10 32.2 1.76
 0 -11 -10 26.62 1.47
 0 11 10 29.15 1.51
 0 -11 10 29.26 1.56
 0 12 0 169.69 6.12
 0 -12 0 165.79 6.57
 0 12 0 161.85 6.88
 0 -12 0 167.35 6.19
 0 12 1 40.83 2.61
 0 12 1 40.55 3.02
 0 12 1 42.12 3.1
 0 -12 -1 40.04 2.82
 0 12 -1 30.49 2.77
 0 -12 1 38.84 2.94
 0 12 2 2.12 0.6
 0 -12 2 2.07 0.75
 0 -12 -2 1.33 0.45
 0 -12 -2 3.82 0.87
 0 12 -2 2.33 0.86
 0 -12 -2 0.98 0.4
 0 12 2 1.45 0.56
 0 12 -3 3.42 0.86
 0 -12 3 2.93 0.81
 0 -12 -3 2.11 0.66
 0 -12 -3 3.3 0.78
 0 12 3 2.88 0.68
 0 12 -3 2.05 0.69
 0 12 3 2.99 0.64
 0 12 -4 10.88 1.45
 0 -12 -4 14.23 1.44
 0 12 4 10.97 1.36
 0 -12 4 12.45 1.74
 0 12 4 11.74 1.43
 0 -12 -4 11.72 1.41
 0 -12 -4 12.32 1.44
 0 -12 -4 11.24 1.42
 0 12 -4 12.69 1.66
 0 12 4 12.17 1.34
 0 -12 -5 33.21 2.26
 0 -12 5 26.18 2.44
 0 -12 -5 34.22 2.39
 0 12 5 34.14 2.35
 0 12 5 34.6 2.26
 0 -12 -5 32.4 2.33
 0 12 5 31.6 2.28
 0 12 -5 28.04 2.38
 0 -12 -5 32.84 2.39
 0 -12 -6 20.85 1.73
 0 -12 -6 20.43 1.7
 0 12 -6 21.1 1.93
 0 12 6 20.7 1.74
 0 -12 -6 23.61 1.86
 0 12 6 21.38 1.68
 0 12 6 22.55 1.82
 0 -12 -6 20.01 1.77
 0 12 -7 0.3 0.32
 0 -12 -7 1.18 0.45
 0 -12 -7 0.93 0.37
 0 12 -7 0.57 0.34
 0 12 7 0.96 0.35
 0 -12 -7 0.73 0.35
 0 12 7 0.52 0.23
 0 12 7 0.85 0.33
 0 -12 -7 0.66 0.37
 0 12 -8 6.41 0.85
 0 -12 -8 5.18 0.66
 0 12 -8 5.79 0.83
 0 12 8 6 0.71
 0 12 -8 6.51 0.84
 0 -12 8 6.64 0.84
 0 12 8 5.94 0.76
 0 -12 -8 5.81 0.67
 0 -12 -8 5.7 0.72
 0 -12 -8 6.57 0.81
 0 -12 -8 6.07 0.8
 0 12 8 7.43 0.83
 0 12 -9 -0.27 0.25
 0 -12 -9 0.06 0.18
 0 -12 -9 -0.05 0.2
 0 12 9 0.18 0.16
 0 13 0 -0.15 0.22
 0 13 0 -0.18 0.24
 0 -13 0 -0.09 0.37
 0 -13 1 22.71 1.99
 0 13 1 24.12 1.88
 0 13 1 22.58 1.71
 0 13 1 22.13 1.91
 0 13 -1 23.01 2.04
 0 -13 -1 22.23 1.79
 0 -13 -1 23.84 1.96
 0 13 -1 24.23 1.79
 0 13 -2 29.86 2.37
 0 13 2 33.22 2.32
 0 -13 -2 32.6 2.21
 0 -13 2 35.03 2.57
 0 13 2 35.76 2.18
 0 -13 -2 33.16 2.22
 0 13 -2 37.47 2.32
 0 -13 -3 181.22 6.13
 0 -13 -3 192.15 6.3
 0 13 3 182.96 6.25
 0 13 3 183.61 5.92
 0 13 -3 201.74 6.42
 0 -13 -3 182.14 5.97
 0 13 -3 166.78 6.44
 0 13 3 189.3 6.38
 0 -13 3 182.29 6.78
 0 -13 -4 21.76 1.67
 0 13 4 19.21 1.52
 0 13 4 20.01 1.66
 0 -13 4 19.8 1.69
 0 -13 -4 18.48 1.6
 0 13 -4 24.12 1.86
 0 -13 -4 21.48 1.71
 0 13 5 2.02 0.48
 0 -13 -5 2.08 0.51
 0 13 -5 1.77 0.54
 0 -13 -5 2.06 0.53
 0 -13 -5 1.93 0.52
 0 13 5 2.62 0.57
 0 13 6 0.19 0.2
 0 -13 -6 0.64 0.36
 0 13 -6 0.91 0.39
 0 13 6 0.98 0.35
 0 13 -6 0.85 0.39
 0 -13 -6 0.76 0.31
 0 -13 -6 1.02 0.36
 0 -13 6 0.25 0.21
 0 13 7 4.65 0.56
 0 13 -7 3.79 0.59
 0 13 7 4.41 0.6
 0 -13 7 4.14 0.66
 0 13 -7 4.32 0.67
 0 13 -7 3.63 0.59
 0 -13 -7 3.87 0.57
 0 -13 -7 4.69 0.6
 0 -13 -7 5.24 0.64
 0 14 0 49.06 2.48
 0 -14 0 50.88 2.52
 0 -14 -1 79.53 3.14
 0 -14 1 83.34 3.31
 0 14 -1 84.9 3.13
 0 14 -1 82.33 3.37
 0 14 1 80.34 3.29
 0 14 -2 280.78 7.31
 0 14 2 260.82 7.1
 0 -14 2 268.73 7.5
 0 14 -2 276.66 7.63
 0 14 2 269.84 7.44
 0 -14 -2 273.57 7.42
 0 14 3 9.52 0.95
 0 -14 -3 10.03 0.99
 0 14 3 8.93 0.87
 0 -14 -3 8.46 0.9
 0 14 3 10.05 0.91
 0 14 -3 9.38 0.93
 0 -14 3 9.87 0.98
 0 -14 -4 182.74 5.31
 0 14 -4 180.76 5.24
 0 14 4 171.17 4.98
 0 -14 -4 186.15 5.15
 0 -14 4 174.49 5.09
 0 -14 -4 183.5 5.31
 0 14 4 173.88 5.08
 0 14 4 186 5.27
 0 -14 -5 31.83 1.66
 0 -14 -5 31.43 1.57
 0 14 5 31.41 1.54
 0 -14 -5 29.75 1.5
 0 -14 -5 29.68 1.57
 0 14 -5 33.7 1.68
 -1 0 15 0.01 0.23
 -1 0 15 -0.08 0.31
 1 0 -15 -0.14 0.19
 -1 0 14 2.2 0.66
 -1 0 14 2.26 0.63
 1 0 -14 2.67 0.62
 1 0 -14 2.48 0.58
 1 0 -13 -0.73 0.57
 -1 0 13 0.4 0.63
 1 0 -13 0.29 0.35
 -1 0 13 0.28 0.39
 1 0 -13 0.2 0.33
 1 0 -13 0.86 0.64
 1 0 -12 318.45 10.77
 1 0 -12 353.26 11.6
 -1 0 12 341.57 11.56
 -1 0 12 371.57 11.67
 -1 0 12 347.11 11.39
 1 0 -12 377.18 10.49
 -1 0 12 350.73 11.84
 1 0 -12 381.34 10.72
 1 0 -11 1.36 0.74
 -1 0 11 -1.23 0.65
 -1 0 11 -0.3 0.51
 1 0 -11 -0.22 0.61
 1 0 -11 0.86 0.64
 1 0 -11 -0.16 0.43
 1 0 -11 0.53 0.32
 -1 0 11 -0.6 0.39
 -1 0 11 0.25 0.5
 -1 0 10 55.68 4.35
 -1 0 10 57.74 4.26
 1 0 -10 60.08 4.29
 -1 0 9 0.2 0.59
 1 0 -9 -0.64 0.56
 1 0 -9 -0.24 0.34
 -1 0 9 0.02 0.42
 -1 0 8 211.36 7.74
 -1 0 8 202.13 7.38
 1 0 -8 196.57 7.66
 1 0 -7 0.03 0.26
 -1 0 7 -0.25 0.33
 -1 0 7 0.15 0.28
 -1 0 6 4350.6 90.18
 1 0 -6 4360.23 90.54
 -1 0 6 4437.3 90.3
 -1 0 5 0.38 0.29
 1 0 -5 -0.3 0.21
 1 0 -5 0.06 0.3
 1 0 -4 151.08 4.65
 -1 0 4 165.43 3.85
 1 0 -4 158.77 4.67
 1 0 -3 0.1 0.18
 1 0 -3 -0.02 0.15
 1 0 -3 0.26 0.1
 1 0 -3 0.13 0.16
 -1 0 3 0.17 0.19
 1 0 -2 165.61 4.7
 1 0 -2 167.26 4.79
 -1 0 2 159.49 4.57
 1 0 -1 0.03 0.15
 -1 0 1 -0.26 0.23
 -1 0 0 480.05 11.09
 1 0 0 480.63 10.34
 1 0 0 485.73 10.55
 1 0 1 0.26 0.14
 1 0 1 0.1 0.18
 1 0 1 0.21 0.19
 -1 0 -1 -0.1 0.15
 1 0 2 165.41 4.58
 1 0 2 161.49 4.21
 -1 0 -2 158.42 4.6
 1 0 2 161.51 4.43
 1 0 2 164.77 4.71
 1 0 3 0.18 0.19
 1 0 3 -0.45 0.35
 1 0 3 -0.13 0.18
 -1 0 -3 -0.09 0.14
 1 0 3 0.55 0.18
 1 0 3 0.42 0.23
 -1 0 -3 -0.34 0.27
 -1 0 -3 0.45 0.4
 1 0 4 1949.68 41.96
 -1 0 -4 1876.17 42.41
 1 0 4 2014.14 41.59
 1 0 4 2009.34 41.87
 1 0 4 1907.66 42.36
 1 0 4 2017.86 44.22
 1 0 4 1976.06 41.86
 1 0 5 0.32 0.3
 1 0 5 0.2 0.32
 1 0 5 0.1 0.24
 -1 0 -5 0.09 0.43
 1 0 6 2145.95 46.12
 -1 0 -6 2175.57 46.48
 1 0 6 2106.18 46.49
 1 0 7 -0.42 0.4
 -1 0 -7 -0.15 0.31
 1 0 7 -0.19 0.33
 -1 0 -8 4.01 0.93
 1 0 8 4.09 1.04
 1 0 8 3.26 0.86
 1 0 9 0.44 0.65
 -1 0 -9 0.25 0.38
 1 0 9 0.76 0.52
 1 0 10 257.01 11.29
 -1 0 -10 249 9.52
 1 0 11 -0.69 0.44
 -1 0 -11 0.17 0.39
 -1 0 -11 0.48 0.47
 -1 0 -11 -0.04 0.43
 1 0 11 0.16 0.42
 -1 0 -12 232.35 7.62
 -1 0 -12 216.25 7.66
 1 0 12 230.94 10.14
 1 0 12 229.73 8.03
 1 0 12 241.41 8.74
 -1 0 -12 243.94 8.01
 1 0 13 0.32 0.35
 1 0 13 -0.05 0.29
 -1 0 -13 -0.06 0.23
 1 0 14 8.92 1.04
 1 0 14 8.79 1.01
 1 0 14 9.33 1.08
 -1 0 -14 7.27 0.86
 -1 -1 15 9.79 0.93
 -1 1 15 9.65 1
 1 1 -15 7.75 0.87
 -1 -1 15 9.05 1
 -1 -1 15 9.55 1.06
 1 -1 -15 8.45 0.81
 1 -1 -15 9.24 0.85
 -1 1 15 7.72 0.78
 -1 1 14 3.38 0.77
 1 -1 -14 3.26 0.69
 1 1 -14 3.27 0.63
 -1 -1 14 4.04 0.86
 -1 -1 14 3.58 0.77
 -1 1 14 4.52 0.9
 -1 1 14 3.85 0.72
 1 -1 -14 3.8 0.73
 1 -1 -14 4.01 0.7
 1 1 -14 3.59 0.73
 1 -1 -13 82.16 3.95
 -1 1 13 91.16 4.5
 -1 -1 13 86.44 4.56
 1 -1 -13 90.62 4.32
 -1 -1 13 83.86 4.47
 1 1 -13 81.24 4.25
 -1 -1 13 78.67 4.49
 -1 1 13 91.15 4.71
 1 -1 -13 88.35 4.02
 1 1 -13 84.74 4.01
 1 1 -13 85.17 4.53
 1 1 -12 5.53 1.08
 -1 -1 12 5.75 1.45
 -1 1 12 6.71 1.27
 1 -1 -12 5.2 0.97
 -1 -1 12 5.93 1.23
 1 1 -12 4.93 1.08
 1 -1 -12 7.37 1.12
 -1 -1 12 3.77 1.03
 1 1 -12 6.18 1.05
 1 -1 -12 6.71 1.31
 -1 -1 12 6.37 1.31
 -1 1 12 5.79 1.19
 1 -1 -12 6.77 1.23
 -1 -1 11 197 9.15
 -1 -1 11 206.25 7.69
 -1 1 11 181.37 7.62
 1 1 -11 193.76 8.59
 1 -1 -11 185.55 6.82
 1 -1 -11 187.08 7.78
 1 1 -11 212.29 7.68
 -1 1 11 182.84 8.71
 1 1 -11 206.05 7.56
 1 1 -11 192.14 6.91
 1 -1 -11 167.21 6.95
 -1 1 11 187.21 7.61
 -1 -1 11 211.28 8
 1 -1 -11 187.2 6.7
 -1 -1 11 210.77 9.05
 1 1 -11 197.27 7.48
 1 1 -11 209.3 7.78
 1 -1 -11 208.07 8.46
 -1 1 11 182.06 7.45
 -1 1 11 186.38 7.9
 -1 -1 10 57.23 4.32
 1 -1 -10 59.55 4.15
 -1 1 10 59.84 4.61
 -1 1 10 57.73 4.3
 -1 -1 10 62.07 4.29
 1 1 -10 58.05 4.29
 -1 1 9 211.1 8.34
 1 -1 -9 211.28 8.2
 -1 -1 9 205.74 8.23
 -1 1 9 202.73 8.59
 1 -1 -9 205.23 8.26
 1 1 -9 201.85 8.17
 -1 -1 9 210.32 8.08
 -1 -1 8 11.17 1.56
 1 1 -8 13.64 1.76
 -1 -1 8 15.54 1.79
 -1 1 8 12.89 1.78
 1 -1 -8 13.12 1.72
 -1 1 7 591.36 15.07
 -1 -1 7 578.46 14.84
 -1 1 7 593.43 15.51
 1 -1 -7 593.8 14.87
 1 -1 -7 560.02 15.18
 -1 -1 7 585.18 15.06
 -1 1 6 122.91 4.7
 1 -1 -6 110.9 4.66
 1 1 -6 118.04 4.73
 -1 -1 6 119.34 4.55
 -1 1 6 123.41 4.89
 -1 1 5 581.86 13.71
 -1 1 5 517.87 12.66
 1 -1 -5 548.91 13.39
 1 1 -5 561.62 13.37
 -1 1 5 578.37 13.57
 -1 1 5 538.53 14.44
 -1 -1 5 545.95 13.28
 1 -1 -5 547.57 14.71
 1 1 -5 549.73 13.77
 -1 -1 5 557.25 13.34
 -1 -1 4 1.86 0.36
 1 1 -4 1.96 0.49
 1 1 -4 1.49 0.39
 1 -1 -4 0.99 0.39
 1 -1 -4 0.96 0.3
 -1 1 4 1.34 0.44
 1 1 -4 0.93 0.33
 1 -1 -4 1.23 0.39
 1 1 -4 1.15 0.31
 -1 1 3 63.92 2.96
 1 -1 -3 63.94 2.75
 1 1 -3 64.36 2.77
 1 1 -3 62.09 2.54
 1 1 -3 68.68 2.62
 1 -1 -3 70.47 2.18
 -1 -1 3 66.32 2.53
 -1 -1 2 4.99 0.6
 1 -1 -2 5.87 0.52
 1 1 -2 5.4 0.68
 1 -1 -2 4.72 0.66
 -1 1 2 5.31 0.73
 -1 1 1 262.71 7.11
 1 -1 -1 290.88 6.33
 1 -1 -1 266.82 7.11
 1 -1 -1 278.13 7.19
 -1 -1 1 277.75 7.23
 1 1 -1 274.99 7.26
 -1 -1 0 78.01 2.97
 1 1 0 74.85 2.94
 1 -1 0 75.62 2.76
 1 -1 0 70.79 2.53
 -1 1 0 75.96 2.74
 -1 1 -1 354.4 8.31
 1 -1 1 348.54 8.77
 1 -1 1 322.78 8.18
 -1 -1 -1 338.23 8.74
 1 1 1 344.03 8.82
 1 1 2 51.82 2.53
 1 1 2 56.58 2.33
 1 -1 2 54.48 2.75
 1 -1 2 49.24 1.99
 1 1 2 49.29 2.41
 -1 -1 -2 52.48 2.48
 -1 1 -2 52.36 2.05
 -1 1 -3 311.27 8.32
 -1 -1 -3 305.32 8.47
 1 1 3 335.36 8.47
 1 1 3 322.95 7.86
 1 -1 3 317.38 7.46
 1 -1 3 320.8 7.68
 -1 1 -3 294.48 8.47
 1 -1 3 310.1 8.05
 -1 -1 -3 314.38 8.32
 1 -1 3 347.75 9.72
 1 1 3 324.74 9.07
 -1 -1 -3 336.75 8.58
 -1 -1 -4 434.41 10.68
 1 -1 4 435.77 12.39
 1 1 4 418.24 10.64
 -1 -1 -4 394.98 10.29
 -1 1 -4 396.56 10.88
 1 1 4 406.46 11.81
 -1 -1 -4 376.82 10.61
 1 1 4 354.25 11.07
 -1 1 -4 381.63 10.71
 1 -1 4 406.48 10.45
 1 1 4 416.32 9.82
 1 -1 4 386.08 10.19
 -1 1 -4 405.78 10.64
 1 1 5 2039.55 42.76
 1 1 5 1965.38 42.83
 1 -1 5 2045.31 42.7
 -1 -1 -5 2010.16 42.5
 1 1 5 1991.95 41.53
 -1 1 -5 2019.9 43.17
 1 -1 5 1933.85 42.24
 1 -1 6 144.53 5.85
 1 -1 6 153.72 6.04
 1 1 6 154.7 6.19
 -1 -1 -6 159.88 6.23
 1 1 6 153.06 5.47
 1 -1 6 155.4 5.75
 1 1 6 160.2 6.07
 1 -1 6 164.77 6.08
 -1 -1 -6 153.93 5.71
 -1 1 -6 164.89 6.22
 1 1 7 18.28 1.72
 1 1 7 20.9 2.25
 1 -1 7 20.58 2.15
 1 1 7 17.34 1.87
 1 -1 7 19.39 1.92
 -1 -1 -7 17.55 1.8
 -1 1 -7 16.97 1.87
 -1 -1 -7 16.02 1.89
 1 -1 7 18.41 1.88
 -1 1 -8 110.69 5.44
 1 -1 8 115.4 5.91
 1 1 8 110.64 6.05
 1 -1 8 112.71 5.32
 -1 -1 -8 109.14 5.2
 1 1 8 115 5.11
 1 1 9 7.22 1.56
 1 1 9 10.05 1.47
 1 -1 9 10.71 1.88
 -1 -1 -9 8.9 1.46
 1 -1 9 9.8 1.52
 1 1 9 13.38 2.16
 -1 1 -9 10.76 1.63
 -1 1 -10 114.37 5.95
 1 1 10 107.66 6.95
 -1 -1 -10 113.94 5.91
 1 1 10 106 6.56
 1 -1 10 119.26 7.07
 -1 1 -11 229.66 8.44
 1 1 11 259.67 10.94
 1 -1 11 230.21 8.52
 1 1 11 247.34 8.59
 -1 -1 -11 271.98 8.88
 -1 -1 -11 250.7 8.37
 -1 -1 -11 227.5 8.15
 1 -1 11 266.21 11.57
 1 1 11 254.61 9.2
 -1 -1 -12 7 1.14
 1 1 12 8.99 1.43
 -1 1 -12 6.33 1.11
 -1 -1 -12 5.84 0.97
 1 1 12 6.65 1.11
 -1 -1 -12 6.4 1.03
 1 -1 12 7.07 1.31
 1 -1 12 4.74 0.94
 -1 -1 -13 16.8 1.51
 -1 -1 -13 19.85 1.62
 1 -1 13 20.57 1.99
 -1 1 -13 18.47 1.64
 1 1 13 19.43 1.81
 1 -1 13 22.62 1.87
 -1 -1 -13 22.86 1.79
 1 -1 14 0.47 0.27
 1 1 14 -0.3 0.24
 -1 1 -14 -0.25 0.35
 -1 -1 -14 -0.19 0.23
 1 1 14 0.13 0.22
 1 1 14 -0.03 0.28
 -1 -1 -14 0.8 0.36
 1 -2 -15 61.49 2.53
 -1 2 15 60.36 2.67
 -1 -2 15 67.88 3.01
 -1 -2 15 66.59 2.92
 -1 -2 15 61.68 2.6
 1 -2 -15 63.84 2.51
 1 2 -15 60.3 2.68
 -1 2 14 169.42 5.83
 1 2 -14 157.18 5.86
 -1 2 14 162.05 5.39
 1 -2 -14 179.42 5.74
 -1 -2 14 162.69 6.24
 -1 -2 14 176.18 6.29
 -1 -2 13 3.03 0.81
 -1 -2 13 2.21 0.77
 -1 2 13 4.61 0.86
 1 2 -13 4.04 0.82
 -1 -2 13 3.59 0.92
 -1 2 13 5.11 1.01
 1 -2 -13 5.72 0.97
 1 2 -13 4.19 0.91
 1 -2 -13 4.6 0.87
 -1 2 13 4.57 0.98
 1 2 -13 4 0.92
 1 -2 -13 5.19 0.91
 -1 -2 13 5.04 1.05
 1 2 -12 29.53 2.5
 -1 -2 12 38.75 3.08
 1 -2 -12 37.28 2.57
 1 2 -12 39.29 2.99
 1 -2 -12 39.43 2.82
 -1 2 12 34.76 2.77
 -1 -2 12 38.73 2.96
 1 2 -12 39.48 2.92
 -1 2 12 42.4 3.18
 1 2 -12 34.99 2.57
 1 -2 -12 34.17 2.5
 -1 2 11 31.36 2.67
 -1 2 11 26.69 2.53
 1 2 -11 31.53 2.52
 -1 -2 11 32.96 3.2
 1 2 -11 27.17 2.44
 1 -2 -11 27.4 2.2
 1 2 -11 28.91 3.05
 -1 -2 11 28.05 3.07
 1 -2 -11 30.89 2.45
 1 -2 -11 29.76 2.79
 1 2 -11 28.44 2.33
 -1 -2 11 31.38 2.69
 1 2 -11 32.06 2.57
 1 2 -11 30.97 2.69
 -1 2 11 28.06 3.05
 1 -2 -11 28.04 2.26
 -1 -2 11 30.57 2.55
 1 -2 -11 28.73 2.68
 -1 2 10 654.69 19.2
 -1 -2 10 650.97 18.88
 -1 -2 10 682.6 18.68
 1 2 -10 633.18 18.97
 1 -2 -10 665.45 18.21
 -1 2 10 626.61 18.84
 -1 -2 9 -0.28 0.32
 -1 -2 9 0.58 0.43
 1 2 -9 0.06 0.59
 -1 2 9 0.83 0.65
 -1 2 9 0.35 0.53
 1 -2 -9 -0.01 0.4
 -1 -2 8 707.82 18.62
 -1 2 8 673.81 19.18
 1 -2 -8 755.58 18.82
 -1 2 8 663.55 18.55
 1 -2 -8 697.46 17.98
 -1 -2 8 708.25 18.24
 1 2 -8 693.88 18.79
 1 -2 -8 729.39 18.73
 1 -2 -7 219.19 7.56
 1 2 -7 189.34 7.38
 -1 2 7 202.52 7.86
 -1 -2 7 203.84 7.13
 -1 2 7 208.82 7.62
 1 -2 -7 221.95 7.45
 -1 -2 7 215 7.32
 1 2 -7 229.74 7.9
 -1 2 6 70.43 3.62
 -1 -2 6 62.6 3.2
 1 -2 -6 61.06 3.26
 -1 -2 6 62.71 3.18
 -1 2 6 58.53 3.47
 1 2 -6 63.22 3.37
 1 2 -6 68.53 3.71
 1 2 -5 36.41 2.16
 -1 -2 5 34.04 2.09
 -1 2 5 36 2.11
 -1 2 5 39.3 2.42
 1 -2 -5 33.69 2.11
 1 -2 -5 36.66 2.4
 -1 2 5 33.49 2.29
 1 -2 -5 37.91 2.68
 -1 -2 5 35.39 2.12
 -1 -2 4 182.52 5.4
 1 -2 -4 187.18 5.34
 1 2 -4 180.49 5.26
 1 -2 -4 181.45 6.89
 -1 2 4 187.74 7.09
 1 2 -4 180.91 6.3
 1 2 -4 178.98 5.2
 -1 2 4 193.18 5.61
 -1 2 4 183.8 5.83
 -1 2 4 173.48 5.69
 -1 -2 4 177.9 5.44
 -1 -2 4 183.34 5.24
 1 -2 -4 184.82 5.19
 1 -2 -4 197.64 6.65
 -1 2 3 507.13 13.38
 -1 -2 3 510.13 11.67
 1 -2 -3 492.53 13.13
 1 2 -3 490.12 12.14
 1 2 -3 488.69 12.84
 1 -2 -2 480.64 10.59
 -1 2 2 496.15 12.63
 1 -2 -2 516.35 10.67
 1 2 -2 471.66 12.18
 1 -2 -2 513.1 11.39
 -1 -2 2 513.87 12.32
 -1 -2 2 513.46 11.15
 -1 2 1 3.52 0.62
 1 2 -1 4.21 0.72
 1 -2 -1 3.22 0.49
 -1 -2 1 3.73 0.66
 1 -2 0 109.18 3.86
 -1 -2 0 106.9 4.15
 -1 2 0 110.48 3.82
 1 2 0 110.18 4.24
 -1 2 0 111.26 3.71
 1 -2 0 107.79 3.64
 -1 2 -1 143.88 4.86
 1 2 1 141.35 4.85
 1 -2 1 146.08 4.58
 1 -2 1 137.95 4.72
 -1 -2 -1 145.48 5.25
 1 -2 2 31.65 1.69
 -1 -2 -2 33.33 2.36
 1 2 2 31.16 2.15
 1 -2 2 29.97 2.09
 1 2 2 32.12 1.86
 -1 2 -2 28.18 2.04
 1 2 3 828.81 20.19
 -1 -2 -3 943.85 20.23
 -1 2 -3 864.43 21.41
 -1 -2 -3 925.63 21.9
 1 -2 3 877.65 19.99
 1 -2 3 953.74 19.66
 1 2 3 891.15 21.92
 -1 2 -3 891.49 20.33
 -1 2 -3 876.19 20.38
 -1 -2 -3 916.93 20.21
 1 2 4 3.29 0.72
 -1 -2 -4 2.32 0.52
 -1 2 -4 1.75 0.59
 -1 2 -4 2.88 0.82
 -1 -2 -4 2.12 0.57
 -1 2 -4 1.83 0.6
 1 2 4 1.75 0.8
 -1 -2 -4 2.37 0.69
 1 -2 4 1.4 0.46
 1 2 4 1.99 0.55
 -1 -2 -5 234.53 7.12
 -1 2 -5 231.55 7.86
 1 2 5 217.32 7.77
 -1 2 -5 243.24 8.03
 1 2 5 238.62 7.67
 1 -2 5 245.65 8.02
 1 -2 5 244.4 7.82
 1 2 5 224.02 7.91
 1 -2 5 229.46 7.29
 1 -2 6 52.5 3.32
 -1 2 -6 53.95 3.41
 1 2 6 49.36 3.46
 1 2 6 49.89 2.69
 -1 -2 -6 43.13 3.2
 -1 -2 -6 49.83 2.86
 1 2 6 44.52 3.21
 1 -2 6 53.15 3.35
 1 2 6 51.49 3.19
 -1 2 -6 48.86 3.18
 1 -2 6 51.02 3.04
 1 -2 7 111.73 5.42
 -1 -2 -7 103.98 4.7
 1 2 7 102.89 5.64
 1 2 7 96.23 5.31
 1 -2 7 111.95 5.49
 -1 2 -7 123.02 5.63
 1 -2 7 108.33 5.06
 1 -2 7 114.84 5.4
 -1 -2 -7 105.14 5.52
 1 2 7 115.09 4.65
 1 -2 8 1486.22 32.94
 1 2 8 1247.43 33.59
 -1 2 -8 1394.9 32.99
 -1 -2 -8 1412.65 32.17
 1 -2 8 1427 32.94
 1 -2 8 1417.77 33.42
 1 2 8 1195.83 32.89
 -1 -2 -8 1397.17 33.42
 -1 2 -9 39.13 3.28
 1 -2 9 40.74 3.32
 1 -2 9 38.52 3.59
 1 2 9 36.77 3.45
 -1 -2 -9 37.24 3.06
 -1 -2 -10 3.33 0.8
 1 2 10 4.5 1.25
 -1 2 -10 2.7 1.04
 1 2 10 4.33 1.05
 1 -2 10 4.09 1.27
 -1 2 -10 1.52 0.67
 -1 2 -10 3.81 0.87
 -1 -2 -10 3.41 0.76
 -1 2 -10 2.16 0.77
 -1 -2 -10 4.21 1.08
 1 2 10 1.41 0.62
 -1 -2 -11 29.69 2.38
 -1 2 -11 35.96 2.77
 -1 2 -11 32.88 2.72
 1 2 11 38.43 3.62
 1 2 11 38.13 2.93
 1 -2 11 33.38 3.66
 -1 -2 -11 32.15 2.51
 -1 2 -12 0.53 0.47
 -1 -2 -12 0.03 0.25
 1 2 12 0.8 0.48
 1 -2 12 -0.28 0.4
 -1 -2 -12 0.01 0.35
 -1 -2 -12 -0.06 0.44
 1 2 13 12.46 1.39
 -1 -2 -13 11.7 1.3
 1 2 13 11.33 1.28
 1 2 13 9.52 1.31
 -1 -2 -13 9.53 1.15
 1 -2 13 11.49 1.35
 -1 2 -13 11.5 1.29
 1 -2 13 9.91 1.39
 -1 -2 -13 10.39 1.17
 1 2 14 77.39 3.04
 1 -2 14 78.02 3.38
 -1 -2 -14 75.27 3
 -1 2 -14 76.66 2.87
 1 2 14 74.03 3
 1 2 14 74.55 3.15
 -1 2 -14 69.36 2.94
 -1 -3 15 116.65 4.07
 -1 3 15 111.57 3.87
 1 3 -15 112.6 3.95
 1 -3 -15 120.05 3.82
 1 -3 -15 116.68 3.81
 -1 3 15 117.34 3.89
 -1 -3 15 123.93 4.3
 -1 -3 14 45.78 2.87
 1 3 -14 50.29 2.82
 -1 3 14 42.31 2.26
 1 3 -14 42.54 2.65
 1 -3 -14 47.3 2.54
 -1 3 14 45.38 2.58
 -1 -3 14 41.41 2.79
 -1 -3 14 44.99 2.74
 -1 3 13 5.78 0.94
 -1 3 13 5.6 1
 1 3 -13 5.82 1.09
 1 -3 -13 6.11 0.99
 1 3 -13 6.56 1.03
 1 3 -13 4.81 1.03
 1 -3 -13 6.11 0.92
 -1 -3 13 5.59 1.14
 -1 -3 13 6.44 1.18
 -1 -3 12 4.62 0.92
 -1 3 12 4.31 0.85
 1 -3 -12 5.24 0.97
 1 3 -12 4.86 1
 -1 3 12 2.62 0.77
 -1 -3 12 6.35 1.17
 1 3 -12 4.51 0.97
 1 -3 -12 4.64 0.87
 1 3 -12 4.58 0.92
 -1 3 12 4.98 1.09
 -1 -3 11 35.55 2.56
 -1 -3 11 35.54 2.82
 1 3 -11 31.06 2.45
 -1 3 11 35.1 2.74
 1 3 -11 37.83 2.98
 -1 -3 11 32 2.63
 -1 3 11 33.83 3.24
 1 -3 -11 35.29 2.64
 1 3 -11 34.32 2.72
 1 -3 -11 32.12 2.35
 1 3 -11 36.14 2.71
 -1 -3 11 30.56 3.19
 -1 3 11 32.98 2.53
 -1 -3 11 36.42 3.28
 1 -3 -11 33.59 2.48
 1 3 -11 33.31 2.58
 -1 3 11 36.1 2.87
 1 3 -11 36.91 2.7
 1 3 -11 34.04 3.34
 -1 3 10 16.59 2.22
 -1 -3 10 15.32 2.12
 1 -3 -10 16.4 2.03
 1 3 -10 17.11 2.35
 -1 -3 10 19.27 2.27
 1 3 -9 1347.31 31.9
 -1 -3 9 1262.21 30.93
 -1 3 9 1305.51 31.68
 1 -3 -9 1268.63 30.74
 -1 -3 9 1267.92 31.39
 -1 3 9 1314.48 31.9
 1 3 -8 125.33 6.16
 1 -3 -8 113.54 5.33
 -1 -3 8 120.86 5.42
 -1 3 8 116.06 5.77
 -1 -3 8 111.25 5.4
 1 3 -8 119.49 5.87
 -1 -3 8 105.53 5.19
 -1 3 8 120.55 5.89
 1 3 -7 36.65 2.91
 -1 3 7 39.63 2.99
 -1 -3 7 37.16 2.67
 -1 -3 7 37.55 2.73
 -1 3 7 40.58 3.05
 1 -3 -7 41.82 2.83
 1 -3 -7 37.81 2.79
 1 3 -7 40.67 3.23
 -1 -3 6 151.17 5.67
 -1 3 6 146.49 5.68
 1 3 -6 151.76 5.99
 1 -3 -6 160.76 6.18
 -1 3 6 167.24 6.4
 1 3 -6 156.62 6.58
 1 -3 -6 162.3 5.82
 -1 3 6 165.38 6.12
 -1 -3 6 151.47 5.71
 1 3 -5 161.55 5.46
 -1 -3 5 142.65 5.02
 -1 3 5 158.14 5.57
 -1 -3 5 146.15 5.26
 1 -3 -5 148.44 5.16
 -1 3 5 146.42 5.45
 -1 3 5 155.56 5.78
 1 3 -5 159.71 6.12
 -1 -3 5 144.54 5.21
 -1 -3 4 1324.51 27.89
 1 -3 -4 1221.15 28.49
 -1 3 4 1309.93 28.42
 -1 3 4 1190.14 28.1
 1 -3 -4 1285.33 27.45
 -1 -3 4 1276.38 27.61
 1 3 -4 1270.45 27.48
 -1 3 4 1347.82 28.24
 1 -3 -4 1212.53 27.72
 1 -3 -3 528.42 12.62
 1 3 -3 513.87 11.8
 -1 -3 3 532.34 12.28
 -1 3 3 483.94 12.72
 -1 3 3 513.11 14.75
 1 3 -3 496.37 13.93
 1 -3 -3 553.23 12.97
 -1 -3 3 520.98 12.27
 -1 -3 3 527.26 13.23
 -1 3 3 511.68 12.69
 -1 -3 2 232.85 6.38
 -1 -3 2 245 6.24
 1 3 -2 236.23 8
 1 -3 -2 250.6 6.7
 -1 3 2 225.12 6.76
 -1 3 2 254.79 8.13
 1 -3 -2 239.46 6.64
 -1 -3 2 237.2 7.43
 1 -3 -2 237.36 7.87
 1 -3 -1 86.36 3.84
 1 -3 -1 96.55 3.4
 1 -3 -1 92.38 3.28
 -1 3 1 98.24 4.05
 1 3 -1 90.77 3.66
 -1 -3 1 87.62 4.03
 -1 3 1 93.5 3.61
 1 3 0 8.26 1.06
 -1 3 0 8.8 1.01
 1 -3 0 8.96 1.04
 -1 -3 0 10.13 1.36
 -1 3 0 9.46 1.12
 1 -3 0 9.5 1.05
 1 -3 0 9.21 0.87
 -1 3 -1 813.61 17.8
 -1 3 -1 779.3 18.86
 1 -3 1 805.78 18.88
 1 -3 1 793.39 17.53
 -1 3 -1 796.39 19.04
 1 -3 1 762.39 18
 -1 -3 -1 822.56 20.37
 1 -3 1 781.29 18.37
 1 3 1 804.17 19.27
 -1 3 -2 649.12 16.05
 1 -3 2 638.5 14.88
 1 -3 2 625.04 14.46
 -1 3 -2 628.35 15.92
 1 -3 2 624.6 15.92
 1 -3 2 569.26 14.5
 1 3 2 631.1 16.54
 1 -3 2 618.15 14.06
 -1 -3 -2 626.09 17.31
 -1 -3 -3 807.45 19.31
 1 -3 3 840.2 18.74
 1 3 3 868.69 19.26
 1 -3 3 836.5 19.08
 1 -3 3 806.42 19.47
 -1 -3 -3 921.49 19.42
 -1 3 -3 862.47 20.23
 1 3 3 855.4 19.4
 -1 3 -3 889.99 19.36
 -1 3 -3 823.85 21.24
 1 -3 3 919.09 19.84
 -1 -3 -3 785.35 22.21
 1 3 4 48.55 2.86
 1 3 4 46.88 2.63
 -1 3 -4 44.93 3.1
 -1 -3 -4 48.54 2.49
 1 -3 4 49.04 2.9
 -1 3 -4 47.86 2.79
 1 -3 4 44.81 2.61
 -1 3 -4 50.28 3.48
 1 3 4 46.38 2.46
 1 3 5 47.96 3.01
 -1 -3 -5 52.75 2.73
 1 3 5 54.4 3.3
 1 -3 5 51.39 3.24
 -1 3 -5 44.29 3.06
 1 -3 5 50.4 3.01
 1 3 5 52.63 2.86
 -1 -3 -5 47.97 3.29
 1 -3 5 50.19 3.12
 1 3 6 104.79 5.09
 1 -3 6 117.9 5.38
 -1 -3 -6 115.95 5.62
 1 -3 6 110.48 5.35
 -1 -3 -6 111.86 4.53
 1 3 6 109.92 5.34
 -1 3 -6 117.38 5.82
 -1 3 -6 103.08 5.22
 -1 3 -7 404.9 13.03
 1 -3 7 428.54 13.15
 -1 -3 -7 452.91 13.56
 1 3 7 398.97 12.7
 1 -3 7 425.67 13.06
 1 3 7 398.67 12.88
 1 -3 7 402.52 12.36
 -1 3 -7 425.86 13.13
 -1 -3 -7 411.79 11.71
 1 -3 8 2.75 0.89
 -1 3 -8 3.34 0.91
 -1 -3 -8 2.18 0.72
 1 -3 8 2.36 0.57
 1 3 8 2.33 0.98
 -1 -3 -8 2.33 1.01
 1 -3 8 2.41 0.88
 1 3 8 2.54 0.81
 1 -3 8 2.02 0.73
 1 3 9 877.83 23.88
 -1 3 -9 895.56 23.92
 1 -3 9 874.82 24.12
 -1 -3 -9 908.29 23.96
 1 3 9 889.91 23.89
 -1 -3 -9 897.29 22.87
 1 -3 9 901.26 23.95
 -1 3 -10 0 0.57
 -1 -3 -10 1.18 0.61
 -1 -3 -10 0.08 0.3
 1 -3 10 0.96 0.73
 -1 3 -10 1.79 0.82
 -1 3 -10 0.76 0.41
 -1 3 -10 0.5 0.4
 1 3 10 0.21 0.41
 -1 -3 -10 0.65 0.5
 1 3 10 1.98 0.84
 1 3 10 0.65 0.39
 -1 -3 -10 1.78 0.6
 -1 -3 -11 0.78 0.36
 -1 -3 -11 0.42 0.29
 1 3 11 1.55 0.6
 -1 3 -11 1.08 0.43
 -1 3 -11 1.17 0.65
 1 3 11 0.36 0.3
 1 3 11 1.38 0.63
 -1 3 -11 0.83 0.46
 -1 -3 -12 7.54 1.13
 1 3 12 6.25 1.03
 1 3 12 6.68 1.16
 -1 -3 -12 6.3 1.04
 -1 3 -12 4.64 0.98
 -1 3 -12 7.36 1.17
 1 3 12 7.29 1.18
 -1 -3 -12 6.99 0.99
 1 3 13 136.44 4.96
 -1 -3 -13 134.31 4.88
 -1 3 -13 122.65 4.75
 1 -3 13 112.38 4.79
 1 -3 13 112.79 5.08
 1 3 13 137.42 5.09
 1 3 13 129.03 4.75
 -1 -3 -13 127.21 4.68
 -1 -3 -13 110.06 4.34
 -1 -3 -14 186.97 5.42
 1 3 14 180.57 5.23
 1 3 14 167.6 4.92
 1 3 14 182.89 5.31
 1 3 14 187.7 5.53
 -1 3 -14 186.96 5.27
 -1 -3 -14 170.03 5.15
 1 -3 14 191.25 5.91
 -1 3 -14 159.64 5.11
 -1 4 15 107.58 3.49
 -1 -4 15 106.01 3.57
 1 -4 -15 99.54 3.34
 1 -4 -15 106.76 3.45
 1 4 -15 93.69 3.41
 -1 4 15 106.83 3.46
 -1 -4 15 106.69 3.76
 -1 4 14 13.03 1.13
 1 4 -14 11.64 1.32
 -1 4 14 12.1 1.26
 -1 4 14 14.58 1.34
 -1 -4 14 11.97 1.33
 1 -4 -14 13.79 1.27
 -1 -4 14 13.46 1.53
 -1 -4 14 14.07 1.5
 -1 4 13 11.96 1.35
 -1 4 13 11.74 1.25
 1 4 -13 10.23 1.38
 1 -4 -13 10.68 1.27
 -1 -4 13 11.79 1.54
 1 4 -13 9.77 1.33
 1 4 -13 10.6 1.41
 -1 -4 13 11.48 1.53
 1 4 -12 13.18 1.61
 -1 -4 12 12.19 1.62
 -1 4 12 13.18 1.55
 -1 -4 12 11.62 1.4
 -1 -4 12 11.07 1.51
 1 -4 -12 11.84 1.42
 1 4 -12 11.22 1.41
 1 4 -12 10.28 1.38
 -1 4 12 11.91 1.35
 1 -4 -11 8.36 1.21
 -1 4 11 10.77 1.34
 1 4 -11 8.52 1.3
 -1 4 11 8.46 1.27
 -1 -4 11 7.54 1.5
 1 4 -11 9.06 1.3
 1 -4 -11 8.77 1.36
 1 -4 -11 8.58 1.54
 -1 4 11 6.62 1.39
 -1 -4 11 8.76 1.22
 1 -4 -11 9.65 1.33
 1 4 -11 11.32 1.48
 1 4 -11 8.09 1.27
 1 4 -11 7.99 1.18
 -1 -4 11 8.17 1.57
 -1 -4 11 7.92 1.31
 1 4 -11 10.06 1.56
 1 4 -10 240.47 10
 -1 4 10 235.36 9.41
 1 -4 -10 242.89 9.33
 -1 -4 10 223.93 9.45
 -1 -4 10 233.73 9.2
 1 -4 -9 46.36 3.52
 1 4 -9 42.23 3.82
 -1 -4 9 41.7 3.46
 -1 -4 9 40.84 3.29
 -1 4 9 42.16 3.44
 -1 4 8 17.84 2.09
 -1 -4 8 17.09 1.97
 1 4 -8 20.08 2.57
 -1 -4 8 18.68 2.14
 1 -4 -8 20.65 2.25
 -1 -4 8 21.31 2.21
 1 4 -8 20.51 2.37
 -1 -4 7 2.43 0.69
 1 4 -7 2.24 1
 1 4 -7 1.48 0.87
 -1 -4 7 1.8 0.68
 -1 -4 7 1.05 0.56
 -1 4 7 1.01 0.32
 1 -4 -7 2.35 0.76
 1 4 -6 11.84 1.76
 -1 -4 6 13.67 1.49
 -1 4 6 11.8 1.48
 -1 4 6 13.68 1.52
 1 4 -6 10.08 1.46
 1 -4 -6 11.66 1.56
 -1 -4 6 12.01 1.48
 -1 -4 6 14 1.61
 -1 4 5 6.09 1
 1 -4 -5 6.41 1.11
 1 -4 -5 6.11 1.02
 1 4 -5 5.13 0.93
 -1 4 5 6.89 1.06
 -1 -4 5 5.49 0.96
 1 4 -5 4.84 1.01
 -1 -4 5 7.27 1.04
 1 -4 -4 171.33 6.43
 -1 4 4 197.26 6.56
 -1 -4 4 197.93 6.24
 1 4 -4 192.4 6.75
 1 4 -4 186.76 5.92
 1 -4 -4 181.36 6.73
 -1 4 4 193.2 6.37
 1 -4 -4 184 6.4
 -1 -4 4 190.94 6.12
 1 4 -3 461.04 11.09
 1 4 -3 478.03 12.26
 1 -4 -3 472.62 12.54
 1 -4 -3 433.84 12.21
 -1 -4 3 473.87 13.04
 -1 -4 3 481.32 11.87
 -1 4 3 442.01 12.12
 -1 4 3 478.68 12.35
 -1 -4 3 495.41 11.8
 -1 -4 3 480.35 11.24
 -1 -4 2 40.04 2.16
 -1 4 2 40.73 2.25
 1 4 -2 43.16 2.32
 -1 4 2 41.23 2.46
 -1 4 2 44.55 2.46
 1 -4 -2 41.76 2.47
 1 -4 -2 42.74 2.39
 -1 -4 2 41.81 2.93
 1 4 -2 36.82 2.37
 -1 -4 2 44.19 2.29
 -1 -4 2 38.57 2
 -1 4 1 289.13 7.96
 -1 -4 1 298.3 7.94
 1 4 -1 299.15 7.65
 1 4 -1 296.64 8.82
 1 -4 -1 282.24 8.12
 -1 4 1 270.84 8.08
 -1 -4 1 291.21 9.74
 -1 -4 1 278.21 7.48
 1 -4 -1 293.72 7.53
 -1 4 1 245.08 8.18
 1 -4 -1 258.35 9.1
 1 4 0 559.43 14.32
 -1 4 0 494.08 13.75
 -1 -4 0 552.63 12.98
 1 -4 0 575.03 13.77
 1 -4 0 438.1 13.58
 1 -4 0 503.42 12.78
 -1 4 0 494.06 12.95
 -1 4 0 542.84 13.53
 1 -4 0 543.27 12.64
 -1 4 0 452.5 12.54
 1 4 1 32.26 1.9
 1 -4 1 27.4 1.73
 1 -4 1 26.87 1.91
 1 -4 1 29.78 2.38
 -1 -4 -1 27.18 1.93
 -1 4 -1 26.69 2.08
 -1 4 -1 36.02 2.02
 -1 4 -1 27.21 1.86
 1 -4 1 30.28 2.38
 1 -4 2 54.68 2.97
 1 -4 2 51.44 2.4
 1 -4 2 50.14 2.24
 1 -4 2 54.91 2.97
 -1 4 -2 56.19 3.32
 1 4 2 51.99 2.64
 1 -4 2 48.53 2.95
 -1 4 -2 53.08 2.37
 -1 4 -3 714.28 18.31
 -1 -4 -3 715.41 17.56
 1 -4 3 720.24 18.56
 1 -4 3 729.97 16.9
 1 4 3 688.15 17.69
 1 -4 3 788.42 17.73
 1 -4 3 759.42 17.34
 1 4 3 770.15 17.92
 -1 4 -3 802.2 19.89
 1 4 3 764.53 17.51
 1 4 4 40.74 2.45
 1 -4 4 41.11 2.55
 -1 -4 -4 41.2 2.9
 1 -4 4 40.08 2.65
 -1 4 -4 44.16 2.49
 1 4 4 41.29 2.26
 1 4 4 38.13 2.52
 -1 4 -4 42.58 3.49
 1 4 4 38.52 2.39
 1 4 5 36.3 2.65
 1 4 5 38.27 2.6
 1 -4 5 42.85 2.9
 -1 -4 -5 45.96 3.22
 -1 4 -5 45.03 2.9
 1 -4 5 37.71 2.73
 -1 4 -5 40.59 3.64
 -1 4 -6 174.63 8.17
 1 -4 6 156.21 6.7
 1 4 6 160.82 6.48
 -1 -4 -6 171.28 7.09
 1 -4 6 156.84 6.58
 1 4 6 163.96 6.65
 1 -4 6 169.4 6.92
 -1 4 -6 153.95 6.68
 1 -4 7 28.73 2.8
 1 -4 7 27.03 2.67
 1 4 7 28.98 2.63
 1 -4 7 26.49 2.53
 -1 -4 -7 34.54 3.06
 -1 4 -7 27.83 3.1
 -1 4 -7 24.11 2.56
 1 4 7 33.63 2.87
 1 -4 8 296.82 11.18
 1 4 8 311.24 10.71
 1 -4 8 279.76 10.39
 1 -4 8 298.11 10.97
 -1 -4 -8 318.71 11.19
 -1 4 -8 279.97 10.78
 1 4 8 318.56 10.8
 -1 4 -9 93.38 5.66
 1 -4 9 96.75 5.81
 -1 -4 -9 93.53 5.57
 1 -4 9 90.69 5.65
 1 4 9 101.77 5.6
 1 4 9 97.38 5.42
 1 4 10 1.56 0.74
 -1 -4 -10 0.67 0.32
 1 4 10 0.6 0.29
 -1 4 -10 0.45 0.39
 -1 4 -10 1.28 0.46
 1 4 10 0.62 0.33
 -1 -4 -10 0.58 0.28
 1 -4 10 0.69 0.66
 1 4 10 1.1 0.6
 -1 -4 -10 1.02 0.45
 -1 -4 -10 1.6 0.65
 -1 4 -10 1.42 0.58
 1 4 11 0.83 0.46
 -1 4 -11 0.23 0.26
 -1 -4 -11 0.38 0.27
 1 4 11 1.05 0.43
 -1 4 -11 1.09 0.55
 1 4 11 1.59 0.7
 -1 4 -11 0.21 0.31
 -1 -4 -11 0.58 0.23
 -1 -4 -12 2.48 0.55
 1 4 12 3.11 0.79
 -1 4 -12 4.48 0.9
 -1 -4 -12 2.74 0.7
 -1 4 -12 3.18 0.78
 1 4 12 3.07 0.76
 -1 -4 -12 4.69 0.87
 1 4 12 3.35 0.7
 -1 -4 -13 53.26 2.64
 -1 4 -13 52.55 2.75
 1 4 13 60.03 2.74
 -1 -4 -13 57 2.82
 1 4 13 57.05 2.94
 -1 4 -13 61.28 2.97
 1 4 13 61.41 2.97
 1 4 13 53.63 2.7
 1 -4 13 51.69 2.92
 -1 -4 -13 58.37 2.93
 -1 4 -14 51.61 2.21
 -1 -4 -14 56.32 2.3
 -1 -4 -14 58.76 2.49
 1 4 14 55.27 2.18
 1 4 14 60.41 2.54
 -1 4 -14 62.2 2.47
 1 -4 14 61.29 2.8
 1 -5 -14 0.23 0.27
 -1 5 14 0.24 0.18
 -1 5 14 0.26 0.25
 -1 -5 14 0.6 0.37
 1 5 -14 0.48 0.28
 -1 -5 14 -0.16 0.27
 -1 -5 14 -0.24 0.24
 1 5 -13 57.55 3.2
 1 -5 -13 60.67 3.06
 -1 5 13 59.86 2.86
 -1 5 13 60.3 3.12
 1 5 -13 58.45 3.19
 -1 -5 13 58.21 3.37
 -1 -5 13 60.22 3.41
 -1 5 13 58.24 3.11
 1 5 -13 53.03 3.16
 1 5 -12 77.01 3.98
 -1 -5 12 82.49 4.3
 1 5 -12 73.88 3.85
 -1 -5 12 79.27 3.88
 1 -5 -12 85.02 3.96
 -1 5 12 76.52 3.9
 1 5 -12 81.7 4.04
 -1 5 12 76.93 3.66
 -1 -5 12 85.94 4.36
 1 -5 -12 73.71 3.71
 -1 5 11 80.54 4.16
 -1 -5 11 80.86 4.32
 -1 -5 11 81.07 4.08
 1 5 -11 90.49 4.28
 1 -5 -11 86.43 4.22
 1 5 -11 85.2 4.75
 1 5 -11 80.55 4.03
 1 -5 -11 78.95 3.98
 1 5 -11 80.29 4.08
 -1 5 11 82.07 3.97
 1 -5 -11 84.21 5.17
 -1 5 10 20.02 1.83
 1 5 -10 20.86 1.91
 1 5 -10 17.84 1.78
 -1 -5 10 16.21 2.28
 1 -5 -10 21 2.01
 -1 -5 10 20.71 2.5
 -1 5 10 20.64 2
 1 -5 -10 19.87 1.84
 1 -5 -10 21.9 2.54
 -1 5 10 20.45 2.46
 1 5 -10 19.23 2.59
 1 5 -10 20.64 2.36
 1 -5 -10 18.36 1.85
 1 5 -10 17.52 1.75
 1 -5 -9 3.93 1.05
 -1 -5 9 3.59 0.99
 -1 -5 9 4.8 1.2
 -1 5 9 3.49 0.96
 -1 -5 9 4.49 1.22
 1 5 -9 5.78 1.55
 1 5 -9 4.97 1.31
 -1 -5 8 -0.29 0.29
 1 -5 -8 0.77 0.68
 -1 -5 8 0.07 0.36
 -1 5 8 0.3 0.34
 -1 -5 8 1.08 0.52
 1 5 -8 0.21 0.52
 -1 5 7 110.52 5.31
 1 5 -7 109.91 6.42
 -1 -5 7 112.81 5.5
 -1 -5 7 107.03 5.17
 1 -5 -7 102.35 5.35
 -1 -5 7 114.34 5.58
 -1 5 6 611.31 16.38
 1 5 -6 643.74 18.35
 -1 5 6 608.87 16.34
 1 -5 -6 653.41 17.28
 1 -5 -6 645.08 16.46
 -1 -5 6 613.15 16.35
 -1 5 5 88.48 4.28
 1 -5 -5 98.43 4.67
 -1 -5 5 90.36 4.38
 -1 5 5 90.02 4.32
 1 -5 -5 95.21 4.79
 1 5 -5 91.34 4.92
 -1 -5 5 91.05 4.27
 1 5 -4 10.37 1.42
 -1 5 4 6.87 1.13
 1 -5 -4 7.12 1.16
 -1 -5 4 7.86 1.08
 -1 5 4 7.45 1.17
 -1 -5 4 6.89 1.04
 1 -5 -4 6.93 1.24
 -1 5 3 253.92 8.58
 -1 -5 3 276.6 8.33
 1 5 -3 277.33 8.59
 1 -5 -3 257.7 8.67
 1 5 -3 275.16 8.13
 -1 5 3 287.42 8.58
 -1 -5 3 284.92 8.17
 -1 -5 3 277.14 7.67
 -1 -5 3 275.64 8.07
 1 -5 -3 282.51 8.99
 -1 -5 3 276.98 8
 1 -5 -3 274.33 8.94
 1 5 -2 734.64 19.18
 1 -5 -2 699.28 17.96
 1 -5 -2 681.96 18.29
 1 -5 -2 659.27 17.98
 -1 5 2 778.32 18.14
 1 5 -2 768.27 17.26
 1 5 -2 740.64 17.48
 -1 -5 2 772.23 17.81
 1 5 -2 754.9 17.79
 -1 -5 2 737.09 17.26
 -1 -5 2 768.76 17.85
 -1 -5 1 3.83 0.76
 -1 -5 1 3.8 0.65
 1 5 -1 3.72 0.63
 1 -5 -1 3.14 0.74
 1 5 -1 4.05 0.75
 -1 5 1 3.04 0.7
 1 -5 -1 4.34 0.75
 1 -5 -1 3.92 0.73
 1 -5 -1 2.3 0.7
 1 5 -1 4.39 0.76
 -1 5 1 3.97 0.77
 1 -5 -1 3.63 0.59
 -1 5 1 4.33 0.8
 1 -5 0 4816.37 91.85
 1 -5 0 4777.04 91.32
 -1 -5 0 4269.73 92.66
 1 -5 0 4118.69 92.45
 1 -5 0 4054.22 92.55
 1 -5 0 4627.77 93.12
 1 5 0 4775.75 91.56
 -1 5 0 4824.38 92.7
 -1 5 -1 37 2.43
 1 5 1 35.47 2.48
 1 -5 1 40.65 2.71
 -1 5 -1 39.58 2.7
 1 -5 1 36.27 2.61
 1 -5 1 41.98 2.24
 1 -5 1 41.6 2.92
 -1 -5 -1 32.07 2.41
 1 5 2 0.41 0.24
 1 -5 2 0.22 0.46
 1 -5 2 -0.75 0.53
 1 5 2 -0.18 0.26
 1 -5 2 0.43 0.39
 -1 5 -2 0.23 0.52
 -1 -5 -2 -0.09 0.25
 1 -5 3 31.97 2.38
 1 -5 3 34.16 2.9
 1 -5 3 27.82 1.79
 1 5 3 31.41 2.29
 1 5 3 32.15 2.45
 -1 -5 -3 35.64 2.66
 -1 5 -3 32.1 2.88
 1 5 3 34.9 2.34
 -1 -5 -3 32.11 2.32
 1 -5 4 451.91 13.11
 1 5 4 483.03 12.77
 1 5 4 457.92 12.35
 1 -5 4 445.87 11.97
 -1 -5 -4 483.8 13.59
 1 5 4 455.93 12.58
 -1 5 -5 207.17 9.51
 1 -5 5 197.8 6.92
 -1 -5 -5 202.68 7.74
 1 5 5 186.42 6.81
 1 -5 5 194.69 7.54
 1 5 5 195.14 7.08
 1 5 6 325.24 10.42
 1 -5 6 340.39 10.78
 -1 -5 -6 344.63 11.34
 1 5 6 342.33 10.74
 -1 5 -6 363.48 13.81
 1 -5 6 320.7 11.07
 1 -5 7 0.43 0.43
 -1 5 -7 0.12 0.75
 1 5 7 -0.03 0.29
 -1 -5 -7 0.09 0.4
 1 5 7 0.32 0.41
 1 -5 7 0.44 0.53
 1 5 8 5.64 1.28
 -1 5 -8 5.23 1.5
 1 5 8 4.2 1.02
 1 -5 8 5.54 1.33
 -1 -5 -8 5.19 1.2
 -1 -5 -9 1.54 0.59
 -1 5 -9 0.99 0.33
 1 5 9 2.19 0.89
 -1 5 -9 0.48 0.38
 -1 -5 -9 1.13 0.51
 1 -5 9 0.89 0.36
 -1 -5 -9 1.42 0.55
 -1 -5 -9 0.66 0.49
 1 5 9 0.8 0.43
 1 5 9 0.64 0.43
 1 5 9 1.57 0.58
 1 -5 9 0.35 0.48
 -1 -5 -10 0.2 0.27
 -1 5 -10 0.63 0.31
 1 5 10 0.76 0.37
 1 -5 10 1.82 0.72
 -1 5 -10 1.4 0.56
 -1 -5 -10 1.5 0.7
 1 5 10 1.46 0.46
 -1 -5 -10 1.11 0.54
 -1 -5 -10 0.65 0.41
 -1 5 -10 0.89 0.31
 1 5 10 1.58 0.56
 1 5 11 26.81 2.14
 -1 5 -11 31.99 2.46
 -1 -5 -11 30.55 2.31
 1 5 11 26.32 2.19
 -1 5 -11 28.54 2.27
 -1 5 -11 24.25 2.18
 -1 -5 -11 25.72 1.99
 -1 -5 -11 27.4 2.78
 1 5 11 27.39 2.09
 1 5 11 26.41 2.19
 -1 -5 -11 29 2.18
 -1 -5 -12 59.77 3.1
 1 5 12 63.71 3.28
 1 5 12 60.24 3.04
 1 5 12 55.25 2.91
 -1 5 -12 60.2 3.32
 -1 5 -12 52.15 2.99
 1 5 12 61.41 3.22
 -1 -5 -12 55.32 2.89
 -1 -5 -12 57.09 2.86
 -1 -5 -12 60.79 3.22
 -1 -5 -13 0.37 0.29
 -1 5 -13 0.05 0.25
 -1 5 -13 0.42 0.33
 -1 -5 -13 0.67 0.32
 1 5 13 0.01 0.18
 1 -5 13 0.85 0.41
 -1 -5 -13 0.66 0.34
 1 5 13 0.49 0.25
 1 5 13 0.45 0.29
 1 5 14 19.93 1.26
 1 -5 14 17.96 1.29
 -1 5 -14 20.64 1.24
 -1 -5 -14 20.33 1.25
 1 -6 -14 14.64 1.11
 1 6 -14 12.54 1.11
 -1 -6 14 14.57 1.23
 -1 -6 14 14.85 1.28
 -1 6 14 16.93 1.25
 -1 6 14 14.94 1.18
 1 -6 -14 14.43 1.18
 -1 -6 14 12.33 1.25
 -1 6 13 61.56 3
 1 6 -13 46.39 2.76
 1 6 -13 58.64 3.01
 -1 -6 13 53.46 2.73
 -1 -6 13 57.87 3.16
 1 -6 -13 53.32 2.68
 -1 -6 13 55.82 2.99
 -1 6 13 59.26 2.93
 -1 6 13 55.59 2.63
 -1 -6 12 12.1 1.45
 -1 6 12 7.79 1.11
 1 6 -12 7.94 1.12
 1 6 -12 7.72 1.06
 1 6 -12 9.8 1.26
 -1 -6 12 9.29 1.22
 1 -6 -12 8.47 1.11
 1 -6 -12 8.29 1.16
 -1 6 12 8.12 1.08
 -1 -6 12 7.11 1.16
 1 6 -11 12.03 1.43
 1 -6 -11 11.86 1.4
 1 6 -11 11.67 1.4
 1 -6 -11 13.1 1.97
 -1 6 11 10.74 1.37
 -1 6 11 11.86 1.51
 -1 6 11 11.82 1.39
 1 6 -11 13.44 1.5
 1 -6 -11 11.74 1.4
 -1 -6 11 12.39 1.53
 -1 -6 11 10.49 1.37
 1 -6 -11 12.15 1.52
 1 6 -10 0.6 0.38
 -1 -6 10 1.11 0.56
 1 6 -10 0.69 0.42
 -1 -6 10 1.23 0.75
 -1 6 10 0.97 0.59
 1 -6 -10 0.46 0.34
 -1 6 10 0.96 0.43
 1 -6 -10 1.51 0.54
 1 -6 -10 0.23 0.35
 1 -6 -10 -0.03 0.26
 1 -6 -10 1.16 0.57
 1 6 -10 0.61 0.46
 1 6 -10 0.02 0.41
 -1 6 9 3.89 1.01
 1 6 -9 2.25 0.62
 1 6 -9 3.07 0.76
 -1 -6 9 2.79 0.97
 1 6 -9 3.26 0.79
 -1 -6 9 2.17 0.93
 1 -6 -9 4.5 1.08
 -1 6 9 2.38 0.69
 1 -6 -9 3.38 0.81
 1 -6 -9 3.36 0.76
 1 6 -9 5.08 1.23
 1 -6 -9 3.5 0.77
 -1 6 9 3.25 0.77
 -1 -6 9 3.46 1.07
 1 -6 -9 2.63 0.73
 1 6 -9 2.11 0.81
 -1 6 8 17.39 2.18
 1 -6 -8 18.02 2.24
 -1 -6 8 18.71 2.36
 -1 -6 8 18.63 2.3
 -1 -6 8 20.69 2.38
 1 6 -8 14.49 2.55
 1 6 -7 235.4 10.44
 -1 -6 7 232.62 9.05
 -1 -6 7 236.21 9.15
 -1 -6 7 234.96 7.55
 -1 6 7 232.49 8.73
 1 -6 -7 237.78 9.04
 -1 -6 7 227.09 8.64
 -1 -6 6 99.8 5.03
 -1 6 6 92.7 4.73
 -1 -6 6 103.81 5.25
 1 -6 -6 100.26 5.28
 -1 6 6 95.08 4.91
 -1 -6 6 97.06 4.21
 1 6 -6 94.48 5.77
 1 -6 -6 99.95 4.96
 1 -6 -5 626.16 16.7
 -1 -6 5 575.69 14.87
 1 -6 -5 647.31 17.01
 -1 -6 5 618.07 16.37
 -1 6 5 573.75 15.9
 -1 6 5 623.53 16.46
 1 6 -5 594.8 17.25
 -1 -6 5 604.25 16.29
 1 -6 -4 6.99 1.16
 -1 6 4 8.43 1.27
 -1 -6 4 8.67 1.24
 1 6 -4 8.23 1.38
 1 -6 -4 10.15 1.51
 1 -6 -4 8.2 1.31
 -1 -6 4 7.55 1.13
 -1 6 4 8.46 1.31
 -1 -6 4 9.7 1.41
 1 -6 -3 8.35 1.35
 -1 -6 3 7.31 1.15
 -1 -6 3 7.36 1.07
 1 6 -3 6.5 1.05
 1 -6 -3 8.91 1.31
 -1 -6 3 7.76 1.13
 -1 -6 3 6.36 0.98
 -1 6 3 8.8 1.39
 1 6 -3 5.94 1.05
 -1 -6 3 6.54 1.1
 1 -6 -3 7.43 1.21
 -1 6 3 6.62 1.05
 -1 6 2 365.79 10.58
 -1 -6 2 391.51 11.12
 1 6 -2 357.95 10.37
 -1 -6 2 350.34 10.12
 1 -6 -2 360.37 10.67
 1 6 -2 364.98 10.59
 1 -6 -2 351.46 10.93
 -1 6 1 3238.65 64.87
 1 -6 -1 2942.6 64.83
 1 6 -1 3188.6 64.37
 -1 -6 1 2931.27 65.33
 -1 6 1 2782.81 64.2
 1 -6 -1 3120.62 64.34
 1 6 -1 3151.16 64.57
 -1 -6 1 2934.16 64.19
 1 -6 -1 3238.3 64.58
 1 -6 -1 3087.21 65.66
 1 -6 -1 2935.15 64.97
 1 -6 0 136.84 5.17
 1 -6 0 135.84 5.69
 -1 6 0 143.08 5.57
 1 6 0 145.63 5.73
 -1 6 0 137.87 4.9
 1 -6 0 144.53 5.91
 1 -6 0 132.32 4.81
 -1 6 0 127.9 5.46
 1 -6 0 125.97 5.77
 1 -6 1 160.64 6.35
 1 -6 1 151.04 6.45
 1 -6 1 148.03 5.3
 1 6 1 127.81 5.8
 -1 -6 -1 145.5 6.18
 1 -6 1 153.53 5.69
 1 -6 1 154.2 6.4
 1 -6 1 155.23 6.48
 -1 6 -1 155.22 5.94
 -1 6 -1 133.11 5.83
 1 6 2 318.96 10.29
 -1 6 -2 307.51 9.52
 1 -6 2 344.7 9.5
 1 6 2 357.81 10.38
 -1 -6 -2 359.27 10.37
 1 -6 2 344.06 10.51
 1 -6 2 266.84 9.98
 -1 -6 -2 344.27 10.4
 -1 6 -2 310.88 10.41
 1 6 3 24.11 2.24
 1 -6 3 24.24 2.14
 -1 -6 -3 22.35 2.02
 -1 -6 -3 22.72 2.23
 1 -6 3 20.29 2.14
 1 6 3 24.71 2.18
 1 -6 3 21.33 1.94
 1 6 3 23.61 2.11
 -1 6 -3 21.4 2.46
 1 6 4 142.23 5.77
 1 -6 4 139.15 6.25
 1 6 4 143.66 5.85
 -1 6 -4 151.15 7.59
 -1 -6 -4 143.46 6.27
 1 6 4 146.32 6.07
 1 -6 4 143.34 5.94
 1 6 5 471.21 13.55
 1 -6 5 483.34 14.57
 -1 -6 -5 495.04 14.48
 1 6 5 468.35 13.45
 1 6 6 12.89 1.7
 -1 -6 -6 15.44 2.03
 1 6 6 15.26 1.81
 1 -6 6 11.54 1.84
 -1 6 -6 14.18 2.59
 1 6 7 0.02 0.36
 1 -6 7 0.43 0.46
 -1 -6 -7 0.55 0.43
 -1 6 -7 0.68 0.96
 1 6 7 0.16 0.4
 1 -6 8 0.5 0.41
 1 6 8 0.19 0.31
 1 -6 8 0.21 0.37
 -1 6 -8 -0.43 0.51
 -1 -6 -8 -0.24 0.63
 1 6 8 0.03 0.38
 -1 -6 -9 13.91 2.09
 1 6 9 11.08 1.41
 -1 -6 -9 12.06 1.41
 1 -6 9 13.64 2.22
 1 6 9 12.45 1.51
 1 6 9 12.24 1.42
 -1 6 -9 12.97 1.53
 1 6 9 12.78 1.58
 1 6 9 11.68 1.77
 -1 -6 -9 12.13 1.46
 1 -6 9 12.18 1.97
 -1 -6 -9 12.74 1.61
 -1 6 -9 13.05 1.58
 1 6 10 9.77 1.32
 -1 6 -10 10.59 1.41
 1 6 10 9.51 1.3
 -1 -6 -10 9.94 1.27
 -1 6 -10 10.05 1.33
 1 6 10 10.79 1.41
 1 6 10 10.21 1.31
 -1 -6 -10 9.57 1.32
 -1 -6 -10 9.75 1.67
 -1 -6 -11 121.71 4.78
 1 6 11 122.78 5.06
 -1 6 -11 105.53 4.81
 -1 -6 -11 128.56 5.06
 -1 6 -11 131.57 5.3
 -1 -6 -11 124.12 4.98
 -1 -6 -11 118.14 4.68
 -1 -6 -11 130.67 5.25
 -1 6 -11 130.3 5.15
 1 6 11 126 5.02
 1 6 11 125.76 5.08
 -1 6 -12 70.72 3.62
 -1 -6 -12 78.05 3.53
 1 6 12 84.14 3.67
 1 6 12 74.54 3.36
 -1 6 -12 79.38 3.76
 -1 6 -12 82.58 3.74
 -1 -6 -12 73.6 3.25
 -1 6 -12 69.62 3.3
 -1 -6 -12 74.8 3.3
 -1 -6 -12 73.7 3.33
 1 6 12 81.45 3.65
 -1 -6 -13 0.17 0.18
 -1 6 -13 0.56 0.31
 1 -6 13 0.95 0.4
 1 6 13 0.3 0.17
 1 6 13 0.3 0.22
 -1 6 -13 0.39 0.21
 -1 7 13 46.55 2.35
 -1 -7 13 43.24 2.17
 -1 7 13 46.41 2.36
 -1 -7 13 45.85 2.52
 1 -7 -13 43.25 2.13
 1 7 -13 43.18 2.34
 -1 7 13 38.77 1.93
 -1 7 12 24.82 1.87
 -1 -7 12 24.36 1.91
 -1 -7 12 27.01 2.14
 -1 7 12 23.7 1.84
 1 7 -12 21.06 1.75
 1 7 -12 23.01 1.83
 -1 -7 12 24.24 1.84
 1 -7 -12 24.98 1.78
 1 -7 -12 24.5 1.89
 1 7 -11 1.07 0.48
 -1 -7 11 0.62 0.33
 1 7 -11 0.7 0.36
 -1 7 11 0.65 0.4
 -1 7 11 0.21 0.2
 -1 -7 11 0.71 0.37
 1 7 -11 0.53 0.38
 1 -7 -11 1.05 0.47
 -1 7 11 0.4 0.31
 1 -7 -11 2.05 0.81
 1 -7 -11 0.23 0.31
 1 -7 -11 1.41 0.6
 1 -7 -11 0.87 0.47
 1 7 -10 0.59 0.25
 -1 7 10 0.31 0.32
 -1 -7 10 -0.29 0.36
 -1 7 10 -0.38 0.47
 1 7 -10 -0.09 0.21
 1 -7 -10 0.69 0.36
 1 7 -10 0.22 0.29
 -1 7 10 0.42 0.38
 1 7 -10 0.59 0.45
 1 -7 -10 -0.29 0.58
 1 -7 -10 1.08 0.49
 1 -7 -10 0.14 0.4
 1 7 -10 0.16 0.49
 1 -7 -9 10.88 1.29
 1 7 -9 10.2 1.33
 1 7 -9 9.53 1.3
 1 -7 -9 11.1 1.46
 1 7 -9 11.6 1.4
 1 -7 -9 12.67 1.98
 1 -7 -9 9.52 1.31
 -1 7 9 10.45 1.42
 -1 -7 9 9.86 1.78
 -1 7 9 9.79 1.31
 -1 -7 9 11.58 1.91
 -1 7 9 12.68 1.96
 1 7 -9 12.63 1.5
 1 7 -9 8.23 1.99
 1 7 -9 10.99 1.76
 -1 7 9 12.26 1.53
 -1 -7 9 9.81 1.7
 1 -7 -9 10.33 1.41
 1 -7 -8 13.64 2.07
 1 7 -8 12.67 2.47
 -1 7 8 13.92 2.02
 -1 -7 8 11.07 1.88
 -1 -7 8 9.41 1.68
 -1 -7 8 11.23 1.88
 -1 -7 7 27.18 2.74
 -1 7 7 30.12 2.89
 -1 -7 7 26.6 2.82
 1 7 -7 29.86 3.52
 1 -7 -7 32.6 3.07
 -1 -7 7 32.03 2.41
 -1 -7 7 29.41 2.96
 -1 -7 6 184.58 6.67
 -1 -7 6 196.8 7.71
 -1 7 6 188.43 7.59
 1 7 -6 187.33 8.83
 -1 -7 6 190.2 7.95
 1 -7 -6 201.12 7.94
 -1 -7 6 200.85 8.06
 -1 7 6 197.92 7.99
 1 -7 -6 203.5 8.2
 -1 7 5 20.01 2.23
 -1 -7 5 14.2 1.77
 1 -7 -5 14.94 1.88
 1 -7 -5 16.78 2.06
 -1 -7 5 13.69 1.78
 -1 -7 5 15.46 1.59
 1 -7 -5 15.99 2.02
 -1 -7 5 18.44 2.15
 -1 7 5 12.4 1.65
 1 7 -5 17.82 2.31
 -1 -7 4 64.11 4.04
 -1 -7 4 59.03 3.61
 1 -7 -4 61.81 4.03
 1 -7 -4 62.37 3.8
 -1 -7 4 64.45 3.82
 1 -7 -4 59.29 3.78
 1 -7 -4 63.83 3.93
 -1 7 4 56.18 3.57
 -1 -7 4 59.59 3.28
 1 7 -4 62.96 4.14
 1 -7 -3 5.73 1.09
 1 7 -3 5.45 1.04
 -1 -7 3 7.31 1.18
 -1 -7 3 6.7 1.22
 -1 -7 3 8.72 1.32
 1 -7 -3 9.75 1.6
 1 7 -3 7.03 1.32
 -1 -7 3 7.08 1.09
 -1 -7 3 6.78 1.1
 1 -7 -3 5.95 1.06
 1 -7 -3 9.03 1.4
 -1 -7 3 6.59 1.1
 -1 7 3 6.97 1.19
 -1 -7 2 143.98 6.6
 1 -7 -2 135.17 5.94
 -1 -7 2 145.76 5.96
 1 -7 -2 146.45 6.36
 1 7 -2 148.37 6.04
 -1 7 2 151.46 6.05
 1 7 -2 148.5 6.19
 1 -7 -2 141.38 6.09
 -1 -7 1 38.52 3.3
 -1 -7 1 47.61 3.18
 1 7 -1 48.13 3.12
 1 -7 -1 45.22 3.22
 1 -7 -1 44.11 3.14
 1 -7 -1 45.35 3.23
 1 7 -1 47.1 3.22
 1 -7 -1 48.62 3.23
 -1 7 1 50.84 3.22
 1 7 0 245.43 8.97
 1 -7 0 270.43 8.38
 -1 -7 0 240.44 9.38
 1 -7 0 272.26 9.35
 1 -7 0 272.61 9.32
 1 -7 0 261.99 8.72
 -1 7 0 278.04 8.98
 -1 7 0 252.56 8.98
 1 -7 0 274.01 9.21
 1 7 1 481.03 14.66
 1 7 1 498.99 15.04
 -1 -7 -1 535.18 15.25
 1 -7 1 534.46 15.35
 1 -7 1 552.17 15.13
 1 -7 1 533.19 15.42
 1 -7 1 528.04 14.45
 -1 7 -1 559.3 14.82
 1 -7 1 536.99 13.96
 -1 7 -1 468.93 14.6
 1 -7 2 265.28 8.53
 1 -7 2 281.34 9.09
 -1 7 -2 259.53 8.83
 1 -7 2 275.86 9.46
 -1 7 -2 237.12 9.26
 -1 -7 -2 271.48 9.16
 1 -7 2 227.11 9.31
 1 7 2 280.28 9.38
 1 -7 2 213.91 8.92
 1 7 2 276.99 9.61
 1 7 3 4.11 0.97
 1 -7 3 4.79 1.11
 -1 -7 -3 6.38 1.16
 -1 7 -3 4.6 1.19
 1 7 3 5.66 1.13
 -1 -7 -3 6.21 1.23
 1 -7 3 6.11 1.12
 1 -7 4 107.04 5.22
 1 7 4 100.79 5.17
 1 -7 4 96.15 5.34
 -1 7 -4 105.15 6.39
 1 7 4 104.32 5.09
 -1 -7 -4 105.38 5.4
 1 7 4 108.67 5.24
 1 -7 5 77.75 4.91
 1 7 5 83.62 4.57
 -1 -7 -5 82 4.86
 -1 -7 -5 82.98 4.48
 -1 7 -5 85.71 6.3
 1 -7 5 81.02 4.75
 1 7 5 80.26 4.51
 1 7 6 13.05 1.93
 1 -7 6 11.08 1.92
 -1 7 -6 11.86 2.52
 1 7 6 11.81 1.7
 1 -7 6 12.57 1.86
 -1 -7 -6 11.57 1.75
 1 -7 7 65.55 4.53
 -1 7 -7 59.13 5.81
 1 -7 7 63.32 4.76
 1 -7 7 53.76 3.94
 1 7 7 65.01 4.18
 1 7 7 63.7 4.25
 -1 -7 -7 64.53 4.55
 -1 -7 -8 7.82 1.2
 1 7 8 8.66 1.31
 -1 7 -8 9.59 2.26
 1 7 8 8.85 1.33
 1 7 8 7.7 1.47
 1 -7 8 6.78 1.54
 -1 -7 -8 7.36 1.52
 -1 -7 -8 6.9 1.19
 1 -7 8 8.49 1.64
 -1 7 -8 10.54 1.44
 -1 -7 -8 7.31 1.23
 1 7 8 7.44 1.26
 -1 -7 -9 0.3 0.51
 -1 -7 -9 0.11 0.36
 -1 7 -9 0.49 0.35
 1 7 9 1.03 0.45
 -1 7 -9 0.79 0.43
 1 7 9 0.75 0.55
 -1 -7 -9 0.38 0.31
 -1 -7 -9 0.65 0.36
 1 7 9 0.7 0.4
 -1 -7 -10 11.5 1.39
 1 7 10 10.52 1.34
 -1 -7 -10 10.26 1.73
 -1 7 -10 9.73 1.32
 1 7 10 10.28 1.3
 -1 7 -10 10.75 1.37
 -1 -7 -10 10.13 1.27
 1 7 10 8.32 1.25
 -1 -7 -11 4.64 0.82
 -1 7 -11 4.45 0.86
 -1 -7 -11 4.4 0.79
 -1 -7 -11 4.11 0.74
 -1 -7 -11 4.65 0.82
 1 7 11 5.48 0.94
 -1 7 -11 4.56 0.84
 -1 7 -11 3.58 0.74
 1 7 11 3.75 0.79
 -1 -7 -12 2.87 0.51
 -1 -7 -12 2.29 0.48
 -1 7 -12 2.88 0.64
 -1 7 -12 2.57 0.6
 1 7 12 2.56 0.52
 -1 -7 -12 3.09 0.57
 -1 7 -12 3.16 0.64
 -1 -7 -12 2.81 0.55
 -1 -7 -13 26.63 1.42
 1 7 13 29.57 1.6
 -1 7 -13 29.4 1.68
 1 -8 -13 6.81 0.73
 -1 8 13 5.85 0.69
 1 -8 -13 5.8 0.66
 1 8 -13 4.86 0.68
 -1 8 13 7.14 0.79
 -1 -8 13 6.79 0.82
 1 8 -13 6.56 0.77
 -1 8 13 7.09 0.78
 1 -8 -12 1.38 0.4
 -1 8 12 1.85 0.41
 1 8 -12 1.49 0.44
 -1 -8 12 1.4 0.4
 -1 8 12 1.94 0.53
 -1 8 12 2.17 0.51
 -1 8 12 1.97 0.48
 -1 -8 12 2.19 0.55
 1 -8 -12 1.84 0.5
 1 8 -11 3.93 0.74
 -1 8 11 5.52 0.83
 -1 8 11 4.18 0.77
 1 -8 -11 3.2 0.7
 -1 8 11 2.02 0.59
 -1 8 11 4.31 0.84
 1 -8 -11 4.73 0.77
 1 8 -11 4.44 0.79
 -1 -8 11 3.55 0.68
 1 -8 -11 4.48 0.76
 -1 -8 11 3.29 0.68
 1 -8 -11 3.59 0.75
 -1 8 10 29.63 2.24
 1 -8 -10 26.89 2.17
 1 8 -10 27.12 2.07
 1 8 -10 29.8 2.23
 -1 8 10 30.06 2.3
 1 8 -10 29.47 2.1
 1 -8 -10 30.87 2.97
 -1 -8 10 26.52 2.08
 1 -8 -10 27.91 2.27
 1 -8 -9 17.05 1.8
 1 -8 -9 15.47 2.18
 1 8 -9 15.78 1.98
 1 8 -9 16.86 1.69
 -1 8 9 17.89 1.83
 -1 8 9 17.23 1.74
 -1 8 9 17.81 1.64
 1 8 -9 17.49 1.72
 1 8 -9 18.32 1.75
 -1 -8 9 14.08 1.58
 1 -8 -9 14.86 1.68
 1 -8 -8 3.58 1.16
 -1 8 8 3.47 0.77
 -1 -8 8 3.52 1.21
 1 8 -8 4.54 0.89
 -1 -8 8 2.55 0.84
 1 8 -8 3.72 0.8
 -1 8 8 3.84 0.73
 1 8 -8 4.5 1.51
 -1 8 8 3.2 0.79
 -1 -8 8 1.89 0.74
 1 -8 -8 4.41 0.96
 1 -8 -8 2.49 0.67
 1 8 -8 3.93 0.86
 -1 8 8 4.92 1.21
 -1 8 7 2.83 0.73
 1 8 -7 2.42 1.1
 -1 -8 7 3.12 1
 -1 8 7 2.32 0.7
 1 -8 -7 1.6 0.58
 -1 -8 7 2.58 0.92
 1 8 -7 2.53 0.71
 -1 -8 7 2.77 0.78
 1 -8 -7 3 0.77
 -1 -8 7 2.1 0.88
 -1 -8 7 2.1 0.68
 -1 8 7 3.22 0.97
 1 8 -6 27.17 3.14
 -1 8 6 30.04 2.86
 -1 -8 6 27.84 2.71
 -1 -8 6 31.45 3.08
 1 -8 -6 29.18 2.88
 -1 -8 6 27.42 2.32
 -1 -8 5 292.84 9.49
 1 -8 -5 317.54 10.76
 -1 8 5 297.05 10.42
 1 -8 -5 307.8 10.68
 -1 -8 5 298.11 10.43
 1 8 -5 282.39 11.17
 -1 -8 5 312.49 11.15
 1 -8 -4 262.96 9.49
 -1 8 4 252.52 9.24
 1 -8 -4 265.37 9.59
 -1 -8 4 260.6 9.39
 1 -8 -4 264.14 9.31
 1 -8 -4 272.1 9.92
 1 8 -4 248.33 9.92
 -1 -8 4 253.55 8.69
 1 -8 -3 1461.89 34.02
 -1 8 3 1365.96 32.96
 1 8 -3 1465.57 34.22
 -1 -8 3 1457.27 32.87
 1 8 -3 1307.66 33.53
 1 -8 -3 1405.18 33.53
 -1 -8 3 1418.95 33.37
 1 -8 -3 1409.09 33.46
 -1 -8 2 65.2 4.72
 -1 -8 2 75.79 4.74
 1 8 -2 80.61 4.7
 -1 8 2 80.69 4.42
 -1 -8 2 79.12 4.58
 1 -8 -2 78.14 4.55
 1 -8 -2 75.11 4.53
 1 8 -2 89.34 4.89
 1 -8 -2 76.72 4.54
 1 8 -2 72.06 4.63
 -1 -8 1 40.07 3.6
 1 -8 -1 41.74 3.22
 -1 8 1 39.85 3.02
 1 8 -1 42.35 3.48
 1 8 -1 46.05 3.51
 1 -8 -1 43.75 3.35
 1 -8 -1 40.83 3.2
 1 -8 0 91.04 5.12
 -1 8 0 92.44 4.83
 -1 -8 0 102.48 5.71
 1 -8 0 89.05 5.08
 1 8 0 75.32 4.76
 1 -8 0 98.56 5.17
 1 8 0 93.76 5.34
 1 -8 0 86.94 4.89
 1 -8 1 623.13 17.04
 1 8 1 567.8 16.89
 -1 8 -1 543.34 16.97
 -1 -8 -1 620.29 17.43
 1 -8 1 612.34 17.14
 1 -8 1 614.48 16.36
 -1 8 -1 626.01 16.87
 1 8 1 604.6 17.49
 1 -8 1 578.55 17.35
 1 -8 1 606.35 17.63
 1 8 2 71.57 4.55
 -1 8 -2 55.2 4.18
 -1 -8 -2 67.91 4.25
 1 -8 2 65.68 3.91
 1 -8 2 61.86 4.02
 1 8 2 65.03 4.16
 1 -8 2 53.81 4.14
 1 -8 3 1079.89 26.64
 1 8 3 1129.66 26.69
 1 -8 3 1072.24 26.23
 1 8 3 1106.89 27.05
 -1 8 -3 966.26 27.57
 1 -8 3 990.79 27.03
 -1 -8 -3 1096.2 26.44
 1 -8 4 20.24 2.27
 1 8 4 18.52 2.2
 1 -8 4 18.06 2.21
 1 -8 4 23.8 2.6
 -1 8 -4 20.48 2.82
 -1 -8 -4 21.44 2.37
 -1 -8 -4 20.98 2.19
 1 8 4 19.6 2.15
 1 8 5 0.55 0.67
 -1 -8 -5 0.58 0.43
 1 -8 5 0.76 0.51
 -1 -8 -5 0.72 0.47
 1 8 5 0.54 0.35
 -1 8 -5 1.03 0.87
 1 -8 6 37.67 3.4
 1 8 6 33.74 2.95
 -1 8 -6 39.99 4.5
 -1 -8 -6 33.94 3.26
 -1 -8 -7 1.13 0.56
 -1 -8 -7 0.44 0.29
 -1 8 -7 0.05 1.14
 1 -8 7 0.81 0.52
 -1 -8 -7 1.11 0.47
 1 -8 7 0.39 0.54
 1 8 7 0.89 0.55
 -1 -8 -7 0.03 0.36
 -1 -8 -7 0.57 0.32
 1 -8 7 0.05 0.54
 1 8 7 -0.02 0.53
 1 8 7 0.77 0.45
 -1 8 -8 124.48 5
 1 8 8 122.4 5.41
 -1 -8 -8 123.51 5.34
 -1 8 -8 126.16 5.39
 1 8 8 119.35 5.27
 -1 -8 -8 130.8 6.82
 -1 -8 -8 116.67 5.02
 -1 -8 -8 123.95 5.45
 -1 -8 -8 114.01 5.22
 -1 8 -9 1.06 0.49
 -1 -8 -9 0.16 0.32
 1 8 9 0.51 0.25
 -1 8 -9 0.7 0.41
 -1 -8 -9 0.56 0.41
 -1 8 -9 0.53 0.44
 -1 -8 -10 4.45 0.8
 -1 8 -10 5.56 0.93
 -1 -8 -10 4.32 0.77
 -1 8 -10 2.9 0.7
 1 8 10 4.34 0.85
 -1 8 -10 2.61 0.65
 -1 -8 -10 3.63 0.75
 -1 8 -11 0.01 0.21
 -1 8 -11 0.12 0.28
 -1 -8 -11 -0.19 0.28
 -1 -8 -11 0.28 0.2
 -1 8 -11 -0.04 0.29
 1 8 11 0.1 0.2
 -1 -8 -11 0.62 0.37
 -1 -8 -11 0.52 0.3
 -1 -8 -12 33.8 1.73
 -1 8 -12 33.47 1.91
 -1 -8 -12 32.36 1.66
 1 8 12 35.73 1.9
 -1 8 -12 33.59 1.89
 -1 -8 -12 34.02 1.79
 -1 9 12 1.63 0.41
 -1 9 12 2.14 0.41
 1 -9 -12 1.38 0.36
 1 -9 -12 1.58 0.36
 1 9 -12 1.84 0.45
 -1 9 12 1.86 0.39
 -1 -9 12 2.21 0.52
 -1 -9 12 2.4 0.44
 1 9 -12 1.36 0.4
 -1 9 11 2.51 0.53
 -1 -9 11 2.01 0.48
 1 9 -11 1.45 0.37
 1 -9 -11 2.94 0.66
 -1 9 11 1.98 0.57
 -1 9 11 1.87 0.42
 -1 9 11 2.35 0.55
 1 9 -11 2.04 0.53
 1 -9 -11 2.07 0.56
 1 -9 -11 2.42 0.55
 1 -9 -10 9.85 1.25
 1 9 -10 8.59 1.04
 -1 9 10 11.14 1.24
 -1 -9 10 8.45 1.04
 -1 9 10 10.21 1.21
 -1 9 10 9.2 1.16
 1 -9 -10 9.65 1.21
 1 9 -10 9.26 1.16
 1 -9 -10 9.29 1.12
 -1 9 10 9.73 1.23
 1 9 -10 9.72 1.16
 -1 -9 10 9.85 1.15
 1 -9 -10 8.95 1.16
 -1 9 9 124.64 4.78
 -1 9 9 125.4 5.21
 -1 9 9 125.96 5.03
 1 9 -9 119.16 4.81
 -1 9 9 126.92 5.1
 1 -9 -9 127.16 6.42
 -1 9 9 125.55 5.25
 1 9 -9 122.3 4.94
 1 -9 -9 120.96 5.15
 1 -9 -9 119.28 5.16
 1 9 -9 121.03 5.02
 -1 -9 9 121.77 4.98
 1 9 -8 20.62 1.86
 1 9 -8 18.82 1.76
 -1 9 8 17.8 1.76
 -1 9 8 19.62 1.85
 -1 9 8 17.89 1.85
 1 9 -8 17.87 1.75
 -1 9 8 17.17 1.81
 1 -9 -8 18.2 2.35
 1 -9 -8 18.61 1.89
 1 -9 -8 16.45 1.78
 -1 9 8 18.66 1.76
 -1 9 7 7.13 1.11
 -1 -9 7 5.75 1.04
 -1 -9 7 6.13 1.41
 -1 9 7 7.55 1.13
 -1 9 7 6.9 1.16
 -1 9 7 7.66 1.18
 1 9 -7 7.52 1.18
 1 -9 -7 6.75 1.44
 1 9 -7 7.54 1.12
 -1 9 7 8.3 1.27
 1 -9 -7 6.82 1.17
 1 -9 -7 6.96 1.17
 -1 -9 7 7.46 1.91
 -1 -9 6 2.7 0.86
 -1 9 6 3.85 1.02
 1 9 -6 2.01 0.5
 1 9 -6 3.61 0.8
 -1 9 6 3.01 0.79
 -1 9 6 2.58 0.77
 -1 9 6 1.74 0.57
 -1 9 6 2.35 0.75
 1 9 -6 2.72 0.7
 -1 9 6 2.05 0.59
 1 -9 -6 3.59 1.08
 1 -9 -6 2.93 0.71
 -1 -9 6 1.59 0.55
 1 9 -6 3.93 1.26
 1 -9 -5 144.61 6.91
 -1 -9 5 138.46 6.14
 1 -9 -5 148.55 6.83
 -1 9 5 142.28 6.9
 -1 -9 5 138.36 6.83
 1 9 -5 131.13 7.31
 -1 9 4 839.81 22.47
 1 -9 -4 869.9 22.93
 -1 -9 4 852.51 22.02
 -1 -9 4 846.45 22.9
 1 9 -4 830.85 23.6
 1 -9 -3 0.53 0.54
 1 9 -3 0.46 0.52
 -1 -9 3 -0.01 0.39
 1 -9 -3 1.54 0.76
 -1 9 3 0.4 0.42
 -1 -9 3 -0.19 0.42
 1 9 -3 0.68 0.38
 1 -9 -2 92.13 5.27
 1 9 -2 89.12 5.4
 1 -9 -2 94.28 5.3
 1 9 -2 99.2 5.61
 -1 -9 2 73.98 4.6
 -1 -9 2 77.51 5.2
 -1 9 2 97.3 5.15
 -1 -9 2 76.51 5.5
 -1 -9 1 114.51 6.41
 -1 -9 1 129.01 7.03
 1 -9 -1 113.71 6
 1 -9 -1 117.38 6.1
 -1 9 1 118.8 5.85
 1 9 -1 118.67 6.35
 -1 -9 0 4.96 1.17
 -1 9 0 3.32 0.91
 1 -9 0 3.42 1.06
 1 9 0 5.35 1.26
 1 9 0 1.75 0.73
 1 -9 1 160.78 7.53
 -1 9 -1 162.74 7.13
 -1 9 -1 150.73 7.41
 1 -9 1 154.08 7.59
 1 9 1 155.56 7.39
 1 9 1 145.76 7.05
 -1 -9 -1 153.64 7.28
 1 -9 2 724.89 20.14
 1 9 2 734.14 20.2
 1 -9 2 749.09 19.75
 1 9 2 715.66 19.7
 -1 -9 -2 712.93 19.82
 -1 9 -2 661.48 20.49
 1 -9 2 686.75 20.76
 1 9 3 255.55 9.74
 1 -9 3 261.5 9.86
 -1 -9 -3 256.2 9.55
 1 -9 3 222.41 9.93
 -1 9 -3 232.51 10.39
 1 -9 3 260.23 9.58
 1 9 3 260.04 9.43
 1 9 4 320.45 11.24
 1 -9 4 315.76 11.36
 -1 -9 -4 334.25 11.38
 -1 9 -4 305.61 12.6
 1 -9 4 332.43 11.51
 1 9 4 324.85 10.98
 1 9 5 1.13 0.6
 -1 -9 -5 1.7 0.64
 -1 -9 -5 1.42 0.54
 1 -9 5 1.4 0.74
 1 9 5 1.53 0.56
 1 9 5 1.51 0.62
 1 -9 5 1.94 0.88
 1 -9 5 0.55 0.31
 -1 -9 -5 -0.11 0.62
 1 9 5 0.74 0.37
 -1 -9 -5 0.2 0.32
 -1 9 -5 0.43 0.3
 -1 -9 -5 1.9 0.67
 1 9 5 -0.02 0.64
 -1 -9 -5 0.61 0.43
 -1 9 -5 0.39 0.45
 -1 -9 -5 0.65 0.37
 1 9 5 0.18 0.21
 1 -9 6 12.05 1.97
 1 -9 6 13.07 2.07
 1 9 6 9.94 1.35
 -1 9 -6 11.58 1.4
 1 9 6 10.13 1.39
 1 9 6 10.62 1.27
 -1 -9 -6 10.02 1.74
 -1 -9 -6 11.05 1.5
 -1 -9 -6 9.49 1.37
 -1 9 -6 12.52 2.36
 -1 -9 -6 7.3 1.19
 -1 -9 -6 9.03 1.29
 -1 -9 -6 9.05 1.33
 1 9 7 2.72 0.7
 1 9 7 3.45 0.83
 -1 -9 -7 3.15 0.82
 1 9 7 3.2 0.84
 -1 9 -7 2.69 0.66
 -1 -9 -7 3.97 1.12
 -1 -9 -7 3.37 0.76
 -1 -9 -7 6.03 1.05
 -1 -9 -7 3.42 0.78
 -1 -9 -7 3.09 0.79
 1 9 8 0.64 0.44
 -1 -9 -8 1.25 0.53
 1 9 8 -0.02 0.26
 -1 -9 -8 -0.1 0.69
 -1 9 -8 0.84 0.48
 -1 -9 -8 0.5 0.35
 -1 -9 -8 0.71 0.36
 -1 -9 -9 37.18 2.38
 -1 9 -9 37.08 2.48
 1 9 9 34.68 2.39
 -1 -9 -9 38.7 2.51
 -1 -9 -9 36.74 2.28
 1 9 9 37.15 2.52
 -1 9 -9 37.21 2.41
 -1 -9 -9 34.7 2.47
 -1 9 -10 19.44 1.49
 1 9 10 17.6 1.55
 -1 -9 -10 20.11 1.67
 -1 -9 -10 18.08 1.53
 1 9 10 18.62 1.54
 -1 9 -10 18.76 1.57
 -1 9 -10 17.79 1.48
 -1 -9 -10 18.55 1.47
 -1 -9 -11 3.45 0.58
 1 9 11 3.17 0.57
 -1 9 -11 4.55 0.63
 -1 9 -11 3.27 0.57
 -1 9 -11 3.96 0.63
 -1 -9 -11 3.93 0.63
 -1 -10 11 22.54 1.48
 1 -10 -11 22.98 1.47
 1 -10 -11 23.17 1.45
 1 10 -11 25.84 1.6
 -1 10 11 22.89 1.49
 1 -10 -10 0.56 0.34
 -1 10 10 0.3 0.24
 1 -10 -10 0.24 0.21
 -1 10 10 -0.25 0.38
 1 10 -10 0.17 0.27
 -1 -10 10 0.04 0.22
 -1 -10 10 -0.08 0.24
 1 -10 -10 -0.17 0.22
 1 -10 -10 -0.24 0.33
 -1 -10 9 4.63 0.8
 -1 10 9 5.74 0.85
 -1 10 9 5.42 0.77
 -1 10 9 5.65 0.84
 1 10 -9 4.64 0.77
 1 10 -9 5.01 0.87
 -1 10 9 4.24 0.76
 1 -10 -9 4.92 0.82
 1 -10 -9 4.64 0.8
 -1 10 9 4.34 0.81
 1 -10 -9 5.23 0.84
 1 -10 -9 5.36 0.9
 1 10 -9 5.54 0.89
 1 10 -8 20.97 1.81
 1 10 -8 19.34 1.82
 -1 10 8 21.07 1.92
 -1 10 8 19.97 1.86
 -1 10 8 22.8 1.88
 -1 10 8 22.14 1.8
 -1 10 8 21.88 1.84
 1 -10 -8 22.31 2
 1 -10 -8 23.02 1.99
 1 -10 -8 21.62 1.93
 -1 10 7 53.92 3.3
 1 10 -7 58.7 3.45
 1 10 -7 54.65 3.14
 -1 10 7 54.37 3.14
 -1 10 7 55.88 3.18
 -1 10 7 56.91 3.33
 -1 -10 7 54.05 3.43
 1 -10 -7 57.83 4.19
 -1 10 7 54.91 3.16
 1 -10 -7 56.18 3.29
 1 -10 -7 53.41 3.28
 1 10 -6 27.21 2.2
 -1 10 6 28.47 2.24
 -1 -10 6 30.8 2.7
 1 -10 -6 31.15 2.99
 -1 10 6 29.64 2.29
 -1 10 6 26.57 2.23
 1 10 -6 28.74 2.44
 -1 10 6 29.66 2.28
 1 -10 -6 25.32 2.2
 -1 10 6 25.08 2.22
 1 -10 -6 29.46 2.3
 -1 10 5 6.14 1.07
 -1 10 5 6.9 1.09
 1 -10 -5 6.54 1.41
 -1 10 5 7.11 1.16
 -1 -10 5 3.72 0.91
 -1 10 5 6.55 1.07
 1 10 -5 7.41 1.13
 1 10 -5 6.48 1.12
 1 10 -5 8.82 1.96
 -1 10 5 9.5 1.81
 1 10 -5 6.77 1.24
 -1 -10 5 5.25 1.33
 1 -10 -5 5.3 0.99
 1 10 -4 9.17 1.44
 1 10 -4 10.52 2.04
 -1 10 4 10.47 1.43
 1 -10 -4 9.8 1.72
 -1 10 4 8.74 1.28
 -1 10 4 8.16 1.28
 -1 10 4 9.21 1.25
 -1 -10 4 7.44 1.44
 1 10 -4 11.04 1.44
 -1 10 4 10.04 1.77
 -1 10 3 0.39 0.49
 1 10 -3 1.58 0.92
 -1 -10 3 0 0.38
 1 10 -3 -0.04 0.43
 1 10 -3 1 0.54
 -1 10 3 -0.64 0.54
 -1 10 3 0.47 0.34
 -1 10 3 -0.03 0.29
 1 10 -3 0.46 0.43
 -1 10 3 -0.44 0.34
 -1 10 3 -1.07 0.59
 1 -10 -3 0.96 0.63
 1 10 -2 228 9.26
 1 -10 -2 224.97 9.27
 -1 10 2 213.31 8.8
 -1 -10 2 218.81 8.65
 -1 -10 2 202.52 9.36
 1 10 -1 25.71 2.81
 -1 -10 1 27.38 3.07
 -1 -10 1 28.01 2.61
 1 -10 -1 25.77 2.82
 1 10 -1 22.58 2.78
 -1 10 1 24.33 2.63
 -1 10 0 30.79 2.95
 -1 -10 0 26.74 2.97
 1 10 0 27.35 3.01
 -1 -10 0 31.81 2.63
 -1 -10 0 32.34 3.26
 1 10 0 29.3 3.05
 1 -10 0 26.6 2.93
 1 10 1 50.28 3.99
 -1 10 -1 48.12 3.71
 -1 -10 -1 45.1 3.83
 1 -10 1 47.66 4.11
 1 10 1 43.16 3.63
 -1 -10 -1 49.43 3.9
 -1 -10 -1 48.57 3.13
 -1 -10 -2 5.03 1
 1 10 2 2.86 0.73
 1 10 2 2.55 0.74
 -1 10 -2 4.44 1.01
 1 10 2 1.6 0.7
 -1 10 -2 3.6 1.33
 -1 -10 -2 2.78 0.91
 1 -10 2 5.02 1.4
 1 10 2 3.28 0.76
 1 10 2 2.98 0.79
 1 10 2 1.71 0.68
 1 -10 2 1.96 0.84
 -1 -10 -2 2.17 0.85
 -1 -10 -2 3.66 0.92
 -1 -10 -3 53.68 3.34
 -1 -10 -3 50.62 3.95
 1 10 3 53.55 3.39
 -1 -10 -3 56.03 3.37
 -1 10 -3 51.45 4.52
 1 10 3 54.04 3.41
 1 10 3 56.65 3.9
 1 10 3 52.85 3.17
 1 -10 3 50.59 4.11
 1 10 3 53.64 3.15
 -1 -10 -3 55.23 3.52
 -1 10 -3 60.28 3.73
 1 10 3 55.08 4.1
 1 10 4 83.7 4.33
 -1 -10 -4 84.72 4.3
 1 -10 4 93.35 5.57
 -1 -10 -4 91.68 4.47
 -1 10 -4 90.11 6.16
 1 10 4 87.57 4.18
 1 10 4 93.69 4.56
 1 -10 4 92.81 5.55
 -1 10 -4 85.7 4.54
 -1 -10 -4 89.58 4.44
 1 10 4 83.67 5.08
 -1 -10 -4 89.75 4.59
 -1 -10 -4 97.61 5.57
 -1 -10 -5 2.4 0.69
 -1 10 -5 4.15 0.98
 -1 -10 -5 4.15 1
 1 -10 5 4.2 1
 1 10 5 2.82 0.68
 -1 -10 -5 3.9 0.93
 -1 10 -5 3.86 0.83
 1 10 5 3.97 0.86
 -1 -10 -5 3.22 0.8
 -1 -10 -5 4.01 0.88
 -1 -10 -6 54.4 4.03
 -1 -10 -6 62.11 3.59
 1 10 6 59.65 3.51
 -1 10 -6 67.15 3.6
 1 10 6 60.08 3.24
 -1 -10 -6 53.53 3.34
 -1 -10 -6 55.82 3.46
 -1 -10 -6 59.48 3.41
 -1 -10 -7 40.69 3.38
 -1 -10 -7 40.72 2.78
 -1 -10 -7 39.57 2.68
 1 10 7 41.54 2.77
 1 10 7 40.37 2.5
 -1 10 -7 40.86 2.59
 -1 -10 -7 39.93 2.78
 -1 -10 -7 41.21 2.61
 -1 -10 -7 40.19 2.68
 -1 -10 -8 17.77 1.7
 -1 -10 -8 15.86 1.52
 1 10 8 19.44 1.75
 -1 -10 -8 14.37 1.5
 -1 10 -8 17.91 1.68
 -1 -10 -8 16.69 1.61
 -1 -10 -9 34.88 2.15
 -1 10 -9 32.54 2.13
 -1 -10 -9 31.74 1.94
 -1 -10 -9 34.35 2.18
 -1 10 -9 31.88 2.06
 -1 -10 -9 30.63 1.98
 1 10 9 34.71 2.18
 -1 -10 -10 36.46 2
 -1 10 -10 37.38 2.07
 -1 10 -10 38.32 2.04
 1 10 10 35.78 1.98
 1 10 10 37.67 2.02
 -1 -10 -10 38.18 2.06
 1 -11 -10 16.87 1.17
 -1 11 10 16.84 1.23
 1 -11 -10 17.67 1.28
 -1 11 10 16.08 1.02
 1 11 -10 19.29 1.36
 -1 -11 10 16.65 1.2
 1 -11 -10 17.66 1.29
 1 -11 -10 18.68 1.29
 1 -11 -9 6.68 0.91
 1 -11 -9 5.3 0.75
 -1 -11 9 5.07 0.76
 -1 11 9 5.45 0.74
 1 11 -9 6.3 0.88
 1 11 -9 5.6 0.85
 -1 11 9 5.48 0.71
 -1 11 9 6.4 0.86
 -1 -11 9 6.76 0.93
 1 -11 -9 5.68 0.81
 1 -11 -9 5.61 0.82
 1 11 -8 149.4 5.58
 1 -11 -8 144.8 5.26
 -1 11 8 143 5.03
 -1 11 8 144.04 5.01
 -1 11 8 137.82 5.2
 -1 11 8 141.5 4.95
 1 -11 -8 146.19 5.32
 1 -11 -8 140.81 5.08
 1 -11 -8 150.83 5.07
 1 -11 -8 141.17 5.21
 -1 11 7 253.27 8.07
 -1 11 7 254.63 7.85
 -1 11 7 254.52 7.85
 1 -11 -7 263.44 8.21
 1 11 -7 269.11 8.65
 -1 -11 7 271.51 8.82
 1 -11 -7 256.06 7.85
 1 -11 -7 246.93 7.97
 -1 11 7 255.5 7.86
 -1 11 6 44.3 2.76
 1 -11 -6 45.05 2.89
 -1 11 6 42.26 2.68
 1 11 -6 46.96 3.18
 1 11 -6 47.05 2.89
 -1 11 6 45.32 2.78
 -1 11 6 40.09 2.73
 -1 -11 6 48.03 3.43
 1 -11 -6 43.73 2.8
 1 11 -5 24.17 2.09
 -1 -11 5 20.74 2.07
 1 11 -5 18.78 2.06
 -1 -11 5 20.64 2.35
 -1 11 5 21.41 1.94
 -1 11 5 21.07 1.86
 -1 11 5 21.01 1.95
 -1 11 5 21.33 1.93
 1 -11 -5 22.4 2.01
 1 -11 -5 19.23 1.82
 -1 -11 4 11.77 1.84
 1 11 -4 12.73 1.68
 1 11 -4 14.43 1.68
 -1 11 4 13.61 1.58
 -1 11 4 13.77 1.52
 1 -11 -4 15.42 1.65
 -1 11 4 15.95 1.72
 -1 11 3 14.16 1.55
 1 -11 -3 15.36 2.18
 -1 11 3 13.57 1.46
 1 11 -3 15.42 1.83
 1 11 -3 14.26 1.78
 -1 11 3 13.15 1.67
 -1 -11 3 14.57 2
 -1 11 3 11.58 1.53
 -1 11 2 97.5 4.4
 1 11 -2 94.36 5.02
 1 -11 -2 93.35 5.69
 -1 11 2 93.45 4.86
 -1 -11 2 97.39 5.23
 -1 11 2 92.81 4.25
 1 11 -2 106.2 4.83
 1 11 -1 3.55 0.91
 -1 11 1 3.66 0.75
 -1 11 1 2.33 0.77
 -1 11 1 3.75 0.83
 1 11 -1 2.81 0.87
 1 -11 -1 2.61 0.95
 -1 -11 1 3.22 0.93
 1 11 -1 1.49 0.62
 -1 -11 1 2.91 0.97
 1 11 0 96.91 5.72
 -1 -11 0 88.42 4.91
 -1 11 0 80.23 4.95
 1 11 0 81.84 4.78
 1 11 0 91.31 4.61
 -1 11 0 99.05 4.62
 -1 -11 0 88.78 5.53
 -1 -11 0 91.97 4.63
 1 11 0 94 4.62
 1 -11 0 93.7 5.78
 -1 -11 0 91.33 4.51
 1 11 1 44.98 3.67
 -1 -11 -1 50.15 3.13
 -1 -11 -1 45.57 3.3
 1 -11 1 46.81 4.07
 1 11 1 45.77 3.32
 1 11 1 43.85 2.96
 1 11 1 46.02 3.32
 1 11 1 48.54 3.08
 -1 -11 -1 43.31 2.95
 -1 11 -1 43.17 3.45
 -1 -11 -1 48.01 3.11
 1 11 2 47.27 3.6
 1 11 2 46.13 3.18
 1 -11 2 45.75 4.15
 1 11 2 46.51 2.92
 -1 -11 -2 45.91 3
 1 11 2 45.32 3.17
 -1 -11 -2 43.01 3.13
 1 11 2 44.96 2.86
 -1 -11 -2 45.76 3.03
 -1 11 -2 48.9 3.6
 -1 -11 -3 5.59 1.01
 -1 -11 -3 7.25 1.15
 1 11 3 6.12 1.11
 -1 11 -3 7.68 1.34
 1 11 3 5.87 1.09
 1 11 3 5.35 0.98
 -1 -11 -3 6.81 1.17
 -1 -11 -3 7.01 1.22
 1 11 3 4.82 0.85
 -1 11 -4 -0.1 0.28
 -1 -11 -4 0.71 0.44
 -1 -11 -4 0.84 0.64
 1 11 4 0.1 0.42
 1 11 4 0.02 0.26
 -1 -11 -4 0.16 0.24
 1 11 4 1.52 0.53
 1 11 4 0.42 0.4
 -1 -11 -4 0.66 0.43
 1 -11 4 0.17 0.37
 -1 -11 -5 264.37 8.52
 1 11 5 257.14 8.51
 1 11 5 276.2 8.36
 1 11 5 263.41 8.61
 1 -11 5 267.99 9.25
 -1 11 -5 292.38 9.28
 -1 -11 -5 283.87 8.82
 -1 -11 -5 261.55 8.69
 -1 -11 -5 273.32 8.72
 -1 -11 -6 81.46 3.97
 1 11 6 86.65 4.13
 -1 -11 -6 83.39 4.11
 -1 11 -6 94.88 4.32
 1 11 6 83.45 3.82
 1 11 6 83.92 4.04
 -1 -11 -6 88.11 4.16
 -1 -11 -6 87.72 4.06
 -1 -11 -7 74.62 3.41
 -1 -11 -7 76.66 3.63
 1 11 7 77.71 3.67
 1 11 7 75.39 3.63
 -1 11 -7 78.99 3.61
 1 11 7 76.66 3.35
 -1 -11 -7 75.87 3.69
 -1 -11 -7 77.64 3.69
 -1 -11 -7 76.09 3.46
 -1 -11 -8 15.21 1.39
 -1 11 -8 15.92 1.46
 -1 -11 -8 14.65 1.32
 -1 11 -8 14.9 1.27
 1 11 8 12.65 1.09
 1 11 8 13.3 1.29
 -1 11 -8 15.26 1.38
 -1 -11 -8 15.22 1.37
 -1 -11 -8 15.84 1.35
 1 11 8 15.95 1.42
 -1 -11 -9 29.52 1.68
 -1 11 -9 32.21 1.86
 -1 11 -9 33.61 1.95
 -1 -11 -9 33.41 1.87
 1 11 9 32 1.83
 -1 -11 -9 31.47 1.78
 1 11 9 34.53 1.87
 -1 12 9 9.53 0.79
 1 12 -9 10.44 0.97
 1 -12 -9 9.71 0.88
 1 -12 -9 9.72 0.9
 -1 -12 9 10.24 0.97
 1 -12 -9 10.63 0.92
 1 -12 -8 18.91 1.42
 1 -12 -8 17.5 1.36
 1 12 -8 17.27 1.52
 1 -12 -8 18.46 1.34
 -1 12 8 18.72 1.3
 -1 12 8 19.12 1.32
 1 12 -8 19.51 1.54
 -1 -12 8 18.95 1.6
 1 -12 -8 18 1.43
 1 -12 -7 81.52 3.51
 1 -12 -7 84.34 3.59
 1 12 -7 73.37 3.75
 -1 12 7 83.1 3.43
 -1 -12 7 86.6 3.76
 -1 12 7 85.07 3.42
 -1 12 7 81.51 3.4
 1 -12 -7 85.8 3.52
 1 -12 -7 79.73 3.4
 1 -12 -7 83.78 3.68
 1 -12 -6 135.89 5.07
 1 12 -6 115.44 5.15
 -1 12 6 135.36 4.87
 1 -12 -6 132.02 4.92
 -1 12 6 132.17 4.87
 1 -12 -6 135.23 5.2
 -1 12 6 133.77 4.85
 -1 -12 6 116.62 5.51
 1 -12 -6 132.31 4.81
 -1 -12 5 14.47 1.61
 1 12 -5 20.61 1.98
 -1 -12 5 14.74 1.86
 -1 12 5 20.81 1.74
 1 12 -5 15.07 1.59
 1 -12 -5 17.97 1.63
 1 -12 -5 20.24 1.84
 -1 12 5 17.97 1.65
 1 12 -4 0.07 0.42
 -1 12 4 -0.43 0.37
 1 12 -4 0.52 0.38
 -1 -12 4 -0.06 0.35
 -1 12 4 0.16 0.24
 -1 -12 4 -0.54 0.47
 1 -12 -4 -0.19 0.3
 1 12 -3 0 0.24
 -1 -12 3 0.41 0.37
 1 12 -3 0.16 0.44
 -1 -12 3 -0.9 0.62
 -1 12 3 -0.02 0.22
 1 -12 -3 -0.2 0.23
 -1 12 3 -0.55 0.45
 -1 12 2 4.82 0.88
 1 12 -2 5.01 0.91
 -1 -12 2 5.44 1.13
 1 12 -2 2.88 0.77
 -1 -12 1 45.03 3.07
 1 12 -1 41.66 3.13
 1 12 -1 46.19 2.94
 -1 12 1 43.72 3.31
 1 12 -1 46.14 3.03
 1 12 0 0.59 0.35
 -1 12 0 0.31 0.43
 -1 -12 0 1.65 0.55
 1 12 0 1.52 0.57
 -1 -12 0 0.9 0.42
 -1 -12 0 0.5 0.33
 1 12 1 22.91 1.95
 1 12 1 22.23 1.93
 1 12 1 20.06 2.04
 -1 -12 -1 23.62 2.03
 -1 12 -1 21.38 2.34
 -1 -12 -1 22.85 1.98
 -1 -12 -1 22.66 2.12
 -1 -12 -2 0.77 0.35
 -1 12 -2 0.17 0.49
 1 12 2 1.01 0.41
 1 12 2 0.39 0.27
 1 12 2 0.59 0.26
 -1 -12 -2 1.34 0.55
 -1 -12 -2 0.25 0.29
 1 -12 2 0.94 0.6
 -1 -12 -3 0.69 0.34
 1 12 3 1.44 0.61
 1 12 3 0.59 0.38
 1 -12 3 1.21 0.5
 1 12 3 0.53 0.23
 1 12 3 0.67 0.4
 -1 12 -3 0.02 0.48
 -1 -12 -3 1.36 0.61
 -1 -12 -3 1.21 0.47
 1 12 4 17.78 1.72
 -1 12 -4 17.91 1.95
 -1 -12 -4 18.74 1.71
 1 12 4 17.5 1.68
 1 12 4 18.32 1.63
 -1 12 -4 17.46 1.83
 1 -12 4 14.11 1.81
 -1 -12 -4 18.01 1.73
 -1 -12 -4 17.85 1.64
 -1 -12 -4 18.96 1.79
 -1 -12 -5 17.29 1.61
 1 12 5 15.64 1.54
 -1 12 -5 16.92 1.71
 1 12 5 15.72 1.46
 1 -12 5 12.93 1.63
 1 12 5 18.62 1.69
 -1 -12 -5 15.78 1.52
 -1 -12 -5 19.5 1.73
 -1 -12 -5 17.5 1.67
 1 12 6 92.84 3.77
 -1 12 -6 96.74 4.2
 1 12 6 103.79 4.17
 -1 -12 -6 96.53 3.79
 -1 -12 -6 102.25 4.12
 -1 -12 -6 105.22 4.26
 -1 -12 -6 103.29 4.06
 1 12 6 100.01 4.09
 1 12 7 184.45 5.78
 -1 -12 -7 181.9 5.55
 -1 -12 -7 187.04 5.87
 1 12 7 180.7 5.4
 -1 12 -7 186.59 5.82
 1 12 7 186.92 5.8
 -1 12 -7 192.95 6.16
 -1 -12 -7 188.06 5.77
 -1 -12 -7 182.48 5.5
 -1 -12 -8 3.01 0.5
 -1 -12 -8 3.1 0.52
 -1 12 -8 2.71 0.52
 1 12 8 2.45 0.48
 -1 12 -8 3.08 0.54
 1 12 8 3.22 0.53
 -1 12 -8 2.7 0.51
 1 -13 -7 6.29 0.71
 1 13 -7 7.14 0.86
 -1 -13 7 6 0.75
 1 13 -7 6.32 0.81
 1 -13 -7 7.34 0.82
 -1 13 7 8.58 0.81
 -1 -13 7 8.08 0.94
 1 -13 -7 7.58 0.8
 1 -13 -7 7.53 0.78
 -1 -13 6 3.47 0.68
 1 -13 -6 3.44 0.58
 -1 13 6 3.65 0.56
 1 -13 -6 4 0.69
 1 -13 -6 4.1 0.63
 1 13 -6 3.8 0.68
 1 -13 -6 4.41 0.69
 1 13 -5 31.65 2.08
 1 -13 -5 28.83 1.9
 -1 13 5 31.38 1.89
 1 -13 -5 29.49 1.94
 -1 -13 5 30.82 2.05
 1 -13 -5 30.56 1.98
 -1 13 4 20.31 1.56
 1 13 -4 20.22 1.65
 1 -13 -4 20.99 1.63
 1 -13 -4 21.63 1.71
 1 -13 -4 18.21 1.52
 -1 -13 4 17.72 1.63
 1 13 -4 15.67 1.45
 -1 -13 3 36.33 2.57
 1 13 -3 32.09 2.22
 -1 13 3 36.8 2.45
 1 -13 -3 35.57 2.17
 1 13 -3 37.69 2.26
 -1 13 3 38.15 2.18
 -1 -13 3 37.96 2.45
 -1 -13 3 37.51 2.48
 -1 -13 2 0.17 0.27
 -1 13 2 0.78 0.47
 1 13 -2 0.38 0.33
 1 13 -2 0.51 0.34
 -1 -13 2 0.45 0.39
 -1 13 2 0.16 0.33
 -1 -13 2 0.52 0.31
 -1 -13 1 2.32 0.69
 1 -13 -1 1.21 0.51
 -1 -13 1 1.68 0.53
 1 13 -1 1.17 0.49
 -1 13 1 0.76 0.29
 -1 13 0 -0.29 0.48
 -1 -13 0 0 0.26
 -1 -13 0 -0.26 0.36
 1 -13 0 0.04 0.25
 1 13 0 0.46 0.37
 -1 13 -1 0.6 0.28
 1 13 1 0.19 0.31
 1 13 1 0.42 0.39
 1 13 1 0.36 0.19
 1 -13 1 0.94 0.52
 -1 -13 -1 0.88 0.37
 -1 -13 -1 0.59 0.32
 -1 13 -2 0.41 0.37
 -1 13 -2 0 0.21
 1 -13 2 0.02 0.26
 1 13 2 0.34 0.37
 1 13 2 -0.25 0.22
 1 13 2 -0.01 0.26
 -1 -13 -2 0.12 0.21
 -1 -13 -2 -0.02 0.25
 -1 -13 -2 -0.08 0.23
 -1 13 -3 46.86 3.04
 -1 -13 -3 57.77 3.02
 1 13 3 54.64 2.93
 1 13 3 55.1 2.76
 -1 -13 -3 50.84 2.66
 -1 -13 -3 56.14 2.9
 -1 -13 -3 59.21 2.74
 -1 13 -3 59.05 3.03
 -1 13 -4 28.55 2
 -1 -13 -4 23.83 1.84
 -1 -13 -4 27.97 1.86
 1 13 4 25.71 1.87
 1 13 4 26.65 1.77
 -1 -13 -4 26.28 1.85
 -1 -13 -5 -0.02 0.18
 -1 -13 -5 -0.03 0.16
 -1 13 -5 0.58 0.23
 1 13 5 0.54 0.28
 1 13 5 -0.21 0.34
 -1 -13 -5 0.56 0.34
 -1 -13 -5 0.09 0.32
 -1 13 -6 55.57 2.6
 1 13 6 64.59 2.69
 1 13 6 61.15 2.45
 -1 -13 -6 59.33 2.5
 -1 -13 -6 65.58 2.75
 -1 13 -6 52.55 2.64
 1 13 7 11.2 0.89
 -1 13 -7 10.4 0.92
 -1 -13 -7 12.33 0.95
 -1 14 5 34.23 1.78
 -1 -14 5 35.49 1.86
 -1 -14 5 36.05 1.82
 1 14 -5 34.28 1.66
 -1 14 5 30.96 1.54
 1 -14 -5 33.61 1.7
 1 -14 -4 51 2.15
 -1 14 4 53.85 2.47
 -1 -14 4 54.12 2.38
 1 14 -4 49.78 2.16
 -1 14 4 51.3 2.16
 1 -14 -4 53.1 2.36
 -1 14 3 12.15 1.13
 1 14 -3 10.79 0.93
 -1 14 3 9.47 0.86
 1 -14 -3 12.04 1.08
 -1 -14 3 10.94 1.07
 1 14 -2 22.08 1.46
 -1 14 2 24.55 1.68
 1 -14 -2 24.52 1.58
 -1 -14 2 24.95 1.67
 -1 -14 2 24.97 1.62
 -1 14 1 0.69 0.27
 -1 -14 1 1.58 0.41
 -1 14 1 1.92 0.39
 -1 -14 1 1.57 0.4
 1 14 -1 1.13 0.36
 -1 14 0 10.44 0.97
 -1 -14 0 11.06 1.09
 -1 -14 0 10.44 1.06
 1 14 0 9.58 0.96
 -1 14 0 9.28 1.02
 -1 14 -1 12.59 1.25
 1 14 1 12.61 1.12
 -1 -14 -1 12.79 1.07
 -1 -14 -1 11.81 1.09
 -1 14 -1 11.51 1.03
 -1 -14 -1 12.18 1.14
 -1 -14 -2 111.73 3.81
 1 14 2 103.56 3.7
 -1 14 -2 107.15 3.72
 -1 -14 -2 105.69 3.84
 -1 -14 -2 108.33 3.69
 1 14 3 4.07 0.6
 -1 14 -3 4.02 0.6
 1 -14 3 2.96 0.49
 -1 -14 -3 4.35 0.63
 -1 -14 -3 4.9 0.66
 -1 -14 -3 3.88 0.51
 -1 14 -4 26.87 1.51
 1 14 4 26.49 1.5
 -1 -14 -4 25.93 1.43
 -1 -14 -4 27.51 1.54
 -2 0 15 -0.01 0.18
 2 0 -15 -0.14 0.22
 -2 0 15 0.18 0.32
 -2 0 14 7.38 1.08
 2 0 -14 6.43 0.92
 -2 0 14 8.11 1.07
 -2 0 14 7.12 1.03
 2 0 -14 6.98 0.97
 -2 0 13 0.26 0.4
 2 0 -13 0.27 0.47
 -2 0 13 0.74 0.53
 2 0 -13 0.26 0.52
 2 0 -13 0.06 0.23
 2 0 -13 0.27 0.29
 -2 0 13 -0.54 0.6
 -2 0 12 67.93 4.17
 -2 0 12 79.92 4.51
 -2 0 12 79.52 4.85
 2 0 -12 76.71 4.79
 -2 0 12 72.22 5.34
 -2 0 12 82.86 4.48
 2 0 -12 72.33 4.13
 2 0 -12 75.24 3.71
 2 0 -12 75.95 3.95
 2 0 -12 75.11 4.21
 -2 0 12 63.17 4.11
 -2 0 11 0.18 0.3
 -2 0 11 0.38 0.51
 -2 0 11 -0.64 0.68
 -2 0 11 -0.46 0.46
 2 0 -11 1.37 0.71
 -2 0 11 0.31 0.45
 -2 0 11 -0.65 0.62
 2 0 -11 -0.05 0.44
 2 0 -11 0.32 0.76
 2 0 -11 -0.11 0.38
 -2 0 11 0.39 0.36
 2 0 -11 -0.06 0.34
 2 0 -11 0.84 0.39
 -2 0 11 -0.35 0.64
 -2 0 10 14.26 2.11
 2 0 -10 14.85 2.13
 -2 0 9 0.15 0.37
 2 0 -9 -0.03 0.42
 2 0 -8 284.89 9.72
 -2 0 8 288.88 9.64
 -2 0 7 0.11 0.39
 2 0 -7 0.35 0.4
 2 0 -6 1347.83 29.36
 -2 0 6 1289.97 29.62
 -2 0 5 0 0.27
 -2 0 5 0.04 0.29
 2 0 -5 0.23 0.16
 2 0 -5 -0.31 0.31
 -2 0 4 13.85 1.47
 -2 0 4 14.57 1.23
 2 0 -4 12.41 1.13
 2 0 -4 15.84 1.67
 2 0 -4 14.42 1.16
 -2 0 4 13.13 1.13
 -2 0 3 0.29 0.22
 2 0 -3 0.1 0.28
 2 0 -3 -0.06 0.24
 -2 0 3 -0.07 0.19
 2 0 -3 -0.24 0.19
 -2 0 2 8547.82 181.8
 2 0 -2 9999 180.52
 2 0 -2 9463.69 180.42
 -2 0 2 8937.28 180.43
 -2 0 2 8513.56 180.38
 2 0 -2 8320.16 180.51
 2 0 -1 0.34 0.21
 -2 0 1 0.18 0.23
 2 0 0 4800.1 89.61
 -2 0 0 4714.48 89.27
 2 0 1 0.18 0.29
 2 0 1 -0.18 0.29
 -2 0 -1 0.03 0.25
 -2 0 -1 0.13 0.22
 -2 0 -1 -0.23 0.26
 2 0 1 0.03 0.19
 2 0 1 0.13 0.23
 2 0 2 257.98 7.55
 2 0 2 305.62 8.84
 2 0 2 267.12 7.52
 -2 0 -2 261.05 8.11
 2 0 2 270.04 8
 -2 0 -2 298.63 7.68
 -2 0 -2 269.54 7.43
 -2 0 -3 -0.15 0.36
 2 0 3 -0.48 0.48
 -2 0 -3 0.07 0.25
 2 0 3 -0.29 0.23
 2 0 3 -0.33 0.32
 -2 0 -3 -0.2 0.26
 2 0 3 0.16 0.2
 -2 0 -3 0.36 0.22
 2 0 4 1083.47 23.23
 -2 0 -4 1058.11 23.71
 2 0 4 1022.22 23.13
 2 0 4 1034 23.43
 -2 0 -5 -0.36 0.52
 -2 0 -5 0.11 0.26
 2 0 5 -0.22 0.28
 2 0 5 -0.45 0.35
 -2 0 -5 -0.31 0.45
 -2 0 -6 235.06 8.39
 -2 0 -6 228.17 7.69
 -2 0 -6 209.06 8.68
 2 0 6 249.89 8.96
 2 0 6 226.96 7.71
 2 0 6 228.74 8.22
 2 0 7 0.11 0.33
 -2 0 -7 -0.15 0.42
 2 0 7 0.35 0.48
 2 0 7 -0.47 0.49
 -2 0 -8 39.48 3.21
 2 0 8 39.11 3.58
 2 0 8 37.81 3.02
 2 0 8 41.78 3.64
 -2 0 -9 -0.04 0.31
 2 0 9 -0.4 0.64
 2 0 9 1.59 0.84
 2 0 9 0.42 0.55
 2 0 9 0.2 0.54
 2 0 10 103.61 6.62
 2 0 10 122.23 5.99
 -2 0 -10 108.92 5.27
 2 0 10 111.68 6.94
 -2 0 -10 106.59 5.1
 -2 0 -10 115.99 5.22
 -2 0 -11 0.38 0.39
 2 0 11 -0.54 0.56
 2 0 11 0.06 0.32
 -2 0 -11 0.18 0.39
 -2 0 -11 0.39 0.39
 2 0 12 13.78 1.5
 -2 0 -12 10.99 1.29
 -2 0 -12 14.01 1.54
 -2 0 -13 -0.25 0.18
 2 0 13 0.08 0.19
 2 0 13 -0.05 0.21
 2 0 14 3.38 0.55
 2 0 14 3.04 0.5
 -2 0 -14 2.68 0.42
 -2 0 -14 3.57 0.53
 2 1 -15 43.6 2.16
 -2 1 15 48.96 2.22
 -2 -1 15 51.76 2.44
 -2 -1 15 49.6 2.4
 2 -1 -15 47.73 2.16
 2 1 -15 50.27 2.37
 2 -1 -15 49.01 2.36
 -2 1 15 48.67 2.35
 -2 -1 15 48.53 2.51
 2 1 -14 -0.05 0.32
 -2 -1 14 0.3 0.29
 -2 1 14 0.47 0.41
 -2 1 14 0.23 0.29
 2 1 -14 0 0.31
 2 -1 -14 0.22 0.32
 -2 1 14 -0.02 0.26
 2 1 -14 -0.33 0.26
 -2 -1 14 0.07 0.27
 2 -1 -14 0.14 0.25
 -2 -1 13 23.39 2.43
 2 -1 -13 22.55 1.87
 -2 1 13 23.29 2.07
 2 1 -13 22.56 2.08
 -2 -1 13 24.35 2.24
 2 1 -13 24.75 2.02
 2 -1 -13 22.79 1.95
 -2 -1 13 21.81 2.12
 -2 1 13 24.98 2.24
 2 1 -13 19.94 2.26
 -2 1 13 23.3 2.1
 -2 -1 13 20.33 2.11
 -2 -1 13 19.46 2.07
 -2 -1 12 25.42 2.58
 -2 1 12 25.76 2.51
 -2 -1 12 27.28 2.4
 2 1 -12 28.29 2.45
 -2 -1 12 26.17 2.39
 -2 -1 12 21.95 2.31
 2 -1 -12 24.18 2.66
 2 -1 -12 25.98 2.15
 -2 1 12 24.83 3.08
 -2 -1 12 24.58 2.97
 2 1 -12 25.87 2.43
 -2 -1 12 20.57 2.21
 -2 1 12 24.12 2.34
 2 -1 -12 26.16 2.13
 2 1 -12 20.85 1.96
 2 -1 -12 23.82 2.11
 -2 1 12 26.82 2.4
 2 1 -12 26.89 2.61
 -2 -1 12 22.39 2.33
 2 -1 -11 20.32 2.38
 -2 -1 11 21.58 2.07
 -2 1 11 17.32 2.02
 2 -1 -11 19.62 2.49
 -2 -1 11 21.7 2.16
 -2 1 11 20.6 2.39
 2 1 -11 16.98 1.82
 -2 1 11 18.26 2.5
 -2 1 11 19.08 2.64
 -2 -1 11 19.47 2.55
 2 -1 -11 16.3 1.9
 2 1 -11 18.73 1.99
 -2 1 11 21.61 2.2
 2 1 -11 19.15 2.44
 -2 -1 11 20.5 2.22
 2 -1 -11 19.73 1.84
 -2 1 11 20.23 2.19
 -2 1 11 20.73 2.12
 2 1 -11 18.7 1.9
 2 -1 -11 19.19 1.94
 2 1 -11 14.15 1.82
 2 -1 -11 17.23 1.75
 -2 1 11 17.13 2.08
 -2 -1 11 17.02 1.95
 2 1 -11 19.81 2.6
 2 1 -11 23.24 2.37
 -2 -1 11 20.31 2.04
 -2 1 10 20.6 2.6
 -2 1 10 27.76 2.89
 2 -1 -10 25.52 2.7
 -2 -1 10 23.98 2.63
 2 1 -10 24.82 2.78
 -2 -1 9 6.99 1.31
 -2 1 9 6.88 1.39
 2 1 -9 7.6 1.47
 2 -1 -9 8.87 1.57
 -2 1 8 3.69 0.91
 -2 -1 8 4.84 1.08
 2 1 -8 4.65 0.99
 2 -1 -8 3.59 0.95
 -2 -1 7 580.16 15.26
 2 -1 -7 542.64 15.37
 2 -1 -7 563.35 15.47
 2 -1 -7 596.13 15.37
 -2 1 7 606.56 15.86
 2 1 -7 616.08 15.44
 -2 1 6 0.6 0.3
 -2 -1 6 -0.09 0.31
 -2 1 6 0.94 0.47
 2 -1 -6 1.24 0.4
 2 -1 -6 1.46 0.57
 2 1 -6 0.76 0.37
 2 -1 -6 0.14 0.28
 2 -1 -5 84.94 3.49
 2 -1 -5 82.09 3.31
 2 -1 -5 81.9 4.19
 -2 1 5 86.84 3.82
 -2 -1 5 86.21 3.65
 2 -1 -5 88.13 3.64
 2 1 -5 81.75 3.38
 -2 1 5 81.48 3.41
 2 -1 -4 2.64 0.45
 -2 1 4 2.67 0.58
 2 1 -4 3.75 0.82
 2 1 -4 3.22 0.71
 2 -1 -4 2.14 0.61
 -2 1 4 2.66 0.56
 2 1 -4 2.8 0.49
 -2 -1 4 2.39 0.53
 2 1 -4 2.89 0.52
 2 -1 -4 2.09 0.51
 2 -1 -4 3.41 0.58
 -2 -1 4 2.67 0.64
 2 -1 -3 4.21 0.87
 2 1 -3 4.93 0.64
 2 -1 -3 4.39 0.82
 2 -1 -3 4.71 0.59
 -2 -1 3 4.96 0.85
 -2 1 3 4.85 0.68
 2 1 -3 5.54 0.97
 2 1 -2 585.41 14.88
 -2 1 2 579.87 14.48
 2 1 -2 586.13 13.01
 -2 1 2 569.04 13.04
 2 -1 -2 586.38 12.9
 -2 1 2 551.4 13.08
 -2 1 2 536.99 13.83
 2 -1 -2 578.12 14.69
 2 -1 -2 567.58 14.6
 2 1 -2 569.75 12.99
 2 -1 -2 585.21 13.02
 -2 -1 2 554.49 14.36
 2 1 -2 566.07 13.24
 2 1 -1 8265.82 154.05
 -2 1 1 8178.76 153.53
 2 -1 -1 8219.37 153.55
 2 1 -1 8527.99 151.72
 2 -1 -1 8332.29 153.91
 -2 -1 1 7769.61 153.59
 2 -1 -1 8283.56 151.71
 -2 1 0 3763.53 74.74
 2 -1 0 3473.93 72.96
 2 -1 0 3724.59 74.84
 2 -1 0 3644.12 73.94
 2 -1 0 3347.59 73.36
 2 1 0 3760.3 75.36
 -2 -1 0 3697.96 75.06
 -2 1 -1 35.55 2.29
 -2 1 -1 35.34 1.86
 2 1 1 33.89 2.47
 2 1 1 33.19 2.3
 2 1 1 33.88 2.2
 -2 -1 -1 33.53 2.38
 -2 1 -1 38.87 2.31
 2 -1 1 34.15 1.88
 -2 1 -1 34.71 1.73
 -2 -1 -1 36.89 1.85
 2 -1 1 34.11 1.92
 2 -1 2 67.71 3.45
 -2 1 -2 64.71 3.19
 -2 -1 -2 57.81 3.27
 2 -1 2 68.54 2.61
 -2 -1 -2 67.55 3
 2 -1 2 63.77 2.87
 2 1 2 61.38 3.19
 -2 1 -2 68.2 2.78
 -2 -1 -2 63.76 2.76
 2 1 2 64.62 3.59
 -2 1 -2 65.46 3.17
 2 -1 2 60.28 2.87
 -2 1 -2 60.72 2.75
 -2 -1 -3 225.3 7.71
 2 1 3 241.78 7.2
 -2 1 -3 246.34 7.45
 2 1 3 241.88 8.09
 2 -1 3 239.73 7.33
 2 -1 3 258.43 6.92
 2 -1 3 240.13 6.77
 2 1 3 237.43 7.7
 2 -1 3 231.28 7.06
 -2 -1 -3 244.45 6.37
 -2 -1 -3 245.77 7.21
 -2 1 -3 254.43 7.35
 -2 -1 -3 218.19 7.31
 2 1 3 237.43 7.84
 -2 1 -3 231.69 7.13
 -2 1 -4 74.32 3.72
 -2 -1 -4 78.81 3.83
 2 1 4 75.8 3.96
 -2 -1 -4 73.18 3.8
 -2 1 -4 75.68 3.54
 2 -1 4 75.29 3.4
 2 1 4 75.8 3.71
 2 -1 4 75.83 3.45
 2 -1 4 76.17 3.57
 -2 1 -4 72.54 3.76
 2 -1 4 72.91 3.63
 -2 -1 -5 537.21 14.93
 -2 -1 -5 556.64 14.53
 -2 -1 -5 553.1 14.17
 2 -1 5 533.88 14
 2 -1 5 524.43 14.09
 2 -1 5 516.21 13.72
 2 1 5 548.04 14.97
 2 1 5 538.46 14.53
 2 -1 5 514.79 13.81
 -2 1 -5 533.38 14.81
 -2 1 -6 95.41 4.97
 -2 -1 -6 95.98 4.73
 2 -1 6 98.97 4.66
 2 1 6 93.99 5.03
 2 -1 6 96.74 4.73
 -2 -1 -6 95.33 4.75
 2 -1 6 93.14 4.69
 -2 1 -6 85.1 5.05
 2 1 6 92.67 5.09
 -2 1 -7 2.09 0.7
 2 1 7 2.52 0.72
 2 -1 7 1.71 0.67
 2 1 7 2.01 0.73
 2 -1 7 0.8 0.46
 -2 -1 -7 2.75 0.81
 -2 -1 -7 2.7 0.85
 2 1 7 1.88 0.71
 2 1 7 1.59 0.63
 2 -1 8 16.67 2.02
 2 1 8 15.63 2.25
 2 1 8 13.69 2.14
 2 1 8 17.09 2.31
 2 1 8 16.22 1.93
 -2 -1 -8 15.1 1.91
 2 -1 8 13.72 2.14
 2 -1 8 15.64 2.17
 -2 1 -8 16.23 2.1
 2 -1 9 21.71 2.81
 2 1 9 20.74 2.8
 2 -1 9 22.26 2.83
 -2 1 -9 22.35 2.49
 2 1 9 19.8 2.74
 2 1 9 22.22 2.32
 -2 -1 -9 20.27 2.36
 2 -1 9 23.93 2.52
 2 1 10 0.77 0.55
 2 -1 10 2.45 0.85
 2 -1 10 1.71 0.84
 -2 -1 -10 2.21 0.85
 2 -1 10 0.76 0.55
 -2 -1 -10 1.81 0.7
 -2 -1 -10 1.17 0.56
 -2 1 -10 1.52 0.47
 -2 -1 -11 23.99 2.09
 -2 1 -11 25.24 2.15
 2 1 11 23.72 2.88
 2 -1 11 23.11 2.96
 -2 -1 -11 23.78 2.11
 -2 -1 -11 29.77 2.46
 -2 1 -12 10.62 1.27
 -2 -1 -12 13.02 1.48
 -2 -1 -12 12.24 1.37
 2 -1 12 9.19 1.27
 -2 -1 -13 82.49 3.41
 -2 1 -13 78.95 3.33
 -2 -1 -13 91.61 3.61
 2 1 13 88.49 3.64
 2 -1 13 88.83 3.58
 2 1 13 89.1 3.79
 2 1 14 42.51 1.92
 -2 1 -14 35.73 1.72
 -2 1 -14 45.4 1.98
 2 -1 14 43.68 2.04
 2 1 14 43.32 1.97
 2 -1 14 43.05 1.97
 -2 -1 -14 43.65 1.85
 -2 -1 -14 38.18 1.82
 2 2 -15 28.46 1.72
 -2 -2 15 30.23 1.77
 -2 -2 15 31.3 1.86
 -2 2 15 28.16 1.71
 2 -2 -15 31.04 1.74
 -2 -2 15 33.17 2.03
 2 2 -14 14.24 1.64
 2 2 -14 13.31 1.42
 -2 -2 14 17.3 1.76
 -2 -2 14 15.46 1.55
 -2 2 14 14.95 1.43
 -2 2 14 15.95 1.45
 2 -2 -14 17.07 1.51
 2 2 -14 15.51 1.43
 2 -2 -14 15.75 1.43
 -2 2 13 0.12 0.32
 -2 -2 13 0.74 0.49
 -2 -2 13 0.55 0.31
 2 2 -13 0.31 0.44
 2 2 -13 -0.04 0.35
 -2 -2 13 -0.23 0.46
 2 2 -13 0.34 0.29
 -2 2 13 0.55 0.45
 -2 2 13 0.22 0.34
 -2 -2 13 0.58 0.64
 2 -2 -13 0.57 0.41
 2 -2 -13 0.15 0.25
 -2 -2 13 0.75 0.52
 -2 -2 12 8.36 1.28
 -2 -2 12 7.64 1.42
 -2 2 12 7.39 1.26
 -2 -2 12 6.67 1.33
 -2 2 12 6.93 1.23
 2 2 -12 6.57 1.27
 2 2 -12 7.72 1.38
 -2 -2 12 10.73 1.47
 2 -2 -12 8.61 1.27
 -2 2 12 6.75 1.15
 2 -2 -12 6.09 1.02
 2 2 -12 7.99 1.24
 2 -2 -12 6.15 1.04
 -2 -2 12 7.09 1.32
 2 2 -12 8.56 1.41
 -2 -2 11 44.82 3
 2 2 -11 39.49 3.77
 2 -2 -11 43.57 2.93
 -2 -2 11 41.56 2.93
 -2 2 11 47.93 3.44
 2 2 -11 49.76 3.32
 2 2 -11 41.66 3.2
 2 -2 -11 41.2 3.48
 2 2 -11 43.49 2.93
 2 -2 -11 42.55 2.84
 -2 2 11 42.2 3.04
 -2 2 11 42.08 3.97
 -2 -2 11 46.69 3.83
 2 -2 -11 40.56 2.95
 2 2 -11 40.59 3.13
 2 2 -11 45.72 3.81
 -2 -2 11 47.74 3.34
 -2 -2 11 42.55 3.15
 -2 2 11 43.91 3.19
 2 2 -11 43.36 2.96
 2 -2 -11 44.2 2.92
 -2 2 11 45.53 3.76
 2 -2 -10 38.96 3.28
 -2 2 10 47.87 3.78
 -2 -2 10 39.86 3.41
 2 -2 -10 44.19 3.54
 2 2 -10 42.12 3.63
 -2 2 10 45.32 3.99
 -2 -2 9 227.85 8.66
 2 -2 -9 241.04 8.59
 -2 2 9 215.31 9.15
 2 -2 -9 224.5 8.74
 2 2 -9 204.93 8.69
 -2 2 8 25.43 2.61
 -2 2 8 22.44 2.27
 -2 -2 8 22.54 2.19
 2 -2 -8 27.75 2.54
 2 2 -8 24.67 2.49
 2 -2 -8 21.1 2.18
 2 2 -8 21.28 2.22
 2 2 -7 39.25 2.73
 2 -2 -7 38.02 2.96
 2 -2 -7 36.51 2.63
 -2 2 7 36.89 2.96
 -2 -2 7 37.9 2.71
 2 -2 -7 36.13 2.86
 -2 2 7 37.49 2.63
 -2 2 7 40.42 2.83
 -2 2 6 71.34 3.97
 2 -2 -6 73.51 3.72
 2 2 -6 74.66 3.49
 -2 2 6 69.36 3.52
 -2 2 6 72.82 3.6
 2 -2 -6 69.75 3.77
 -2 -2 6 68.62 3.57
 2 -2 -6 70.49 3.8
 2 -2 -6 68.17 3.32
 2 2 -5 150.93 5.02
 -2 2 5 155.72 5.32
 2 -2 -5 149.91 5.39
 2 -2 -5 150.89 4.92
 -2 2 5 155.19 5.86
 -2 -2 5 147.16 5.32
 -2 2 5 149.12 5.33
 -2 -2 4 1119.58 26.02
 -2 -2 4 1072 24.67
 -2 2 4 1192.19 25.2
 2 -2 -4 1133.46 24.46
 -2 -2 4 1155.43 24.44
 2 -2 -4 1146.3 24.58
 -2 2 4 1124.76 25.18
 -2 2 4 1068.1 25.63
 -2 -2 4 1170.28 25.24
 2 2 -4 1169.85 25
 2 2 -4 1146.98 26.63
 2 2 -4 1121.04 24.7
 -2 -2 3 10.51 0.94
 -2 -2 3 12.58 1.44
 -2 2 3 10.97 1.06
 2 -2 -3 11.21 1.4
 2 -2 -3 12.05 1.07
 2 -2 -3 10.7 0.87
 2 2 -3 13.76 1.61
 -2 2 3 12.89 1.31
 2 2 -3 11.81 1.07
 2 2 -3 11.25 0.97
 2 2 -2 245.42 8.24
 2 2 -2 245.21 6.33
 2 -2 -2 254.55 6.75
 2 -2 -2 245.23 6.56
 -2 -2 2 237.9 6.47
 2 -2 -2 255.59 6.36
 -2 2 2 213.93 6.4
 -2 2 2 250.42 7.37
 2 -2 -2 232.76 7.7
 2 -2 -2 229.46 7.76
 -2 2 2 236.26 6.39
 2 -2 -1 69.87 3.64
 2 -2 -1 69.34 3.45
 2 -2 -1 72.12 3.19
 2 -2 -1 70.28 2.9
 -2 -2 1 71.62 2.77
 2 2 -1 70.89 2.62
 -2 2 1 72.22 3.45
 2 -2 -1 73.86 2.64
 2 2 -1 72.76 3.89
 -2 2 1 64.74 2.63
 -2 -2 0 18.08 1.85
 2 2 0 17.35 1.85
 2 -2 0 20.81 1.74
 -2 2 0 18.19 1.73
 2 -2 0 17.97 1.74
 2 -2 0 19.71 1.66
 -2 2 0 18.45 1.23
 2 -2 0 17.6 1.36
 2 2 0 14.99 1.41
 -2 -2 0 19.78 1.31
 -2 -2 -1 0.13 0.17
 -2 2 -1 0.22 0.2
 2 -2 1 0.44 0.38
 -2 2 -1 0.01 0.16
 2 -2 1 -0.12 0.27
 -2 -2 -1 0.25 0.39
 2 -2 1 -0.02 0.17
 2 2 1 0.27 0.26
 -2 -2 -1 -0.04 0.22
 -2 2 -1 0.39 0.36
 2 2 1 -0.29 0.35
 2 2 2 941.25 22.07
 2 2 2 937.79 23.49
 2 -2 2 939.13 22.38
 2 2 2 957.68 22.49
 -2 -2 -2 985.15 21.18
 2 -2 2 991.45 21.84
 -2 2 -2 950.26 21.08
 -2 2 -2 918.48 21.36
 -2 -2 -2 945.6 21.84
 -2 -2 -2 959.95 21.28
 -2 -2 -3 7.28 0.95
 -2 2 -3 8.08 1.23
 -2 2 -3 7.08 0.93
 -2 -2 -3 6.59 1.01
 2 2 3 5.87 0.95
 2 2 3 6.82 1.09
 -2 2 -3 5.49 0.88
 2 -2 3 7.97 1.09
 2 -2 3 6.62 0.9
 -2 -2 -3 7.18 0.84
 2 2 3 8.07 1.2
 -2 2 -4 45.89 2.96
 -2 -2 -4 48.8 2.99
 -2 2 -4 52.04 2.97
 2 -2 4 47.13 2.73
 -2 -2 -4 50.4 3.03
 2 -2 4 48.55 2.77
 -2 -2 -4 49.03 2.95
 -2 2 -4 47.45 3.17
 2 2 4 44.1 3.06
 2 2 4 40.56 2.94
 2 -2 4 43.96 2.84
 2 2 4 40.98 2.76
 -2 2 -5 95.57 4.97
 -2 -2 -5 98.61 4.54
 -2 2 -5 87.4 4.54
 -2 2 -5 93.17 4.58
 -2 -2 -5 102.15 4.93
 2 -2 5 98.19 4.47
 2 -2 5 95.97 4.51
 2 2 5 86.78 4.78
 2 2 5 90.73 4.8
 2 2 5 84.99 4.8
 -2 -2 -5 90.63 4.81
 2 -2 5 95.12 4.6
 -2 -2 -6 0.66 0.32
 2 -2 6 0.37 0.42
 2 -2 6 -0.02 0.42
 2 2 6 -0.2 0.52
 2 -2 6 0.58 0.37
 2 2 6 0.07 0.35
 -2 2 -6 0.46 0.46
 2 2 6 0.76 0.54
 -2 -2 -6 -0.04 0.35
 2 -2 6 -0.36 0.41
 2 -2 7 246.42 9.1
 2 2 7 233.88 9.01
 -2 -2 -7 257.41 8.81
 2 2 7 233.86 9.7
 2 2 7 243.82 9.55
 2 -2 7 256.06 9.2
 2 -2 7 243.1 9.15
 2 -2 7 265.51 9.43
 2 2 7 268.98 8.79
 2 -2 7 268.03 9.18
 -2 2 -7 259.42 9.69
 -2 -2 -7 221.65 9.26
 2 2 8 14.23 1.75
 -2 -2 -8 14.38 1.84
 2 -2 8 15.1 2.03
 2 2 8 15.76 2.05
 2 -2 8 12.31 1.93
 2 2 8 15.49 2.12
 -2 -2 -8 13.35 2.11
 -2 2 -8 18.81 2.39
 -2 -2 -9 23.38 2.52
 -2 2 -9 25.16 2.75
 2 -2 9 21.41 2.48
 2 -2 9 24.91 2.89
 2 -2 9 25.78 3.03
 2 2 9 25.74 3.03
 2 2 9 19.78 2.43
 -2 2 -10 -1.08 0.66
 -2 2 -10 0.87 0.52
 2 2 10 -0.77 0.71
 -2 -2 -10 0.23 0.32
 2 -2 10 0.94 0.46
 -2 -2 -10 0.34 0.62
 -2 -2 -10 0.28 0.37
 -2 2 -10 0.13 0.4
 -2 2 -11 2.34 0.74
 2 2 11 2.7 1.01
 2 -2 11 1.87 0.74
 -2 -2 -11 2.05 0.67
 -2 -2 -11 1.63 0.64
 -2 -2 -11 2.02 0.66
 -2 -2 -12 32.96 2.22
 2 2 12 32.27 2.32
 -2 2 -12 31.73 2.16
 2 2 12 35.35 2.58
 2 -2 12 31.8 2.42
 -2 -2 -12 36.36 2.44
 -2 -2 -12 33.12 2.23
 -2 2 -12 38.32 2.33
 2 2 13 57.8 2.76
 -2 -2 -13 50.45 2.55
 2 -2 13 60.57 2.9
 2 2 13 63.52 3
 -2 -2 -13 60.48 2.82
 -2 2 -13 52.84 2.55
 -2 2 -13 62.35 2.62
 -2 -2 -13 62.54 2.69
 2 -2 14 124.63 3.88
 -2 -2 -14 118.66 3.72
 -2 2 -14 127.64 3.81
 2 2 14 122.65 3.75
 2 2 14 125.5 3.83
 2 -2 14 126.65 3.98
 -2 -3 15 192.27 5.76
 -2 3 15 172.79 5.21
 -2 -3 15 178.15 5.2
 2 -3 -15 186.06 5.3
 2 3 -15 169.73 5.32
 -2 -3 14 67.33 3.64
 -2 -3 14 69.54 3.81
 2 3 -14 66.05 3.64
 -2 3 14 71.24 3.26
 2 3 -14 58.23 3.25
 -2 3 14 78.1 3.24
 -2 -3 14 83.58 3.74
 2 -3 -14 76.3 3.38
 2 3 -14 72.44 3.24
 2 -3 -14 66.68 2.99
 -2 -3 14 69.7 3.69
 2 -3 -13 3.32 0.75
 -2 -3 13 3.42 0.92
 -2 -3 13 3 0.74
 2 3 -13 2.23 0.75
 -2 3 13 3.03 0.61
 -2 -3 13 3.79 0.85
 -2 3 13 2.8 0.75
 2 3 -13 3.33 0.76
 -2 -3 13 3.47 0.89
 2 -3 -13 3.06 0.7
 -2 -3 13 3.29 0.84
 -2 -3 13 3.41 0.92
 -2 3 12 0.37 0.36
 -2 -3 12 -0.15 0.3
 2 3 -12 0.08 0.26
 -2 -3 12 -0.41 0.38
 2 3 -12 -0.11 0.38
 -2 3 12 0.32 1.43
 2 -3 -12 0.09 0.38
 -2 3 12 -0.25 0.37
 2 -3 -12 0.09 0.23
 2 3 -12 -0.18 0.25
 2 -3 -12 0.54 0.37
 2 3 -12 -0.38 0.51
 -2 -3 12 -0.26 0.5
 2 3 -12 0.03 0.37
 -2 -3 12 0.63 0.59
 -2 -3 11 3.71 1.15
 -2 3 11 6.18 1.14
 -2 -3 11 5.37 1.13
 2 3 -11 3.77 0.86
 2 3 -11 3.53 1.13
 -2 -3 11 5.31 0.98
 2 3 -11 4.83 1.03
 -2 3 11 3.36 1
 2 3 -11 4.63 1.13
 2 3 -11 4.22 1.07
 2 3 -11 4.49 1
 -2 3 11 4.06 0.91
 2 -3 -11 4.36 0.96
 2 -3 -11 4.48 0.88
 2 3 -11 4.29 0.92
 2 -3 -11 4.54 0.87
 -2 3 11 5.68 1.07
 -2 -3 11 3.42 0.83
 -2 -3 11 3.03 0.82
 -2 -3 10 835.65 22.78
 2 -3 -10 858.83 22.38
 -2 3 10 892.79 23.02
 2 3 -10 832.32 23.26
 -2 3 9 0.35 0.41
 2 3 -9 -0.33 0.43
 2 3 -9 0.11 0.41
 -2 -3 9 -0.01 0.37
 2 -3 -9 0.45 0.26
 2 -3 -9 0.95 0.58
 -2 3 9 0.75 0.64
 2 3 -8 1.35 0.7
 -2 3 8 1.09 0.49
 -2 -3 8 1.58 0.61
 2 -3 -8 1.54 0.65
 2 -3 -8 1.06 0.67
 2 3 -8 1.5 0.58
 -2 3 8 2.24 0.72
 -2 -3 7 25.21 2.29
 -2 -3 7 28.19 2.24
 -2 3 7 22.4 2.43
 2 -3 -7 24.42 2.44
 -2 3 7 21.78 2.16
 2 -3 -7 21.38 2.05
 -2 3 7 26.11 2.21
 2 3 -7 22.07 2.1
 -2 3 6 1.93 0.59
 -2 3 6 2.08 0.69
 2 -3 -6 1.57 0.7
 -2 -3 6 1.97 0.63
 2 -3 -6 1.85 0.58
 2 3 -6 1.83 0.62
 -2 3 6 2.1 0.73
 2 -3 -6 0.86 0.49
 -2 3 5 1002.06 23.18
 2 3 -5 972.46 22.62
 2 -3 -5 1026.14 22.91
 -2 -3 5 1025.2 23.43
 -2 3 5 999.75 24.09
 2 -3 -5 1042.94 23.78
 -2 3 5 1019.95 23.85
 2 -3 -5 1019.07 23.83
 2 -3 -5 1060.79 22.61
 2 3 -4 397.62 10.41
 -2 3 4 414.33 11.09
 2 3 -4 399.37 11.94
 2 -3 -4 403.88 9.74
 2 -3 -4 401.58 10.42
 -2 -3 4 389.39 10.33
 2 -3 -4 397.55 10.65
 -2 -3 4 404.48 9.97
 -2 3 4 374.13 10.47
 -2 3 4 436.17 11.41
 2 3 -4 386.29 9.99
 -2 -3 4 410.23 10.64
 -2 3 3 500.76 12.19
 2 -3 -3 482.97 11.16
 2 3 -3 494.9 12.12
 2 3 -3 478.3 11.63
 2 -3 -3 467.53 11.98
 -2 -3 3 493.92 11.88
 2 3 -3 484.6 13.91
 -2 -3 3 503.05 11.62
 -2 3 3 497.65 12.49
 -2 3 3 495.61 12.38
 -2 3 3 495.86 11.96
 2 -3 -2 55.15 2.67
 2 3 -2 64.14 2.53
 2 -3 -2 66.09 2.47
 2 -3 -2 62.52 2.6
 -2 3 2 56.53 2.74
 -2 -3 2 60.54 2.67
 -2 3 2 63.88 3.12
 2 3 -2 64.73 2.86
 -2 3 2 61.51 2.59
 2 -3 -1 0.29 0.23
 -2 -3 1 0.19 0.23
 -2 3 1 0.44 0.3
 -2 3 1 0.32 0.25
 -2 3 1 0.28 0.14
 2 3 -1 0.29 0.2
 2 -3 -1 0.51 0.17
 -2 3 0 27.81 1.64
 2 -3 0 28.52 2.35
 2 -3 0 31.97 2.3
 -2 3 0 32.87 1.76
 -2 -3 0 30.64 1.83
 2 3 0 31.65 2
 2 3 0 31.71 1.68
 -2 3 0 33.45 2.52
 2 -3 1 367.4 10.94
 2 3 1 376.36 10.17
 -2 -3 -1 363.75 9.63
 -2 3 -1 397.53 9.03
 -2 -3 -1 352.65 8.99
 -2 3 -1 357.55 9.05
 -2 3 -1 413.66 11.92
 -2 3 -1 371.09 9.46
 -2 3 -2 285.61 7.5
 -2 3 -2 300.46 10.34
 -2 -3 -2 282.93 7.7
 2 -3 2 277.86 8.92
 2 3 2 287.64 8.4
 -2 -3 -2 301.7 8.2
 -2 3 -2 288.13 8.13
 -2 3 -3 568.59 13.65
 -2 3 -3 589.97 14.7
 2 3 3 548.9 14.35
 -2 -3 -3 590.31 14.94
 -2 -3 -3 590.01 14.23
 -2 -3 -3 576.8 14.23
 2 -3 3 534.61 14.14
 2 3 3 587.43 14.92
 -2 3 -3 593.87 16.85
 -2 -3 -3 541.21 14.4
 2 -3 4 23 1.96
 -2 -3 -4 25.78 2.09
 -2 3 -4 23.67 1.91
 -2 -3 -4 24.21 2.11
 2 3 4 24.76 2.08
 -2 3 -4 28.42 2.73
 -2 -3 -4 21.69 2.16
 2 3 4 21.96 2.09
 -2 3 -4 28.13 2.44
 -2 -3 -5 45.36 3.28
 -2 3 -5 49.86 3.19
 -2 3 -5 51.6 3.7
 2 3 5 49.14 3.18
 2 -3 5 45.42 3.06
 2 -3 5 44.95 3.07
 -2 -3 -5 45.02 3.47
 2 -3 5 50.08 3.34
 2 3 5 45.29 3.29
 -2 3 -5 51.57 3.77
 -2 -3 -5 47.97 2.99
 2 3 5 49.44 3.01
 2 -3 6 7.52 1.41
 -2 3 -6 8.83 1.54
 -2 3 -6 8.36 1.43
 2 -3 6 8.14 1.36
 2 3 6 8.34 1.33
 2 3 6 9.16 1.45
 2 3 6 8.51 1.55
 -2 -3 -6 5.97 1.38
 -2 -3 -6 9.73 1.35
 2 -3 6 8.53 1.47
 -2 3 -7 2.56 0.83
 2 -3 7 0.94 0.58
 2 -3 7 0.15 0.4
 2 -3 7 -0.26 0.45
 2 -3 7 1.03 0.56
 2 -3 7 1.54 0.66
 2 3 7 0.93 0.6
 -2 -3 -7 0.97 0.52
 -2 -3 -7 0.39 0.55
 2 3 7 0.4 0.41
 2 3 8 909.33 23.28
 2 -3 8 857.43 23.39
 2 3 8 913.29 24.23
 -2 -3 -8 864.55 24.09
 -2 -3 -8 866.63 22.52
 -2 3 -8 840.46 23.8
 2 -3 8 934.8 24.04
 2 -3 9 10.9 1.82
 -2 3 -9 10.56 1.91
 -2 -3 -9 7.82 1.11
 -2 3 -9 9.29 1.26
 2 3 9 10.71 1.85
 -2 -3 -9 9.15 1.42
 2 -3 9 8.14 1.64
 -2 3 -9 8.25 1.13
 -2 -3 -9 9.75 1.75
 -2 -3 -9 9.22 1.55
 -2 -3 -9 9.42 1.37
 -2 3 -9 9.31 1.34
 -2 3 -10 0 0.33
 -2 -3 -10 1.24 0.65
 2 -3 10 0.78 0.52
 -2 3 -10 0.43 0.34
 2 3 10 1.37 0.9
 -2 -3 -10 0.67 0.5
 -2 -3 -10 0.16 0.22
 2 3 10 0.77 0.56
 -2 3 -10 0.17 0.32
 -2 3 -11 -0.37 0.45
 -2 3 -11 -0.03 0.35
 2 3 11 -0.18 0.26
 -2 -3 -11 0.25 0.35
 -2 -3 -11 -0.26 0.39
 -2 3 -11 0.28 0.35
 2 3 11 -0.28 0.27
 -2 -3 -11 -0.49 0.38
 2 3 12 63.42 3.22
 -2 -3 -12 59.34 3.06
 -2 3 -12 58.62 3
 2 3 12 67.29 3.48
 -2 -3 -12 68.63 3.09
 -2 -3 -12 67.55 3.37
 -2 -3 -12 60.55 3.11
 -2 3 -12 68.15 3.29
 2 3 13 209.36 6.08
 -2 -3 -13 189.41 5.86
 -2 3 -13 178.48 5.6
 -2 -3 -13 212.7 6.23
 -2 3 -13 219.48 6.02
 2 -3 13 199.04 6.27
 2 3 13 223.33 6.37
 -2 -4 15 68.04 2.82
 -2 4 15 63.31 2.5
 -2 4 15 61.97 2.46
 2 -4 -15 66.7 2.56
 -2 4 14 17.36 1.43
 -2 -4 14 16.08 1.47
 2 4 -14 13.31 1.42
 2 4 -14 16.86 1.65
 -2 -4 14 15.84 1.64
 2 -4 -14 17.78 1.47
 -2 -4 14 15.34 1.65
 -2 4 14 15.12 1.36
 -2 -4 14 15.07 1.59
 -2 -4 13 28.83 2.48
 -2 -4 13 26.03 2.09
 -2 -4 13 24.73 2.17
 2 4 -13 28.48 2.38
 -2 4 13 28.74 2.03
 2 -4 -13 26.72 2.02
 -2 -4 13 26.93 2.17
 -2 4 13 23.8 1.94
 2 4 -13 23.93 1.92
 -2 -4 13 27.03 2.39
 -2 -4 12 22.09 2.23
 -2 -4 12 24.21 2.1
 -2 -4 12 21.23 2.2
 2 4 -12 23.16 2.16
 -2 -4 12 23.69 2.13
 2 4 -12 24.42 2.11
 2 4 -12 23.1 2.2
 -2 4 12 22.82 1.96
 2 -4 -12 21.98 2.06
 2 -4 -12 21.88 1.92
 -2 4 12 21.1 1.96
 2 4 -12 20.61 1.98
 2 4 -12 20.02 2.21
 -2 -4 11 30.31 2.61
 -2 -4 11 28.17 2.26
 -2 -4 11 26.02 2.25
 2 4 -11 34.89 2.59
 2 4 -11 30.08 2.31
 -2 4 11 28.31 2.38
 -2 -4 11 26.16 2.82
 2 -4 -11 27.84 2.79
 2 4 -11 28.43 2.49
 2 4 -11 28.74 2.64
 -2 4 11 31.87 2.42
 -2 -4 11 30.8 2.68
 2 -4 -11 26.56 2.3
 2 -4 -11 28.23 2.26
 2 4 -11 27.57 2.37
 2 -4 -11 31.36 2.35
 2 4 -10 1.72 0.9
 -2 4 10 1.19 0.68
 -2 -4 10 1.87 0.64
 2 4 -10 0.97 0.76
 2 -4 -10 1.41 0.63
 -2 -4 10 1.37 0.52
 2 4 -10 2.54 0.93
 2 -4 -10 1.33 0.57
 2 -4 -10 1.2 0.52
 2 4 -10 1.46 0.63
 -2 4 9 129.71 6.21
 2 4 -9 138.64 7.5
 -2 -4 9 124.79 6.34
 2 -4 -9 131.34 6.42
 2 4 -9 115.95 6.45
 -2 4 8 115.88 5.48
 2 -4 -8 113.79 5.87
 -2 -4 8 114.93 5.73
 2 4 -8 118.06 6.68
 2 4 -8 102.28 5.69
 -2 4 7 249.11 9.12
 -2 -4 7 275.73 7.98
 2 4 -7 263.89 10.26
 -2 -4 7 275.12 9.33
 2 -4 -7 263.28 9.67
 -2 4 7 248.79 8.61
 2 4 -7 256.54 9.12
 -2 4 6 51.01 3.1
 -2 -4 6 56.27 3.21
 2 4 -6 59.8 3.34
 -2 4 6 53.47 3.57
 2 -4 -6 45.72 3.41
 2 -4 -6 51.69 3.69
 -2 -4 6 58.03 3.51
 -2 4 5 65.86 3.46
 2 4 -5 61.47 3.07
 -2 -4 5 61.37 3.23
 2 -4 -5 56.61 3.6
 -2 -4 5 67.3 3.55
 -2 4 5 57.45 3.62
 2 -4 -5 61.54 3.7
 2 -4 -5 59.2 3.36
 2 -4 -4 252.68 7.81
 2 4 -4 236.28 7.29
 -2 4 4 232.19 8.06
 2 4 -4 233.76 6.84
 -2 -4 4 246.73 7.03
 2 4 -4 249.67 7.37
 2 -4 -4 244.83 7.83
 -2 4 4 221.32 7.48
 -2 4 4 218.94 6.95
 -2 -4 4 230.8 7.33
 -2 -4 3 92.01 3.49
 -2 4 3 103.84 4.28
 -2 4 3 97.24 3.95
 2 -4 -3 93.95 4.02
 2 4 -3 97.49 3.55
 2 4 -3 101.15 4.04
 2 -4 -3 94.6 4.05
 -2 -4 3 98.4 3.81
 2 4 -3 93.14 3.84
 -2 4 3 98.62 4.46
 -2 4 2 137.47 5.13
 2 -4 -2 137.87 5
 -2 -4 2 134.34 4.71
 2 4 -2 145.81 4.49
 2 4 -2 150.31 5.15
 -2 4 2 150.82 5.43
 -2 -4 2 132.13 4.6
 -2 -4 1 49.78 2.58
 2 -4 -1 55.12 3.08
 -2 4 1 56.04 3.15
 2 -4 -1 51.36 2.73
 2 -4 -1 53.68 2.4
 2 4 -1 54.69 2.39
 2 4 -1 56.97 2.92
 -2 4 1 53.41 2.82
 -2 4 0 41.7 2.88
 2 -4 0 39.89 2.36
 -2 -4 0 38.39 2.3
 2 4 0 39.32 2.44
 -2 4 0 41.64 2.15
 -2 4 0 34.84 2.09
 -2 4 -1 69.65 2.93
 2 -4 1 74.29 3.42
 2 4 1 66.65 3.6
 -2 -4 -1 79.49 3.63
 2 4 1 70.76 3.44
 -2 4 -1 85.69 4.64
 -2 4 -1 80.52 3.34
 -2 4 -2 882.55 20.7
 2 -4 2 859.66 20.42
 -2 -4 -2 887.36 20.97
 2 4 2 841.65 20.93
 -2 -4 -3 690.65 17.95
 2 -4 3 744.94 18.2
 -2 4 -3 695.27 20.64
 2 -4 3 702.38 17.96
 2 4 3 717.87 17.62
 -2 -4 -3 734.44 18.83
 2 -4 3 722.54 17.49
 2 4 3 717.72 18.11
 2 -4 4 17 1.8
 -2 -4 -4 16.58 1.64
 -2 4 -4 18.86 1.57
 2 4 4 17.29 1.85
 -2 -4 -4 11.58 1.47
 2 4 4 17.9 1.73
 -2 -4 -4 12.25 1.78
 -2 4 -4 19.64 2.25
 -2 4 -4 17.9 2.5
 -2 -4 -5 141.24 7.05
 -2 -4 -5 169.47 6.19
 2 -4 5 169.72 7.25
 2 -4 5 152.06 6.48
 -2 4 -5 172.78 8.08
 2 4 5 166.01 6.83
 2 4 5 174.65 6.51
 -2 4 -5 170.62 8.26
 2 -4 5 167.4 6.76
 -2 4 -5 170.33 6.28
 -2 4 -6 1.13 0.58
 -2 -4 -6 0.5 0.43
 2 -4 6 0.54 0.28
 2 -4 6 1.37 0.64
 -2 -4 -6 1.13 0.71
 2 4 6 1.6 0.83
 2 -4 6 0.8 0.49
 -2 4 -6 0.42 0.66
 2 -4 6 1.78 0.76
 2 -4 7 226.55 9.34
 -2 4 -7 217.13 8.72
 2 -4 7 209.46 8.6
 2 4 7 224.42 8.95
 -2 -4 -7 223.19 9.37
 -2 -4 -7 201.76 7.64
 2 -4 8 89.79 5.62
 -2 4 -8 71.49 4.96
 -2 -4 -8 83.98 5.4
 2 -4 8 78.24 5.02
 2 -4 8 79.96 5.05
 2 4 8 81.8 5.11
 2 4 9 15.1 2.11
 2 4 9 17.08 1.79
 2 -4 9 16.46 2.3
 -2 -4 -9 16.5 1.77
 -2 4 -9 11.35 1.91
 -2 -4 -9 17.35 1.76
 -2 4 -9 18.19 1.77
 2 4 9 15.72 1.78
 -2 -4 -9 16.26 1.83
 -2 4 -9 18.41 1.75
 2 -4 9 16.84 2.33
 -2 -4 -9 13.58 2.08
 -2 -4 -9 14.48 1.69
 -2 -4 -9 16.52 1.8
 2 4 10 84.71 4.24
 -2 4 -10 85.22 4.24
 2 4 10 86.86 4.43
 -2 -4 -10 91.95 4.5
 -2 4 -10 93.24 4.42
 -2 4 -10 91.84 4.25
 -2 -4 -10 81.12 4.13
 2 4 10 88.31 5.25
 -2 -4 -10 83.24 4.08
 -2 -4 -10 94.26 5.49
 -2 -4 -10 89.31 4.24
 2 4 11 50.09 3.09
 2 4 11 44.69 2.83
 -2 4 -11 48.06 2.83
 -2 4 -11 52.67 3.25
 -2 -4 -11 51.88 3.1
 -2 4 -11 53.66 3.1
 -2 4 -11 50.96 3.1
 -2 -4 -11 44.78 2.82
 -2 -4 -11 45.55 2.76
 2 4 12 0.24 0.25
 -2 -4 -12 0.13 0.29
 2 4 12 0.32 0.35
 -2 4 -12 0.16 0.24
 -2 -4 -12 -0.26 0.24
 -2 4 -12 0.01 0.3
 2 4 13 18.15 1.38
 2 4 13 16.8 1.28
 -2 4 -13 17.11 1.27
 -2 4 -13 12.53 0.98
 2 -4 13 14.36 1.28
 -2 -4 -13 14.74 1.18
 -2 -4 -13 16.39 1.31
 2 4 13 15.09 1.14
 2 5 -14 18.66 1.62
 -2 -5 14 19.32 1.72
 2 5 -14 16.92 1.5
 -2 5 14 23.44 1.59
 -2 5 14 21.8 1.53
 -2 -5 14 20.01 1.73
 -2 -5 14 21.1 1.78
 2 -5 -14 22.09 1.54
 -2 -5 13 10.06 1.31
 -2 -5 13 6.91 1.14
 2 5 -13 8.85 1.19
 -2 5 13 6.81 0.96
 2 5 -13 7.35 1.04
 -2 -5 13 7.77 1.05
 2 -5 -13 7.79 1.05
 -2 -5 13 7.83 1.23
 -2 -5 12 293.69 9.59
 -2 -5 12 302.68 9.06
 2 5 -12 289.77 9.83
 -2 -5 12 288.77 9.18
 2 5 -12 314.53 9.48
 2 5 -12 289.91 8.94
 2 5 -12 291.66 9.19
 -2 5 12 294.1 8.71
 2 -5 -12 293.94 9.17
 -2 5 12 283.66 8.97
 2 -5 -12 271.59 8.62
 2 -5 -12 299.23 8.99
 -2 -5 12 302.29 9.87
 -2 5 11 4.44 0.9
 -2 -5 11 3.95 0.85
 2 5 -11 5.04 0.97
 2 5 -11 3.55 0.91
 2 5 -11 3.92 0.78
 2 -5 -11 4.22 1.08
 2 5 -11 3.05 0.75
 2 -5 -11 3.75 0.8
 -2 5 11 3.07 0.75
 2 -5 -11 4.25 0.85
 -2 -5 11 4.79 1.03
 2 -5 -11 4.11 0.83
 -2 -5 11 2.69 0.75
 -2 -5 10 0.48 0.46
 2 5 -10 0.64 0.57
 -2 -5 10 0.92 0.52
 -2 5 10 1.04 0.73
 2 5 -10 0.02 0.44
 2 5 -10 0.07 0.41
 2 -5 -10 0.16 0.3
 2 5 -10 0.64 0.4
 2 -5 -10 0.56 0.49
 -2 5 10 -0.07 0.33
 2 -5 -10 0.31 0.35
 -2 5 10 0.91 0.53
 -2 5 9 273.44 9.96
 2 5 -9 279.12 12.09
 -2 -5 9 262.73 10.3
 2 -5 -9 268.79 10.19
 -2 5 8 423.57 13.28
 -2 -5 8 444.24 14.1
 2 -5 -8 441.52 14.13
 2 5 -8 437.76 15.71
 -2 -5 8 465 12.3
 -2 5 7 144.1 6.45
 -2 5 7 127.43 5.83
 -2 -5 7 132.51 6.04
 -2 -5 7 135.27 6.37
 2 -5 -7 143.19 6.76
 -2 -5 7 142.29 5.39
 2 5 -7 140.82 7.32
 -2 -5 6 495.27 14.07
 2 -5 -6 469.74 14.6
 2 5 -6 537.66 15.76
 -2 -5 6 529.7 13.31
 -2 -5 6 514.66 14.6
 2 -5 -6 489.23 15.08
 -2 5 6 511.65 14.2
 -2 5 6 528.4 14.94
 -2 -5 5 62.51 3.62
 -2 -5 5 63.42 3.57
 2 -5 -5 57.27 3.71
 -2 5 5 64.36 3.98
 2 -5 -5 54.48 3.76
 -2 5 5 72.35 3.91
 2 -5 -5 58.4 3.99
 2 5 -5 62.87 3.92
 -2 5 4 12.84 1.69
 -2 5 4 14 1.67
 2 -5 -4 13.22 1.68
 -2 -5 4 14.59 1.4
 2 5 -4 12.45 1.44
 2 -5 -4 12.43 1.62
 2 5 -4 12.47 1.44
 2 -5 -4 11.79 1.6
 -2 5 3 87.06 4.55
 -2 -5 3 87.64 3.77
 -2 5 3 89.36 3.89
 2 -5 -3 89.79 4.51
 2 -5 -3 93.73 4.4
 2 5 -3 86.99 3.95
 -2 -5 3 86.86 3.77
 2 5 -3 93.15 4.15
 2 -5 -2 15.97 1.43
 2 -5 -2 16.51 1.57
 2 5 -2 19.34 1.74
 2 -5 -2 15.33 1.61
 2 -5 -2 17.48 1.82
 -2 5 2 15.64 1.58
 2 5 -2 15.31 1.51
 -2 5 2 16.3 1.76
 -2 -5 2 15.94 1.47
 2 -5 -1 396.05 10.58
 2 5 -1 440.83 11.75
 2 -5 -1 409.5 10.85
 -2 5 1 415.55 11.71
 2 -5 -1 411.37 11.81
 -2 -5 1 416.6 11.3
 2 -5 -1 425.08 11.52
 2 5 -1 400.93 11.38
 -2 5 1 423.35 11.78
 2 5 0 93.83 4.56
 -2 5 0 99.16 4.76
 2 -5 0 90.13 4.11
 2 -5 0 89.5 4.32
 -2 -5 0 101.12 4.44
 -2 5 0 93.31 4.1
 2 -5 1 201.66 7.22
 2 5 1 188.01 7.26
 -2 5 -1 204.73 6.46
 2 5 1 216.36 6.92
 2 -5 1 201.8 6.85
 -2 5 -1 220.3 8.18
 -2 -5 -1 212.98 7.5
 2 -5 2 11.86 1.54
 2 -5 2 11.91 1.38
 -2 5 -2 15.48 2.1
 2 5 2 13.63 1.62
 -2 -5 -2 12.34 1.6
 -2 -5 -2 15.67 1.8
 2 5 2 13.41 1.4
 -2 5 -3 24.05 2.92
 2 -5 3 17.87 1.69
 2 -5 3 19.61 2.16
 2 5 3 21.8 2.06
 -2 -5 -3 18.92 2.17
 -2 -5 -3 17.7 1.99
 -2 -5 -4 743.49 19.63
 2 -5 4 792.19 20.1
 2 5 4 764.04 19.52
 2 -5 4 818.38 19.52
 -2 5 -4 799.23 23.37
 2 -5 5 23.54 2.45
 2 -5 5 27.57 2.52
 2 5 5 25.61 2.45
 -2 -5 -5 27.98 2.91
 -2 5 -5 28.9 3.59
 2 -5 6 473.62 14.35
 2 -5 6 426.56 14.11
 2 -5 6 452.04 14.18
 2 -5 6 434.24 13.94
 -2 -5 -6 459.11 14.72
 2 5 6 443.35 13.78
 -2 5 -6 470.55 16.6
 -2 -5 -7 150.21 7.44
 2 5 7 148.02 7
 2 -5 7 148.43 7.24
 -2 5 -7 154.5 8.32
 2 -5 7 156.21 7.5
 2 5 8 16.91 1.7
 2 5 8 19.01 1.85
 -2 -5 -8 16.84 1.71
 -2 5 -8 18.95 1.84
 2 -5 8 19.33 2.45
 -2 -5 -8 18.27 1.87
 -2 5 -8 16.79 1.7
 -2 5 -8 16.82 1.64
 2 5 8 16.17 2.22
 2 5 8 19.49 1.94
 2 -5 8 15.9 2.23
 -2 -5 -8 17.96 2.4
 -2 -5 -8 17.94 1.79
 -2 -5 -8 15.57 1.74
 2 -5 8 16.51 2.4
 2 5 9 71.5 3.8
 2 5 9 71.83 3.76
 2 5 9 65.28 3.72
 -2 -5 -9 71.65 3.92
 -2 5 -9 72.16 3.81
 2 -5 9 74.12 5.02
 -2 5 -9 69.68 3.58
 2 5 9 69.66 4.57
 -2 -5 -9 68.45 3.76
 -2 -5 -9 64.22 3.58
 -2 -5 -9 65.17 3.65
 -2 -5 -9 71.2 4.83
 -2 -5 -9 70.11 3.83
 2 5 10 215.05 7.5
 -2 -5 -10 225.89 7.67
 -2 5 -10 234.43 7.65
 2 5 10 229.82 7.43
 -2 5 -10 230.81 7.41
 2 5 10 214.41 8.59
 2 5 10 217.85 7.39
 -2 -5 -10 224.08 7.45
 -2 5 -10 188.39 7.69
 -2 -5 -10 218.64 7.33
 -2 -5 -10 209.93 7.3
 -2 -5 -10 223.91 9.05
 -2 -5 -10 205.42 7.21
 -2 5 -11 2.38 0.61
 2 5 11 1.75 0.51
 -2 -5 -11 1.62 0.53
 -2 5 -11 1.29 0.51
 -2 -5 -11 0.76 0.32
 -2 -5 -11 2.08 0.61
 2 5 11 1.45 0.4
 -2 5 -11 1.48 0.52
 -2 -5 -11 1.38 0.5
 2 5 11 1.63 0.56
 2 5 12 16.52 1.35
 -2 -5 -12 15.15 1.32
 2 5 12 15.41 1.39
 2 5 12 18.07 1.55
 -2 5 -12 16.64 1.53
 -2 -5 -12 16.98 1.48
 2 -5 13 -0.04 0.16
 2 5 13 -0.4 0.32
 -2 5 -13 0.08 0.17
 -2 -5 -13 0.19 0.25
 -2 -5 -13 0.08 0.19
 -2 -6 14 8.76 1.01
 -2 -6 14 9.51 1.03
 2 6 -14 7.85 0.91
 2 6 -14 9.43 1
 -2 6 14 10.3 0.91
 -2 6 14 10.96 0.99
 -2 6 14 9.82 0.93
 2 -6 -14 9.87 0.92
 -2 -6 14 9.88 1.06
 -2 -6 13 310.64 9.05
 -2 -6 13 292.12 8.32
 2 6 -13 315.82 8.88
 -2 6 13 291.37 8.35
 -2 6 13 297.56 8.27
 2 6 -13 266 8.18
 -2 -6 13 303.76 9.16
 -2 -6 13 317.17 8.77
 2 -6 -13 287.8 8.22
 2 -6 -13 295.84 8.28
 -2 -6 12 11.66 1.47
 -2 -6 12 12.01 1.36
 -2 -6 12 11.48 1.4
 2 6 -12 11.55 1.61
 -2 6 12 12.24 1.39
 2 6 -12 12.46 1.41
 2 6 -12 11.15 1.28
 2 -6 -12 10.71 1.27
 2 -6 -12 11.06 1.31
 -2 -6 12 11.05 1.51
 -2 -6 11 173.43 6.35
 2 6 -11 159.75 5.97
 2 -6 -11 162.29 7.47
 -2 6 11 168.91 5.98
 2 6 -11 179.49 6.49
 2 -6 -11 160.48 6.16
 -2 6 11 157.92 6.13
 2 6 -11 183.71 7.51
 2 -6 -11 158.19 5.89
 2 -6 -11 165.48 6.25
 2 -6 -11 177.49 6.24
 -2 -6 11 171.64 6.51
 -2 -6 10 6.29 1.04
 -2 6 10 6.81 1.12
 -2 -6 10 6.99 1.15
 2 6 -10 8.02 1.23
 2 6 -10 6.61 1.47
 2 6 -10 7.71 1.1
 -2 6 10 6.26 1.01
 -2 -6 10 6.91 1.5
 2 -6 -10 7.8 1.51
 2 -6 -10 6.58 1.13
 -2 6 10 5.61 0.93
 2 -6 -10 8.44 1.17
 2 -6 -10 5.69 0.98
 -2 6 9 1.06 0.59
 -2 6 9 0.14 0.42
 2 -6 -9 -0.56 0.84
 2 6 -9 -0.28 0.51
 2 6 -9 0.65 0.5
 -2 -6 9 -0.09 0.46
 2 6 -9 0.34 0.67
 2 -6 -9 0.63 0.37
 -2 6 9 0.54 0.33
 2 -6 -9 0.42 0.4
 -2 6 9 -0.14 0.59
 -2 -6 9 -0.03 0.31
 2 6 -9 0.03 0.39
 2 6 -8 156.51 8.74
 -2 -6 8 156.01 7.46
 -2 -6 8 162.93 6.15
 -2 6 8 149.8 6.91
 2 -6 -8 149.63 7.2
 -2 6 7 1211.05 29.72
 -2 6 7 1206.48 29.79
 -2 -6 7 1206.02 29.94
 -2 -6 7 1207.27 30.44
 2 -6 -7 1271.64 30.86
 -2 -6 7 1254.94 28.38
 2 6 -7 1243.81 32.29
 -2 -6 6 4.88 1.03
 -2 6 6 6.94 1.23
 2 -6 -6 3.79 0.97
 -2 -6 6 6 0.98
 -2 -6 6 5.45 1.13
 2 -6 -6 7.16 1.46
 -2 6 6 5.31 1.16
 2 6 -6 6.29 1.41
 -2 6 5 71.57 4.26
 2 -6 -5 61.09 4.16
 2 -6 -5 66.23 4.4
 -2 -6 5 65.22 3.33
 2 -6 -5 62 4.25
 -2 6 5 64.61 4.11
 2 6 -5 65.16 4.22
 -2 6 4 19.13 2.15
 2 -6 -4 15.51 1.99
 -2 -6 4 17.11 1.72
 -2 -6 4 17.86 1.59
 2 -6 -4 14.08 2.02
 2 -6 -4 14.09 1.98
 2 6 -4 15.98 1.86
 2 6 -4 16.82 1.79
 2 -6 -4 14.89 1.9
 2 6 -3 4.5 0.97
 -2 -6 3 6.07 1.05
 2 6 -3 4.42 0.88
 2 6 -3 3.91 0.86
 2 -6 -3 4.17 1.01
 2 -6 -3 4.07 0.95
 -2 -6 3 4.46 0.87
 -2 6 3 5.24 1.21
 2 -6 -3 4.04 1.05
 2 -6 -2 144.99 5.87
 2 -6 -2 133.06 6.25
 -2 6 2 130.23 5.45
 2 6 -2 132.67 5.54
 -2 -6 2 131.11 5.4
 2 -6 -2 140.35 5.66
 2 6 -2 125.53 5.36
 -2 6 2 137.75 6.1
 2 6 -2 133.69 5.43
 2 -6 -1 1.89 0.6
 2 -6 -1 2.17 0.62
 -2 6 1 1.15 0.42
 2 6 -1 1.35 0.49
 2 6 -1 1.85 0.61
 -2 6 1 2.29 0.78
 -2 -6 1 0.99 0.43
 2 -6 -1 1.41 0.55
 -2 6 0 94.64 4.85
 -2 6 0 85.84 4.43
 2 -6 0 95.79 4.7
 2 -6 0 86.27 4.81
 2 6 0 96.84 4.37
 -2 -6 0 92.44 4.82
 2 -6 0 99.17 4.29
 2 6 0 88.06 4.8
 2 -6 1 3.39 0.74
 2 -6 1 2.97 0.79
 2 -6 1 3.41 0.92
 -2 6 -1 4.67 1.12
 2 6 1 3.7 0.97
 2 -6 1 4.58 1.06
 -2 6 -1 4 0.83
 -2 -6 -1 2.2 0.82
 2 -6 2 4.54 0.91
 -2 6 -2 3.95 1.07
 2 -6 2 5.22 1.21
 2 -6 2 4.02 1.11
 2 -6 2 6.49 1.13
 2 6 2 6.44 1.26
 -2 -6 -2 4.55 1.06
 -2 -6 -2 4.69 1.14
 2 -6 3 72.37 4.87
 2 -6 3 67.26 4.33
 2 6 3 75.45 4.23
 -2 -6 -3 73.29 4.37
 -2 -6 -3 66.33 4.45
 2 6 4 6.21 1.18
 2 -6 4 7.11 1.41
 -2 -6 -4 6.97 1.46
 -2 -6 -4 6.66 1.29
 -2 6 -4 8.04 1.87
 -2 6 -5 1134.74 31.57
 2 6 5 1025.96 26.2
 -2 -6 -5 1074.31 27.55
 2 -6 5 1052.92 27.13
 -2 -6 -6 370.73 12.88
 2 6 6 365.34 12.28
 2 -6 6 374.22 12.99
 2 -6 6 374.32 12.93
 2 -6 7 0.33 0.46
 2 -6 7 0.81 0.61
 2 6 7 0.45 0.44
 -2 -6 -7 2.13 0.94
 -2 -6 -8 28.45 2.32
 2 6 8 32.73 2.5
 -2 6 -8 33.24 2.52
 2 6 8 31.88 2.53
 -2 -6 -8 34.72 2.58
 2 -6 8 29.31 3.16
 -2 6 -8 35.26 2.6
 2 6 8 32.45 2.51
 -2 6 -8 32.38 2.36
 2 6 8 33.59 3.11
 -2 -6 -8 32.55 3.24
 -2 -6 -8 33.25 2.42
 -2 -6 -8 31.31 2.5
 2 6 8 34.44 2.46
 2 6 9 149.31 6.01
 2 6 9 147.96 6.91
 -2 -6 -9 156.17 6.07
 -2 6 -9 163.66 6.15
 2 6 9 160.17 6.07
 -2 6 -9 159.26 5.85
 2 6 9 150.95 6
 -2 6 -9 174.69 6.76
 -2 -6 -9 158.57 7.49
 -2 -6 -9 150.48 5.84
 -2 -6 -9 143.8 5.81
 -2 -6 -9 154.36 6.04
 -2 -6 -9 152.75 6.06
 -2 -6 -10 1.33 0.45
 2 6 10 3.28 0.75
 -2 -6 -10 3.55 0.78
 -2 6 -10 1.73 0.5
 2 6 10 3.44 0.8
 -2 6 -10 3.46 0.74
 -2 -6 -10 3.34 1
 -2 -6 -10 3.87 0.77
 -2 6 -10 3.44 0.88
 -2 -6 -10 2.67 0.65
 2 6 10 3.1 0.74
 -2 -6 -10 3.53 0.77
 2 6 10 2.46 0.58
 -2 -6 -11 264.3 7.68
 2 6 11 266.77 7.65
 -2 6 -11 226.22 7.99
 -2 -6 -11 233.66 7.48
 -2 -6 -11 274.53 8
 -2 6 -11 269.32 8.08
 2 6 11 264.3 7.65
 -2 6 -11 266.44 7.85
 2 6 11 254.77 7.75
 -2 -6 -11 265.19 7.78
 2 6 11 262.9 7.97
 2 6 12 25.98 1.57
 2 6 12 25.21 1.67
 -2 -6 -12 21.95 1.53
 -2 6 -12 25.17 1.79
 -2 -6 -12 25.27 1.69
 2 6 12 22.95 1.43
 -2 -6 -12 24.48 1.56
 -2 7 13 20.97 1.51
 2 7 -13 20.6 1.58
 -2 -7 13 18.49 1.36
 -2 7 13 20.14 1.41
 2 7 -13 19.64 1.45
 -2 7 13 19.95 1.5
 -2 -7 13 21.3 1.57
 -2 -7 13 20.58 1.62
 2 -7 -13 19.9 1.42
 2 -7 -13 18.99 1.44
 -2 -7 13 22.71 1.79
 -2 -7 12 95.85 4.24
 -2 -7 12 93.79 3.96
 -2 -7 12 98.34 4.5
 -2 -7 12 96.16 4.19
 -2 7 12 96.03 3.91
 2 7 -12 92.91 3.87
 -2 7 12 94.97 4.06
 2 7 -12 105.55 4.25
 2 -7 -12 100.02 3.95
 2 -7 -12 99.7 4.16
 2 -7 -12 100.54 3.99
 -2 7 11 19.27 1.79
 -2 -7 11 19.24 1.76
 2 7 -11 17.64 2.18
 -2 7 11 16.99 1.59
 -2 -7 11 17.4 1.75
 2 7 -11 17.12 1.58
 2 -7 -11 19.65 1.74
 -2 7 11 18.17 1.59
 2 -7 -11 17.54 1.73
 2 -7 -11 17.06 1.56
 2 7 -11 20.58 1.82
 2 -7 -11 17.51 1.72
 -2 -7 11 19.88 1.73
 -2 -7 10 102.89 4.76
 2 7 -10 105.18 5.8
 -2 7 10 102.06 4.47
 2 7 -10 95.72 4.28
 -2 7 10 97.76 4.61
 2 7 -10 102.37 4.47
 2 -7 -10 93.28 5.49
 -2 7 10 97.56 4.32
 2 7 -10 107.95 4.75
 2 -7 -10 101.45 4.29
 2 -7 -10 98.97 4.61
 2 -7 -10 96.53 4.47
 2 -7 -10 94.11 4.4
 -2 -7 10 103.2 4.64
 2 7 -9 73.8 4.92
 -2 7 9 89 4.14
 2 7 -9 88.9 4.1
 2 7 -9 86.61 4.33
 -2 -7 9 83.25 5.41
 2 -7 -9 78.05 5
 -2 7 9 82.91 4.04
 2 7 -9 83.4 4.08
 -2 7 9 82.65 4.22
 -2 -7 9 82.81 4.2
 2 -7 -9 80.16 4.03
 -2 7 9 84.96 5.21
 -2 7 8 36.93 3.29
 -2 -7 8 37.19 3.44
 -2 -7 8 36.2 2.6
 2 7 -8 36.74 2.69
 2 7 -8 42.48 4.38
 -2 7 8 36.2 2.65
 -2 -7 8 38 2.74
 2 -7 -8 35.66 3.29
 -2 7 8 33.86 2.47
 2 -7 -8 33.2 2.48
 2 7 -8 36.55 2.69
 2 7 -8 39.56 2.65
 2 7 -8 32.29 3.06
 -2 -7 7 67.87 4.61
 -2 7 7 65.57 4.29
 -2 -7 7 61.39 3.59
 2 -7 -7 68.65 4.61
 2 -7 -7 68.91 4.41
 2 7 -7 68.68 5.26
 -2 7 7 62.41 4.27
 -2 -7 6 152.58 6.02
 2 -7 -6 164.74 7.45
 -2 -7 6 152.85 7.07
 2 -7 -6 168.88 7.62
 -2 7 6 158.93 7.05
 2 7 -6 157.04 7.78
 2 7 -5 52.61 3.98
 2 -7 -5 57.39 4.19
 2 -7 -5 56.47 4.09
 -2 7 5 58.45 3.98
 2 -7 -5 53.78 3.81
 -2 -7 5 56.35 3.26
 -2 -7 4 45.28 3.22
 2 -7 -4 47.42 3.6
 -2 7 4 44.21 3.4
 -2 -7 4 45.43 2.91
 2 -7 -4 45.68 3.59
 2 -7 -4 48.94 3.85
 2 7 -4 47.27 3.54
 2 7 -3 4.53 1.01
 2 -7 -3 3.3 1.08
 2 -7 -3 1.92 0.77
 2 -7 -3 4.03 1.14
 2 -7 -3 2.78 0.95
 -2 -7 3 4.64 0.9
 2 -7 -3 3.53 0.92
 -2 -7 3 2.39 0.71
 -2 7 3 2.53 0.94
 2 7 -3 2.43 0.74
 -2 7 2 1.54 0.54
 2 -7 -2 2.03 0.95
 2 -7 -2 1.91 0.7
 2 7 -2 1.6 0.63
 2 -7 -2 2.22 0.91
 2 -7 -2 1.9 0.67
 -2 -7 2 2.02 0.68
 2 7 -2 1.54 0.6
 -2 -7 2 1.37 0.53
 2 7 -2 2.22 0.8
 -2 7 1 4.37 1.07
 -2 7 1 2.69 0.73
 2 -7 -1 3.69 0.9
 2 7 -1 2.53 0.74
 2 -7 -1 2.46 0.82
 2 -7 -1 3.47 0.98
 -2 -7 1 2.54 0.71
 -2 -7 1 1.4 0.57
 2 -7 -1 2.99 0.91
 -2 7 0 11.26 1.63
 -2 -7 0 9.41 1.25
 2 -7 0 10.33 1.43
 -2 7 0 11.16 1.63
 2 -7 0 10.52 1.64
 2 -7 0 10.46 1.81
 2 -7 0 11.3 1.78
 2 7 0 9.39 1.6
 -2 -7 0 9.51 1.67
 -2 7 -1 107.59 5.14
 -2 7 -1 90.68 5.22
 2 -7 1 104.99 5.01
 2 -7 1 103.5 5.5
 2 7 1 99.5 5.41
 -2 -7 -1 84.83 5.17
 2 -7 1 101.8 5.61
 2 -7 1 90.59 5.46
 2 -7 2 47.36 3.86
 2 -7 2 49.94 3.86
 2 -7 2 50.13 3.2
 2 -7 2 47.68 3.91
 2 7 2 52.06 3.67
 -2 -7 -2 49.96 3.72
 -2 -7 -2 41.91 3.46
 -2 7 -2 44.55 3.8
 2 -7 3 27.06 2.42
 -2 7 -3 28.54 3.24
 2 -7 3 26.47 2.82
 2 7 3 24.66 2.59
 2 7 3 25.97 2.53
 -2 -7 -3 27.54 2.85
 -2 -7 -3 26.55 2.63
 -2 -7 -4 175.6 7.32
 -2 7 -4 183.89 9.51
 2 -7 4 160.97 7.54
 2 7 4 160.04 7.1
 -2 -7 -4 185.63 8.08
 2 -7 4 170.34 7.17
 2 -7 5 558.76 16.17
 2 7 5 517.31 15.69
 -2 -7 -5 508.24 16.17
 -2 7 -5 577.96 20.25
 2 -7 6 17.87 2.3
 -2 7 -6 22.34 3.69
 2 -7 6 17.67 2.43
 2 7 6 17.49 2.15
 -2 -7 -6 13.76 2.05
 -2 -7 -7 279.05 8.99
 2 7 7 282.96 9.09
 2 7 7 286.95 9.29
 2 -7 7 312.69 11.33
 -2 -7 -7 283.1 9.22
 -2 7 -7 301.02 9.27
 -2 -7 -7 277.33 8.86
 2 7 7 291.66 9.37
 2 -7 7 300.42 11.58
 2 7 7 284.66 9.12
 2 7 7 290.28 10.65
 -2 7 -7 315.26 14.22
 -2 -7 -7 280 10.82
 2 7 7 288.44 8.99
 -2 7 -7 311.4 9.5
 -2 -7 -7 276.84 9.22
 -2 -7 -8 39.63 2.75
 2 7 8 40.63 2.73
 2 7 8 42.62 2.93
 2 7 8 41.68 2.9
 -2 -7 -8 42.71 2.77
 -2 7 -8 42.99 2.9
 -2 7 -8 49.01 3.06
 -2 -7 -8 43.68 2.8
 -2 7 -8 46.2 2.97
 2 7 8 41.15 2.84
 -2 7 -8 42.03 2.74
 2 7 8 44.15 3.54
 -2 -7 -8 38.26 3.47
 -2 -7 -8 41.27 2.65
 -2 -7 -8 40.13 2.84
 2 7 9 9.62 1.33
 2 7 9 9.62 1.24
 -2 -7 -9 9.5 1.24
 2 7 9 9.27 1.26
 -2 -7 -9 11.67 1.42
 -2 7 -9 11.15 1.44
 -2 -7 -9 10.38 1.36
 -2 -7 -9 9.93 1.28
 -2 7 -9 10.01 1.32
 2 7 9 12.62 1.46
 -2 7 -9 10.25 1.27
 -2 -7 -9 10.96 1.33
 -2 -7 -9 10.51 1.72
 2 7 10 79.91 3.75
 -2 -7 -10 75.15 3.65
 -2 7 -10 89.33 4.13
 -2 -7 -10 72.25 3.51
 -2 7 -10 83.4 3.82
 2 7 10 77.08 3.64
 -2 7 -10 85.26 3.7
 -2 -7 -10 82.04 3.75
 2 7 10 78.36 3.54
 -2 -7 -10 79.7 3.77
 2 7 11 111.11 3.92
 -2 -7 -11 104.34 3.98
 -2 -7 -11 97.26 3.84
 -2 -7 -11 105.02 4
 -2 7 -11 106.72 4.17
 2 7 11 104.79 3.87
 -2 7 -11 107.13 4.01
 -2 -7 -11 110.33 4.13
 -2 7 -12 0.29 0.27
 2 7 12 -0.23 0.22
 -2 -7 -12 0.21 0.21
 -2 -8 13 1.92 0.44
 2 8 -13 1.51 0.39
 -2 -8 13 2.94 0.52
 -2 8 13 2.25 0.43
 -2 8 13 2.84 0.49
 -2 8 13 2.79 0.44
 2 -8 -13 2.12 0.42
 -2 -8 13 2.56 0.56
 2 -8 -12 3.15 0.57
 -2 -8 12 2.58 0.57
 -2 -8 12 3.25 0.59
 2 8 -12 3.64 0.65
 -2 8 12 2.91 0.51
 2 8 -12 2.81 0.56
 -2 8 12 2.99 0.6
 -2 8 12 2.39 0.54
 -2 -8 12 3.42 0.67
 2 -8 -12 2.66 0.52
 2 -8 -12 3.92 0.71
 2 -8 -12 2.29 0.48
 -2 -8 12 3.56 0.74
 -2 -8 11 115.43 4.6
 -2 8 11 117.63 4.45
 2 8 -11 120.3 4.64
 -2 -8 11 117.66 4.79
 2 8 -11 114.24 4.37
 -2 8 11 122.21 4.83
 -2 -8 11 119.01 4.52
 2 -8 -11 122.43 4.86
 2 -8 -11 121.11 4.72
 -2 8 11 121.44 4.77
 -2 8 10 64.84 3.5
 2 8 -10 54.84 3.94
 2 8 -10 62.71 3.35
 2 8 -10 58.9 3.19
 -2 8 10 60.59 3.16
 2 8 -10 59.23 3.11
 2 -8 -10 56.12 4.03
 -2 8 10 61.14 3.44
 2 -8 -10 61.07 3.25
 2 -8 -10 60.36 3.41
 2 -8 -10 58.06 3.26
 -2 -8 10 54.61 3.24
 -2 -8 10 61.09 3.3
 -2 8 10 59.6 2.99
 2 8 -9 333.62 11.87
 2 8 -9 390.06 10.89
 -2 -8 9 360.46 10.69
 2 -8 -9 353.69 10.56
 2 8 -9 361.85 10.31
 -2 8 9 373.39 10.89
 2 8 -9 353.5 10.43
 -2 8 9 352.71 10.07
 2 -8 -9 349.93 12.22
 -2 8 9 368.22 10.89
 -2 -8 9 364.02 10.42
 2 -8 -9 352.66 10.28
 2 -8 -9 345.16 10.56
 2 8 -8 182.23 6.75
 -2 -8 8 173.49 6.52
 -2 8 8 180.33 6.77
 2 8 -8 171.18 6.44
 -2 -8 8 180.2 8.31
 -2 8 8 188.51 6.92
 2 -8 -8 167.7 7.79
 2 8 -8 182.13 6.99
 -2 -8 8 182.49 6.82
 2 8 -7 17.06 1.76
 2 8 -7 18.85 1.85
 -2 -8 7 16.45 1.81
 2 8 -7 18.02 2.65
 2 -8 -7 16.67 2.17
 -2 8 7 18.58 1.89
 2 8 -7 17.98 1.78
 -2 -8 7 18.08 2.32
 -2 8 7 18.42 1.91
 2 -8 -7 17.32 2.3
 2 8 -7 15.99 1.84
 -2 8 7 14.65 1.95
 -2 8 6 1.16 0.4
 2 -8 -6 0.42 0.55
 -2 -8 6 0.15 0.38
 -2 -8 6 -0.01 0.39
 2 8 -6 0.55 0.83
 2 -8 -6 1.02 0.71
 2 -8 -5 104.57 5.79
 2 -8 -5 104.32 5.67
 -2 8 5 96.78 5.46
 2 -8 -5 104.96 5.93
 -2 -8 5 100.27 4.91
 2 -8 -5 109.41 5.84
 2 8 -5 105.92 6.08
 2 -8 -4 83.02 5.12
 2 -8 -4 91.59 5.59
 -2 8 4 95.04 5.26
 -2 -8 4 96.19 4.8
 2 -8 -4 97.41 5.4
 2 8 -4 86.38 5.26
 2 -8 -3 135.72 6.74
 2 -8 -3 138.62 7.06
 2 8 -3 143.13 6.79
 -2 -8 3 150.25 6.66
 -2 -8 3 141.42 6.19
 2 8 -3 147.09 6.82
 -2 8 3 149.08 6.83
 -2 8 2 2.77 0.9
 2 -8 -2 4.58 1.11
 2 8 -2 2.25 0.77
 -2 -8 2 2.07 0.65
 2 -8 -2 4.28 1.08
 -2 -8 2 3.35 0.98
 -2 8 1 3.24 1
 2 -8 -1 2.05 0.82
 2 -8 -1 2.64 0.94
 2 8 -1 1.26 0.76
 -2 -8 1 3.07 0.91
 -2 -8 1 2.93 1.13
 -2 8 0 10.76 1.7
 2 -8 0 13.97 1.84
 2 -8 0 12.01 1.82
 2 -8 0 16.4 2.17
 2 -8 0 12.83 1.86
 2 8 0 10.17 1.74
 -2 -8 0 12.74 1.59
 -2 -8 0 12.23 1.98
 -2 8 0 14.05 1.98
 2 -8 1 336.8 11.18
 -2 8 -1 309.9 11.46
 2 -8 1 329.09 11.75
 2 -8 1 332.53 11.53
 2 -8 1 319.18 11.8
 2 8 1 325 11.59
 -2 -8 -1 348.55 12.08
 2 8 2 112.16 6.1
 2 -8 2 122.72 6
 -2 8 -2 101.78 6.14
 2 -8 2 108.07 6.14
 2 -8 2 110.09 6.37
 2 8 2 119.16 6.07
 -2 -8 -2 115.28 6.1
 -2 -8 -3 227.18 8.99
 2 -8 3 237.94 9.07
 2 -8 3 235.89 8.69
 2 -8 3 212.14 9.09
 -2 -8 -3 246.7 9.54
 2 8 3 230.18 9.12
 -2 8 -3 215.92 9.95
 2 8 3 226.17 8.88
 2 8 4 1.05 0.39
 2 -8 4 2.47 0.75
 2 8 4 2.32 0.81
 -2 -8 -4 1.3 0.64
 -2 8 -4 0.92 0.85
 -2 -8 -5 11.92 1.52
 2 -8 5 14.55 2.06
 2 8 5 14.85 2.07
 -2 -8 -5 14.48 1.95
 -2 -8 -5 12.9 1.94
 -2 8 -5 16.98 2.95
 -2 -8 -6 128.75 5.52
 2 8 6 140.68 5.67
 -2 -8 -6 130.86 5.5
 -2 -8 -6 132.38 5.65
 2 8 6 146.46 6.94
 -2 8 -6 146.51 5.82
 2 8 6 132.79 5.62
 2 -8 6 136.76 7.24
 -2 8 -6 162.45 9.79
 -2 -8 -6 128.18 6.69
 2 8 6 141.44 5.62
 -2 -8 -6 136.53 5.43
 -2 -8 -6 133.91 5.6
 -2 -8 -6 133.02 5.64
 2 -8 6 147.04 7.24
 -2 -8 -7 324.69 10.04
 2 8 7 346.32 10.21
 -2 -8 -7 322.54 10.19
 -2 -8 -7 323.63 9.9
 -2 8 -7 350.7 10.04
 2 8 7 352.12 10.05
 -2 8 -7 337.83 10.21
 2 8 7 333.4 10.17
 -2 -8 -7 329.8 10.31
 2 8 7 342.82 11.72
 -2 -8 -7 337.16 11.99
 2 8 8 24.75 2.03
 -2 -8 -8 25.82 2.09
 -2 8 -8 22.11 1.91
 2 8 8 22.56 2
 -2 8 -8 22.88 2.04
 -2 8 -8 26.73 2.07
 -2 8 -8 24.15 2
 -2 -8 -8 23.88 2.63
 -2 -8 -8 23.13 2.11
 -2 -8 -8 24.76 2.12
 2 8 9 104.06 4.26
 -2 -8 -9 102.44 4.47
 -2 -8 -9 95.13 4.21
 -2 8 -9 106.19 4.44
 2 8 9 109.42 4.52
 -2 8 -9 101.39 4.41
 -2 8 -9 105.23 4.27
 -2 -8 -9 109.72 4.65
 -2 -8 -10 3.79 0.73
 2 8 10 5.63 0.79
 -2 -8 -10 2.61 0.61
 -2 8 -10 3.78 0.71
 -2 8 -10 3.8 0.66
 -2 8 -10 3.59 0.7
 -2 -8 -10 3.02 0.61
 -2 -8 -11 0.37 0.24
 -2 8 -11 0.35 0.27
 2 8 11 0.18 0.22
 -2 -8 -11 0.43 0.26
 -2 8 -11 0.48 0.29
 -2 8 -11 0.54 0.28
 -2 -8 -11 0.09 0.16
 -2 -9 12 1.42 0.4
 -2 -9 12 0.7 0.29
 -2 -9 12 1.75 0.38
 2 -9 -12 1.99 0.43
 2 9 -12 1.22 0.35
 -2 9 12 1.91 0.44
 -2 9 12 2.04 0.42
 -2 -9 12 1.45 0.45
 2 -9 -12 2.51 0.51
 -2 -9 11 3.64 0.7
 2 -9 -11 4.21 0.71
 2 9 -11 5.04 0.73
 -2 -9 11 3.81 0.71
 -2 -9 11 4.1 0.67
 2 9 -11 4.67 0.76
 -2 9 11 4.23 0.62
 -2 9 11 4.25 0.69
 -2 9 11 4.16 0.73
 -2 -9 11 4.01 0.73
 2 -9 -11 4.7 0.8
 2 -9 -11 4.18 0.69
 -2 -9 11 4.46 0.84
 2 9 -10 249.76 7.45
 -2 9 10 261.87 7.96
 -2 9 10 252.9 7.4
 -2 9 10 261.37 8.02
 2 9 -10 258.28 7.75
 2 -9 -10 258.11 8.04
 2 -9 -10 257.15 7.95
 -2 -9 10 259.62 7.86
 -2 -9 10 236.64 7.71
 2 9 -9 44.08 2.76
 2 9 -9 43.93 2.75
 -2 9 9 44.56 2.87
 2 9 -9 42.85 2.6
 -2 9 9 43.93 2.58
 -2 9 9 46.99 2.96
 2 -9 -9 43.07 3.47
 -2 -9 9 40.57 2.6
 2 -9 -9 39.78 2.7
 2 -9 -9 41.69 2.73
 -2 -9 9 46.02 2.91
 2 9 -8 20.14 1.92
 -2 -9 8 20.38 1.9
 -2 9 8 21.74 2.02
 2 9 -8 22.85 2.03
 -2 -9 8 21.15 2.04
 -2 9 8 21.89 2.04
 2 -9 -8 23.14 2.54
 -2 9 8 22.81 1.89
 -2 -9 8 20.72 2.01
 2 -9 -8 20.67 1.95
 2 9 -7 64.39 3.6
 -2 -9 7 63 3.79
 -2 9 7 64.65 3.68
 2 9 -7 62.58 3.59
 -2 -9 7 65.79 4.74
 -2 9 7 63.39 3.42
 -2 9 7 67.1 3.75
 2 -9 -7 60.43 4.28
 2 9 -7 66.47 4.02
 -2 9 6 20.73 2.42
 2 9 -6 16.47 1.77
 2 -9 -6 19.53 2.33
 2 -9 -6 16.82 2.3
 2 9 -6 16.56 1.81
 -2 9 6 19.26 1.91
 2 9 -6 18.96 1.91
 -2 -9 6 17.83 2.01
 -2 -9 6 16.11 2.27
 -2 9 6 20.58 2.01
 2 -9 -6 16.74 2.2
 2 9 -6 15.27 1.86
 2 9 -6 18.57 2.63
 2 9 -5 40.33 2.79
 -2 -9 5 36.8 2.69
 2 9 -5 38.7 2.83
 -2 9 5 35.39 2.69
 2 -9 -5 35.72 3.27
 2 -9 -5 36.65 3.44
 2 -9 -5 33.79 3.18
 -2 9 5 36.78 2.72
 2 9 -5 32.94 2.61
 -2 -9 5 40.46 3.15
 2 -9 -5 36.99 3.22
 -2 9 5 36.27 3.27
 2 9 -5 33.08 2.73
 -2 9 5 34.81 2.39
 2 9 -5 38.67 3.69
 -2 9 4 231.97 9.28
 -2 -9 4 244.13 9.1
 2 -9 -4 243.96 9.8
 2 -9 -4 249.1 10.04
 2 -9 -4 235.06 9.63
 2 9 -4 246.38 10.04
 -2 9 3 226.01 9.07
 2 -9 -3 238.81 9.56
 2 -9 -3 237.87 9.72
 2 9 -3 229.38 9.68
 -2 -9 3 232.17 9.4
 -2 -9 3 202.59 8.43
 2 -9 -3 225.97 9.37
 -2 9 2 104.52 5.74
 2 -9 -2 99.33 5.79
 -2 -9 2 95.59 5.97
 2 -9 -2 99.03 5.72
 2 -9 -2 108.38 6.04
 2 9 -2 105.54 6.23
 -2 -9 2 84.95 4.95
 2 9 -1 11.63 1.99
 -2 9 1 15.77 2.16
 2 -9 -1 14.02 2.07
 2 -9 -1 15.6 2.19
 2 9 -1 10.77 1.92
 -2 -9 1 13.27 1.73
 2 -9 -1 13.15 1.99
 -2 -9 1 13.03 2.14
 2 9 0 89.14 5.73
 -2 9 0 99.44 5.72
 2 -9 0 99.94 5.74
 -2 -9 0 95.7 5.93
 2 -9 0 95.91 5.63
 2 -9 0 91.38 5.44
 2 -9 0 84.86 5.41
 2 9 0 84.45 5.53
 -2 -9 0 99.81 4.76
 2 -9 1 193.28 8.79
 2 9 1 178.09 8.46
 2 -9 1 208.93 8.67
 2 9 1 189.8 8.44
 2 -9 1 188.9 8.58
 -2 -9 -1 201.28 8.73
 2 -9 1 182.98 8.17
 -2 9 -1 193.07 8.66
 2 9 2 185.95 8.4
 2 -9 2 200.32 8.46
 2 -9 2 190.96 9.02
 2 -9 2 191.98 8.8
 2 9 2 191.64 8.22
 -2 -9 -2 187.52 8.3
 -2 9 -2 186.34 8.8
 2 9 3 4.7 1.3
 2 -9 3 4.25 1.07
 2 9 3 3.39 0.94
 -2 -9 -3 3.57 0.99
 -2 9 -3 3.12 1.12
 2 9 4 0.7 0.52
 2 -9 4 0.71 0.61
 -2 -9 -4 0.34 0.42
 2 -9 4 0.26 0.5
 2 9 4 0.3 0.27
 2 9 4 0.33 0.22
 -2 9 -4 0.17 0.26
 2 9 4 0.6 0.44
 -2 9 -4 -0.2 0.53
 2 9 4 0.39 0.46
 -2 -9 -4 1.11 0.64
 -2 9 -4 0.86 0.53
 -2 -9 -4 0.68 0.33
 2 9 4 0.76 0.41
 -2 -9 -4 0.5 0.39
 -2 -9 -4 1.12 0.65
 -2 9 -4 0.18 0.48
 2 9 5 17.86 1.84
 -2 -9 -5 18.36 1.87
 -2 9 -5 19.07 1.87
 -2 -9 -5 18.93 1.92
 2 9 5 19.81 1.95
 -2 -9 -5 18.63 1.84
 2 9 5 20.94 2.43
 2 9 5 18.58 1.71
 -2 -9 -5 17.51 2.22
 -2 -9 -5 16.84 2.08
 -2 -9 -5 17.83 1.81
 -2 -9 -5 17.33 1.83
 2 9 5 17.65 1.78
 -2 -9 -6 2.94 0.78
 -2 -9 -6 2.18 0.64
 2 9 6 1.81 0.66
 2 9 6 1.82 0.62
 -2 9 -6 3.26 0.76
 2 9 6 3.01 0.73
 -2 -9 -6 2.37 0.7
 2 9 6 3.61 0.86
 2 9 6 3.01 0.73
 -2 -9 -6 2.56 0.65
 -2 -9 -6 1.83 0.6
 -2 -9 -6 2.54 0.68
 -2 -9 -7 4.21 0.89
 -2 -9 -7 4.22 0.9
 2 9 7 3.94 0.85
 -2 9 -7 3.59 0.74
 2 9 7 3.81 0.79
 -2 -9 -7 4.99 1.19
 -2 -9 -7 4 0.78
 -2 -9 -7 5.08 0.98
 2 9 8 331.59 9.32
 -2 -9 -8 324 9.28
 -2 -9 -8 319.53 9.63
 -2 9 -8 340.33 9.21
 2 9 8 331.63 9.67
 -2 9 -8 318.62 9.23
 -2 9 -8 328.83 9.56
 -2 9 -8 320.54 9.21
 -2 -9 -8 329.7 9.74
 2 9 9 41.99 2.28
 -2 -9 -9 42.87 2.55
 -2 9 -9 42.47 2.33
 -2 9 -9 43.48 2.48
 -2 9 -9 43.54 2.36
 -2 -9 -9 44.26 2.61
 2 9 9 41.7 2.46
 -2 -9 -10 0.38 0.17
 -2 -9 -10 0.95 0.34
 -2 9 -10 1.21 0.36
 2 9 10 1.29 0.32
 -2 9 -10 1.39 0.41
 -2 9 -10 1.76 0.43
 2 9 11 0.48 0.22
 -2 -9 -11 0.48 0.24
 2 -10 -11 -0.09 0.21
 -2 -10 11 0.9 0.33
 2 -10 -11 1.39 0.43
 -2 -10 11 0.36 0.27
 2 10 -11 0.41 0.22
 -2 -10 11 0.21 0.28
 -2 10 11 0.39 0.23
 -2 -10 11 0.38 0.25
 2 -10 -11 0.54 0.31
 2 -10 -11 0.01 0.16
 -2 -10 11 0.62 0.36
 2 10 -10 0.84 0.35
 2 -10 -10 0.81 0.34
 -2 -10 10 0.01 0.3
 2 10 -10 1.14 0.4
 -2 10 10 -0.02 0.18
 -2 10 10 0.39 0.24
 -2 -10 10 1.15 0.44
 2 -10 -10 0.34 0.23
 2 -10 -10 0.7 0.38
 2 10 -9 6.33 0.98
 2 10 -9 6.54 0.9
 -2 10 9 6.71 0.99
 2 10 -9 6.37 0.98
 -2 10 9 5.93 0.88
 -2 10 9 5.46 0.91
 -2 -10 9 6.74 0.96
 2 -10 -9 6.08 0.89
 2 -10 -9 5.55 0.94
 -2 -10 9 7.5 1.09
 -2 10 8 7.6 1.12
 -2 -10 8 8.12 1.19
 -2 -10 8 7.29 1.15
 2 10 -8 6.51 1.07
 -2 10 8 8.24 1.09
 -2 10 8 7.08 1.12
 2 10 -8 7.9 1.16
 -2 -10 8 7.16 1.19
 2 -10 -8 8.22 1.13
 2 -10 -8 8.58 1.21
 2 10 -7 33.04 2.48
 2 10 -7 34.38 2.62
 -2 -10 7 38.1 2.87
 2 -10 -7 31.44 2.91
 -2 10 7 31.98 2.45
 2 -10 -7 33.07 2.4
 2 -10 -7 31.05 2.36
 -2 10 7 33.1 2.34
 2 10 -6 65.95 3.67
 -2 10 6 60.86 3.37
 2 10 -6 67.48 3.91
 -2 -10 6 68.89 4.24
 -2 10 6 63.6 3.61
 2 -10 -6 61.97 4.16
 2 10 -6 55.69 3.7
 -2 -10 6 67.03 3.67
 2 10 -5 12.21 1.57
 -2 -10 5 13.79 1.89
 -2 10 5 14.43 1.48
 2 -10 -5 13.02 2
 -2 10 5 11.75 1.41
 2 10 -5 13.47 1.69
 -2 10 5 13.02 1.59
 -2 -10 5 14.72 2.28
 2 10 -5 14.94 1.73
 2 10 -5 11.92 1.61
 -2 -10 5 12.38 1.63
 -2 10 4 14.63 2.08
 2 10 -4 18.81 2.01
 -2 -10 4 16.24 1.9
 -2 10 4 17.2 1.67
 2 10 -4 17.31 1.89
 2 -10 -4 15.69 2.22
 2 10 -4 13.56 1.7
 -2 -10 4 15.53 2.09
 -2 10 4 14.75 1.75
 2 10 -4 19.1 1.97
 2 10 -4 16.65 2.28
 -2 -10 4 13.73 1.84
 -2 10 4 18.95 1.81
 2 10 -3 164.53 8.13
 -2 10 3 164.4 7.58
 2 10 -3 140.99 6.26
 -2 -10 3 164.17 6.89
 2 -10 -3 157.44 7.69
 2 10 -3 160.32 6.79
 2 -10 -3 164.78 7.88
 -2 10 3 166.31 6
 2 10 -3 162.76 6.47
 -2 -10 3 144.02 6.97
 2 10 -3 184.84 7.2
 2 10 -3 174.34 6.39
 -2 10 3 163.95 6.04
 2 10 -2 4.61 1.51
 -2 10 2 4.8 1.33
 2 -10 -2 3.46 1.05
 2 10 -2 3.13 0.86
 2 10 -2 3.28 0.9
 2 -10 -2 4.31 1.19
 2 10 -2 3.74 1.25
 -2 -10 2 2.13 0.67
 -2 10 2 3.94 0.96
 -2 10 2 4.32 0.84
 -2 -10 2 2.89 1.29
 -2 10 2 5.48 0.94
 2 10 -2 3.58 0.82
 2 10 -1 22.31 2.84
 -2 10 1 22.24 2.65
 2 -10 -1 20.94 2.61
 2 -10 -1 23.93 2.72
 -2 10 1 22.56 2.05
 2 10 -1 17.71 2.54
 -2 -10 1 22.4 2.88
 2 10 -1 21.55 2.26
 -2 -10 1 21.01 2.17
 2 10 -1 16.72 1.9
 -2 -10 1 19.94 2.08
 -2 -10 1 18.99 2.2
 2 10 -1 17.14 2
 2 10 0 17.35 2.42
 -2 -10 0 15.61 1.81
 -2 10 0 16.24 2.07
 -2 10 0 17.26 1.89
 2 10 0 15.01 1.89
 2 -10 0 19.75 2.5
 2 10 0 16.66 1.89
 2 10 0 18.13 2.45
 -2 10 0 17.75 1.63
 -2 -10 0 18.2 2.47
 2 10 0 16.82 1.99
 -2 -10 0 16.08 1.8
 2 10 0 15.13 1.74
 -2 10 0 22.84 2.72
 -2 -10 0 16.5 1.9
 -2 -10 0 12.78 1.83
 2 10 1 36.61 3.5
 -2 -10 -1 36.61 2.84
 -2 10 -1 35.98 2.96
 2 10 1 31.31 2.71
 2 -10 1 33.14 3.38
 2 10 1 33.53 2.64
 2 10 1 36.11 3.37
 2 10 1 34.62 2.78
 2 10 1 33.17 2.64
 -2 -10 -1 35.58 3.39
 -2 10 -1 33.01 2.77
 -2 10 -1 30.66 2.23
 -2 -10 -1 32.04 2.62
 -2 -10 -1 32.45 2.92
 2 10 2 2.2 0.81
 2 -10 2 3.43 1.12
 -2 -10 -2 1.59 0.58
 -2 10 -2 1.92 0.68
 -2 10 -2 2 0.64
 2 10 2 3.2 1
 2 10 2 2.04 0.7
 2 10 2 2.26 0.56
 -2 -10 -2 2.48 0.91
 -2 10 -2 1.53 0.63
 -2 -10 -2 2.88 0.8
 2 10 2 2.86 0.73
 -2 -10 -2 3.59 0.82
 -2 -10 -2 1.51 0.58
 -2 10 -2 2.69 1.03
 2 10 3 53.37 3.33
 -2 -10 -3 56.22 3.42
 -2 -10 -3 53.12 3.36
 -2 10 -3 54.03 3.37
 2 10 3 51.59 3.87
 2 10 3 53.52 3.32
 2 10 3 49.28 3.04
 -2 10 -3 52.84 3.26
 -2 10 -3 56.04 3.56
 -2 -10 -3 54.32 3.34
 -2 -10 -3 54.68 3.54
 -2 -10 -4 162.7 6.31
 -2 10 -4 171.18 6.66
 2 10 4 158.6 5.89
 2 10 4 160.97 7.28
 2 10 4 165.82 6.35
 -2 -10 -4 155.76 6.21
 2 10 4 165.5 6.31
 -2 -10 -4 164.46 6.31
 -2 10 -4 166.48 6.38
 -2 -10 -4 159.35 6.44
 -2 -10 -5 72.95 3.87
 -2 -10 -5 72.04 3.83
 2 10 5 75.46 3.88
 -2 10 -5 77.66 3.94
 2 10 5 76.04 4.64
 2 10 5 73.17 3.58
 -2 -10 -5 74.86 3.86
 -2 -10 -5 71.53 3.65
 -2 -10 -5 75.24 3.97
 -2 -10 -6 0.19 0.39
 -2 -10 -6 -0.3 0.29
 2 10 6 -0.06 0.37
 -2 10 -6 -0.25 0.32
 -2 10 -6 0.24 0.39
 2 10 6 0.36 0.35
 -2 -10 -6 -0.04 0.25
 -2 -10 -6 0.26 0.3
 -2 -10 -6 0.59 0.29
 -2 -10 -6 0.09 0.26
 -2 -10 -7 5.96 0.98
 2 10 7 6.9 1.05
 -2 10 -7 7.16 1.03
 -2 10 -7 6.04 0.99
 -2 -10 -7 7.81 1.16
 -2 -10 -7 6.49 0.9
 -2 -10 -7 6.44 1.02
 -2 -10 -7 4.76 0.86
 -2 -10 -8 26.37 1.94
 -2 10 -8 25 1.86
 -2 10 -8 25.56 1.75
 2 10 8 22.69 1.74
 -2 -10 -8 27 1.96
 -2 -10 -8 27.25 1.85
 -2 -10 -9 0.67 0.28
 -2 -10 -9 -0.25 0.26
 -2 10 -9 0.31 0.32
 -2 10 -9 0.37 0.15
 2 10 9 0.86 0.36
 2 10 9 0.26 0.24
 -2 -10 -10 9.95 0.88
 -2 10 -10 11.68 0.96
 2 10 10 10.99 0.9
 2 10 10 10.03 0.83
 -2 -10 -10 10.6 0.91
 -2 11 10 1.47 0.32
 2 -11 -10 2.23 0.44
 2 -11 -10 1.9 0.43
 -2 -11 10 2.38 0.48
 -2 -11 10 1.9 0.46
 2 11 -10 1.84 0.44
 -2 -11 10 2.65 0.54
 2 -11 -10 2.19 0.44
 2 -11 -10 2.18 0.47
 -2 -11 10 1.28 0.39
 2 -11 -9 9.71 1.07
 -2 11 9 8.93 1.03
 2 11 -9 8.52 0.97
 -2 -11 9 9.36 1
 -2 11 9 10.48 1.01
 2 -11 -9 8.99 0.99
 2 -11 -9 10.39 1.14
 2 11 -9 11.38 1.13
 -2 -11 9 10.58 1.17
 -2 -11 9 10.93 1.24
 2 11 -8 12.18 1.3
 -2 -11 8 10.47 1.25
 2 11 -8 11.53 1.22
 2 11 -8 12.23 1.43
 -2 11 8 12.26 1.22
 2 -11 -8 10.93 1.22
 -2 11 8 12.32 1.33
 2 -11 -8 12.1 1.25
 2 -11 -8 11.28 1.26
 -2 -11 8 10.16 1.34
 -2 -11 7 49.35 3.08
 2 11 -7 56.65 3.16
 -2 -11 7 54.26 3.47
 -2 11 7 54.95 2.88
 -2 11 7 47.47 2.86
 2 -11 -7 51.88 2.9
 2 11 -7 48.26 3.11
 2 11 -6 102.74 4.65
 -2 -11 6 97.38 5.13
 -2 11 6 105.84 4.4
 2 -11 -6 97.85 4.27
 -2 -11 6 101.56 4.63
 2 11 -5 64.97 3.71
 2 11 -5 53.76 3.48
 2 11 -5 54.99 3.35
 -2 11 5 64.96 3.19
 -2 -11 5 47.8 3.68
 -2 11 5 66.38 3.41
 2 11 -5 68.03 3.64
 2 -11 -5 64.19 3.33
 -2 -11 5 55.2 3.59
 -2 11 4 0.21 0.29
 2 11 -4 0.22 0.29
 2 11 -4 -0.09 0.28
 2 11 -4 0.53 0.41
 -2 -11 4 0.37 0.45
 -2 11 4 0 0.21
 -2 -11 4 0.31 0.5
 2 11 -4 0.11 0.23
 -2 -11 4 -0.17 0.34
 -2 -11 3 8.22 1.4
 2 11 -3 10.26 1.59
 -2 11 3 12.64 1.41
 2 11 -3 10.74 1.56
 2 11 -3 12.93 1.52
 -2 -11 3 12.06 1.81
 -2 11 3 11.75 1.35
 -2 -11 3 8.55 1.43
 2 11 -3 9.14 1.32
 -2 -11 2 26.71 2.57
 -2 11 2 31.18 2.35
 2 11 -2 25.98 2.48
 -2 -11 2 33.08 2.8
 -2 11 2 32.13 2.23
 2 11 -2 30.97 2.83
 -2 -11 2 29.74 2.59
 -2 -11 1 227.46 8.35
 -2 11 1 204.35 8.41
 -2 11 1 214.98 7.45
 2 -11 -1 224.2 9.43
 2 11 -1 219.03 8.03
 2 11 -1 213.81 9.49
 2 11 -1 199.57 8
 -2 -11 1 222.87 7.93
 -2 -11 1 232.06 8.06
 -2 11 0 15.89 2.05
 2 11 0 15.92 2.23
 -2 11 0 15.58 1.49
 2 11 0 15.94 1.89
 -2 -11 0 16.06 1.73
 2 11 0 14.55 1.71
 -2 11 0 17.97 1.85
 -2 -11 0 15.01 1.7
 2 11 0 15.16 1.74
 -2 -11 0 13.73 1.86
 -2 -11 -1 11.36 1.49
 -2 11 -1 12.24 1.58
 2 11 1 12.8 1.71
 2 11 1 11.85 1.52
 -2 11 -1 9.67 1.18
 2 11 1 10.15 1.71
 2 11 1 10.78 1.47
 2 11 1 10.22 1.39
 -2 11 -1 12.41 1.74
 -2 -11 -1 11.7 1.51
 -2 -11 -1 13.6 1.8
 -2 -11 -2 0.24 0.38
 -2 11 -2 -0.31 0.53
 2 11 2 0.43 0.28
 2 11 2 0.22 0.29
 2 11 2 0.69 0.49
 2 11 2 0.31 0.36
 2 11 2 0.76 0.44
 -2 -11 -2 0.64 0.42
 -2 -11 -2 0.71 0.48
 -2 -11 -2 -0.17 0.33
 -2 11 -3 40.51 3.04
 -2 -11 -3 42.18 2.8
 2 11 3 43.15 2.72
 2 11 3 45.84 2.82
 2 11 3 41.56 3.35
 2 11 3 45.25 2.92
 -2 11 -3 42.88 2.97
 -2 -11 -3 44.24 2.88
 -2 -11 -3 44.44 3.03
 2 11 3 41.09 2.79
 -2 -11 -4 108.15 4.71
 -2 11 -4 114.08 5.21
 -2 11 -4 119.13 5.04
 2 11 4 106.82 4.68
 2 -11 4 98.12 4.99
 2 11 4 109.23 4.72
 2 11 4 101.86 4.37
 2 11 4 109.81 4.58
 -2 -11 -4 107.42 4.75
 -2 -11 -4 105.38 4.81
 -2 -11 -4 111.1 4.59
 -2 -11 -5 35.14 2.45
 2 11 5 32.17 2.3
 -2 11 -5 34.61 2.46
 2 11 5 36.65 2.34
 -2 -11 -5 31.18 2.15
 -2 11 -5 38.18 2.56
 2 11 5 34.35 2.41
 2 11 5 29.33 2.09
 -2 -11 -5 35.49 2.43
 -2 -11 -5 30.42 2.32
 -2 -11 -6 20.85 1.78
 -2 -11 -6 19.14 1.64
 2 11 6 20.27 1.72
 -2 11 -6 21.74 1.71
 -2 11 -6 19.28 1.65
 2 11 6 20.19 1.59
 2 11 6 21.96 1.81
 2 11 6 18.05 1.5
 -2 -11 -6 20.58 1.69
 -2 -11 -6 20.12 1.76
 -2 -11 -6 19.46 1.6
 -2 -11 -7 10.12 1.14
 2 11 7 7.19 0.93
 2 11 7 7.66 0.87
 -2 11 -7 9.54 1.11
 2 11 7 8.74 1.03
 -2 11 -7 9.23 1.04
 -2 -11 -7 7.94 0.95
 -2 -11 -7 8.27 0.92
 -2 -11 -7 8.83 1.07
 -2 -11 -8 4.14 0.65
 -2 11 -8 3 0.56
 2 11 8 3.83 0.6
 -2 11 -8 3.46 0.57
 2 11 8 3.3 0.59
 -2 -11 -8 4.35 0.66
 -2 -11 -9 6.95 0.72
 2 11 9 5.93 0.62
 -2 11 -9 6.66 0.71
 2 11 9 6.27 0.65
 2 -12 -9 0.5 0.23
 2 -12 -9 0.95 0.31
 -2 12 9 0.55 0.17
 -2 -12 9 0.67 0.3
 -2 -12 9 0.38 0.3
 2 -12 -9 0.51 0.27
 2 -12 -9 0.56 0.25
 2 -12 -8 3.18 0.57
 2 12 -8 3.42 0.61
 2 -12 -8 3.96 0.64
 2 12 -8 3.04 0.64
 -2 12 8 3.23 0.55
 2 -12 -8 4.32 0.64
 2 -12 -8 3.51 0.58
 2 -12 -8 4.13 0.67
 -2 -12 8 3.86 0.69
 -2 -12 8 3.49 0.74
 -2 -12 7 16.61 1.59
 2 12 -7 17.09 1.5
 2 12 -7 14.71 1.51
 -2 12 7 17.47 1.38
 2 -12 -7 17.08 1.42
 -2 -12 7 12.96 1.47
 2 -12 -7 16.03 1.34
 -2 -12 6 63.68 3.64
 2 12 -6 70.86 3.57
 2 12 -6 75.23 3.68
 -2 -12 6 60.13 3.74
 -2 12 6 75.72 3.31
 2 -12 -6 76.1 3.38
 2 -12 -6 71.41 3.2
 -2 -12 6 67.32 3.44
 2 12 -5 45.23 2.78
 -2 12 5 45.9 2.57
 -2 -12 5 35.18 2.64
 2 12 -5 38.68 2.7
 -2 -12 5 43.68 3.16
 -2 -12 4 0.47 0.46
 -2 12 4 0.03 0.26
 2 12 -4 0.32 0.33
 2 12 -4 0.33 0.31
 -2 -12 4 0.07 0.37
 -2 12 4 0.85 0.44
 -2 -12 4 0.15 0.27
 2 12 -3 8.51 1.33
 2 12 -3 10.77 1.22
 -2 -12 3 10.51 1.47
 -2 12 3 11.2 1.26
 -2 -12 3 10.45 1.48
 -2 -12 3 10.21 1.44
 -2 12 3 11.5 1.26
 -2 12 2 74.4 4.14
 -2 12 2 64 3.3
 2 12 -2 59.71 3.78
 2 12 -2 68.9 3.82
 -2 -12 2 70.99 3.85
 -2 -12 2 66.78 3.87
 -2 -12 2 64.75 3.65
 2 12 -1 5.15 1.01
 -2 -12 1 4.37 0.95
 -2 12 1 3.32 0.87
 2 12 -1 4.39 0.97
 -2 12 1 4.67 0.83
 -2 -12 1 3.77 0.8
 -2 -12 1 4.6 0.95
 -2 12 0 51.81 3.56
 2 12 0 53.7 3.16
 -2 -12 0 55.57 3.3
 -2 -12 0 56.66 3.21
 -2 -12 0 52.76 3.04
 -2 12 -1 58.42 3.83
 -2 -12 -1 66.99 3.58
 2 12 1 71.14 3.56
 2 12 1 76.22 3.85
 2 12 1 71.83 3.57
 -2 -12 -1 68.87 3.54
 -2 -12 -1 72.32 3.99
 -2 -12 -1 70.74 3.49
 -2 -12 -2 0.1 0.34
 -2 12 -2 0.32 0.48
 -2 12 -2 -0.23 0.41
 2 12 2 0.29 0.39
 2 12 2 0.27 0.33
 2 12 2 0.11 0.28
 -2 -12 -2 0.33 0.2
 -2 -12 -2 0.15 0.2
 -2 -12 -2 0.09 0.44
 -2 -12 -2 0.13 0.27
 -2 -12 -3 5.41 0.86
 -2 -12 -3 6.02 0.93
 -2 12 -3 4.37 0.86
 2 12 3 6.6 0.95
 -2 12 -3 4.84 1.07
 2 -12 3 6.14 1.11
 2 12 3 6.81 1.02
 2 12 3 6.96 1
 -2 -12 -3 7.05 1.04
 -2 -12 -3 6.39 1.08
 -2 -12 -4 27.12 2.01
 2 12 4 30.78 2.11
 2 12 4 26.76 1.88
 -2 12 -4 27.7 2.13
 2 12 4 30.42 2.1
 -2 12 -4 27.68 2.16
 2 12 4 30.08 2
 -2 -12 -4 29.26 2.1
 -2 -12 -4 31.6 2.06
 -2 -12 -4 28.38 2.14
 2 12 5 3.39 0.66
 -2 12 -5 2.68 0.61
 2 12 5 3.56 0.63
 -2 12 -5 3.13 0.68
 2 12 5 3.58 0.69
 -2 -12 -5 3.55 0.69
 -2 -12 -5 3.96 0.75
 -2 -12 -6 0.94 0.34
 2 12 6 0.65 0.29
 2 12 6 0.76 0.27
 -2 12 -6 0.89 0.37
 -2 12 -6 1.92 0.48
 2 12 6 0.94 0.37
 -2 -12 -6 1.14 0.36
 -2 -12 -6 1.15 0.36
 -2 -12 -7 0.47 0.15
 2 12 7 1.27 0.31
 2 12 7 0.73 0.27
 -2 12 -7 0.74 0.29
 2 -13 -7 1.27 0.31
 -2 13 7 1.13 0.29
 -2 -13 7 0.67 0.22
 2 -13 -7 0.66 0.25
 2 -13 -7 1.18 0.35
 -2 -13 7 0.77 0.3
 2 -13 -6 26.71 1.65
 -2 -13 6 24.32 1.81
 2 13 -6 23.69 1.64
 -2 13 6 26.04 1.54
 2 13 -6 27.71 1.7
 2 -13 -6 25.61 1.63
 2 -13 -6 25.79 1.6
 -2 -13 6 27.96 1.86
 2 -13 -5 79.71 3.22
 -2 -13 5 76.01 3.35
 -2 13 5 75.73 3.33
 2 13 -5 75.43 3.1
 -2 -13 5 73.97 3.53
 -2 13 5 80.47 3.1
 2 13 -5 63.59 3.14
 -2 -13 5 73.25 3.35
 2 -13 -5 69.1 2.96
 2 -13 -4 12.32 1.18
 -2 13 4 12.58 1.3
 -2 -13 4 11.53 1.21
 2 13 -4 11.07 1.22
 2 13 -4 10.96 1.05
 -2 13 4 11.03 1.05
 -2 -13 4 12.33 1.32
 -2 -13 3 200.64 6.57
 2 13 -3 176.4 6.29
 -2 13 3 197.45 6.52
 -2 13 3 192.11 5.7
 -2 -13 3 198.49 6.48
 -2 13 2 16.04 1.59
 -2 -13 2 16.29 1.56
 -2 -13 2 16.96 1.56
 2 13 -2 15.57 1.55
 -2 -13 1 0.71 0.31
 -2 13 1 0.52 0.37
 2 13 -1 1.5 0.56
 -2 -13 1 0.81 0.25
 -2 13 0 110.73 4.72
 2 13 0 106.88 4.42
 2 13 0 100.3 4.07
 -2 -13 0 101.08 4.02
 -2 -13 0 102.29 4.09
 -2 -13 0 103.17 4.23
 2 13 1 177.93 5.76
 -2 13 -1 176.8 6.13
 -2 -13 -1 179 5.91
 -2 13 -1 173 6.4
 -2 -13 -1 172.91 5.75
 2 13 1 184.55 6.16
 -2 -13 -1 185.12 5.83
 -2 13 -2 7.09 1.11
 2 13 2 5.95 0.81
 2 13 2 6.35 0.92
 -2 13 -2 6.46 0.95
 -2 -13 -2 6.48 0.9
 -2 -13 -2 7.21 0.94
 -2 -13 -2 7.65 0.9
 2 13 3 45.33 2.28
 -2 13 -3 43.32 2.46
 2 13 3 46.08 2.43
 -2 13 -3 48.9 2.54
 -2 -13 -3 46.59 2.39
 -2 -13 -3 46.72 2.46
 2 13 4 1.24 0.33
 2 13 4 1.66 0.46
 -2 13 -4 1.86 0.5
 -2 -13 -4 1.34 0.35
 -2 -13 -4 0.9 0.27
 -2 13 -5 2.23 0.48
 -2 13 -5 2.06 0.44
 2 13 5 2.04 0.42
 -2 -13 -5 2.49 0.51
 -2 -13 -5 2.68 0.54
 2 13 5 1.38 0.29
 -2 -13 -6 11.63 0.92
 -2 13 -6 11.1 0.97
 -2 14 5 47.21 2.04
 -2 -14 5 49.29 2.13
 2 -14 -5 49.17 2.02
 2 14 -4 219.69 6.05
 -2 14 4 231.54 6.31
 -2 -14 4 235.19 6.38
 2 -14 -4 234.31 6.22
 -2 -14 4 239.97 6.3
 -2 14 3 48.16 2.28
 -2 -14 3 46.87 2.22
 2 14 -3 46.34 2.15
 -2 -14 3 49.25 2.18
 2 -14 -3 50.28 2.22
 -2 -14 3 47.64 2.23
 -2 14 2 55.94 2.56
 2 14 -2 52.05 2.37
 2 -14 -2 58.05 2.38
 -2 -14 2 57.26 2.5
 -2 -14 2 55.47 2.48
 -2 -14 1 0.3 0.14
 2 14 -1 -0.06 0.15
 -2 14 1 -0.07 0.24
 -2 14 1 0.01 0.2
 -2 -14 1 0.02 0.18
 -2 14 0 64.5 2.85
 -2 14 0 68.03 2.65
 -2 -14 0 63.75 2.7
 2 14 0 61.27 2.61
 -2 -14 0 63.04 2.63
 -2 14 0 63.08 2.6
 -2 14 -1 21.41 1.52
 2 14 1 18.12 1.28
 -2 14 -1 20.43 1.3
 -2 14 -1 19.53 1.3
 -2 -14 -1 18.25 1.31
 -2 -14 -1 21.44 1.32
 -2 -14 -1 20.03 1.29
 -2 -14 -2 219.46 5.93
 2 14 2 206.52 5.84
 -2 14 -2 217.51 5.84
 -2 -14 -2 216.4 5.84
 2 14 3 57.11 2.29
 -2 14 -3 57.45 2.25
 -2 -14 -3 58.37 2.29
 -3 0 15 0.33 0.33
 3 0 -15 -0.08 0.18
 -3 0 14 133.44 5.01
 -3 0 14 127.12 4.95
 3 0 -14 122.07 4.7
 -3 0 13 0.09 0.43
 -3 0 13 0.29 0.49
 3 0 -13 -0.18 0.49
 3 0 -13 0.02 0.29
 3 0 -13 -0.15 0.24
 3 0 -13 0.43 0.3
 3 0 -12 315.4 10.81
 -3 0 12 315.96 10.3
 -3 0 12 310.73 10.65
 -3 0 12 305.07 10.38
 3 0 -12 293.78 10.11
 3 0 -12 310.13 9.31
 3 0 -12 311.21 9.83
 -3 0 11 0.81 0.52
 -3 0 11 0.02 0.38
 -3 0 11 -0.46 0.59
 3 0 -11 0.15 0.43
 -3 0 11 -0.86 0.77
 -3 0 11 -0.04 0.4
 3 0 -11 0.24 0.81
 3 0 -11 -0.07 0.35
 3 0 -11 0.62 0.49
 3 0 -11 0.31 0.33
 -3 0 11 0.85 0.6
 3 0 -10 8.77 1.75
 -3 0 10 7.24 1.57
 -3 0 9 0.34 0.63
 3 0 -9 1.23 0.82
 -3 0 8 1465.95 35.18
 3 0 -8 1502.34 34.72
 -3 0 7 0.3 0.49
 3 0 -7 0.5 0.34
 3 0 -6 359.88 10.3
 -3 0 6 371.95 10.94
 3 0 -5 0.11 0.29
 -3 0 5 -0.08 0.29
 3 0 -5 -0.04 0.18
 3 0 -5 -0.22 0.22
 3 0 -4 4.92 0.78
 3 0 -4 4.95 0.84
 -3 0 4 5.16 0.77
 -3 0 4 6.5 0.94
 3 0 -4 5.05 0.73
 3 0 -3 0.03 0.2
 -3 0 3 0.15 0.21
 -3 0 3 -0.13 0.2
 3 0 -3 0.25 0.17
 3 0 -3 0.04 0.27
 3 0 -2 4.68 0.71
 3 0 -2 4.27 0.77
 -3 0 2 4.49 0.72
 3 0 -2 5.21 0.74
 3 0 -2 4.7 0.73
 3 0 -1 -0.24 0.26
 3 0 -1 0.07 0.26
 3 0 -1 0.29 0.26
 -3 0 1 0.23 0.36
 3 0 0 14.3 1.23
 -3 0 0 16.33 1.44
 3 0 0 16.39 1.95
 3 0 0 12.83 1.57
 -3 0 0 15.6 1.5
 -3 0 -1 -0.4 0.28
 -3 0 -1 0.28 0.3
 3 0 1 -0.19 0.2
 3 0 1 -0.42 0.4
 3 0 1 -0.52 0.4
 -3 0 -2 3.4 0.75
 3 0 2 2.86 0.75
 3 0 2 3.71 0.88
 -3 0 -2 4.4 0.74
 -3 0 -3 0.12 0.23
 -3 0 -3 -0.09 0.32
 3 0 3 0.62 0.39
 3 0 3 -0.2 0.31
 -3 0 -4 2602.95 60.17
 3 0 4 2719.42 60.8
 -3 0 -5 1.32 0.76
 3 0 5 -0.01 0.46
 -3 0 -5 0.4 0.47
 -3 0 -6 40.15 3.68
 3 0 6 40.09 3.71
 3 0 6 37.08 3.5
 -3 0 -6 37.97 3.32
 -3 0 -7 1.61 0.8
 3 0 7 -0.21 0.74
 3 0 7 0.34 0.49
 3 0 7 0.94 0.66
 3 0 8 0.3 0.37
 -3 0 -8 -0.08 0.36
 3 0 8 -0.34 0.5
 3 0 8 0.15 0.49
 3 0 8 1.31 1
 -3 0 -9 0.58 0.36
 3 0 9 0.75 0.52
 3 0 9 -0.13 0.45
 -3 0 -9 0.04 0.49
 -3 0 -10 205.02 6.94
 -3 0 -10 192.08 7.56
 -3 0 -11 -0.05 0.19
 -3 0 -12 0.64 0.29
 -3 0 -12 0.72 0.34
 3 0 12 0.21 0.17
 3 0 13 0.17 0.23
 -3 0 -13 0.28 0.21
 -3 0 -13 0.11 0.18
 -3 1 15 14.93 1.18
 -3 -1 15 13.12 1.18
 3 -1 -15 14.24 1.07
 3 1 -15 15.02 1.18
 3 -1 -15 12.42 1.09
 -3 -1 14 5.93 0.94
 -3 -1 14 4.79 0.89
 -3 1 14 3.94 0.73
 3 -1 -14 4.78 0.76
 3 1 -14 4.37 0.94
 3 1 -14 3.9 0.72
 3 -1 -14 5.53 0.85
 -3 1 13 190.61 6.73
 -3 -1 13 187.79 6.99
 -3 -1 13 168.04 7.02
 -3 -1 13 168.96 6.78
 3 -1 -13 181.61 7.28
 3 1 -13 171.1 7.07
 3 1 -13 191.62 7.12
 -3 1 13 178.37 6.61
 3 -1 -13 183.17 6.23
 3 1 -13 178.43 6.38
 3 -1 -13 187.46 6.52
 -3 1 12 14.6 1.74
 -3 -1 12 11.25 1.58
 -3 -1 12 14.08 1.84
 3 1 -12 14.53 1.85
 -3 1 12 12.17 1.68
 3 -1 -12 13.49 1.9
 3 -1 -12 14.24 1.72
 3 1 -12 9.74 1.51
 -3 1 12 11.92 1.72
 3 -1 -12 13.74 1.51
 3 -1 -12 15.74 1.68
 3 1 -12 11.83 1.47
 3 -1 -12 14.46 1.65
 -3 -1 12 14.96 1.81
 -3 -1 12 16.69 1.97
 -3 -1 12 12.43 1.77
 -3 -1 11 15.58 1.89
 -3 1 11 18.26 2.1
 -3 -1 11 18.28 2.03
 -3 1 11 14.88 1.91
 -3 -1 11 17.26 1.9
 -3 1 11 17.12 1.94
 -3 -1 11 16.66 1.9
 3 -1 -11 15.75 2.06
 3 1 -11 19.82 2.11
 3 1 -11 16.19 1.9
 -3 1 11 15.08 1.96
 -3 -1 11 18.73 2.55
 -3 1 11 16.93 2.53
 3 1 -11 18.18 2.01
 3 1 -11 15.31 2.34
 3 -1 -11 12.66 1.67
 3 -1 -11 18.18 1.81
 3 -1 -11 16.15 1.76
 3 -1 -11 20.32 2.56
 3 1 -11 17.69 1.88
 3 -1 -11 16.43 1.84
 -3 -1 11 12.33 1.83
 -3 -1 11 16.95 2.11
 -3 1 10 9.66 1.9
 -3 -1 10 8.32 1.64
 3 -1 -10 9.28 1.72
 3 1 -10 11.23 1.93
 -3 1 9 25.67 2.86
 -3 -1 9 27.37 2.8
 3 -1 -9 23.97 2.59
 3 1 -9 26.96 2.81
 -3 1 8 20.17 2.38
 -3 -1 8 19.42 2.17
 3 -1 -8 19.2 2.1
 3 1 -8 18.54 2.06
 3 -1 -7 1060.86 25.52
 3 1 -7 1100.35 25.76
 3 -1 -7 1135.3 26.2
 3 -1 -7 1088.06 26.41
 -3 -1 7 1050.54 24.35
 -3 1 7 1108.79 26.91
 -3 -1 7 1074.25 26.13
 3 -1 -7 1086.77 26.13
 3 -1 -6 278.53 9.03
 3 -1 -6 264.37 8.17
 3 -1 -6 264 8.36
 -3 1 6 280.43 9.2
 -3 -1 6 270.3 8.66
 -3 1 6 254.95 8.37
 3 1 -6 281.39 8.44
 -3 -1 5 1.08 0.4
 -3 1 5 0.87 0.35
 -3 1 5 1.38 0.53
 -3 1 5 1.12 0.51
 -3 -1 5 0.36 0.18
 3 1 -5 0.66 0.33
 3 -1 -5 0.17 0.23
 3 1 -5 0.33 0.33
 3 -1 -5 0.5 0.37
 3 -1 -4 18.41 1.49
 3 1 -4 15.54 1.42
 -3 1 4 15.03 1.54
 -3 -1 4 17.47 1.48
 3 1 -4 17.74 1.49
 3 -1 -4 18.59 1.73
 -3 1 4 14.51 1.41
 -3 -1 4 17.78 1.53
 -3 1 4 18.49 1.65
 -3 1 3 2.61 0.58
 -3 1 3 1.72 0.41
 3 -1 -3 2.68 0.54
 3 1 -3 2.81 0.56
 -3 1 3 2.51 0.6
 -3 -1 3 2.79 0.59
 -3 -1 3 2.76 0.53
 3 1 -3 2.44 0.55
 3 -1 -3 2.25 0.58
 -3 1 2 48.12 2.57
 -3 -1 2 53.69 2.65
 3 1 -2 54.79 2.67
 3 -1 -2 59.05 2.73
 3 -1 -2 53.84 2.55
 3 1 -2 56.12 2.71
 3 -1 -2 56.27 2.48
 -3 1 2 53.27 2.68
 3 -1 -2 49.76 2.72
 -3 -1 2 56.34 2.71
 3 1 -2 51.01 2.57
 -3 -1 1 4.52 0.76
 3 1 -1 4.33 0.73
 3 -1 -1 4.34 0.74
 3 -1 -1 5.85 1.02
 3 1 -1 5.36 0.87
 3 -1 -1 5.4 0.81
 -3 -1 1 5.42 0.8
 3 1 -1 4.44 0.77
 3 -1 -1 4.81 0.81
 -3 1 1 4.17 0.67
 -3 1 1 6.3 1.12
 -3 1 1 4.87 0.76
 3 -1 0 24.37 1.7
 -3 -1 0 25.56 1.8
 3 -1 0 18.66 2.02
 -3 1 0 23.16 1.74
 3 -1 0 23.18 1.69
 3 -1 0 20.36 2
 -3 -1 0 24.18 1.7
 -3 1 0 23.46 2.07
 3 1 0 21.66 2.02
 -3 -1 -1 42.32 2.32
 3 -1 1 40.91 2.66
 3 -1 1 40.33 2.42
 3 -1 1 48.07 3.22
 -3 1 -1 42.94 2.78
 3 -1 1 48.13 2.36
 3 1 1 48.51 3.19
 -3 -1 -1 44.02 2.51
 -3 1 -1 42.28 2.46
 3 1 2 23.37 2.29
 -3 1 -2 19.25 1.71
 -3 -1 -2 18.99 1.51
 3 -1 2 20.71 1.83
 3 -1 2 21.33 2.07
 3 1 2 26.44 2.3
 -3 -1 -2 21.79 1.91
 3 -1 2 18.28 1.77
 -3 1 -2 21.01 1.88
 3 1 2 22.41 2.16
 -3 -1 -2 21.25 1.78
 -3 -1 -3 257.59 8.69
 -3 1 -3 265.02 8.27
 3 -1 3 275.03 9.09
 3 -1 3 251.66 8.35
 3 -1 3 259.64 8.54
 3 1 3 243.62 9.04
 3 1 3 236.51 8.66
 3 1 3 247.59 8.8
 -3 -1 -3 269.53 8.48
 -3 1 -3 266.36 8.43
 -3 1 -3 251.44 8.05
 -3 -1 -3 267.67 8.4
 -3 -1 -4 57.91 3.93
 3 -1 4 72.73 4.06
 3 -1 4 77.83 4.28
 3 1 4 67.28 4.4
 3 -1 4 74.18 4.43
 3 1 4 64.13 4.16
 -3 -1 -4 78.74 4.14
 -3 1 -4 79.33 4.26
 -3 -1 -4 76.86 4.23
 -3 1 -4 74.5 4.21
 -3 -1 -5 358.96 11.66
 3 -1 5 352.98 11.27
 3 -1 5 351.96 11.97
 3 1 5 312.2 11.51
 -3 -1 -5 366.92 11.35
 -3 1 -5 370.07 12
 3 1 5 328.69 11.91
 -3 -1 -5 359.28 11.88
 -3 1 -5 309.27 11.12
 -3 1 -6 250.54 10.24
 -3 -1 -6 241.04 10
 3 1 6 256.86 10.39
 3 -1 6 268.38 10.52
 3 1 6 225.27 9.43
 3 1 6 227.88 9.82
 -3 -1 -6 280.39 9.84
 3 -1 6 256.13 9.45
 -3 1 -6 197.9 8.98
 -3 -1 -6 271.49 9.72
 -3 -1 -7 182.35 7.82
 -3 1 -7 174.57 8.09
 3 1 7 171.76 8.65
 3 -1 7 175.78 8.8
 3 1 7 165.23 8.08
 3 1 7 176.36 8.67
 -3 -1 -7 190.65 8.31
 3 1 8 190.92 7.89
 3 -1 8 183.97 7.88
 -3 -1 -8 180.58 7.92
 3 1 8 195.42 9.35
 3 -1 8 195.56 9.57
 3 1 8 174.71 8.48
 3 1 8 185.33 9.16
 3 -1 8 171.86 9.04
 -3 1 -8 189.56 8.46
 -3 -1 -9 67.89 3.64
 -3 1 -9 68.73 3.6
 3 -1 9 70.52 5.53
 -3 -1 -9 70.94 4.33
 -3 1 -9 74.43 4.19
 3 1 9 75.65 5.46
 -3 -1 -10 21.55 1.92
 -3 1 -10 24.91 2
 -3 -1 -10 27.89 2.52
 3 1 10 26.31 3
 3 -1 10 27.63 3.29
 3 1 11 47.4 2.8
 -3 1 -11 44.71 2.57
 -3 -1 -11 53.06 2.94
 -3 -1 -11 52.07 3.15
 -3 -1 -11 48.04 2.75
 3 1 12 4.75 0.82
 -3 -1 -12 5.85 0.83
 -3 1 -12 6.89 0.92
 -3 -1 -12 5.49 0.8
 3 -1 12 5.33 0.8
 -3 1 -12 5.03 0.71
 3 1 12 4.62 0.71
 3 1 13 1.06 0.31
 3 -1 13 0.46 0.2
 -3 -1 -13 0.81 0.29
 -3 1 -13 1.52 0.35
 -3 -1 -13 0.96 0.29
 -3 1 -13 0.55 0.12
 -3 2 15 19.08 1.29
 -3 2 15 20.24 1.31
 -3 -2 15 19.53 1.38
 -3 -2 15 21.9 1.55
 3 -2 -15 19.53 1.3
 3 2 -15 17.93 1.26
 3 -2 -15 19.98 1.32
 -3 -2 14 0.03 0.22
 -3 -2 14 0.35 0.41
 3 2 -14 -0.3 0.42
 3 2 -14 -0.19 0.23
 -3 2 14 0.38 0.2
 -3 2 14 -0.09 0.37
 3 -2 -14 0.01 0.24
 3 2 -14 0.66 0.31
 3 -2 -14 0.11 0.21
 -3 -2 13 0.77 0.53
 -3 -2 13 1.1 0.58
 -3 -2 13 0.92 0.37
 3 2 -13 1.28 0.3
 3 2 -13 1.44 0.54
 -3 2 13 1.29 0.47
 3 2 -13 0.79 0.36
 3 2 -13 -0.01 0.29
 3 -2 -13 1.42 0.52
 -3 2 13 1.71 0.57
 3 -2 -13 1.11 0.38
 3 2 -13 1.98 0.56
 3 -2 -13 2.18 0.6
 -3 -2 13 2.58 0.87
 -3 2 12 -0.16 0.46
 -3 -2 12 0.15 0.46
 -3 -2 12 0.6 0.47
 -3 -2 12 -0.06 0.45
 3 -2 -12 0.14 0.34
 -3 -2 12 0.4 0.41
 -3 -2 12 0.4 0.46
 3 2 -12 0.73 0.55
 3 -2 -12 0.23 0.35
 -3 2 12 1.01 0.54
 -3 2 12 -0.08 0.29
 3 -2 -12 0.36 0.27
 3 2 -12 0.96 0.48
 3 -2 -12 0.49 0.3
 -3 -2 12 0.76 0.4
 3 2 -12 0.07 0.33
 -3 2 11 1.56 0.64
 -3 -2 11 1.19 0.37
 3 2 -11 1.81 0.62
 -3 2 11 1.92 0.83
 -3 -2 11 1.54 0.55
 3 -2 -11 2.56 0.95
 -3 2 11 1.45 0.6
 3 2 -11 1.38 0.7
 -3 2 11 0.77 0.64
 -3 -2 11 2.19 0.88
 3 -2 -11 1.24 0.62
 3 2 -11 2.42 0.79
 3 -2 -11 2.38 0.66
 -3 2 11 2.32 0.79
 -3 -2 11 0.86 0.52
 3 -2 -11 2.45 0.66
 3 2 -11 3.59 0.93
 3 -2 -11 0.78 0.49
 -3 -2 11 1.67 0.8
 -3 -2 11 1.99 0.69
 -3 2 10 790.26 22.96
 3 -2 -10 793.7 21.95
 3 2 -10 735.88 22.02
 -3 2 9 16.52 2.34
 -3 -2 9 18.79 2.3
 3 -2 -9 15.57 2.09
 3 -2 -9 13.79 1.91
 3 2 -9 19.81 2.37
 -3 2 8 1.07 0.49
 3 -2 -8 0.85 0.6
 -3 -2 8 1.55 0.46
 -3 2 8 0.98 0.66
 -3 -2 8 1.72 0.61
 3 -2 -8 1.55 0.82
 3 -2 -8 1.47 0.62
 3 2 -8 0.92 0.46
 3 -2 -7 14.07 1.59
 3 2 -7 13.86 1.62
 3 -2 -7 13.39 1.87
 -3 2 7 15.17 1.86
 3 -2 -7 12.07 1.72
 -3 -2 7 14.09 1.38
 -3 -2 7 12.59 1.64
 -3 2 7 10.27 1.71
 3 -2 -7 10.92 1.62
 3 -2 -6 19.46 1.7
 3 2 -6 19.16 1.77
 3 -2 -6 22.53 2.26
 -3 2 6 17.7 2.04
 -3 -2 6 19.31 1.9
 -3 2 6 17.6 1.85
 3 -2 -6 20.15 1.93
 -3 2 5 98.99 4.53
 3 -2 -5 117.58 5.27
 -3 -2 5 103.58 4.34
 3 2 -5 107.55 4.35
 -3 2 5 100.43 4.91
 -3 -2 5 110.48 4.57
 3 2 -5 109.34 4.46
 -3 2 5 109.25 4.83
 3 -2 -5 106.33 4.15
 -3 -2 4 71.81 3.26
 -3 2 4 75.32 3.59
 3 -2 -4 82.4 3.64
 3 -2 -4 75.38 3.24
 3 2 -4 76.06 3.4
 3 -2 -4 82.17 4.06
 -3 2 4 83.02 4.1
 -3 -2 4 74.09 3.38
 3 2 -4 76.79 3.53
 -3 -2 4 76.89 3.45
 -3 2 4 78.11 3.69
 -3 -2 3 21.5 1.66
 3 -2 -3 23.59 1.61
 3 2 -3 20.65 1.59
 -3 2 3 18.82 1.61
 -3 -2 3 21.07 1.51
 3 2 -3 23 1.74
 -3 -2 3 21.38 1.61
 -3 2 3 21.72 1.73
 -3 2 2 3.87 0.71
 3 2 -2 3.46 0.62
 3 -2 -2 3.41 0.56
 -3 -2 2 3.07 0.58
 -3 -2 2 3.19 0.63
 3 2 -2 2.47 0.62
 3 -2 -2 2.51 0.58
 -3 2 2 3.82 0.66
 3 2 -2 3.3 0.65
 -3 2 2 4.7 1.04
 -3 2 1 3.04 0.62
 3 2 -1 2.76 0.6
 -3 2 1 2.13 0.52
 3 -2 -1 2.88 0.61
 3 -2 -1 1.84 0.66
 -3 -2 1 3.6 0.68
 3 2 -1 3.6 0.72
 -3 2 1 2.51 0.77
 3 -2 -1 3.65 0.63
 -3 -2 1 3.31 0.61
 -3 2 0 208.05 7.66
 -3 -2 0 187.81 6.15
 3 -2 0 201.91 6.93
 3 -2 0 185.64 6.04
 3 -2 0 199.38 7.28
 3 2 0 175.13 6.84
 -3 -2 0 206.34 6.28
 -3 2 0 195.35 6.23
 3 2 0 215.29 6.4
 -3 2 0 193.58 5.9
 -3 2 -1 370.09 10.15
 -3 2 -1 401.07 11.74
 -3 -2 -1 357.61 9.92
 3 -2 1 357.85 10.59
 3 -2 1 345.43 10.06
 3 -2 1 411.76 11.57
 3 2 1 393.52 11.36
 -3 -2 -1 372.29 10.04
 3 2 1 373.35 11.02
 -3 -2 -1 380.49 10.58
 -3 -2 -2 388.07 11.06
 -3 -2 -2 388.88 10.48
 3 -2 2 366.98 11.04
 3 -2 2 381.26 11.04
 3 2 2 419.71 11.89
 3 2 2 432.95 11.99
 -3 2 -2 414.63 12.07
 -3 2 -2 381.76 10.82
 -3 -2 -2 388.68 10.69
 3 -2 3 22.38 2.06
 -3 -2 -3 21.44 2.01
 -3 2 -3 25.04 2.13
 -3 2 -3 20.78 1.8
 -3 2 -3 24.3 2.3
 -3 -2 -3 23.82 1.84
 3 -2 3 25.55 2.24
 3 2 3 21.92 2.15
 3 2 3 24.5 2.33
 -3 -2 -3 26.96 2.16
 -3 -2 -4 0.64 0.25
 -3 -2 -4 0.56 0.53
 -3 2 -4 0.18 0.24
 3 -2 4 0.44 0.42
 3 2 4 0.15 0.59
 3 2 4 -0.06 0.28
 3 -2 4 0.29 0.4
 3 2 4 1.06 0.54
 -3 -2 -4 1.25 0.62
 -3 2 -4 -0.27 0.39
 -3 2 -4 -0.05 0.45
 -3 2 -5 334.3 11.56
 -3 -2 -5 314.19 11.05
 -3 -2 -5 329.83 10.93
 -3 2 -5 320.46 10.73
 3 -2 5 318.45 10.74
 3 2 5 339.12 11.86
 3 2 5 322.33 11.29
 -3 -2 -5 347.62 11.37
 3 -2 5 315.79 11
 3 2 5 308.15 10.9
 -3 2 -6 424.85 14.54
 -3 -2 -6 439.29 13.31
 -3 -2 -6 398.82 13.91
 3 -2 6 436.72 13.89
 3 -2 6 432.75 14.4
 3 2 6 423.82 13.73
 3 2 6 435.63 14.28
 -3 -2 -6 456.15 14.38
 -3 2 -7 37.6 3.58
 3 -2 7 49.69 4.35
 3 2 7 48.65 3.9
 -3 -2 -7 43.47 3.43
 3 2 7 50.67 4.22
 -3 -2 -7 43.18 3.89
 3 -2 7 47.55 3.71
 -3 -2 -8 250.81 9.54
 3 -2 8 264.95 9.96
 -3 2 -8 245.72 10.32
 -3 -2 -8 238.92 8.06
 -3 2 -8 286.33 9.18
 -3 -2 -8 255.58 9.3
 3 2 8 260.58 10.23
 3 2 8 282.56 11.16
 -3 -2 -8 208.84 9.98
 -3 -2 -8 249.37 8.9
 -3 -2 -9 106.34 4.81
 -3 2 -9 120.95 5.31
 -3 -2 -9 116.76 5.65
 3 2 9 119.31 6.75
 3 -2 9 104.48 6.83
 3 2 10 45.15 2.9
 -3 2 -10 40.06 2.53
 -3 2 -10 49.73 2.96
 -3 -2 -10 49.56 3.29
 3 2 10 43.15 3.73
 3 -2 10 37.23 3.86
 -3 -2 -10 46.76 2.91
 -3 -2 -10 43.26 2.81
 3 2 11 25.84 2.09
 3 2 11 25.66 1.93
 -3 -2 -11 25.37 1.97
 -3 2 -11 21.09 1.65
 -3 2 -11 27.35 1.92
 -3 -2 -11 26.53 1.98
 -3 -2 -11 27.86 2.19
 3 2 12 82.99 3.32
 -3 2 -12 76.19 3.07
 3 2 12 85.77 3.53
 -3 2 -12 94.57 3.66
 -3 -2 -12 94.88 3.54
 -3 -2 -12 80.59 3.4
 -3 -2 -13 25.01 1.43
 -3 2 -13 27.67 1.47
 3 2 13 25.15 1.42
 3 -2 13 25.27 1.52
 -3 3 15 83.89 3.01
 -3 3 15 83.54 2.9
 -3 -3 15 92.2 3.43
 -3 -3 15 88.28 3.15
 3 -3 -15 89.97 3.14
 3 -3 -15 82.32 2.84
 -3 -3 14 5.93 0.95
 -3 -3 14 4.15 0.88
 -3 -3 14 5.41 0.9
 3 3 -14 4.42 0.78
 -3 3 14 5.22 0.76
 3 -3 -14 4.79 0.75
 3 3 -14 3.78 0.66
 3 -3 -14 4.92 0.7
 3 3 -14 4.84 0.96
 3 3 -13 1.08 0.54
 -3 -3 13 0.05 0.41
 -3 -3 13 0.71 0.62
 3 3 -13 0.89 0.48
 -3 3 13 0.55 0.3
 -3 -3 13 0.56 0.38
 3 3 -13 0.37 0.38
 3 -3 -13 0.26 0.29
 -3 3 13 0.93 0.5
 3 -3 -13 0.8 0.45
 3 3 -13 0.68 0.35
 3 -3 -13 0.65 0.35
 -3 -3 13 0.08 0.64
 -3 -3 12 0.8 0.47
 -3 -3 12 0.31 0.47
 -3 -3 12 0.96 0.51
 -3 -3 12 1.33 0.57
 3 3 -12 0.13 0.34
 3 3 -12 0.63 0.37
 -3 3 12 0.31 0.29
 3 3 -12 0.51 0.43
 3 -3 -12 1.02 0.56
 -3 3 12 1.16 0.61
 3 -3 -12 1.06 0.53
 3 3 -12 1.34 0.44
 3 -3 -12 0.7 0.44
 -3 -3 12 1.45 0.61
 -3 3 11 686.98 17.67
 -3 -3 11 654.75 18.02
 -3 -3 11 680.52 17.84
 -3 -3 11 694.28 18.22
 3 3 -11 701.45 18.77
 -3 3 11 734.26 19.03
 3 3 -11 688.27 17.97
 -3 -3 11 710.45 20.62
 3 3 -11 719.97 18.61
 -3 3 11 696.16 18.09
 3 -3 -11 707.08 18.14
 -3 -3 11 720.27 19.08
 3 -3 -11 699.52 17.99
 3 3 -11 739.92 18.38
 3 -3 -11 695.82 17.83
 -3 3 10 21.42 2.19
 -3 -3 10 16.24 1.76
 -3 -3 10 17.99 2.01
 -3 -3 10 20.8 2.05
 3 -3 -10 14.51 1.84
 -3 -3 10 18.08 2.41
 3 -3 -10 16.9 2.23
 3 3 -10 22.92 2.09
 3 -3 -10 16.36 2.14
 -3 3 10 20.18 2.02
 3 -3 -10 17.72 1.89
 -3 3 10 18.17 1.88
 3 3 -10 19 2.55
 3 -3 -10 18.93 1.95
 -3 3 10 19.05 2.16
 3 3 -10 18.88 2.02
 3 -3 -10 19.28 1.94
 3 3 -10 16.43 1.93
 3 3 -10 17.73 2.45
 3 3 -10 16.66 1.76
 -3 -3 9 333.59 9.66
 -3 3 9 345.27 12.46
 -3 -3 9 333.95 11.67
 3 -3 -9 352.23 12.16
 3 -3 -9 284.92 10.76
 3 3 -9 307.54 11.41
 3 3 -9 370.14 13.11
 3 -3 -8 173.69 8
 -3 -3 8 180.28 6.25
 -3 3 8 196.59 8.46
 -3 -3 8 192.43 7.72
 3 -3 -8 170.54 7.85
 -3 3 8 169.01 7.57
 3 -3 -8 157.67 6.88
 3 3 -8 175.64 7.34
 -3 3 7 29.99 2.79
 3 -3 -7 27.97 2.78
 3 -3 -7 31.7 2.89
 -3 -3 7 32 2.22
 -3 3 7 30.77 2.97
 -3 -3 7 29.89 2.64
 3 -3 -7 29.7 2.84
 3 3 -7 33.01 2.59
 3 -3 -7 31.01 2.43
 3 -3 -6 97.83 4.25
 3 3 -6 96.5 4.39
 3 -3 -6 102 4.98
 -3 3 6 98.54 5.09
 -3 -3 6 99.77 4.11
 -3 3 6 106.57 5.39
 -3 -3 6 99.27 4.77
 3 -3 -6 112.04 5.76
 -3 3 6 95.87 4.87
 3 -3 -5 159.72 5.36
 3 3 -5 152.66 5.62
 3 -3 -5 157.45 5.78
 3 -3 -5 161.44 6.14
 -3 -3 5 163.63 6.03
 -3 -3 5 160.38 5.51
 -3 3 5 160.94 6.38
 3 3 -5 162.16 5.93
 -3 -3 5 167.36 5.85
 -3 3 5 151.54 6.06
 -3 3 4 546 14.59
 3 -3 -4 557.46 13.49
 3 3 -4 545.55 13.88
 3 -3 -4 562.77 14.32
 -3 -3 4 559.35 14.02
 -3 -3 4 568.81 13.96
 -3 -3 4 550.14 14.03
 3 3 -4 566.32 14.36
 -3 3 4 569.24 14.5
 -3 3 3 56.54 3.07
 -3 -3 3 56.07 2.77
 3 -3 -3 59.97 3.22
 -3 -3 3 59.08 3.04
 3 -3 -3 61.05 2.7
 -3 3 3 66.63 3.7
 3 3 -3 57.94 2.88
 3 3 -3 59.45 3.15
 -3 3 3 57.4 3.04
 -3 3 2 21.49 1.74
 -3 -3 2 23.45 1.82
 3 -3 -2 24.74 1.95
 3 -3 -2 23.77 1.55
 3 -3 -2 22.06 1.62
 3 3 -2 23.72 1.71
 3 3 -2 24.45 1.97
 -3 -3 2 23.48 1.63
 -3 3 2 25.84 2.34
 -3 3 2 24.63 1.85
 -3 3 1 1.39 0.45
 3 -3 -1 1.74 0.43
 -3 3 1 2.11 0.67
 3 -3 -1 1.51 0.4
 3 3 -1 2.14 0.6
 -3 -3 1 1.84 0.55
 3 3 -1 1.54 0.58
 3 -3 -1 0.85 0.48
 -3 -3 1 1.1 0.34
 -3 3 1 2.08 0.53
 3 3 -1 1.79 0.56
 -3 3 0 113.46 4.22
 -3 3 0 116.28 4.49
 3 -3 0 110.48 4.92
 -3 -3 0 105.32 4.39
 3 3 0 110.47 4.86
 3 -3 0 106.05 4.27
 3 3 0 119.7 4.57
 3 3 0 105.52 4.88
 -3 3 0 127.86 5.96
 -3 -3 0 113.39 4.23
 -3 3 -1 270.11 9.89
 -3 3 -1 272.07 8.07
 3 -3 1 255.69 8.53
 -3 -3 -1 259.93 7.99
 3 -3 1 246.75 7.91
 3 3 1 273.61 8.78
 3 3 1 245.1 8.55
 -3 -3 -1 260.94 8.19
 -3 -3 -1 259.27 7.62
 -3 3 -2 710.1 19.08
 -3 3 -2 653.49 16.59
 3 3 2 674.61 17.16
 3 -3 2 628.85 16.86
 -3 -3 -2 681.48 16.49
 3 -3 2 628.37 16.67
 3 -3 2 628.54 15.95
 3 3 2 684.94 17.37
 -3 -3 -2 646.78 16.69
 -3 -3 -2 637.48 16
 -3 3 -3 43.03 2.6
 -3 3 -3 46.47 3.14
 -3 -3 -3 44.53 2.86
 -3 3 -3 51.64 3.8
 -3 -3 -3 47.05 2.9
 3 -3 3 40.69 2.95
 3 -3 3 49.78 3.32
 3 3 3 47.65 3.21
 3 3 3 45.53 3.18
 -3 -3 -3 42.35 3.05
 -3 3 -4 33.35 2.47
 3 -3 4 34.82 2.82
 3 -3 4 37.32 3.04
 3 3 4 32.28 2.72
 3 3 4 34.15 2.87
 -3 3 -4 36.64 3.05
 -3 -3 -4 38.94 3.16
 -3 -3 -4 35.27 2.8
 -3 3 -4 30.89 2.91
 -3 3 -5 0.31 0.52
 -3 3 -5 0.37 0.36
 -3 -3 -5 -0.01 0.44
 3 -3 5 0.93 0.61
 3 3 5 0.93 0.53
 3 3 5 0.65 0.4
 3 -3 5 0.5 0.32
 -3 -3 -5 0.44 0.44
 -3 3 -5 0.93 0.74
 -3 3 -6 5.54 1.52
 -3 3 -6 6.21 1.29
 3 3 6 6.68 1.28
 3 3 6 5.89 1.37
 -3 -3 -6 5.55 1.39
 3 -3 7 972.12 24.69
 3 3 7 958.09 24.11
 3 3 7 957.77 24.84
 3 3 8 45.27 2.97
 -3 -3 -8 37.34 2.98
 3 -3 8 41.58 3.66
 -3 3 -8 32.07 3.38
 -3 3 -8 38.31 3.04
 -3 -3 -8 41.54 3.15
 3 3 8 40.3 3.69
 -3 -3 -8 36.52 3.75
 -3 -3 -8 40.26 2.95
 -3 -3 -8 35.49 2.57
 -3 -3 -8 36.86 2.96
 3 3 9 4.61 1
 3 3 9 5.68 0.99
 -3 -3 -9 5.9 1.11
 -3 -3 -9 6.24 1.05
 -3 -3 -9 6.32 1.24
 3 3 9 7.33 1.49
 -3 -3 -9 5.61 1.52
 -3 3 -9 5.72 1.08
 -3 -3 -9 5.35 1.07
 3 3 10 4.6 0.89
 -3 3 -10 4.06 0.91
 3 3 10 3.88 0.82
 -3 -3 -10 5 0.91
 -3 -3 -10 3.3 0.78
 -3 -3 -10 4.73 0.94
 3 3 11 1.62 0.52
 3 3 11 2.55 0.54
 -3 3 -11 3.17 0.76
 -3 -3 -11 3.35 0.73
 -3 -3 -11 2.76 0.67
 -3 -3 -11 2.38 0.57
 3 3 12 62.09 2.81
 -3 3 -12 60.81 2.63
 -3 -3 -12 63.17 2.61
 -3 -3 -12 55.71 2.69
 3 3 12 61.85 2.66
 -3 3 -12 61.98 2.8
 3 4 -15 8.33 0.89
 -3 -4 15 9.32 0.9
 3 -4 -15 8.33 0.77
 -3 -4 14 5.84 0.9
 -3 -4 14 7.31 1.12
 -3 -4 14 7.25 0.99
 3 4 -14 5.34 0.85
 3 4 -14 6.19 0.99
 -3 4 14 6.92 0.83
 -3 4 14 6.43 0.8
 3 -4 -14 6.97 0.89
 3 4 -14 6.77 0.83
 -3 -4 14 6.68 1.05
 -3 -4 13 16.59 1.73
 -3 -4 13 16.51 1.81
 -3 -4 13 18.49 1.77
 3 4 -13 19.13 1.86
 -3 -4 13 18.44 1.84
 3 4 -13 18.28 1.76
 -3 4 13 17.52 1.56
 3 -4 -13 16.6 1.6
 3 -4 -13 19.07 1.63
 3 4 -13 18.05 1.59
 3 -4 -13 16.42 1.4
 -3 -4 13 16.64 1.89
 3 4 -13 19.22 1.9
 -3 -4 12 4.32 1
 -3 -4 12 4.04 0.88
 3 4 -12 5 1.04
 3 4 -12 2.97 0.89
 3 4 -12 4.14 0.94
 3 -4 -12 4.05 0.88
 -3 4 12 4.23 0.85
 3 -4 -12 4.66 0.92
 3 4 -12 4.1 0.91
 3 -4 -12 3.8 0.72
 3 -4 -12 4.78 0.86
 -3 -4 12 5.17 1.1
 -3 -4 12 4.33 0.95
 -3 4 12 3.97 0.84
 -3 -4 11 0.97 0.45
 3 4 -11 0.9 0.55
 3 4 -11 0.27 0.36
 -3 -4 11 1.12 0.55
 -3 -4 11 -0.1 0.38
 3 -4 -11 1.75 0.84
 3 4 -11 0.43 0.41
 3 -4 -11 0.89 0.55
 -3 4 11 0.28 0.35
 3 -4 -11 1.18 0.51
 3 4 -11 0.54 0.49
 -3 -4 11 0.68 0.6
 -3 4 11 1.21 0.49
 -3 -4 10 151.25 6.08
 -3 -4 10 152.84 6.27
 -3 4 10 164.41 6.87
 -3 -4 10 157.36 7.7
 3 -4 -10 162.66 7.57
 3 4 -10 155.75 6.2
 -3 4 10 166.09 6.39
 3 -4 -10 155.82 6.41
 3 4 -10 152.22 6.02
 -3 -4 10 152.39 6.52
 -3 4 10 153.54 5.96
 3 -4 -10 146.01 6.07
 3 4 -10 143.7 7.58
 3 4 -10 151.05 6.67
 -3 -4 10 159.33 6.15
 3 4 -10 171.53 8.78
 -3 -4 9 96.6 4.44
 -3 -4 9 93.49 5.56
 3 -4 -9 99.74 5.86
 3 4 -9 87.67 5.53
 3 4 -9 105.41 6.82
 -3 4 9 96 5.17
 -3 4 8 5.41 1.09
 -3 4 8 6.1 1.38
 -3 -4 8 6.64 1.09
 -3 -4 8 5.76 1.22
 3 -4 -8 2.98 0.98
 3 4 -8 6.79 1.67
 3 4 -8 4.16 1.07
 -3 4 7 7.68 1.54
 -3 4 7 6.35 1.18
 3 -4 -7 7.9 1.56
 3 -4 -7 6.02 1.42
 -3 -4 7 6.47 1.03
 -3 -4 7 6.85 1.26
 3 -4 -7 5.71 1.36
 3 4 -7 6.76 1.21
 3 4 -6 24.38 2.12
 -3 4 6 25.84 2.66
 -3 4 6 26.03 2.33
 -3 -4 6 25.87 1.99
 -3 -4 6 27.57 2.44
 3 -4 -6 24.18 2.44
 3 -4 -6 25.14 2.55
 3 -4 -5 401.74 11.75
 3 4 -5 375.36 10.65
 -3 -4 5 380.89 10.26
 -3 -4 5 374.89 11.02
 3 4 -5 377.56 11.07
 -3 4 5 350.74 10.9
 -3 4 5 392.75 12.16
 -3 4 4 342.23 10.64
 3 4 -4 332.69 9.43
 3 -4 -4 331.42 10
 -3 -4 4 335.25 9.66
 -3 -4 4 320.75 9.53
 3 4 -4 338.87 9.99
 -3 4 4 311.89 9.71
 -3 4 3 8.12 1.2
 3 -4 -3 6.11 1.01
 3 4 -3 7.3 1.01
 3 4 -3 5.6 0.89
 -3 -4 3 5.23 0.92
 3 4 -3 6.34 1.08
 -3 4 3 6.35 1.02
 -3 4 3 6.93 1.15
 3 -4 -2 100.58 4.59
 3 4 -2 109.95 4.48
 3 -4 -2 110.11 4.05
 -3 -4 2 103.39 4.45
 3 4 -2 105.42 4.27
 -3 4 2 109.35 5.11
 3 4 -2 114.08 4.99
 -3 4 2 106.5 4.47
 -3 4 2 101.43 4.46
 -3 4 1 392.79 10.93
 3 -4 -1 406.79 11.57
 3 -4 -1 372.3 11.5
 -3 -4 1 388.04 11.12
 3 4 -1 429.77 11.72
 3 4 -1 431.27 11.15
 3 -4 -1 401.09 10.52
 3 4 -1 416.78 11.97
 -3 4 1 440.15 12.73
 -3 4 1 429.49 11.31
 -3 4 0 31.32 2.08
 3 -4 0 25.59 2.35
 -3 -4 0 27.94 2.21
 3 4 0 32.85 2.61
 -3 -4 0 31.16 2.29
 3 4 0 24.47 2.26
 -3 4 0 32.46 2.93
 -3 4 0 34.03 2.31
 3 -4 1 129.43 5.73
 -3 -4 -1 129.15 5.37
 3 4 1 120.81 5.63
 -3 -4 -1 124.05 5.22
 -3 4 -1 125.88 5.16
 3 4 1 118.54 5.39
 -3 4 -1 141.35 6.9
 3 -4 2 43.99 3.19
 3 -4 2 42.83 2.96
 -3 -4 -2 53.75 3.38
 3 4 2 49.41 3.36
 -3 -4 -2 46.89 3.18
 -3 4 -2 47.03 4.02
 -3 4 -2 54.08 3.32
 -3 4 -3 34.71 3.54
 3 -4 3 30.63 2.65
 -3 -4 -3 32.52 2.66
 3 -4 3 31.38 2.51
 3 4 3 33.27 2.72
 -3 -4 -3 29.04 2.69
 3 -4 3 29.18 2.61
 -3 4 -3 38.09 3.07
 -3 -4 -4 92.6 5.48
 3 -4 4 84.5 4.77
 3 -4 4 95.9 5.24
 3 -4 4 96.28 4.81
 3 4 4 95.29 4.9
 3 4 4 91.68 4.96
 -3 4 -4 101.03 6.11
 -3 4 -5 44.33 4.16
 3 -4 5 40.12 3.46
 3 4 5 40.94 3.33
 -3 -4 -5 32.82 3.36
 3 4 5 44.31 3.33
 -3 4 -5 39.89 3.64
 3 -4 6 9.88 1.8
 3 4 6 8.35 1.53
 3 4 6 8.77 1.55
 -3 -4 -6 4.53 1.25
 3 -4 7 12.98 2.07
 3 4 7 13.26 1.99
 -3 -4 -7 11.65 2.1
 3 4 8 175.51 6.86
 3 4 8 196.42 6.9
 -3 -4 -8 189.04 7.41
 3 -4 8 207.53 8.98
 -3 -4 -8 178.72 6.71
 -3 4 -8 175.54 7.48
 -3 -4 -8 189.19 7.26
 3 4 8 186.25 8.38
 -3 -4 -8 211.92 9.44
 -3 -4 -8 176.47 6.86
 -3 -4 -8 193.13 7.42
 3 4 9 46.43 2.94
 -3 -4 -9 48.47 3.18
 -3 -4 -9 42.99 2.9
 -3 -4 -9 46.51 3.13
 -3 4 -9 46.14 2.83
 3 4 9 44.28 3.69
 -3 4 -9 49.73 3.49
 -3 -4 -9 47.37 4.06
 -3 -4 -9 50.22 3.24
 3 4 9 47.48 3.05
 3 4 10 2.41 0.61
 3 4 10 2.69 0.67
 -3 4 -10 3.21 0.8
 -3 -4 -10 3.3 0.82
 -3 -4 -10 3.74 0.93
 -3 -4 -10 3.33 0.82
 3 4 11 1.61 0.47
 3 4 11 1.98 0.51
 -3 4 -11 0.97 0.45
 -3 4 -11 2.01 0.53
 -3 -4 -11 1.79 0.54
 -3 -4 -11 1.06 0.39
 3 4 12 26.97 1.59
 -3 -4 -12 25.79 1.65
 -3 4 -12 30.77 1.76
 3 4 12 27.05 1.68
 -3 4 -12 28.35 1.68
 3 4 12 26.25 1.61
 -3 -5 14 39.1 2.17
 -3 -5 14 42.22 2.51
 -3 -5 14 42.06 2.3
 3 5 -14 34.58 2.09
 3 5 -14 41.65 2.44
 -3 5 14 38.62 1.87
 -3 5 14 39.64 2.02
 -3 5 14 40.29 1.97
 3 -5 -14 43.42 2.16
 -3 -5 14 39.34 2.43
 3 5 -13 55.73 3.11
 -3 -5 13 46.28 2.84
 -3 -5 13 51.3 3.13
 -3 -5 13 54.2 2.98
 -3 -5 13 53.38 3.08
 3 5 -13 50.07 3.03
 -3 5 13 47.88 2.59
 3 5 -13 47.77 2.75
 -3 5 13 46.09 2.51
 3 -5 -13 48.53 2.77
 3 -5 -13 48.44 2.62
 3 -5 -13 49.54 2.59
 -3 -5 13 47.95 3.11
 3 5 -12 -0.31 0.38
 -3 -5 12 0.27 0.39
 -3 -5 12 0.5 0.41
 3 5 -12 -0.08 0.46
 -3 -5 12 -0.16 0.46
 -3 5 12 0.17 0.36
 3 5 -12 -0.36 0.4
 3 -5 -12 0.36 0.28
 -3 5 12 0.06 0.35
 3 -5 -12 0.29 0.35
 3 -5 -12 0.85 0.51
 -3 -5 12 0.26 0.34
 3 5 -11 1.68 0.6
 3 5 -11 0.95 0.57
 -3 -5 11 2.24 0.74
 -3 5 11 2.39 0.68
 3 -5 -11 3.02 0.95
 3 5 -11 1.8 0.62
 3 -5 -11 1.74 0.64
 -3 5 11 1.58 0.58
 -3 -5 11 1.86 0.56
 3 -5 -11 2.89 0.75
 -3 -5 11 1.29 0.54
 -3 -5 10 15.2 1.74
 -3 -5 10 13.55 1.64
 3 5 -10 15.56 1.76
 -3 -5 10 14.29 2.16
 3 5 -10 14.9 1.66
 3 -5 -10 12.06 1.93
 -3 5 10 14.63 1.66
 3 -5 -10 15.01 1.76
 -3 5 10 16.67 1.72
 3 -5 -10 13.6 1.58
 -3 -5 10 16.62 1.78
 -3 -5 10 13.16 1.69
 -3 -5 9 5.77 1.12
 -3 5 9 5.96 1.08
 -3 -5 9 6.23 1.08
 3 5 -9 4.87 1.01
 -3 5 9 5.87 1.12
 -3 -5 9 5.5 1.05
 -3 -5 9 5.09 1.36
 -3 5 9 4.79 0.96
 3 -5 -9 4.93 1.29
 3 5 -9 6.19 1.02
 3 5 -9 6.21 1.92
 -3 5 9 6.42 1.1
 3 5 -9 2.7 0.52
 -3 -5 9 4.93 0.92
 3 -5 -9 4.86 1.01
 -3 5 8 181.12 7.49
 -3 -5 8 185.99 6.85
 -3 -5 8 180.66 8
 3 -5 -8 180.61 8.45
 3 5 -8 200.62 9.89
 -3 5 8 196.02 8.35
 -3 5 7 55.34 3.68
 -3 5 7 51.8 4.01
 3 -5 -7 55.44 4.06
 3 -5 -7 53.02 4.27
 -3 -5 7 54.12 3.21
 -3 -5 7 54.07 3.82
 3 -5 -7 43.59 3.84
 3 5 -7 52.61 4.43
 3 5 -7 56.96 3.92
 -3 5 6 161.52 6.68
 -3 5 6 154.95 7.31
 3 5 -6 160.27 6.45
 3 -5 -6 143.45 7.1
 -3 -5 6 149.48 5.68
 -3 -5 6 145.57 6.42
 3 -5 -6 144.95 7.02
 3 -5 -5 80.84 4.54
 3 5 -5 72 3.79
 3 -5 -5 76.89 4.58
 -3 -5 5 69.58 3.46
 -3 -5 5 71.52 3.98
 3 -5 -5 73.36 4.44
 3 5 -5 76.87 4.2
 -3 5 5 69.66 4.65
 -3 5 4 4.54 1.1
 3 -5 -4 5.76 1.11
 -3 -5 4 4.8 0.79
 3 -5 -4 4.84 1.06
 3 5 -4 4.96 0.93
 -3 -5 4 4.61 0.92
 -3 -5 4 5.91 1.02
 3 5 -4 4.39 1.02
 3 5 -4 4.8 0.92
 3 -5 -3 95.24 4.77
 3 -5 -3 97.79 4.65
 -3 -5 3 91.75 4.36
 3 5 -3 100.61 4.51
 -3 5 3 96.67 4.68
 3 5 -3 101.86 4.94
 -3 5 3 101.83 5.14
 3 -5 -2 2290.84 49.93
 -3 -5 2 2230.08 49.31
 3 5 -2 2330.02 49.71
 -3 5 2 2399.5 50.3
 3 5 -2 2260.17 50.29
 -3 5 2 2206.55 50.01
 -3 5 1 99 4.47
 3 -5 -1 93.36 4.57
 -3 -5 1 90.37 4.46
 3 5 -1 107.21 5.06
 3 5 -1 88.06 4.67
 -3 5 1 97.85 5.03
 3 -5 0 139.79 5.87
 -3 5 0 150.24 6.79
 -3 -5 0 142.34 5.97
 3 5 0 127.72 6.08
 -3 -5 0 145.5 5.69
 3 5 0 133.99 5.89
 -3 5 0 140.74 5.28
 3 -5 1 22.25 2.17
 3 -5 1 20.68 2.28
 -3 -5 -1 24.31 2.34
 3 5 1 22.83 2.37
 -3 -5 -1 21.23 2.08
 3 5 1 23.07 2.16
 -3 5 -1 23.88 2.76
 -3 5 -2 5.44 1.46
 3 -5 2 3.46 0.75
 3 -5 2 4.4 1.02
 3 5 2 6.29 1.25
 -3 -5 -2 4.31 1.03
 -3 -5 -2 2.02 0.75
 3 5 2 5.62 1.08
 -3 5 -3 294.38 12.2
 3 -5 3 283.15 9.48
 3 -5 3 274.27 9.98
 3 -5 3 279.85 9.66
 3 5 3 277.35 9.67
 -3 -5 -3 291.14 10.54
 3 5 3 294.33 9.29
 3 -5 4 362.23 12.1
 -3 -5 -4 340.47 11.53
 3 -5 4 369.93 11.81
 3 5 4 376.44 11.83
 -3 5 -4 401.55 14.77
 3 -5 5 160.84 7.37
 3 -5 5 148.14 6.89
 3 -5 5 144.67 6.7
 3 5 5 154.87 7.03
 -3 -5 -5 131.75 7.4
 -3 5 -5 170.07 8.78
 3 5 6 0.88 0.56
 3 -5 6 1 0.53
 3 -5 6 1.99 0.73
 -3 -5 -6 1.31 0.67
 -3 5 -6 2.51 1.13
 3 5 7 1.63 0.52
 3 5 7 1.52 0.56
 3 -5 7 1.24 0.75
 -3 -5 -7 2.05 0.74
 -3 -5 -7 2.39 1.09
 -3 5 -7 1.78 0.56
 -3 5 -7 2.17 0.68
 -3 -5 -7 1.03 0.67
 -3 5 -7 1.49 0.52
 3 5 7 1.65 0.65
 -3 -5 -7 1.61 0.63
 -3 -5 -7 1.54 0.61
 -3 -5 -7 0.84 0.63
 3 5 8 48.43 3.01
 -3 -5 -8 47.72 3.26
 -3 -5 -8 46.43 3.07
 -3 5 -8 50.85 3.2
 -3 -5 -8 45.54 3.06
 -3 5 -8 48.36 2.89
 3 5 8 49.3 3.88
 -3 -5 -8 46.86 4.08
 -3 5 -8 47.49 3.46
 3 5 8 41 2.86
 -3 -5 -8 49.66 3.32
 -3 -5 -9 13.8 1.62
 -3 5 -9 11.49 1.59
 3 5 9 11.64 1.44
 -3 -5 -9 12.56 1.47
 -3 5 -9 15.17 1.53
 -3 -5 -9 12.68 2.03
 3 5 9 12.89 1.9
 3 5 9 13.5 1.52
 -3 -5 -9 12.23 1.48
 -3 -5 -9 14.29 1.65
 3 5 10 48.55 2.73
 -3 -5 -10 50.98 2.86
 -3 5 -10 49.39 3.18
 3 5 10 43.51 2.69
 -3 -5 -10 47.56 2.86
 -3 5 -10 45.92 2.71
 -3 -5 -10 46.76 2.86
 3 5 10 49.72 2.75
 -3 -5 -10 52.08 2.91
 3 5 11 11.99 1.15
 -3 5 -11 13.74 1.39
 3 5 11 10.68 1.12
 3 5 11 12.67 1.24
 -3 -5 -11 13.42 1.32
 -3 -5 -11 11.11 1.19
 3 5 11 14 1.22
 3 5 12 5.02 0.62
 -3 5 -12 5.26 0.69
 -3 -5 -12 5.07 0.66
 -3 -6 14 26.56 1.76
 -3 -6 14 26.14 1.58
 3 6 -14 22.84 1.53
 3 6 -14 27.26 1.75
 -3 6 14 27.97 1.51
 -3 6 14 28.16 1.48
 3 -6 -14 30.17 1.6
 -3 -6 14 29.6 1.85
 -3 -6 13 52.78 2.86
 -3 -6 13 62.19 3.23
 -3 -6 13 64.12 3.08
 -3 -6 13 58.17 3.06
 3 6 -13 65.73 3.41
 3 6 -13 66.58 3.22
 -3 6 13 56.64 2.72
 -3 6 13 64.64 2.88
 -3 6 13 58.83 2.71
 3 -6 -13 61.35 2.83
 3 -6 -13 61.15 2.83
 -3 -6 13 59.29 3.23
 -3 -6 12 6.27 1.03
 3 6 -12 6.32 1.02
 -3 -6 12 5.96 0.97
 -3 -6 12 7.59 1.14
 -3 6 12 5.75 0.9
 3 -6 -12 6.28 0.97
 -3 6 12 6.7 0.96
 3 6 -12 7.79 1.28
 3 -6 -12 7.08 0.98
 3 -6 -12 8.11 1.1
 -3 -6 12 6.17 1.06
 -3 -6 11 8.19 1.26
 -3 -6 11 10.52 1.41
 3 6 -11 8.19 1.19
 -3 -6 11 8.99 1.26
 3 6 -11 8.5 1.48
 -3 6 11 9.89 1.29
 3 -6 -11 7.86 1.46
 -3 6 11 9.45 1.22
 3 6 -11 8.67 1.31
 3 -6 -11 8.79 1.22
 3 -6 -11 10.5 1.29
 3 -6 -11 8.93 1.17
 -3 -6 11 7.97 1.31
 -3 -6 10 0.91 0.55
 -3 -6 10 0.88 0.5
 -3 -6 10 0.06 0.37
 3 6 -10 0.21 0.33
 3 6 -10 0.12 0.36
 -3 6 10 0.73 0.4
 3 -6 -10 0.93 0.81
 3 6 -10 0.01 0.29
 -3 6 10 1.12 0.51
 3 -6 -10 0.1 0.25
 -3 -6 10 0.07 0.31
 3 -6 -10 0.2 0.39
 -3 -6 10 -0.24 0.45
 -3 -6 9 2.93 0.78
 -3 6 9 1.88 0.58
 -3 -6 9 3.36 0.8
 3 6 -9 2.1 0.67
 -3 6 9 3.87 0.81
 -3 -6 9 2.34 0.74
 -3 -6 9 3.18 0.85
 -3 -6 9 2.47 0.89
 3 -6 -9 2.94 1.09
 -3 6 9 3.25 0.82
 3 -6 -9 2.48 0.78
 3 6 -9 3.81 1.14
 3 6 -9 2.24 0.6
 3 -6 -9 4.22 0.88
 3 6 -8 29.35 3.61
 -3 -6 8 28.61 2.39
 -3 -6 8 24.79 2.74
 3 -6 -8 27.83 3.05
 -3 6 8 24.34 2.63
 -3 6 8 25.9 2.64
 -3 6 7 593.9 17.3
 3 -6 -7 511.52 16.75
 -3 -6 7 558.74 15
 -3 -6 7 559.51 16.63
 3 -6 -7 559.82 17.57
 3 6 -7 610.27 18.63
 -3 6 6 75.15 4.92
 3 -6 -6 64.81 4.82
 -3 -6 6 70.72 3.75
 -3 -6 6 73.45 4.41
 3 -6 -6 64.06 4.68
 3 6 -6 71.23 4.89
 -3 6 5 25.61 2.81
 3 -6 -5 20.56 2.5
 3 -6 -5 26.57 2.84
 3 6 -5 27.7 2.77
 -3 -6 5 26.9 2.16
 -3 -6 5 25.35 2.39
 3 -6 -5 25.52 2.74
 3 -6 -4 80.54 4.98
 3 -6 -4 85.47 4.95
 -3 -6 4 82.54 4.28
 3 6 -4 81.41 4.39
 -3 -6 4 90.41 4.1
 -3 -6 4 84.81 4.41
 3 -6 -4 81.41 4.77
 3 6 -4 89.5 4.86
 -3 6 4 90.91 5.38
 -3 6 3 208.2 8.63
 3 -6 -3 202.3 8.45
 3 -6 -3 212.32 8.02
 -3 -6 3 202.2 7.51
 3 6 -3 219.07 7.82
 -3 -6 3 218.08 7.18
 3 6 -3 214.52 8.25
 -3 6 3 216.21 7.88
 -3 6 2 1.66 0.67
 3 -6 -2 1.85 0.7
 3 -6 -2 2.42 0.85
 3 6 -2 1.55 0.63
 -3 -6 2 1.39 0.49
 -3 -6 2 1.18 0.56
 3 6 -2 0.6 0.36
 -3 6 2 1.46 0.58
 3 -6 -2 0.94 0.44
 3 -6 -1 1711.25 38.47
 3 -6 -1 1720.49 39.44
 3 -6 -1 1672.94 37.32
 -3 -6 1 1676.13 38.41
 3 6 -1 1725.21 39.06
 -3 -6 1 1634.2 36.9
 3 6 -1 1549.4 38.06
 -3 6 1 1774.69 38.39
 -3 6 1 1603.75 38.45
 -3 6 0 543.39 14.55
 3 -6 0 546.53 15.38
 3 -6 0 563.06 16.22
 -3 6 0 530.8 15.93
 -3 -6 0 544.02 15.78
 3 6 0 566.02 15.3
 -3 -6 -1 3.76 0.96
 3 -6 1 4.12 1
 3 -6 1 4.51 1.02
 3 6 1 4.69 1.19
 -3 -6 -1 5.26 1.16
 3 6 1 4.92 1.09
 -3 6 -1 6.54 1.4
 3 -6 2 38.65 3.08
 3 -6 2 36.33 3.27
 3 -6 2 38.74 3.6
 -3 -6 -2 27.84 2.9
 3 6 2 39.73 3.27
 -3 -6 -2 41.56 3.48
 3 6 2 39.21 2.84
 -3 6 -2 40.99 3.94
 3 -6 3 273.58 10.01
 -3 -6 -3 271.24 10.22
 3 6 3 280.67 9.96
 -3 -6 -3 233.39 10.16
 -3 6 -3 318.47 12.81
 3 -6 4 6.3 1.26
 3 6 4 5.47 1.16
 -3 -6 -4 3.72 1.33
 -3 -6 -4 5.48 1.19
 -3 6 -4 5.83 1.68
 3 -6 5 65.72 4.5
 3 6 5 67.48 4.5
 -3 -6 -5 67.77 5.03
 -3 6 -5 80.36 6.35
 3 6 6 32.62 2.51
 -3 -6 -6 34.53 2.78
 -3 -6 -6 32.05 2.56
 -3 6 -6 36.17 2.7
 3 -6 6 33.91 3.21
 -3 6 -6 35.13 2.47
 3 6 6 34.65 3.23
 -3 -6 -6 34.08 3.49
 3 6 6 34 2.52
 -3 6 -6 34.15 2.6
 -3 -6 -6 34.74 2.79
 -3 6 -6 39.56 4.29
 3 6 7 2.25 0.73
 3 6 7 1.49 0.53
 3 6 7 2.73 0.79
 -3 -6 -7 1.79 0.72
 -3 -6 -7 2.23 0.78
 -3 6 -7 1.39 0.45
 -3 6 -7 1.85 0.68
 -3 -6 -7 1.78 0.63
 3 6 7 0.73 0.5
 -3 -6 -7 1.06 0.73
 -3 -6 -7 1.35 0.54
 -3 6 -7 2.21 0.68
 3 6 7 2.02 0.61
 3 6 8 0.65 0.46
 3 6 8 1.26 0.59
 -3 -6 -8 1.4 0.65
 3 6 8 0.25 0.33
 -3 6 -8 0.48 0.36
 -3 -6 -8 0.62 0.46
 -3 6 -8 1.2 0.6
 -3 -6 -8 0.71 0.41
 -3 6 -8 0.91 0.43
 3 6 8 0.31 0.56
 -3 -6 -8 -0.19 0.5
 -3 -6 -8 1.57 0.58
 3 6 8 0.34 0.22
 3 6 9 25.17 2
 3 6 9 26.62 2.08
 -3 -6 -9 27.06 2.2
 -3 -6 -9 24.4 2.11
 -3 6 -9 26.88 2.34
 3 6 9 27.31 2.14
 -3 -6 -9 27.92 2.14
 -3 6 -9 27.26 2.04
 -3 -6 -9 27.23 2.2
 3 6 9 25.18 1.99
 3 6 10 15.77 1.49
 3 6 10 19.59 1.6
 3 6 10 17.43 1.51
 -3 -6 -10 18.06 1.59
 -3 -6 -10 16.31 1.55
 -3 6 -10 15.18 1.61
 -3 -6 -10 17.34 1.55
 -3 6 -10 19.54 1.61
 -3 -6 -10 20.65 1.71
 3 6 10 18.36 1.5
 3 6 11 44.98 2.24
 -3 6 -11 45.95 2.52
 -3 -6 -11 44.41 2.32
 -3 -7 13 0.55 0.24
 3 7 -13 -0.06 0.21
 -3 7 13 0.93 0.3
 -3 7 13 0.47 0.25
 -3 -7 13 0.48 0.34
 -3 -7 13 0.6 0.26
 3 -7 -13 0.79 0.36
 3 -7 -13 0.56 0.17
 -3 -7 13 0.43 0.28
 -3 -7 12 4.8 0.88
 -3 -7 12 4.29 0.79
 3 7 -12 3.58 0.68
 3 7 -12 4.33 0.99
 -3 7 12 3.34 0.65
 -3 7 12 4.84 0.79
 3 -7 -12 4.07 0.72
 -3 -7 12 4.21 0.79
 3 -7 -12 5.19 0.78
 3 -7 -12 5.03 0.82
 3 -7 -12 3.81 0.66
 -3 -7 12 4.04 0.81
 -3 -7 11 0.38 0.38
 -3 -7 11 0.5 0.39
 -3 -7 11 0.47 0.42
 3 7 -11 -0.25 0.27
 3 7 -11 -0.01 0.65
 -3 7 11 0.37 0.2
 -3 7 11 -0.29 0.39
 -3 7 11 0.46 0.36
 3 -7 -11 0.31 0.4
 3 -7 -11 -0.18 0.29
 3 -7 -11 0.28 0.35
 3 -7 -11 -0.11 0.35
 -3 -7 11 0.61 0.47
 -3 -7 10 17.49 1.82
 -3 -7 10 18.84 1.78
 3 7 -10 16.86 1.74
 3 7 -10 18 2.26
 -3 7 10 18.52 1.8
 -3 7 10 20.57 1.9
 3 -7 -10 16.81 2.23
 -3 7 10 16.43 1.67
 -3 -7 10 16.33 1.74
 3 -7 -10 16.93 1.75
 3 -7 -10 17.96 1.66
 -3 -7 10 18.18 1.79
 -3 -7 9 17.92 1.81
 3 7 -9 17.29 1.8
 3 7 -9 19.67 2.45
 -3 7 9 18.31 1.82
 -3 -7 9 17.12 1.81
 -3 -7 9 16.86 2.35
 -3 7 9 19.16 1.87
 3 -7 -9 17.36 2.33
 -3 7 9 16.05 1.72
 3 -7 -9 15.42 1.68
 3 7 -9 17.85 1.81
 -3 -7 9 15.64 1.75
 -3 7 8 22.36 2.47
 -3 7 8 21.33 1.96
 -3 -7 8 22.16 2.07
 3 7 -8 25.73 2.24
 -3 7 8 22.97 2.07
 3 7 -8 22.46 2
 -3 -7 8 23.99 2.2
 -3 -7 8 24.54 2.74
 -3 7 8 23.94 2.09
 3 -7 -8 26.38 2.97
 -3 7 8 23.84 2.12
 3 -7 -8 23.47 2.17
 3 7 -8 22.15 2.09
 3 7 -8 24.8 3.3
 -3 -7 8 24.5 2.19
 -3 7 7 0.02 0.49
 3 -7 -7 1.08 0.75
 -3 -7 7 0.71 0.33
 -3 -7 7 0.99 0.7
 3 7 -7 0.22 0.62
 3 -7 -7 0.68 0.85
 -3 7 6 48.97 3.94
 3 -7 -6 46.39 4.01
 -3 -7 6 52.71 3.31
 -3 -7 6 52.57 3.89
 3 -7 -6 53.47 4.31
 3 7 -6 55.65 4.38
 -3 7 5 107.54 6.09
 3 -7 -5 98.62 6.07
 3 -7 -5 95.96 6.03
 -3 -7 5 106.89 4.93
 -3 -7 5 108.21 5.58
 3 -7 -5 98.64 5.95
 3 -7 -5 104.77 6.25
 3 7 -5 112.44 6.07
 3 -7 -4 385.92 14.24
 3 -7 -4 409.19 14.12
 -3 -7 4 448.97 13.08
 3 7 -4 450.56 13.48
 -3 -7 4 452.58 12.68
 -3 7 4 478.96 14.89
 -3 -7 4 452.11 13.4
 3 -7 -4 380.89 13.53
 3 7 -4 463.1 14.04
 -3 7 3 36.84 3.46
 3 -7 -3 36.65 3.53
 3 -7 -3 38.69 3.32
 -3 -7 3 38.9 3.04
 3 7 -3 38.59 3.17
 -3 -7 3 36.35 2.74
 3 -7 -3 38.77 3.23
 3 7 -3 30.84 2.92
 3 7 -3 36.57 3.06
 -3 7 2 160.56 7.57
 -3 7 2 164.9 7.1
 3 -7 -2 161.21 7.99
 3 -7 -2 168.04 7.22
 -3 -7 2 167.58 7.24
 3 7 -2 180.16 7.65
 -3 -7 2 158.23 6.46
 3 7 -2 161.02 7.09
 -3 7 1 378.91 12.15
 3 -7 -1 354.26 12.94
 -3 -7 1 364.56 12.24
 3 7 -1 363.6 12.39
 3 7 -1 381.76 11.64
 -3 7 1 367.43 11.93
 -3 7 0 23.74 2.4
 3 -7 0 28.02 3.07
 3 7 0 19.87 2.51
 -3 -7 0 22.26 2.68
 3 7 0 26.99 2.44
 -3 7 0 23.31 2.58
 3 -7 1 94.45 5.76
 3 -7 1 90.31 5.74
 -3 7 -1 99.95 5.79
 3 -7 1 82.88 5.25
 3 7 1 97.69 5.63
 3 -7 2 23.92 2.34
 3 -7 2 17.14 2.48
 3 -7 2 21.16 2.74
 -3 -7 -2 22.34 2.67
 3 7 2 20.26 2.4
 -3 -7 -2 19.91 2.53
 -3 7 -2 26.81 3.11
 3 -7 3 4.96 1.3
 3 7 3 5.91 1.29
 -3 -7 -3 3.92 1.32
 -3 -7 -3 5.18 1.14
 -3 7 -3 5.28 1.44
 3 -7 4 40.88 3.3
 -3 -7 -4 36.41 3.26
 3 7 4 37.17 3.28
 -3 -7 -4 36.82 3.64
 -3 7 -4 41.6 4.57
 3 7 5 37.6 2.73
 -3 -7 -5 39.81 2.91
 3 -7 5 43.54 3.59
 -3 -7 -5 38.62 2.92
 -3 -7 -5 38.42 2.88
 -3 7 -5 42.42 2.8
 -3 7 -5 41.4 2.91
 3 -7 5 36.7 3.39
 3 7 5 41.6 3.55
 -3 7 -5 49.11 3.15
 -3 -7 -5 43.04 3.87
 3 7 5 42.33 2.89
 -3 -7 -5 40.81 2.84
 -3 -7 -5 40.75 3.02
 -3 7 -5 43.56 4.85
 3 7 6 8.34 1.26
 -3 -7 -6 7.13 1.21
 -3 7 -6 8.49 1.3
 -3 7 -6 9.98 1.38
 3 -7 6 9.9 1.8
 -3 7 -6 10.02 1.28
 3 7 6 8.03 1.49
 -3 -7 -6 7.03 1.47
 3 7 6 9.18 1.32
 -3 -7 -6 8.17 1.33
 -3 -7 -6 12.16 1.6
 3 7 6 10.29 1.39
 3 7 7 8.56 1.24
 3 7 7 10.81 1.41
 -3 -7 -7 8.64 1.27
 -3 -7 -7 7.82 1.23
 -3 7 -7 10.57 1.43
 -3 7 -7 10.76 1.41
 -3 7 -7 11.5 1.39
 3 7 7 8.75 1.54
 -3 -7 -7 12.05 2.02
 3 7 7 9.71 1.36
 -3 -7 -7 9.76 1.38
 3 7 7 9.83 1.27
 -3 -7 -8 2.51 0.7
 -3 -7 -8 3.32 0.81
 -3 7 -8 3.75 0.88
 -3 7 -8 3.15 0.78
 -3 7 -8 2.45 0.58
 3 7 8 2.7 0.73
 -3 -7 -8 3.47 1.05
 -3 -7 -8 3.02 0.8
 3 7 8 2.44 0.63
 -3 -7 -9 0.66 0.38
 -3 7 -9 0.04 0.26
 3 7 9 0.5 0.31
 -3 -7 -9 0.25 0.32
 -3 7 -9 0.08 0.24
 -3 -7 -9 0.62 0.21
 -3 -7 -9 0.9 0.45
 3 7 9 0.49 0.36
 3 7 10 18.15 1.44
 -3 -7 -10 19.57 1.57
 -3 7 -10 17.78 1.59
 -3 7 -10 18.67 1.45
 -3 -7 -10 20.38 1.62
 3 7 10 20.9 1.44
 -3 -7 -10 18.53 1.52
 -3 7 -11 58.76 2.69
 3 7 11 60.24 2.37
 -3 -7 -11 63.29 2.56
 -3 -8 13 0.78 0.32
 -3 -8 13 0.73 0.32
 3 8 -13 1.43 0.39
 -3 8 13 0.68 0.24
 3 -8 -13 1.32 0.33
 -3 -8 13 0.21 0.19
 -3 -8 12 1.61 0.43
 -3 -8 12 1.14 0.44
 3 8 -12 0.99 0.31
 -3 8 12 1.79 0.45
 -3 8 12 1.32 0.35
 -3 -8 12 1.26 0.38
 3 -8 -12 1.84 0.5
 3 -8 -12 1.69 0.42
 -3 -8 12 2.1 0.56
 -3 -8 11 10.76 1.25
 -3 -8 11 11.82 1.33
 3 8 -11 11.29 1.25
 -3 8 11 11.86 1.26
 -3 8 11 11.08 1.11
 -3 8 11 12.75 1.3
 3 -8 -11 12.16 1.29
 3 -8 -11 11.93 1.34
 3 -8 -11 12.25 1.27
 -3 -8 11 11.71 1.25
 -3 -8 11 12.22 1.45
 3 8 -11 10.37 1.55
 3 8 -10 52.42 3.84
 -3 -8 10 59.61 3.33
 -3 -8 10 61.02 3.16
 3 8 -10 62.09 3.34
 -3 -8 10 58.05 3.28
 -3 8 10 61.4 3.27
 -3 -8 10 58.22 3.21
 -3 8 10 61.86 3.1
 -3 8 10 62.89 3.32
 3 -8 -10 60.73 3.22
 3 -8 -10 63.13 3.44
 3 -8 -10 61.72 3.32
 -3 -8 10 62.65 3.57
 -3 -8 10 58.32 3.26
 3 8 -9 11.72 1.45
 3 8 -9 12.75 1.89
 -3 8 9 14.93 1.61
 -3 -8 9 11.25 1.44
 -3 8 9 11.64 1.42
 -3 -8 9 12.64 1.47
 3 -8 -9 13.23 2.02
 3 -8 -9 13.43 1.52
 -3 -8 9 11.27 1.45
 -3 -8 8 24.7 2.19
 3 8 -8 23.77 2.15
 3 8 -8 31.27 2.92
 -3 8 8 25.96 2.17
 3 8 -8 21.53 1.99
 -3 -8 8 24.2 2.21
 -3 8 8 23.66 1.9
 -3 8 8 24.6 2.12
 3 -8 -8 22.69 2.68
 3 -8 -8 23.7 2.04
 3 8 -8 25.67 2.29
 -3 -8 8 22.47 2.12
 -3 8 7 3.21 0.97
 -3 -8 7 2.41 0.75
 -3 8 7 3.29 0.74
 -3 -8 7 4.07 0.92
 3 8 -7 5.09 0.98
 3 -8 -7 5.13 1.33
 -3 8 7 2.92 0.7
 3 8 -7 3.86 0.86
 -3 -8 7 5.96 1.38
 -3 8 7 4.34 0.9
 3 -8 -7 4.59 1.19
 3 8 -7 4.56 1
 3 8 -7 3.07 0.85
 3 8 -7 5.45 1.53
 -3 -8 7 4.59 1.04
 -3 8 6 107.26 5.99
 -3 8 6 113.22 4.75
 3 8 -6 114.3 5.05
 3 8 -6 98.67 4.68
 3 -8 -6 94.9 5.93
 -3 8 6 110.72 4.9
 3 8 -6 100.05 4.76
 -3 -8 6 108.87 5.24
 -3 -8 6 105.29 5.97
 -3 8 6 108.73 4.95
 3 -8 -6 108.57 6.23
 3 8 -6 107.48 5.23
 -3 -8 6 108.57 4.79
 3 8 -6 105.77 6.39
 -3 8 5 803.68 22.18
 3 -8 -5 763.7 22.51
 3 -8 -5 753.27 21.99
 -3 -8 5 841.78 20.88
 -3 -8 5 796.19 21.92
 3 -8 -5 812.55 22.51
 3 8 -5 799.25 22.53
 -3 8 4 60.64 4.49
 3 -8 -4 64.23 4.72
 3 -8 -4 59.07 4.7
 3 8 -4 59.84 4.26
 -3 -8 4 62.75 3.97
 3 -8 -4 52.08 4.1
 3 8 -4 66.98 4.6
 -3 8 3 386.76 13.14
 3 -8 -3 337.85 12.38
 3 -8 -3 349.33 13.19
 3 -8 -3 349.71 12.89
 -3 -8 3 374.08 12.38
 3 8 -3 359.65 12.51
 -3 -8 3 343.46 11.38
 -3 8 2 29.3 3.06
 3 -8 -2 24.9 3.02
 3 -8 -2 23.38 2.91
 -3 -8 2 25.87 2.85
 3 8 -2 25.83 2.89
 -3 -8 2 19.44 2.17
 3 8 -2 28.16 2.64
 -3 8 1 19.21 2.43
 -3 8 1 17.49 2.26
 3 -8 -1 18.31 2.66
 3 -8 -1 25.99 2.9
 -3 -8 1 20 2.61
 3 8 -1 16.74 2.38
 -3 -8 1 17.61 1.94
 3 -8 -1 15.87 2.34
 3 -8 0 125.51 6.83
 3 -8 0 125.13 6.77
 3 8 0 129.65 6.89
 -3 -8 0 107.91 6.55
 -3 8 0 130.55 6.65
 -3 8 -1 745.98 21.69
 3 -8 1 775.13 21.88
 3 -8 1 778.41 22.18
 3 8 1 790.34 21.85
 -3 -8 -1 777.67 22.26
 3 8 2 12.19 2.01
 3 -8 2 14.3 2.28
 3 8 2 12.31 1.94
 -3 -8 -2 12.38 2.02
 -3 8 -2 14.16 2.29
 3 -8 3 68.44 4.41
 -3 -8 -3 65.69 4.59
 3 8 3 58.2 4.25
 -3 -8 -3 65 4.83
 -3 8 -3 73.51 5.55
 3 8 4 86.03 4.34
 -3 -8 -4 88.6 4.55
 3 -8 4 93.29 5.35
 -3 -8 -4 97.22 4.79
 -3 8 -4 92.2 4.48
 -3 -8 -4 91.68 5.32
 3 8 4 87.72 5.31
 -3 8 -4 80.63 4.48
 3 8 4 83.92 4.03
 -3 -8 -4 93.01 5.78
 -3 -8 -4 85.55 4.55
 -3 -8 -4 90.47 4.47
 -3 -8 -4 97.58 4.83
 -3 -8 -4 94.48 4.81
 3 8 4 94.59 4.52
 -3 8 -4 107.56 7.24
 3 8 5 8.24 1.23
 -3 -8 -5 8.72 1.25
 -3 -8 -5 7.18 1.17
 -3 8 -5 9.36 1.27
 3 8 5 9.14 1.23
 -3 8 -5 7.75 1.24
 -3 -8 -5 7.95 1.28
 -3 8 -5 8.84 1.38
 3 8 5 10.42 1.73
 -3 -8 -5 9.19 1.74
 -3 -8 -5 6.26 1.01
 -3 -8 -5 7.22 1.16
 -3 -8 -5 8.08 1.28
 3 8 5 7.9 1.25
 3 8 6 0.64 0.52
 -3 8 -6 0.57 0.36
 -3 -8 -6 0.45 0.4
 3 8 6 0.5 0.28
 -3 8 -6 1.18 0.58
 -3 -8 -6 0.01 0.34
 -3 8 -6 0.03 0.39
 3 8 6 0.62 0.51
 -3 -8 -6 1.08 0.7
 -3 -8 -6 0.24 0.23
 -3 -8 -6 0.53 0.37
 3 8 6 0.93 0.51
 3 8 7 0.19 0.24
 -3 -8 -7 0.29 0.33
 -3 8 -7 0.19 0.33
 3 8 7 -0.27 0.35
 -3 8 -7 0.14 0.33
 -3 8 -7 0.33 0.21
 -3 -8 -7 0.69 0.55
 -3 -8 -7 0.18 0.31
 -3 -8 -7 0.44 0.3
 3 8 7 0.02 0.31
 -3 -8 -8 17.91 1.71
 3 8 8 18.25 1.64
 -3 -8 -8 20.93 1.87
 -3 8 -8 20.14 1.72
 3 8 8 19.41 1.68
 -3 8 -8 16.59 1.59
 -3 8 -8 17.78 1.56
 -3 -8 -8 19.43 1.81
 3 8 8 19.91 1.65
 -3 -8 -9 0.25 0.25
 -3 8 -9 0.45 0.23
 3 8 9 -0.25 0.22
 3 8 9 0.06 0.2
 -3 -8 -9 0.33 0.26
 -3 8 -9 0.12 0.16
 3 8 9 0.36 0.27
 3 8 9 0.35 0.16
 -3 -8 -9 -0.06 0.31
 3 8 10 2.36 0.45
 -3 -8 -10 3.11 0.57
 -3 8 -10 3.1 0.61
 3 8 10 3.48 0.53
 -3 -8 -10 2.43 0.43
 -3 8 -10 3.03 0.53
 3 -9 -12 2.67 0.51
 -3 -9 12 2.34 0.5
 -3 -9 12 2.39 0.47
 -3 -9 12 2.84 0.5
 3 9 -12 2.71 0.52
 -3 9 12 2.65 0.43
 3 -9 -12 3.15 0.56
 3 -9 -12 2.51 0.43
 -3 -9 12 1.96 0.49
 -3 -9 11 26.5 1.82
 -3 -9 11 28.3 1.93
 -3 9 11 28.09 1.77
 -3 9 11 30.05 1.73
 -3 9 11 27.27 1.76
 3 9 -11 29.83 1.88
 3 -9 -11 28.44 1.96
 3 -9 -11 29.88 1.92
 -3 -9 11 29.78 2.15
 -3 -9 10 -0.05 0.21
 -3 -9 10 0.2 0.25
 -3 -9 10 0.03 0.28
 3 9 -10 1.14 0.45
 3 9 -10 0.25 0.37
 -3 9 10 0.43 0.21
 -3 9 10 0.1 0.32
 -3 9 10 0.53 0.31
 -3 -9 10 0.15 0.27
 3 -9 -10 -0.48 0.3
 3 -9 -10 0.48 0.32
 3 -9 -10 0.3 0.32
 -3 -9 10 -0.45 0.35
 -3 -9 9 0.31 0.37
 3 9 -9 0.59 0.39
 -3 9 9 0.24 0.28
 -3 -9 9 0.35 0.38
 -3 9 9 0.41 0.39
 -3 9 9 0.48 0.44
 3 -9 -9 0.79 0.49
 -3 -9 9 0.6 0.45
 -3 -9 8 8.19 1.2
 3 9 -8 8.81 1.26
 -3 9 8 7.98 1.13
 3 9 -8 8.1 1.19
 -3 -9 8 7.27 1.18
 -3 9 8 6.14 1.03
 3 -9 -8 6.87 1.4
 3 9 -8 8.45 1.3
 -3 -9 8 9.58 1.39
 3 9 -7 3.42 0.8
 -3 9 7 3.91 0.78
 -3 -9 7 3.32 0.82
 -3 9 7 3.83 0.85
 3 9 -7 4.51 0.93
 -3 -9 7 4.1 0.97
 -3 9 7 4.26 0.84
 3 -9 -7 5.05 1.25
 3 9 -7 3.52 0.97
 -3 -9 7 4.19 0.96
 3 9 -7 2.82 0.76
 3 9 -6 216.88 7.71
 -3 9 6 208.55 7.04
 3 -9 -6 202.57 8.72
 3 9 -6 203.78 7.55
 -3 -9 6 214.45 8.17
 -3 -9 6 217.27 9.38
 -3 9 6 199.83 7.28
 3 -9 -6 211.98 8.78
 3 9 -6 203.17 7.33
 3 9 -6 186.92 7.66
 -3 -9 6 203.38 7.32
 -3 9 5 32.52 3.13
 3 9 -5 30.77 2.47
 3 9 -5 37.74 2.89
 -3 9 5 37.58 2.55
 3 -9 -5 32.77 3.28
 3 -9 -5 31.43 3.28
 3 9 -5 30.23 2.55
 -3 -9 5 34.17 3.01
 -3 9 5 34.31 2.64
 3 -9 -5 32.98 3.11
 3 9 -5 28.12 2.59
 -3 -9 5 32.18 2.63
 3 9 -5 33.66 3.46
 -3 -9 5 32.58 2.53
 -3 9 4 317.94 11.61
 3 9 -4 312.11 10.22
 -3 -9 4 312.53 10
 -3 9 4 307.6 9.33
 3 9 -4 311.56 9.85
 3 9 -4 320.04 10.03
 3 -9 -4 303.39 11.9
 -3 -9 4 289.31 10.61
 -3 9 4 293.19 9.89
 3 9 -4 313.16 10.21
 -3 -9 4 308.64 10.35
 3 9 -3 278.69 9.68
 -3 9 3 294.78 9.04
 3 9 -3 322.41 10.02
 3 9 -3 310.95 9.93
 3 -9 -3 313.87 11.98
 -3 -9 3 311.23 11.54
 3 9 -3 306.31 11.79
 -3 9 3 317.21 11.55
 3 9 -3 308.21 9.72
 -3 -9 3 293.17 9.89
 -3 -9 3 258.98 9.72
 -3 9 2 -0.57 0.79
 3 9 -2 0.47 0.48
 3 -9 -2 0.78 0.51
 3 9 -2 0.59 0.58
 3 9 -2 0.46 0.49
 -3 -9 2 0.33 0.56
 -3 9 2 0.65 0.29
 -3 -9 2 0.65 0.44
 -3 -9 2 -0.1 0.39
 -3 -9 2 1.14 0.65
 -3 9 1 11.94 1.99
 -3 -9 1 7.57 1.37
 -3 9 1 12.25 1.53
 -3 9 1 9.09 1.39
 3 -9 -1 12.57 2.03
 3 -9 -1 11.12 1.96
 3 -9 -1 9.35 1.85
 3 9 -1 11.12 1.62
 3 9 -1 6.99 1.66
 -3 -9 1 11.21 1.55
 -3 -9 1 7.31 1.75
 -3 9 0 84.3 4.48
 -3 9 0 85.28 4.4
 -3 9 0 103.98 4.92
 3 -9 0 87.36 5.51
 3 -9 0 87.49 5.55
 3 9 0 80.64 4.45
 -3 -9 0 84.08 5.81
 3 9 0 90.34 5.7
 -3 9 0 86.16 4
 3 9 0 87.02 4.43
 3 9 0 90.78 4.28
 -3 -9 0 79.99 4.65
 -3 -9 0 79.54 4.96
 -3 -9 0 89.18 4.51
 -3 9 0 88.98 5.48
 -3 -9 0 77.69 4.58
 3 9 1 101.85 6.31
 -3 -9 -1 104.03 5.36
 -3 9 -1 113.45 5.14
 -3 9 -1 93.17 4.91
 3 -9 1 111.61 6.32
 -3 -9 -1 110.52 6.44
 3 9 1 117.72 6.34
 -3 9 -1 108.29 4.66
 3 9 1 99.23 4.98
 3 9 1 111.11 4.92
 -3 9 -1 110.7 5.11
 3 9 1 107.58 4.62
 -3 -9 -1 113.25 5.44
 -3 -9 -1 94.88 5.51
 -3 -9 -1 105.57 4.78
 -3 9 -1 105.41 6.19
 -3 -9 -1 111.71 5.33
 3 9 2 675 19.97
 -3 -9 -2 670.82 17.98
 -3 9 -2 687.53 17.42
 -3 9 -2 658.29 17.53
 -3 9 -2 683.9 17.47
 -3 -9 -2 670.85 17.35
 -3 -9 -2 669.1 19.57
 3 9 2 658.13 19.1
 -3 9 -2 674 17.07
 3 9 2 632.45 17.13
 3 9 2 660.28 16.84
 -3 -9 -2 655.01 17.59
 -3 -9 -2 689.92 18.65
 -3 9 -2 619.9 19.71
 -3 -9 -3 228.88 8.22
 -3 -9 -3 205.82 7.9
 -3 9 -3 232.98 7.96
 -3 9 -3 249.88 8.15
 -3 9 -3 231.41 7.9
 -3 9 -3 228.28 7.92
 -3 -9 -3 229.44 9.34
 3 9 3 236.04 9.36
 -3 9 -3 248.3 8.25
 3 9 3 209.64 7.5
 3 9 3 236.63 7.65
 -3 -9 -3 233.89 8.1
 -3 -9 -3 239.1 8.64
 3 9 3 226.6 7.89
 3 9 4 1.9 0.51
 -3 -9 -4 2.36 0.68
 -3 -9 -4 3.3 0.81
 3 9 4 2.67 0.73
 -3 9 -4 2.16 0.58
 -3 9 -4 2.18 0.66
 3 9 4 3.73 1.07
 -3 -9 -4 2 0.54
 3 9 4 2.98 0.72
 3 9 4 2.63 0.61
 3 9 4 1.88 0.59
 -3 -9 -4 2.33 0.74
 -3 -9 -4 2.94 0.89
 -3 -9 -4 3.18 0.87
 3 9 5 0.49 0.34
 -3 -9 -5 0.33 0.26
 3 9 5 0.14 0.4
 -3 9 -5 0.31 0.23
 -3 9 -5 0.05 0.33
 3 9 5 0.54 0.5
 -3 -9 -5 1.06 0.68
 -3 -9 -5 0.55 0.38
 3 9 5 -0.16 0.22
 3 9 5 0.81 0.4
 -3 -9 -5 0.62 0.45
 -3 -9 -5 0.81 0.44
 -3 -9 -5 1.36 0.57
 3 9 6 5.01 0.94
 -3 9 -6 4.6 0.83
 -3 -9 -6 3.38 0.75
 3 9 6 3.07 0.68
 -3 9 -6 3.74 0.77
 3 9 6 3.19 0.69
 3 9 6 3.36 0.69
 -3 -9 -6 5.1 0.88
 -3 -9 -6 4.26 0.87
 -3 -9 -6 3.63 0.83
 -3 -9 -6 3.3 0.82
 3 9 7 97.29 4.13
 -3 -9 -7 90.48 4.15
 -3 9 -7 92.91 3.86
 3 9 7 89.55 3.92
 -3 9 -7 91.04 4.05
 -3 9 -7 94.96 4
 -3 -9 -7 83.97 3.98
 3 9 7 96.81 3.78
 -3 -9 -7 95.42 4.25
 3 9 7 94.3 3.95
 3 9 8 18.43 1.5
 -3 -9 -8 21.92 1.76
 -3 9 -8 20.43 1.53
 -3 -9 -8 17.92 1.53
 3 9 8 19.06 1.51
 -3 9 -8 18.99 1.54
 -3 9 -8 18.72 1.49
 -3 -9 -8 20.31 1.7
 -3 -9 -9 0.24 0.21
 -3 9 -9 -0.13 0.21
 3 9 9 0.06 0.22
 -3 9 -9 0.53 0.29
 3 -10 -11 2.92 0.56
 -3 -10 11 2.7 0.52
 -3 -10 11 2.43 0.5
 3 10 -11 2.12 0.42
 -3 10 11 2.71 0.44
 -3 -10 11 3.72 0.62
 3 -10 -11 3.42 0.57
 3 -10 -11 2.34 0.44
 -3 -10 10 6.86 0.92
 -3 -10 10 6.74 0.91
 -3 -10 10 5.74 0.87
 3 10 -10 7.07 0.9
 -3 10 10 7.38 0.85
 -3 10 10 7.27 0.89
 3 -10 -10 6.91 0.93
 3 -10 -10 7.31 0.96
 -3 -10 10 5.62 0.95
 -3 -10 9 79.02 3.71
 -3 -10 9 78.61 3.55
 3 10 -9 80.49 3.65
 -3 10 9 77.42 3.35
 -3 10 9 75.47 3.42
 3 -10 -9 75.55 3.5
 3 -10 -9 79.17 3.68
 -3 -10 9 80.81 3.85
 -3 -10 8 66.88 3.5
 3 10 -8 67.03 3.48
 3 10 -8 59.71 3.4
 -3 -10 8 70.84 3.81
 -3 10 8 61.93 3.09
 -3 10 8 60.51 3.17
 3 -10 -8 57.65 3.08
 -3 -10 8 66.11 3.72
 -3 -10 7 42.62 2.92
 3 10 -7 44.71 2.87
 -3 10 7 44.12 2.5
 3 10 -7 34.48 2.64
 -3 -10 7 44.27 3.22
 -3 10 7 39.96 2.5
 -3 10 7 39.67 2.59
 3 10 -7 35.25 2.84
 3 -10 -7 37.11 2.44
 -3 -10 7 45.2 2.74
 -3 -10 7 40.95 3.05
 -3 10 6 4.01 0.78
 -3 -10 6 5.84 1.14
 3 10 -6 3.22 0.85
 -3 -10 6 3.79 0.98
 -3 10 6 4.31 0.84
 -3 10 6 4.93 0.99
 3 10 -6 5.4 1.06
 3 10 -6 3.82 0.93
 3 10 -6 5.18 1
 -3 -10 6 6.08 1.13
 -3 -10 6 4.46 1.08
 3 10 -5 12.67 1.69
 3 10 -5 13.01 1.59
 3 10 -5 10.31 1.47
 -3 -10 5 12.33 1.82
 -3 10 5 13.14 1.46
 3 10 -5 14.49 1.74
 -3 10 5 14.67 1.52
 -3 -10 5 13.16 1.74
 -3 -10 5 14.8 1.68
 -3 10 4 77.45 3.81
 3 10 -4 66.54 4.07
 3 10 -4 81.92 4.36
 3 10 -4 76.72 4.32
 -3 -10 4 62.36 4.33
 -3 10 4 75.97 3.7
 -3 -10 4 83.32 4.49
 3 10 -4 86.91 4.36
 -3 -10 4 64.58 4.2
 -3 -10 3 4.94 1.19
 -3 10 3 6.35 1.09
 3 10 -3 5.09 1.06
 3 10 -3 6.53 1.22
 3 -10 -3 5.95 1.38
 3 10 -3 6.34 1.18
 -3 -10 3 6.37 1.3
 -3 10 3 6.41 0.98
 3 10 -3 6.43 1.1
 -3 -10 3 4.94 1.13
 -3 10 2 45.1 2.9
 3 10 -2 41.45 3.04
 3 10 -2 49.14 3.57
 3 -10 -2 46.66 4.01
 3 10 -2 35.61 2.99
 3 10 -2 39.8 3.89
 -3 -10 2 48.83 3.41
 3 10 -2 51.29 3.03
 -3 -10 2 45.79 3.39
 -3 -10 2 40.43 3.3
 -3 10 1 21.16 2.3
 -3 10 1 21.2 2.01
 -3 -10 1 20.16 2.24
 3 -10 -1 20.03 2.57
 3 10 -1 15.91 1.88
 -3 10 1 20.21 1.73
 3 10 -1 17.1 2.5
 -3 -10 1 21.03 2.04
 -3 -10 1 19.08 2.14
 -3 -10 1 19.16 2
 -3 10 0 72.78 4.04
 -3 10 0 74.7 4.29
 3 -10 0 71.15 4.92
 3 10 0 74.48 4.16
 3 10 0 68.07 4.85
 -3 10 0 66.6 3.45
 3 10 0 73.74 3.86
 -3 -10 0 72.91 4.26
 -3 -10 0 70.54 3.88
 -3 -10 0 77.66 4.39
 -3 -10 -1 8.34 1.34
 -3 10 -1 6.73 1.19
 -3 10 -1 11.06 1.53
 3 -10 1 7.43 1.54
 3 10 1 7.96 1.21
 3 10 1 10.21 1.73
 -3 10 -1 8.8 1.19
 3 10 1 8.92 1.23
 -3 -10 -1 8.67 1.4
 -3 -10 -1 9.42 1.6
 -3 -10 -1 9.22 1.26
 -3 10 -2 105.77 4.97
 -3 10 -2 91.46 4.78
 -3 10 -2 106.87 4.99
 3 10 2 101.23 5.69
 -3 10 -2 105.27 4.58
 3 10 2 107.59 4.53
 -3 -10 -2 98.87 4.78
 -3 -10 -2 113.96 5.52
 -3 -10 -2 99.89 4.65
 -3 10 -3 60.3 3.54
 3 10 3 56.84 3.29
 -3 10 -3 60.47 3.53
 3 10 3 58.66 4.13
 -3 10 -3 62.5 3.44
 3 10 3 59.03 3.31
 3 10 3 53.48 3.02
 -3 -10 -3 57.59 3.39
 -3 -10 -3 58.69 3.64
 -3 -10 -3 57.02 3.17
 -3 -10 -4 9.36 1.25
 3 10 4 9.72 1.21
 -3 10 -4 9.01 1.29
 -3 10 -4 8.99 1.28
 3 10 4 10.88 1.3
 3 10 4 10.82 1.21
 -3 -10 -4 8.84 1.18
 -3 -10 -4 9.21 1.31
 -3 -10 -5 6.42 0.99
 3 10 5 7.56 1.05
 -3 10 -5 5.72 1.03
 3 10 5 7.55 1.06
 -3 -10 -5 5.04 0.91
 -3 -10 -5 5.92 1.01
 -3 -10 -5 6.71 1.01
 3 10 6 9.35 1.1
 -3 -10 -6 9.51 1.17
 -3 10 -6 8.1 1.11
 -3 10 -6 8.63 1.08
 3 10 6 9.14 1.12
 -3 -10 -6 8.77 1.06
 -3 -10 -6 8.28 1.1
 -3 -10 -7 0.15 0.24
 -3 -10 -7 0.46 0.34
 3 10 7 0.67 0.3
 -3 10 -7 0.5 0.31
 -3 10 -7 0.14 0.21
 3 10 7 0.2 0.18
 -3 -10 -7 0.65 0.38
 -3 -10 -8 -0.24 0.24
 -3 -10 -8 -0.08 0.28
 3 10 8 -0.07 0.25
 -3 10 -8 0.08 0.19
 3 10 8 -0.1 0.21
 -3 -10 -8 -0.08 0.18
 3 -11 -10 20.74 1.35
 3 -11 -10 22.15 1.35
 -3 -11 10 20.03 1.39
 -3 -11 10 19.02 1.4
 3 11 -10 21.13 1.38
 -3 11 10 19.31 1.18
 3 -11 -10 23.75 1.45
 -3 -11 9 66.31 3.12
 -3 -11 9 59.97 3.03
 -3 -11 9 66.31 2.97
 3 11 -9 71.58 3.12
 -3 11 9 65.84 2.74
 3 -11 -9 71.18 3
 3 -11 -9 66.23 2.78
 3 -11 -9 70.57 3.06
 -3 -11 9 66.89 3.21
 3 11 -8 96.54 4.03
 -3 -11 8 90.33 3.99
 -3 11 8 87.18 3.5
 3 -11 -8 85.6 3.46
 3 -11 -8 93.57 3.81
 -3 -11 8 83.39 4.06
 -3 11 7 152.61 4.97
 -3 -11 7 163.8 6.14
 3 11 -7 182.07 6.19
 3 11 -7 129.58 5.44
 -3 -11 7 155.12 6.33
 -3 11 7 161.82 5.36
 3 -11 -7 164.55 5.57
 -3 -11 7 137.09 5.87
 3 11 -6 12.16 1.51
 -3 -11 6 9.49 1.37
 3 11 -6 10.67 1.36
 -3 -11 6 8.79 1.4
 -3 11 6 11.55 1.26
 -3 11 6 10.99 1.19
 3 11 -6 12.22 1.48
 -3 -11 6 10.13 1.37
 -3 -11 6 11.35 1.53
 -3 11 5 2.43 0.64
 3 11 -5 1.89 0.68
 3 11 -5 1.61 0.59
 3 11 -5 3.09 0.73
 -3 -11 5 3.16 0.88
 -3 11 5 1.41 0.44
 -3 -11 5 2.13 0.76
 3 11 -5 1.91 0.67
 -3 -11 5 2.07 0.63
 -3 -11 5 1.56 0.65
 -3 -11 5 2.85 0.74
 3 11 -4 22.7 2.11
 -3 -11 4 20.65 2.12
 -3 11 4 21.07 1.81
 3 11 -4 24.14 2.27
 -3 -11 4 23.25 2.37
 -3 11 4 22.52 1.82
 3 11 -4 24.15 2
 -3 -11 4 19.89 2.14
 -3 11 3 33.15 2.34
 -3 -11 3 26.96 2.54
 3 11 -3 32.59 2.77
 3 11 -3 25.92 2.42
 -3 -11 3 34.67 2.78
 -3 11 3 33.52 2.17
 3 11 -3 33.88 2.32
 3 11 -3 33.53 2.54
 -3 -11 3 32.83 2.77
 3 11 -2 51.26 3.09
 -3 11 2 50.36 3.45
 -3 11 2 48.73 2.93
 -3 -11 2 51.27 3.56
 3 11 -2 47.52 3.27
 -3 -11 2 51.94 3.28
 3 11 -2 43.81 3.35
 -3 -11 2 53.57 3.41
 3 11 -1 0.65 0.35
 -3 11 1 0.5 0.33
 -3 11 1 0.71 0.41
 3 11 -1 0.52 0.51
 3 11 -1 1.32 0.56
 3 11 -1 0.01 0.3
 -3 11 1 0.74 0.41
 -3 -11 1 0.7 0.51
 -3 -11 1 1.1 0.48
 -3 -11 1 0.38 0.33
 -3 11 0 80.47 4.55
 -3 11 0 93.06 4.43
 3 11 0 92.5 4.48
 3 11 0 92.45 5.45
 -3 11 0 97.23 4.05
 -3 -11 0 101.51 4.76
 -3 -11 0 100.06 4.73
 -3 -11 0 92.03 4.29
 -3 -11 -1 9.47 1.34
 -3 11 -1 10.15 1.42
 -3 11 -1 6.85 1.15
 3 11 1 8.52 1.21
 -3 11 -1 9.19 1.15
 -3 -11 -1 10.19 1.37
 -3 -11 -1 9.82 1.21
 -3 11 -2 0.16 0.44
 -3 11 -2 1.05 0.46
 3 11 2 0.48 0.28
 -3 11 -2 0.97 0.34
 3 11 2 1.17 0.47
 -3 -11 -2 0.68 0.4
 -3 -11 -2 0.87 0.47
 3 11 3 9.28 1.16
 3 11 3 9.18 1.2
 -3 11 -3 8.52 1.29
 3 11 3 10.68 1.25
 -3 -11 -3 10.53 1.32
 -3 -11 -3 9 1.13
 3 11 4 2.69 0.63
 -3 11 -4 2.75 0.71
 3 11 4 1.89 0.57
 3 11 4 1.82 0.51
 -3 -11 -4 2.49 0.67
 -3 -11 -5 134.54 4.77
 -3 11 -5 139.19 5.22
 3 11 5 131.59 4.79
 3 11 5 132.46 4.76
 3 11 5 133.48 4.71
 -3 -11 -5 142.92 5.02
 -3 -11 -6 81 3.44
 -3 -11 -6 75.1 3.17
 3 11 6 69.19 2.94
 -3 11 -6 73.45 3.29
 3 11 6 69.69 2.99
 -3 11 -6 74.53 3.22
 3 11 6 66.91 2.96
 -3 -11 -7 1.02 0.36
 -3 -11 -7 0.94 0.37
 3 11 7 0.9 0.31
 -3 11 -7 0.98 0.39
 3 11 7 0.74 0.27
 -3 11 -7 0.55 0.29
 3 11 7 0.73 0.25
 -3 -11 -7 0.6 0.23
 3 -12 -8 47.59 2.09
 -3 -12 8 39.82 2.29
 -3 -12 8 41.92 2.17
 -3 -12 8 39.6 2.22
 3 12 -8 41.06 2.2
 -3 12 8 45.62 2.01
 3 -12 -8 47.58 2.14
 -3 -12 8 45.08 2.4
 3 -12 -7 1.11 0.33
 -3 -12 7 0.85 0.42
 3 12 -7 0.91 0.44
 -3 12 7 1.81 0.43
 3 -12 -7 0.89 0.36
 -3 12 6 -0.34 0.27
 -3 -12 6 0.46 0.31
 3 12 -6 0.62 0.46
 3 12 -6 0.88 0.41
 -3 12 6 0.18 0.27
 3 -12 -6 0.34 0.24
 -3 -12 6 -0.16 0.26
 -3 -12 6 0.02 0.36
 -3 12 5 14.42 1.28
 -3 -12 5 15.92 1.68
 3 12 -5 14.45 1.56
 3 12 -5 14 1.26
 -3 12 5 17.73 1.43
 3 12 -5 16.15 1.4
 -3 -12 5 14.86 1.58
 -3 -12 5 15.27 1.47
 -3 12 4 6.09 0.96
 3 12 -4 6.61 0.97
 -3 12 4 6.2 0.89
 -3 -12 4 7.29 1.2
 3 12 -4 4.29 0.87
 -3 -12 4 7.18 1.09
 -3 12 4 6.42 0.85
 3 12 -4 5.07 0.78
 -3 -12 4 5.29 1.04
 -3 -12 4 7.19 1.15
 -3 -12 4 7.35 0.99
 -3 -12 3 6.99 1.15
 -3 12 3 7.74 1.11
 -3 12 3 5.02 0.81
 3 12 -3 4.66 0.92
 -3 -12 3 7.03 1.07
 3 12 -3 7.49 0.99
 -3 -12 3 5.38 0.95
 3 12 -2 6.73 0.92
 -3 12 2 4.95 0.91
 3 12 -2 5.87 1.13
 3 12 -2 7.65 1.17
 -3 -12 2 6.29 0.94
 -3 -12 2 6.26 1.12
 -3 12 2 5.33 0.84
 -3 -12 2 5.98 1.01
 3 12 -1 21.6 1.64
 -3 12 1 21.37 1.97
 -3 12 1 20.89 1.73
 -3 -12 1 21.9 1.94
 3 12 -1 23.57 2.14
 3 12 -1 21.63 1.88
 -3 -12 1 21.58 1.84
 -3 -12 1 19.07 1.7
 -3 -12 0 26.7 2.07
 -3 12 0 20.8 1.97
 3 12 0 21.92 1.83
 3 12 0 23.58 2.07
 -3 -12 0 20.85 1.82
 -3 -12 0 23.78 1.9
 -3 -12 0 25.12 1.89
 -3 -12 -1 6.62 0.97
 -3 -12 -1 6.85 1.01
 -3 12 -1 5.65 1
 3 12 1 5.33 0.99
 3 12 1 5.58 0.89
 -3 12 -1 4.94 0.95
 -3 -12 -1 7.15 1.06
 -3 -12 -1 6.92 1
 -3 -12 -1 7.04 0.93
 -3 -12 -2 1.1 0.39
 -3 12 -2 2.71 0.73
 3 12 2 1.09 0.38
 -3 12 -2 1.55 0.56
 3 12 2 1.86 0.47
 -3 -12 -2 1.55 0.54
 -3 -12 -2 1.75 0.45
 -3 -12 -3 0.52 0.31
 -3 12 -3 0.53 0.47
 3 12 3 -0.09 0.2
 3 12 3 0.43 0.32
 -3 -12 -3 -0.14 0.31
 -3 -12 -3 -0.08 0.28
 -3 -12 -4 132.73 4.67
 3 12 4 122.16 4.28
 -3 12 -4 118.63 4.66
 3 12 4 119.55 4.17
 -3 12 -4 111.55 4.23
 -3 -12 -4 129.11 4.64
 -3 -12 -4 123.63 4.44
 -3 -12 -5 182.56 5.46
 -3 12 -5 148.99 5.16
 3 12 5 159.86 4.89
 -3 12 -5 154.25 5.14
 3 12 5 160.63 4.88
 -3 -12 -5 185.7 5.53
 -3 -12 -6 20.74 1.35
 3 12 6 17.6 1.09
 -3 -12 -6 20.93 1.39
 3 -13 -6 51.36 2.17
 -3 13 6 48.6 2.16
 -3 -13 6 55.23 2.52
 3 13 -6 48.54 2.35
 -3 13 6 54 2.1
 -3 -13 6 52.55 2.22
 3 -13 -5 24.19 1.48
 -3 13 5 22.96 1.5
 -3 -13 5 24.01 1.67
 -3 13 5 25.46 1.42
 3 13 -5 21.88 1.63
 -3 -13 5 24.32 1.45
 -3 13 4 2.76 0.52
 -3 -13 4 3.24 0.6
 3 13 -4 3.13 0.63
 -3 -13 4 3.93 0.69
 -3 13 3 -0.06 0.21
 -3 -13 3 0.05 0.17
 3 13 -3 -0.28 0.26
 -3 -13 3 0.04 0.21
 -3 -13 3 -0.41 0.39
 -3 -13 2 -0.18 0.35
 -3 13 2 0.27 0.29
 -3 -13 2 0.44 0.16
 3 13 -2 0.26 0.27
 -3 -13 2 0.14 0.23
 -3 -13 2 0.1 0.27
 -3 -13 1 -0.06 0.19
 -3 13 1 0.26 0.28
 3 13 -1 0.36 0.27
 -3 13 1 -0.23 0.31
 -3 -13 1 0.11 0.19
 -3 -13 0 4.5 0.73
 -3 13 0 5.84 0.86
 3 13 0 5.96 0.82
 -3 13 0 4.77 0.77
 3 13 0 6.41 0.87
 -3 -13 0 5.73 0.78
 -3 -13 -1 40.14 2.1
 -3 13 -1 38.86 2.3
 3 13 1 36.39 2.11
 -3 -13 -1 36.95 2.06
 3 13 1 41.26 2.15
 -3 13 -1 38.68 2.28
 -3 -13 -1 39.27 2
 -3 -13 -2 0.74 0.28
 -3 -13 -2 -0.02 0.25
 3 13 2 0.43 0.31
 -3 13 -2 0.47 0.29
 -3 13 -2 0.43 0.18
 -3 -13 -2 0.96 0.39
 3 13 2 0.6 0.33
 -3 -13 -3 15.51 1.19
 3 13 3 13.7 1.07
 -3 13 -3 14.85 1.25
 -3 -13 -3 14.8 1.07
 -3 13 -3 14.14 1.13
 -3 -13 -3 15.88 1.17
 3 13 3 13.37 1.11
 -3 -13 -4 3.57 0.53
 3 13 4 3.37 0.49
 3 13 4 2.54 0.41
 -3 13 -4 3.37 0.53
 3 14 -2 1.85 0.35
 -3 14 2 2.25 0.41
 -3 -14 2 1.69 0.34
 3 14 -1 1.18 0.32
 -3 14 1 0.92 0.28
 3 14 0 31.54 1.53
 -3 14 0 33.5 1.53
 -4 0 15 -0.02 0.14
 4 0 -15 0.14 0.22
 -4 0 14 34.71 2.22
 4 0 -14 32.5 2.03
 -4 0 13 -0.37 0.45
 4 0 -13 0.03 0.27
 -4 0 13 0.57 0.54
 4 0 -13 0.22 0.5
 -4 0 13 0.37 0.33
 4 0 -13 -0.61 0.45
 4 0 -13 -0.23 0.37
 4 0 -12 17.13 1.97
 -4 0 12 20.74 2.11
 -4 0 12 21.19 2.18
 -4 0 12 20.36 2.3
 4 0 -12 19.93 2.04
 4 0 -12 22.55 1.94
 4 0 -12 23.58 2.12
 -4 0 12 20.58 1.93
 -4 0 11 -0.34 0.34
 -4 0 11 0.91 0.57
 -4 0 11 0.58 0.66
 4 0 -11 0.11 0.49
 4 0 -11 -0.13 0.49
 4 0 -11 -0.55 0.59
 4 0 -11 -0.31 0.43
 4 0 -11 0.1 0.34
 -4 0 11 0 0.28
 -4 0 10 13.27 2.26
 -4 0 10 13.66 1.85
 -4 0 10 12.73 1.65
 -4 0 10 12.33 2.2
 4 0 -10 11.79 1.51
 4 0 -10 10.53 1.45
 4 0 -10 11.28 2
 4 0 -10 10.16 1.53
 4 0 -10 13.08 1.79
 -4 0 10 11.73 1.49
 -4 0 9 0.28 0.36
 -4 0 9 0.45 0.61
 4 0 -9 -0.46 0.48
 4 0 -8 766.45 20.17
 -4 0 8 741.52 21.17
 -4 0 8 733.4 21.04
 -4 0 7 0.31 0.28
 -4 0 7 0.55 0.56
 4 0 -7 -0.2 0.4
 4 0 -6 176.53 6.72
 -4 0 6 170.79 7.14
 -4 0 6 181.07 7.23
 -4 0 5 -0.12 0.32
 4 0 -5 0.34 0.5
 4 0 -5 -0.02 0.3
 -4 0 5 0.24 0.37
 4 0 -4 185.26 7.07
 4 0 -4 195.58 6.79
 4 0 -4 204.62 6.71
 -4 0 4 192.07 6.97
 4 0 -3 0.28 0.35
 4 0 -3 0.25 0.42
 -4 0 3 0.45 0.49
 4 0 -3 -0.22 0.3
 4 0 -2 6111.17 129.5
 4 0 -2 6302.63 129.23
 4 0 -2 6382.66 129.15
 4 0 -2 6353.62 129.05
 -4 0 2 6411.96 129.55
 4 0 -1 0.2 0.37
 4 0 -1 -0.47 0.35
 4 0 -1 1 0.5
 4 0 -1 0.88 0.48
 -4 0 1 0.1 0.42
 4 0 0 30.83 2.21
 4 0 0 32.27 2.9
 4 0 0 33.61 2.37
 -4 0 0 34.54 2.56
 -4 0 -1 -0.33 0.39
 4 0 1 0.16 0.47
 4 0 2 139.58 7.09
 4 0 2 132.09 6.69
 -4 0 -2 128.17 5.78
 -4 0 -3 0.27 0.36
 4 0 3 -0.59 0.66
 4 0 3 -0.41 0.55
 4 0 3 0.79 0.58
 4 0 4 403.11 14.18
 4 0 4 387.92 13.51
 4 0 4 416.9 13.64
 -4 0 -5 1.2 0.68
 4 0 5 0.65 0.7
 4 0 5 0.59 0.49
 4 0 5 0.54 0.56
 -4 0 -6 0.26 0.47
 4 0 6 0.26 0.43
 4 0 6 0.31 0.48
 4 0 6 0.66 0.69
 -4 0 -7 -0.08 0.39
 4 0 7 0.83 0.49
 4 0 7 0.1 0.6
 -4 0 -8 1.84 0.62
 4 0 8 2.43 1.04
 -4 0 -9 0.33 0.34
 -4 0 -9 0.06 0.27
 -4 0 -10 52.43 2.71
 -4 0 -10 58.45 3.08
 4 0 11 0.13 0.18
 -4 0 -11 0.3 0.18
 -4 0 -11 0.07 0.25
 -4 0 -12 22.22 1.3
 -4 1 15 0.12 0.16
 -4 -1 15 0.14 0.14
 4 1 -15 -0.03 0.12
 4 -1 -15 -0.13 0.19
 -4 -1 14 5.45 0.91
 4 1 -14 4.78 0.85
 -4 1 14 5.22 0.83
 -4 -1 14 6.49 0.97
 4 -1 -14 4.94 0.71
 4 1 -14 4.47 0.74
 4 -1 -14 3.73 0.64
 -4 -1 13 10.42 1.37
 -4 -1 13 13.27 1.6
 -4 -1 13 12.06 1.5
 4 1 -13 9.31 1.35
 4 -1 -13 11.53 1.39
 4 1 -13 11.78 1.49
 -4 1 13 14.35 1.56
 -4 -1 13 12.97 1.53
 4 -1 -13 13.05 1.34
 4 1 -13 13.37 1.43
 4 -1 -13 14.78 1.54
 -4 -1 12 1.37 0.66
 -4 1 12 1.36 0.67
 -4 -1 12 1.16 0.56
 4 -1 -12 1.78 0.75
 -4 1 12 1.46 0.69
 -4 -1 12 1.48 0.71
 4 -1 -12 1.77 0.65
 4 1 -12 0.83 0.48
 4 1 -12 1.02 0.58
 -4 1 12 1.34 0.69
 4 -1 -12 0.87 0.48
 4 1 -12 1.29 0.53
 4 -1 -12 0.79 0.33
 -4 -1 12 1.48 0.53
 -4 -1 11 7.67 1.2
 -4 1 11 6.95 1.27
 -4 -1 11 6.86 1.26
 4 -1 -11 4.6 1.01
 4 1 -11 8.39 1.34
 -4 1 11 7.1 1.4
 -4 -1 11 9.66 1.6
 -4 1 11 6.34 1.63
 -4 -1 11 6.6 1.47
 4 -1 -11 7.42 1.29
 4 1 -11 9.01 1.43
 4 -1 -11 7.22 1.18
 -4 1 11 6.83 1.21
 4 -1 -11 9.64 1.43
 4 1 -11 6.77 1.23
 4 -1 -11 8.21 1.41
 4 -1 -11 7.14 1.32
 4 1 -11 6.38 1.26
 -4 1 11 6.75 1.12
 -4 -1 11 7.82 1.17
 -4 1 10 22.25 2.27
 -4 -1 10 26.94 2.4
 4 1 -10 25.91 2.25
 -4 -1 10 21.76 2.23
 -4 1 10 26.97 2.66
 -4 -1 10 26.09 2.55
 -4 -1 10 21.4 2.84
 -4 1 10 20.06 2.75
 4 -1 -10 24.8 2.25
 4 1 -10 23.96 2.16
 4 1 -10 22.24 2.27
 4 -1 -10 23.67 2.36
 -4 1 10 23.11 2.17
 4 -1 -10 23.07 2.31
 4 1 -10 24.41 2.42
 -4 -1 10 24.7 2.19
 4 -1 -10 23.62 2.81
 4 1 -10 22.85 2.78
 -4 -1 10 24.8 2.47
 -4 -1 10 20.97 2.85
 -4 1 10 26.31 3.04
 -4 -1 9 9.04 1.83
 -4 1 9 10.16 1.95
 -4 1 9 8.8 1.76
 -4 -1 9 9.58 1.79
 4 -1 -9 7.53 1.48
 4 1 -9 13.22 1.96
 -4 -1 8 3.41 1.09
 -4 1 8 2.91 1.13
 -4 1 8 2.56 1.03
 -4 -1 8 2.07 0.68
 4 -1 -8 4.86 1.1
 4 1 -8 4.04 1.07
 4 -1 -7 329.43 11.67
 4 -1 -7 330.99 10.37
 4 1 -7 319 10.39
 -4 1 7 325.37 11.46
 4 -1 -7 331.63 10.69
 -4 1 7 285.63 10.96
 -4 -1 7 320.77 10.9
 -4 -1 7 316.2 10.73
 4 1 -6 50.84 3.27
 4 -1 -6 55.12 3.3
 -4 1 6 43.07 3.39
 -4 -1 6 54.79 3.54
 4 1 -6 52.03 3.2
 4 -1 -6 54.3 3.85
 -4 -1 6 50.46 3.36
 -4 1 6 49.49 3.57
 4 -1 -5 154.81 6.57
 4 -1 -5 156.05 5.89
 4 1 -5 154.39 6.01
 -4 1 5 140.63 6.31
 -4 -1 5 154.08 6.13
 4 1 -5 162.51 6.01
 -4 -1 5 144.95 6
 -4 1 5 154.48 6.4
 -4 -1 4 5.26 1
 -4 1 4 8.34 1.31
 4 -1 -4 6.01 0.98
 4 -1 -4 7.4 1.27
 4 1 -4 4.17 0.84
 4 1 -4 7.18 1.08
 -4 -1 3 1138.58 26.55
 4 -1 -3 1108.44 26.94
 4 -1 -3 1150.99 26.17
 4 1 -3 1161.83 26.42
 4 1 -3 1172.99 26.51
 -4 1 3 1139.76 26.67
 -4 -1 2 730.64 18.09
 4 1 -2 744.77 18.05
 4 -1 -2 736.07 17.91
 4 -1 -2 715.08 17.64
 4 1 -2 723.11 17.81
 4 1 -2 724.59 18.04
 4 -1 -2 747.84 17.55
 4 -1 -2 704.89 18.21
 -4 1 2 716.08 18.1
 4 -1 -1 877.57 20.79
 4 1 -1 850.47 20.6
 4 -1 -1 828.62 20.32
 4 1 -1 855.47 20.88
 -4 -1 1 865.53 20.73
 -4 1 1 843.27 20.71
 4 1 0 386.71 12.87
 4 -1 0 438.8 13.13
 -4 -1 0 429.25 12.01
 4 1 0 428.22 11.89
 4 -1 0 434.02 11.72
 4 -1 0 403.1 11.49
 -4 1 0 421.03 11.94
 -4 1 -1 57.17 3.67
 4 -1 1 58.68 4.5
 4 1 1 64.97 4.37
 4 -1 1 51.11 3.97
 -4 1 -1 56.15 3.4
 -4 -1 -1 56.98 3.44
 4 -1 2 19.93 2.53
 4 1 2 22.06 2.44
 4 -1 2 22.94 2.67
 -4 1 -2 22.04 2.15
 -4 1 -2 22.5 2.2
 -4 -1 -2 20.88 2.1
 4 -1 3 247.96 10.2
 4 1 3 250.2 9.73
 4 1 3 271.46 9.82
 -4 1 -3 258.33 9.32
 -4 -1 -3 259.86 9.32
 4 -1 4 98.58 6.03
 4 1 4 97.61 5.66
 4 1 4 109.06 5.81
 4 -1 4 94.3 5.55
 -4 1 -4 112.55 5.96
 -4 -1 -4 110.13 5.89
 -4 1 -5 21.67 2.71
 -4 -1 -5 22.68 2.81
 4 -1 5 26.04 3.05
 4 1 5 20.19 2.52
 4 1 5 19.18 2.38
 4 -1 5 13.68 2.06
 -4 1 -6 0.06 0.63
 -4 -1 -6 0.34 0.65
 4 -1 6 -0.6 0.79
 4 1 6 -0.64 0.36
 4 1 6 -0.92 0.91
 4 -1 6 0.12 0.54
 -4 -1 -7 30.39 2.33
 -4 -1 -7 34.16 2.68
 -4 1 -7 38.26 3.03
 4 1 7 34.54 3.53
 4 -1 7 27.84 3.23
 4 1 7 35.41 3.55
 4 -1 7 29.86 3.33
 -4 -1 -8 0.22 0.33
 -4 1 -8 0.34 0.45
 4 1 8 -0.37 0.77
 4 -1 8 -0.03 0.67
 -4 -1 -8 -0.22 0.51
 -4 -1 -9 12.62 1.38
 -4 -1 -9 15.96 1.65
 -4 1 -9 18.27 1.84
 4 1 10 6.68 1.03
 -4 -1 -10 7.04 0.94
 -4 -1 -10 7.91 1.06
 -4 1 -10 7.4 1.05
 4 1 11 0.51 0.28
 -4 -1 -11 0.99 0.37
 -4 1 -11 1.29 0.42
 -4 -1 -11 0.71 0.25
 -4 -1 -12 35.57 1.65
 -4 1 -12 33.72 1.64
 -4 2 15 6.72 0.69
 -4 -2 15 8.06 0.82
 4 2 -15 6.2 0.65
 4 -2 -15 7.1 0.68
 -4 -2 14 3.35 0.73
 4 2 -14 2.71 0.65
 -4 2 14 1.93 0.49
 -4 -2 14 3.27 0.67
 4 -2 -14 3.11 0.56
 4 2 -14 2.81 0.53
 4 -2 -14 2.4 0.55
 -4 -2 13 4.68 1
 -4 -2 13 3.3 0.76
 4 2 -13 4.24 0.88
 4 2 -13 4.12 0.86
 -4 -2 13 5.33 0.97
 4 2 -13 2.97 0.69
 4 -2 -13 4.6 0.79
 -4 2 13 4.2 0.79
 4 -2 -13 4.83 0.82
 4 2 -13 4.96 0.87
 4 -2 -13 3.04 0.63
 -4 2 12 1.18 0.61
 -4 -2 12 1.18 0.65
 4 2 -12 1.39 0.56
 -4 -2 12 1.73 0.69
 4 2 -12 1.61 0.55
 -4 -2 12 1.09 0.64
 4 -2 -12 1.69 0.58
 4 2 -12 1.46 0.56
 4 -2 -12 1.58 0.62
 -4 2 12 2.22 0.73
 4 -2 -12 1.22 0.47
 4 2 -12 1.65 0.63
 4 -2 -12 1.61 0.69
 -4 -2 12 1.92 0.58
 -4 -2 11 259.78 8.55
 -4 2 11 236.45 8.68
 -4 -2 11 251.17 8.63
 -4 -2 11 253.91 8.92
 4 -2 -11 237.69 8.63
 4 2 -11 248.06 8.36
 -4 2 11 239.44 9.22
 -4 -2 11 242.33 9.07
 4 -2 -11 230.55 8.48
 4 2 -11 259.43 8.75
 -4 2 11 255.4 8.62
 4 -2 -11 253.21 8.45
 4 -2 -11 257.67 8.75
 -4 2 11 234.08 8.25
 4 2 -11 248.45 8.58
 4 -2 -11 259.8 8.77
 4 2 -11 219.53 8.62
 -4 -2 11 235.93 8.1
 -4 -2 11 214.76 8.62
 -4 -2 10 60.33 3.52
 -4 2 10 62.72 3.98
 -4 -2 10 65.99 3.8
 -4 -2 10 72.24 4.12
 4 2 -10 63.74 3.59
 -4 2 10 63.41 4.26
 -4 -2 10 61.89 3.98
 -4 2 10 69.26 5.19
 -4 -2 10 66.33 4.99
 4 2 -10 66.6 3.77
 -4 2 10 70.62 4.02
 -4 2 10 57.51 3.61
 4 2 -10 63.62 3.94
 4 -2 -10 68.24 4.1
 4 -2 -10 57.64 3.75
 4 2 -10 65.91 4.07
 4 -2 -10 65.03 4.67
 -4 -2 10 67.3 3.71
 4 2 -10 68.76 4.92
 -4 -2 10 60.25 3.92
 -4 -2 10 71.64 5.16
 -4 2 10 70.98 4.87
 -4 -2 9 0.8 0.53
 -4 2 9 1.59 0.88
 -4 2 9 1.92 0.85
 -4 -2 9 0.72 0.48
 4 -2 -9 0.55 0.37
 4 -2 -9 1.75 0.83
 4 2 -9 1.38 0.77
 4 2 -8 57.99 3.95
 4 -2 -8 60.11 4.63
 4 -2 -8 63.21 4.5
 -4 2 8 62.19 4.66
 -4 -2 8 56.84 4.09
 4 -2 -8 62.42 4.47
 4 -2 -8 60.71 3.97
 -4 -2 8 56.8 3.99
 -4 2 8 59.53 4.48
 -4 -2 7 3.34 0.95
 -4 2 7 1.5 0.67
 4 -2 -7 3.77 1.15
 4 -2 -7 3.01 0.85
 -4 2 7 4.43 1.11
 -4 -2 7 2.2 0.73
 4 -2 -7 4.36 1
 4 2 -7 4.2 0.96
 4 -2 -6 134.88 6.67
 4 2 -6 119.14 5.33
 -4 -2 6 120.36 4.88
 -4 2 6 124.69 6.07
 -4 -2 6 116.2 5.4
 4 2 -6 126.26 5.47
 4 -2 -6 120.25 5.16
 -4 2 6 115.78 5.69
 -4 -2 6 115.95 5.36
 -4 2 6 127.55 6.15
 4 -2 -5 292.48 10.13
 -4 -2 5 263.69 8.79
 4 2 -5 265.82 8.69
 4 -2 -5 272.72 8.49
 -4 -2 5 272.52 8.13
 4 2 -5 274.44 8.85
 -4 2 5 257.09 8.96
 -4 2 5 274.8 9.43
 4 -2 -4 535.93 14.86
 4 -2 -4 512.19 13.3
 4 2 -4 505.05 13.62
 -4 -2 4 498.71 13.71
 -4 -2 4 515.42 12.9
 4 2 -4 515.3 13.85
 -4 2 4 475.76 13.71
 -4 2 4 510.11 14.12
 -4 2 3 14.77 1.61
 4 -2 -3 16.25 1.55
 4 2 -3 16.43 1.66
 4 2 -3 18.16 1.82
 4 -2 -3 14.13 1.76
 -4 -2 3 14.06 1.53
 -4 2 3 17.38 1.78
 4 -2 -2 76.73 4.07
 -4 2 2 76.57 3.95
 4 2 -2 86.83 4.14
 4 -2 -2 80.74 3.85
 4 -2 -2 76.69 3.57
 4 2 -2 74.58 3.75
 4 2 -2 76.18 4.05
 -4 2 2 73.68 3.78
 -4 -2 2 76.56 3.94
 -4 -2 2 76.96 3.82
 4 -2 -1 626.76 16.29
 -4 -2 1 625.9 16.15
 4 2 -1 660.91 16.52
 -4 2 1 665.13 18.62
 4 -2 -1 619.1 15.59
 4 -2 -1 608.82 15.85
 4 2 -1 644.65 16.92
 -4 2 1 612.61 16.15
 -4 -2 1 620.62 16.02
 4 -2 0 40.1 2.71
 -4 -2 0 36.09 2.59
 4 2 0 41.91 2.92
 4 2 0 39.83 3.11
 4 -2 0 36.5 2.52
 -4 2 0 42.27 3.44
 -4 2 0 36.23 2.65
 -4 -2 0 38.23 2.65
 -4 -2 -1 3.77 0.83
 4 2 1 3.9 0.92
 -4 2 -1 4.08 0.9
 4 -2 1 3.14 1.02
 4 2 1 2.48 0.9
 4 -2 1 3.09 1.05
 -4 -2 -1 3.83 0.88
 -4 2 -1 4.07 1.05
 -4 2 -2 13.37 1.68
 -4 -2 -2 13.39 1.58
 4 -2 2 13.83 2.16
 4 2 2 16.74 2.03
 -4 2 -2 10.41 1.6
 -4 -2 -2 13.23 1.64
 4 -2 3 97.93 5.47
 4 -2 3 110.77 6.27
 4 2 3 107.47 5.73
 4 2 3 114.71 5.78
 -4 2 -3 106.54 5.41
 -4 2 -3 108.43 5.52
 -4 -2 -3 110.99 5.5
 -4 2 -4 75.53 4.83
 -4 -2 -4 70.09 4.61
 4 -2 4 73.41 5.08
 4 2 4 69.53 4.58
 4 2 4 66.33 4.41
 -4 -2 -5 5.02 1.24
 4 -2 5 3.82 1.16
 4 2 5 2.64 0.89
 4 2 5 6.26 1.43
 4 -2 5 1.27 0.54
 -4 2 -5 2.89 1.05
 -4 -2 -6 4.4 1.24
 -4 2 -6 3.07 1.22
 4 -2 6 3.3 1.3
 4 2 6 5.53 1.41
 4 2 6 4.81 1.38
 4 -2 6 4.69 1.34
 4 -2 7 222.7 8.96
 -4 -2 -7 190 6.98
 -4 2 -7 229.39 8.12
 -4 -2 -7 234.25 7.73
 -4 2 -7 182.6 7.68
 -4 -2 -7 165.84 7.73
 4 2 7 240.31 9.74
 4 2 7 226.82 9.56
 4 -2 7 178.88 8.98
 -4 -2 -8 44.76 2.88
 -4 2 -8 52.29 3.28
 -4 -2 -8 51.91 3.14
 -4 2 -8 50.95 3.47
 4 2 8 54.92 4.36
 4 -2 8 41.07 3.96
 4 2 9 0.23 0.34
 -4 -2 -9 0.69 0.37
 -4 2 -9 0.23 0.29
 -4 -2 -9 0.28 0.22
 -4 2 -9 0.45 0.34
 4 2 10 0.28 0.32
 -4 -2 -10 0.1 0.22
 -4 -2 -10 0.01 0.18
 -4 2 -10 -0.44 0.28
 4 2 11 32.51 1.88
 -4 -2 -11 32.14 1.92
 -4 -2 -11 35.85 1.99
 -4 2 -11 36.87 2.08
 -4 -3 14 1.08 0.46
 -4 -3 14 1.01 0.41
 4 3 -14 0.59 0.35
 -4 3 14 0.54 0.24
 -4 -3 14 0.33 0.2
 4 -3 -14 1.14 0.36
 4 3 -14 0.89 0.34
 4 -3 -14 0.59 0.17
 -4 -3 13 2.41 0.65
 -4 -3 13 1.76 0.62
 4 3 -13 2.31 0.62
 4 3 -13 1.8 0.64
 4 3 -13 2.69 0.66
 4 -3 -13 2.46 0.58
 -4 3 13 1.87 0.61
 4 -3 -13 3.02 0.64
 4 3 -13 2.83 0.67
 4 -3 -13 1.61 0.49
 -4 -3 13 2.08 0.57
 -4 -3 12 118.46 5.32
 -4 -3 12 131.89 5.6
 -4 -3 12 123.93 5.63
 4 3 -12 122.69 5.29
 4 3 -12 121.36 5.52
 -4 3 12 134.24 5.78
 4 3 -12 120.31 5.47
 -4 3 12 123.72 5.15
 4 -3 -12 120.83 5.09
 4 -3 -12 120.92 5.09
 4 3 -12 128.79 5.26
 4 -3 -12 123.01 5.02
 -4 -3 12 129.31 5.19
 -4 -3 12 112.65 5.51
 -4 -3 11 15.2 1.7
 -4 -3 11 17.96 1.92
 -4 -3 11 15.17 1.83
 4 3 -11 18.31 1.86
 -4 3 11 17.63 2.11
 -4 -3 11 17.47 1.95
 4 3 -11 18.94 1.98
 -4 3 11 17.75 1.86
 4 -3 -11 14.95 1.74
 4 -3 -11 16.97 1.9
 4 3 -11 17.98 1.97
 4 -3 -11 16.64 1.83
 4 3 -11 17.36 2
 -4 -3 11 18.38 1.85
 -4 -3 11 16.12 1.96
 -4 -3 10 208.71 7.62
 -4 -3 10 218.29 7.86
 -4 3 10 198.69 7.88
 4 3 -10 205.98 7.31
 -4 3 10 196.24 8.38
 -4 -3 10 213.63 7.94
 -4 -3 10 210.5 9.37
 4 -3 -10 216.26 9.35
 4 3 -10 220.66 7.67
 -4 3 10 216.08 7.72
 4 3 -10 227.38 8.27
 4 -3 -10 207.42 7.77
 4 3 -10 194.85 7.81
 -4 -3 10 204.81 7.92
 4 3 -10 233.09 10.29
 -4 -3 10 224.82 9.33
 -4 3 10 219.36 8.96
 -4 -3 9 -0.37 0.72
 -4 3 9 0.26 0.41
 -4 3 9 1.07 0.65
 -4 -3 9 0.18 0.32
 4 -3 -9 -0.22 0.56
 -4 -3 9 0.17 0.41
 4 -3 -9 0.4 0.65
 4 3 -9 0.8 0.47
 -4 3 9 1 0.62
 4 3 -9 0.13 0.32
 4 3 -8 51.49 3.73
 4 -3 -8 54.65 4.42
 4 -3 -8 49.99 4.18
 -4 -3 8 52.32 3.24
 -4 -3 8 50.85 3.81
 4 -3 -8 48.75 4.11
 -4 -3 8 50.81 3.64
 -4 3 8 53.16 4.08
 4 -3 -7 16.92 1.9
 -4 3 7 16.99 2.26
 4 -3 -7 14.06 2.22
 4 3 -7 14.34 1.77
 4 -3 -7 15.57 2.12
 -4 -3 7 14.21 1.6
 -4 -3 7 16.7 2.04
 -4 -3 7 16.8 1.96
 -4 3 7 15.84 2.13
 -4 3 6 109.3 5.75
 4 -3 -6 121.14 6.67
 4 -3 -6 116.47 5.04
 4 3 -6 107.63 5.1
 4 -3 -6 117.21 5.79
 -4 -3 6 113.53 4.76
 -4 -3 6 103.12 5.09
 4 3 -6 112.51 5.3
 -4 -3 6 116.09 5.3
 -4 3 6 103.45 5.6
 4 -3 -5 766.31 18.28
 -4 3 5 705.92 19.36
 -4 -3 5 727.96 17.89
 4 3 -5 718.95 18.59
 4 3 -5 701.92 18.82
 -4 -3 5 759.72 18.91
 -4 3 5 724.67 19.53
 -4 3 4 0.75 0.56
 4 3 -4 0.26 0.37
 4 -3 -4 1.01 0.68
 4 -3 -4 1.19 0.45
 -4 -3 4 1.13 0.49
 -4 -3 4 0.84 0.51
 4 3 -4 0.73 0.41
 -4 3 4 0.38 0.47
 -4 -3 4 0.27 0.37
 4 -3 -4 1.4 0.42
 4 -3 -3 37.81 3.05
 -4 -3 3 35.23 2.65
 4 -3 -3 32.49 2.22
 4 3 -3 33.29 2.48
 -4 -3 3 37.14 2.28
 -4 3 3 32.58 2.52
 4 3 -3 35.91 2.77
 -4 -3 3 35.31 2.47
 -4 3 3 39.1 2.84
 -4 3 2 20.34 1.89
 -4 -3 2 20.63 1.99
 4 -3 -2 19.07 1.64
 4 -3 -2 20.98 1.86
 4 3 -2 21.21 1.94
 4 3 -2 21.81 2.21
 -4 3 2 24.93 2.73
 -4 -3 2 21.85 1.88
 -4 3 2 23.38 2.13
 4 -3 -1 4.53 0.89
 -4 3 1 6.45 1.04
 4 -3 -1 4.86 0.85
 4 3 -1 3.45 0.82
 -4 3 1 5.03 1.02
 -4 -3 1 4.53 0.97
 4 3 -1 4.79 1.22
 -4 3 1 4.98 1.33
 -4 -3 1 3.66 0.82
 4 3 -1 5.32 1.04
 4 -3 0 69.95 3.79
 -4 -3 0 64.31 3.73
 4 -3 0 62.15 4.35
 4 3 0 69.27 3.97
 4 3 0 59.45 4.11
 -4 3 0 67.99 4.84
 4 -3 0 67.86 3.6
 -4 3 0 69.71 3.85
 -4 -3 0 70.53 3.67
 -4 3 -1 881.08 22.76
 -4 -3 -1 824.05 19.97
 4 -3 1 805.35 21.44
 4 -3 1 738.05 19.57
 4 3 1 734.56 20.44
 4 3 1 711.3 19.71
 4 3 1 737.58 20.83
 -4 3 -1 794.2 19.9
 -4 -3 -1 817.33 19.61
 -4 3 -2 156.66 7.33
 -4 -3 -2 132.08 5.77
 -4 -3 -2 128.86 5.75
 4 -3 2 124.53 6.35
 4 -3 2 123.3 5.81
 4 -3 2 135.63 7.28
 4 3 2 143.31 6.53
 4 3 2 119.32 5.76
 -4 3 -2 133.52 6.03
 -4 3 -3 0.74 0.61
 -4 -3 -3 0.01 0.32
 4 -3 3 0.31 0.36
 4 -3 3 0.2 0.64
 4 3 3 -0.03 0.32
 4 3 3 0.71 0.68
 -4 -3 -3 0.17 0.34
 -4 3 -3 0.07 0.58
 -4 3 -4 33.85 3.28
 -4 -3 -4 34.74 3.14
 4 -3 4 34.35 3.45
 4 3 4 33 3.05
 4 3 4 33.71 3.04
 -4 3 -4 36.13 3.23
 -4 3 -5 1.51 0.81
 -4 -3 -5 1.26 0.78
 4 -3 5 0.02 0.38
 4 3 5 1.41 0.89
 4 3 5 0.46 0.44
 -4 3 -6 328.22 13.26
 -4 -3 -6 344.41 11.27
 -4 -3 -6 306.74 9.82
 -4 3 -6 291.27 10.54
 -4 -3 -6 346.97 10.22
 -4 3 -6 370.12 10.74
 -4 3 -6 339.94 10.02
 4 3 6 340.07 12.04
 4 3 6 344.61 12.05
 -4 -3 -7 9.16 1.54
 -4 -3 -7 10.06 1.32
 -4 3 -7 11.86 1.74
 -4 -3 -7 10.16 1.35
 -4 3 -7 12.86 1.72
 -4 -3 -7 9.8 1.55
 4 3 7 10.25 1.81
 4 -3 7 12.09 2.04
 -4 -3 -8 41.95 2.8
 -4 3 -8 39.45 2.96
 -4 -3 -8 42.62 2.75
 -4 3 -8 36.22 2.89
 4 3 8 38.89 2.71
 4 3 8 41.19 3.61
 4 -3 8 32.21 3.37
 -4 -3 -9 11.58 1.39
 -4 3 -9 13.7 1.53
 4 3 9 10.94 1.32
 -4 -3 -9 13.16 1.41
 -4 3 -9 11.57 1.5
 4 3 10 0.73 0.39
 -4 3 -10 0.46 0.36
 -4 -3 -10 0.35 0.19
 -4 3 -10 0.78 0.4
 -4 -3 -10 1.49 0.47
 4 3 11 14.05 1.17
 -4 3 -11 13.44 1.07
 4 3 11 14.62 1.17
 -4 3 -11 13.38 1.18
 -4 -3 -11 13.96 1.22
 -4 -3 -11 14.46 1.12
 4 3 11 13.67 1.13
 -4 -4 14 10.45 1.16
 -4 -4 14 9.27 1.08
 4 4 -14 9.28 1.1
 -4 4 14 9.24 0.91
 4 -4 -14 11.04 1.02
 -4 -4 13 29.37 2.26
 -4 -4 13 29 2.23
 4 4 -13 29.46 2.22
 4 4 -13 24.96 2.04
 4 4 -13 24.94 2.02
 -4 4 13 24.73 1.81
 4 -4 -13 27.98 1.96
 4 -4 -13 28.04 1.92
 4 4 -13 26.45 1.84
 4 -4 -13 25.3 1.68
 -4 -4 13 29.42 1.99
 -4 -4 12 0.15 0.41
 -4 -4 12 0.71 0.54
 -4 -4 12 0.58 0.4
 4 4 -12 0.46 0.29
 4 4 -12 0.61 0.39
 4 4 -12 0.39 0.37
 4 -4 -12 0.67 0.46
 -4 4 12 0.77 0.43
 4 -4 -12 0.61 0.43
 4 4 -12 0.68 0.43
 4 -4 -12 0.18 0.26
 -4 -4 12 0.99 0.65
 -4 -4 12 0.59 0.37
 -4 -4 11 153.61 6.23
 -4 -4 11 165.81 6.49
 -4 -4 11 164.75 6.58
 -4 4 11 172.34 6.32
 4 4 -11 158.45 6.16
 -4 4 11 185.07 7.2
 4 -4 -11 156.3 7.3
 4 4 -11 168.26 6.5
 -4 4 11 153.68 6.11
 4 -4 -11 160.84 6.39
 4 -4 -11 159.93 6.31
 4 4 -11 171.99 6.63
 4 -4 -11 176.28 6.27
 -4 -4 11 161.64 6.21
 -4 -4 11 148.73 6.49
 -4 -4 10 135.6 5.79
 -4 -4 10 136.13 5.79
 -4 4 10 147.96 6.29
 4 4 -10 129.42 5.46
 -4 4 10 145.14 6.63
 -4 -4 10 138.54 7.16
 4 -4 -10 144.22 7.31
 4 4 -10 138.83 5.7
 -4 4 10 134.11 5.65
 4 -4 -10 131.57 5.88
 4 -4 -10 143.67 5.84
 4 4 -10 115.22 5.83
 -4 -4 10 127.06 5.81
 -4 -4 9 54.53 3.34
 -4 -4 9 50.98 3.22
 -4 4 9 45.77 3.43
 4 4 -9 53.31 3.23
 -4 4 9 52.7 3.82
 -4 -4 9 51.55 3.3
 -4 -4 9 51.5 4.06
 4 -4 -9 50.15 4.36
 4 4 -9 49.04 3.05
 -4 4 9 52.12 3.28
 4 4 -9 55.41 3.61
 -4 -4 9 54.49 3.38
 4 4 -9 57.67 5.19
 4 4 -9 53.01 4.17
 -4 4 8 174.93 8.46
 4 -4 -8 201.14 8.84
 4 -4 -8 162.28 8.48
 -4 -4 8 185.22 6.88
 -4 -4 8 177.22 7.77
 4 -4 -8 160.34 8.32
 -4 4 8 201.31 8.13
 4 4 -8 183.91 7.89
 -4 4 7 45.54 4.04
 4 -4 -7 56.12 4.56
 4 4 -7 49.74 3.55
 4 -4 -7 48.9 4.12
 -4 -4 7 50.91 3.16
 -4 -4 7 48.65 3.56
 4 -4 -7 50.96 4.13
 -4 4 7 53.13 3.87
 -4 4 6 18.37 2.41
 4 -4 -6 14.97 2.32
 4 4 -6 14.55 1.75
 4 -4 -6 15.39 2.14
 -4 -4 6 15.75 1.64
 -4 -4 6 14.23 1.81
 4 4 -6 17.19 1.99
 -4 4 6 14.41 1.94
 -4 4 5 11.16 1.65
 -4 4 5 10.26 1.69
 4 -4 -5 11.46 2.03
 4 4 -5 12.3 1.59
 -4 -4 5 12.42 1.58
 4 -4 -5 12.43 1.78
 -4 -4 5 10.54 1.31
 4 4 -5 13.47 1.72
 -4 4 4 0.65 0.56
 4 4 -4 1.05 0.46
 -4 4 4 0.94 0.53
 4 -4 -4 1.81 0.59
 -4 -4 4 0.99 0.48
 -4 -4 4 1.04 0.53
 4 4 -4 1.33 0.67
 -4 4 3 116.03 5.45
 4 -4 -3 123.59 5.87
 -4 -4 3 111.57 5.27
 4 4 -3 134.2 5.55
 -4 -4 3 120.86 4.83
 4 4 -3 134.56 6.11
 -4 4 3 125.74 5.71
 -4 4 2 79.43 4.16
 4 -4 -2 80.43 4.6
 -4 -4 2 79.03 4.27
 4 -4 -2 83.32 3.94
 4 4 -2 88 4.41
 -4 4 2 85.95 5.2
 -4 -4 2 84.42 3.85
 4 4 -2 86.29 4.93
 -4 4 2 85.15 4.55
 -4 4 1 8.56 1.23
 4 4 -1 9.74 1.4
 4 -4 -1 10.24 1.61
 -4 -4 1 10.74 1.5
 4 -4 -1 9.07 1.24
 4 4 -1 8.91 1.6
 -4 4 1 10.12 1.48
 -4 4 1 10.24 1.82
 -4 -4 0 62.59 3.82
 4 -4 0 45.97 3.84
 4 4 0 63.31 4.12
 4 4 0 47.46 3.8
 4 -4 0 62.29 3.44
 -4 4 0 67.38 4.99
 -4 4 0 61.11 3.74
 -4 -4 -1 349.31 11.24
 4 -4 1 331.07 11.96
 -4 4 -1 342.44 13.06
 4 4 1 313.61 11.36
 4 4 1 337.03 11.65
 -4 4 -1 348.39 11.08
 -4 -4 -2 184.09 7.62
 4 -4 2 173.42 7.98
 4 4 2 186.86 7.91
 -4 4 -2 181.03 8.92
 4 4 2 190.57 7.84
 -4 4 -2 182.56 7.63
 -4 4 -3 -0.52 0.46
 -4 4 -3 -0.47 0.58
 4 -4 3 -0.04 0.36
 4 -4 3 0.51 0.45
 4 4 3 -0.14 0.44
 -4 4 -4 0.52 0.63
 4 -4 4 0.35 0.64
 4 4 4 0.9 0.7
 -4 -4 -4 1.04 1.14
 -4 4 -4 1.4 1
 -4 4 -5 24.75 3.19
 4 -4 5 19.34 2.73
 4 4 5 20.38 2.43
 -4 -4 -5 18.26 2.77
 4 -4 6 1.22 0.64
 -4 -4 -6 2.93 1.02
 -4 -4 -6 4.07 0.93
 -4 4 -6 2.85 0.88
 -4 -4 -6 2.18 0.58
 -4 4 -6 1.99 0.6
 -4 -4 -6 2.29 0.72
 4 4 6 3.52 1.02
 -4 -4 -6 1.59 0.9
 -4 -4 -7 254.94 9.25
 -4 -4 -7 226.03 7.99
 -4 4 -7 217.93 8.7
 -4 -4 -7 254.69 7.98
 -4 -4 -7 247.79 8.85
 -4 4 -7 247.06 8.2
 4 4 7 255.72 10.01
 4 4 8 126.34 5.14
 -4 -4 -8 137.69 5.9
 -4 -4 -8 113.36 5.09
 -4 4 -8 122.04 5.76
 -4 -4 -8 129.98 5.08
 -4 4 -8 133.34 5.52
 4 4 8 128.65 6.56
 4 4 9 42.88 2.58
 -4 -4 -9 41.55 2.68
 -4 4 -9 48.47 3.08
 -4 -4 -9 42.71 2.5
 -4 4 -9 36.27 2.54
 4 4 10 16.22 1.42
 -4 -4 -10 16.2 1.49
 -4 4 -10 20 1.65
 -4 -4 -10 14.48 1.24
 -4 4 -10 14.18 1.33
 4 4 10 14.96 1.33
 4 4 10 16.29 1.4
 4 4 11 2.6 0.47
 4 4 11 2.72 0.48
 -4 -4 -11 3.09 0.54
 -4 4 -11 2.76 0.47
 -4 4 -11 2.75 0.51
 4 4 11 2.22 0.43
 -4 -5 14 106.75 4.02
 -4 -5 14 113.1 4.03
 4 5 -14 104.22 3.98
 -4 5 14 118.4 3.64
 4 -5 -14 115.44 3.66
 -4 -5 13 0.65 0.34
 4 5 -13 1.14 0.44
 4 5 -13 0.62 0.3
 -4 -5 13 0.62 0.37
 4 5 -13 0.73 0.38
 4 -5 -13 0.01 0.23
 -4 5 13 0.87 0.36
 4 -5 -13 0.24 0.26
 4 -5 -13 1 0.38
 -4 -5 13 0.2 0.27
 -4 -5 13 0.75 0.33
 -4 -5 12 50.54 3.06
 -4 -5 12 53.75 3.13
 -4 -5 12 51.6 3.11
 4 5 -12 50.89 2.97
 4 5 -12 43.82 3.04
 4 5 -12 48.39 2.97
 -4 5 12 48.61 2.75
 4 -5 -12 49.42 2.85
 4 -5 -12 46.32 2.68
 -4 -5 12 49.38 2.83
 -4 -5 12 44.52 2.99
 -4 -5 11 28.28 2.32
 -4 -5 11 29.43 2.38
 -4 5 11 31.82 2.29
 4 5 -11 28.48 2.26
 4 5 -11 27.49 2.54
 4 -5 -11 27 2.72
 4 5 -11 30.97 2.41
 -4 5 11 27.56 2.2
 4 -5 -11 30.24 2.41
 4 -5 -11 26.39 2.19
 -4 -5 11 26.02 2.36
 -4 -5 10 3.63 0.84
 -4 -5 10 3.65 0.81
 -4 5 10 4.4 0.99
 4 5 -10 3.99 0.88
 -4 5 10 4.65 1.03
 4 -5 -10 3.89 1.21
 4 5 -10 4.99 1.01
 4 -5 -10 3.81 0.93
 -4 5 10 4.11 0.82
 4 -5 -10 3.9 0.91
 4 5 -10 4.44 1.06
 -4 -5 10 4.35 0.98
 -4 5 9 123.22 6.6
 -4 -5 9 118.43 5.31
 -4 -5 9 115.79 5.1
 -4 5 9 126.25 5.77
 -4 -5 9 120.09 5.34
 -4 -5 9 113.02 6.2
 4 -5 -9 119.64 6.93
 4 5 -9 114.43 4.93
 -4 5 9 110.92 5.03
 4 5 -9 117.72 5.11
 -4 -5 9 115.89 5.25
 -4 -5 8 559.08 15
 -4 5 8 586.21 18.06
 -4 -5 8 597.57 15.49
 4 5 -8 570.11 14.93
 -4 5 8 534.31 15.75
 -4 -5 8 593.84 15.46
 4 5 -8 612.31 15.43
 4 -5 -8 604.71 19.24
 -4 -5 8 586.37 15.59
 -4 -5 8 553.87 16.81
 4 -5 -8 571.99 18.61
 4 5 -8 566.14 14.86
 -4 5 8 565.78 15.16
 4 5 -8 577.53 15
 4 5 -8 577.85 15.83
 4 5 -8 624 20.03
 -4 -5 8 564.08 15.3
 4 5 -7 80.55 4.9
 -4 5 7 82.63 5.59
 4 -5 -7 97.31 5.98
 4 -5 -7 84.52 5.92
 -4 -5 7 83.38 4.24
 -4 -5 7 77.88 4.7
 4 -5 -7 85.88 5.85
 -4 5 6 8.52 1.71
 4 -5 -6 11.34 2.01
 4 -5 -6 9.35 1.89
 -4 -5 6 8.54 1.25
 4 -5 -6 11.6 1.94
 4 5 -6 9.54 1.55
 -4 5 5 8.49 1.68
 4 -5 -5 10.15 1.75
 4 -5 -5 8.9 1.7
 -4 -5 5 7.78 1.15
 -4 -5 5 8.1 1.36
 4 5 -5 7.53 1.41
 4 5 -5 8.64 1.43
 4 5 -4 40.71 3.01
 4 -5 -4 38.37 3.34
 -4 -5 4 38.68 2.98
 4 -5 -4 38.91 3.27
 -4 -5 4 39.96 2.7
 4 5 -4 41.01 3.34
 -4 5 4 41.67 3.48
 -4 5 3 112.18 5.68
 4 -5 -3 111.84 5.85
 4 5 -3 116.18 5.39
 -4 -5 3 110.29 5.33
 -4 -5 3 112.28 4.9
 4 5 -3 123.04 6.17
 -4 5 3 118.32 5.96
 -4 5 2 2.6 0.81
 4 5 -2 4.88 1.06
 4 -5 -2 4.27 0.93
 4 5 -2 4.53 1.01
 -4 -5 2 3.57 0.89
 -4 -5 2 3.73 0.91
 4 5 -2 4.47 1.11
 -4 5 2 4.28 1.1
 -4 5 1 95.95 4.68
 4 -5 -1 94.78 5.22
 -4 -5 1 102.37 5.26
 4 5 -1 105.74 5.5
 4 5 -1 103.16 5.16
 4 5 -1 85.2 5.25
 -4 5 1 107.91 6.09
 4 -5 0 17.14 2.12
 -4 -5 0 18.83 2.21
 4 5 0 16.17 2.18
 4 5 0 14.78 1.91
 4 5 0 19.59 2.33
 -4 5 0 19.53 2.6
 4 -5 1 7.73 1.72
 4 5 1 6.7 1.46
 -4 -5 -1 9.55 1.68
 4 5 1 7.37 1.41
 -4 5 -1 7.45 1.9
 4 -5 2 1.75 0.49
 4 5 2 0.71 0.55
 4 5 2 1.92 0.76
 -4 5 -2 2.54 1.05
 -4 5 -3 44.21 4.41
 -4 -5 -3 37.31 3.42
 4 5 3 46.4 3.69
 -4 -5 -3 41.65 3.97
 4 5 3 48.63 3.57
 4 -5 4 639.51 20.36
 4 5 4 654.05 18.68
 4 5 4 656.23 18.06
 -4 5 -4 707.44 21.23
 4 -5 5 16.34 2.34
 -4 -5 -5 11.2 1.76
 -4 -5 -5 13.2 1.68
 -4 5 -5 14.3 1.71
 -4 5 -5 15.13 1.68
 4 5 5 14.68 2.06
 -4 -5 -5 11.49 2.28
 4 5 5 15.37 2.07
 -4 -5 -5 11.71 1.76
 -4 5 -5 17.18 2.58
 -4 -5 -6 6 1.28
 -4 -5 -6 5.97 1.09
 -4 5 -6 5.54 1.12
 -4 5 -6 6.28 1.09
 4 5 6 6.39 1.41
 -4 -5 -6 8.69 1.87
 -4 -5 -6 6.62 1.37
 4 5 7 12.65 1.44
 -4 -5 -7 14.27 1.85
 -4 -5 -7 13.12 1.6
 -4 5 -7 14.19 1.85
 -4 5 -7 13.94 1.58
 4 5 7 15.1 2.13
 -4 -5 -7 13.78 1.84
 4 5 8 13.28 1.5
 -4 -5 -8 13.48 1.6
 -4 -5 -8 12.36 1.53
 -4 5 -8 12.26 1.68
 4 5 8 12.74 1.41
 4 5 9 62.99 3.08
 4 5 9 60.31 3.13
 -4 -5 -9 63.61 3.34
 -4 5 -9 60.23 3.49
 4 5 9 62.99 3.12
 4 5 10 116.77 4.18
 -4 -5 -10 114.71 4.36
 -4 5 -10 120.99 4.52
 4 5 10 114.55 4.06
 4 5 11 1.21 0.3
 -4 5 -11 1.35 0.34
 -4 -5 -11 1.3 0.32
 -4 -6 13 243.62 7.1
 -4 -6 13 240.52 6.98
 4 6 -13 239.78 7.27
 4 6 -13 239.63 6.97
 4 6 -13 231.46 6.72
 -4 6 13 221.09 6.38
 4 -6 -13 224.61 6.58
 4 -6 -13 230.51 6.45
 -4 -6 13 227.68 6.48
 4 -6 -13 221.92 6.36
 -4 -6 12 5.7 0.97
 -4 -6 12 4.92 0.87
 -4 -6 12 5.6 0.92
 4 6 -12 4.96 0.88
 4 6 -12 5.46 1.06
 -4 6 12 5.58 0.79
 4 6 -12 3.87 0.81
 -4 6 12 5.16 0.82
 4 -6 -12 5.11 0.8
 4 -6 -12 6.68 0.9
 4 -6 -12 4.14 0.71
 -4 -6 12 5.63 0.93
 -4 -6 12 5.51 0.87
 -4 -6 11 0.64 0.41
 4 6 -11 -0.06 0.26
 4 6 -11 -0.18 0.51
 4 6 -11 -0.02 0.32
 -4 6 11 0.28 0.24
 4 -6 -11 0.2 0.34
 -4 -6 11 -0.08 0.44
 4 -6 -11 0.32 0.37
 -4 -6 11 0.48 0.49
 -4 -6 10 82.96 4.2
 -4 -6 10 80.7 4.11
 -4 6 10 89.81 4.3
 4 6 -10 83.39 4.1
 -4 -6 10 81.86 4.18
 4 -6 -10 87.22 5.38
 4 6 -10 86.82 4.18
 -4 6 10 81.57 4.05
 4 -6 -10 85.81 4.37
 4 -6 -10 94.78 4.43
 -4 -6 10 87.74 4.27
 -4 -6 10 86.37 4.46
 -4 -6 9 118.96 5.28
 -4 -6 9 119.38 5.16
 -4 6 9 124.26 5.47
 -4 -6 9 121.68 5.28
 4 6 -9 119.59 5.19
 -4 -6 9 117.33 5.29
 4 -6 -9 123.63 6.98
 4 6 -9 121.87 5.06
 -4 6 9 115.48 5.11
 4 6 -9 125.29 5.12
 4 -6 -9 136.54 5.74
 -4 -6 9 114.42 5.19
 -4 6 8 7.72 1.48
 -4 -6 8 10.03 1.41
 -4 -6 8 10.61 1.39
 -4 6 8 9.9 1.47
 -4 -6 8 9.23 1.32
 4 6 -8 10.53 1.44
 4 6 -8 11.5 1.45
 -4 -6 8 12.93 1.63
 -4 -6 8 9.52 1.65
 4 6 -8 10.59 1.34
 4 -6 -8 11.9 2.16
 -4 6 8 9.19 1.28
 4 6 -8 9.17 1.3
 -4 -6 8 11.88 1.57
 4 6 -8 11.85 2.23
 -4 6 7 376.23 13.46
 4 -6 -7 405.69 13.46
 4 6 -7 362.72 10.63
 -4 6 7 357.69 11.25
 -4 -6 7 361.85 10.79
 4 6 -7 369 10.83
 4 -6 -7 370.26 14.45
 -4 -6 7 359.62 10.99
 -4 -6 7 350.2 12.01
 4 -6 -7 344.05 13.79
 4 6 -7 355.17 10.38
 -4 6 7 356.35 10.68
 -4 -6 7 381.63 10.98
 4 6 -7 348.98 10.7
 4 6 -7 349.76 11.41
 -4 -6 7 371.94 10.68
 4 6 -7 380.64 13.88
 -4 -6 7 359.85 10.86
 -4 6 6 0.23 0.55
 4 -6 -6 0.72 0.68
 4 -6 -6 1.29 0.64
 -4 -6 6 -0.27 0.43
 4 -6 -6 0.88 0.89
 4 6 -6 -0.45 0.5
 -4 6 5 3.39 1.2
 4 -6 -5 3.33 1.2
 -4 -6 5 2.9 0.82
 4 -6 -5 3.65 1.18
 4 6 -5 2.48 0.79
 4 -6 -4 17.65 2.42
 -4 -6 4 18.54 2.13
 4 -6 -4 16.98 2.32
 -4 -6 4 19.79 1.99
 4 6 -4 17.57 2.3
 -4 6 4 18.39 2.49
 -4 6 3 -0.47 0.5
 -4 6 3 0.57 0.41
 4 -6 -3 0.16 0.49
 4 -6 -3 0.8 0.55
 4 6 -3 0.24 0.3
 -4 -6 3 0.44 0.47
 -4 -6 3 -0.06 0.44
 4 6 -3 -0.31 0.62
 -4 6 2 86.22 4.93
 4 -6 -2 89.12 5.55
 4 -6 -2 83.56 4.73
 -4 -6 2 84.6 4.87
 -4 6 2 79.72 4.98
 4 6 -2 84.25 4.92
 -4 -6 2 86.12 4.43
 4 6 -2 71 4.83
 4 -6 -1 36.83 3.49
 -4 -6 1 29.72 2.93
 4 6 -1 34.72 3.25
 4 6 -1 35.1 3.22
 -4 6 1 32.77 2.79
 -4 6 1 34.88 3.34
 4 -6 0 82.88 5.4
 -4 -6 0 86.86 5.38
 4 6 0 94.53 5.33
 -4 6 0 81.62 5.48
 4 -6 1 0.98 0.53
 4 6 1 2.22 0.97
 -4 -6 -1 2.85 1.03
 4 6 1 0.51 0.38
 -4 6 -1 1.61 0.99
 4 6 2 10.64 1.86
 -4 -6 -2 7.5 1.65
 4 6 2 12.21 1.77
 -4 6 -2 8.27 1.87
 -4 -6 -3 510.79 16.43
 4 6 3 547.1 16.34
 -4 -6 -3 482.29 17.46
 4 6 3 520.12 15.23
 -4 6 -3 562.7 19.23
 -4 -6 -4 183.05 7.65
 4 6 4 180.01 6.75
 -4 -6 -4 161.07 7.41
 -4 -6 -4 188.85 7.41
 -4 6 -4 196.33 6.96
 -4 6 -4 181.71 6.35
 -4 6 -4 202.12 7.11
 4 6 4 191 8.29
 -4 6 -4 207.63 7.21
 -4 -6 -4 172.13 9.31
 -4 -6 -4 159.7 7.48
 -4 6 -4 202.76 10.36
 4 6 4 185.27 6.89
 -4 -6 -5 75.55 4.33
 4 6 5 63.29 3.63
 -4 -6 -5 68.08 4.38
 -4 -6 -5 68.74 3.99
 -4 6 -5 70.01 3.88
 -4 6 -5 70.62 3.88
 4 6 5 67.6 4.64
 -4 -6 -5 71.42 5.56
 -4 -6 -5 70.17 4.45
 4 6 5 66.36 3.79
 4 6 6 333.97 10.33
 -4 -6 -6 371.19 11.49
 -4 -6 -6 320.24 10.48
 -4 6 -6 360.97 10.96
 -4 6 -6 344.59 10.54
 4 6 6 341.35 12.13
 -4 -6 -6 358.33 13.5
 -4 -6 -6 394.89 11.46
 -4 -6 -6 351.57 11.36
 4 6 6 334.1 10.44
 4 6 7 0.22 0.26
 4 6 7 0.09 0.28
 -4 -6 -7 0.32 0.35
 -4 -6 -7 0.12 0.29
 -4 6 -7 0.08 0.26
 -4 6 -7 0.52 0.4
 -4 -6 -7 0.02 0.4
 4 6 7 0.52 0.31
 -4 -6 -8 0.54 0.39
 -4 -6 -8 0.36 0.24
 -4 6 -8 -0.28 0.28
 4 6 8 0.13 0.21
 4 6 8 0.14 0.26
 4 6 9 148.64 5.1
 -4 -6 -9 144.65 5.28
 -4 6 -9 130.14 5.33
 4 6 9 144.21 4.92
 4 6 10 19.92 1.38
 -4 6 -10 18.23 1.47
 -4 -6 -10 19.89 1.47
 -4 6 -10 18.45 1.3
 4 6 10 19.09 1.28
 -4 -7 13 15.56 1.25
 -4 -7 13 16.59 1.29
 4 7 -13 17.04 1.29
 4 -7 -13 16.99 1.14
 -4 -7 12 1.11 0.4
 -4 -7 12 0.81 0.36
 -4 -7 12 1.65 0.47
 4 7 -12 1.78 0.49
 4 7 -12 0.87 0.39
 -4 7 12 1.28 0.33
 -4 7 12 0.96 0.28
 4 -7 -12 1.12 0.42
 4 -7 -12 1.42 0.44
 4 -7 -12 1.32 0.42
 4 -7 -12 1.57 0.41
 -4 -7 12 1.2 0.5
 -4 -7 12 1.51 0.45
 -4 -7 11 32.73 2.24
 -4 -7 11 32.17 2.25
 4 7 -11 29.25 2.09
 4 7 -11 36.42 2.93
 -4 7 11 31.53 1.99
 4 -7 -11 30.75 2.16
 4 -7 -11 34.74 2.14
 -4 -7 11 33.43 2.49
 -4 -7 10 163.85 6.12
 -4 -7 10 158.03 6.02
 4 7 -10 162.17 5.99
 4 7 -10 179.6 7.59
 -4 -7 10 164.71 6.16
 4 7 -10 183.06 6.47
 -4 7 10 170.23 6.11
 4 -7 -10 173.83 6.38
 -4 7 10 158.3 5.56
 4 -7 -10 183.41 6.12
 -4 -7 10 167 6.19
 -4 -7 9 53.01 3.22
 -4 -7 9 52.99 3.16
 -4 7 9 54.92 3.23
 -4 -7 9 52.15 3.18
 4 7 -9 57.4 3.31
 -4 -7 9 55.89 3.37
 4 -7 -9 58.68 4.53
 4 7 -9 57.62 3.26
 -4 7 9 54.56 3.25
 4 -7 -9 60.46 3.61
 4 7 -9 56.59 3.24
 -4 -7 9 54.5 3.31
 -4 -7 8 102.9 4.73
 4 7 -8 91.93 4.35
 -4 7 8 103.63 4.73
 -4 -7 8 96.79 4.62
 4 7 -8 99.71 4.63
 -4 -7 8 93.88 4.69
 4 7 -8 101.31 4.47
 -4 7 8 96.57 4.57
 4 7 -8 98.68 4.65
 -4 -7 8 94.46 4.65
 4 7 -7 96.66 4.56
 -4 7 7 104.27 4.85
 -4 -7 7 97.18 4.68
 4 7 -7 95.45 4.56
 4 -7 -7 95.39 6.37
 -4 -7 7 102.54 4.96
 4 -7 -7 112.75 7.01
 -4 7 7 102.75 4.72
 4 7 -7 104.41 4.54
 4 7 -7 99.74 4.83
 -4 -7 7 102.23 4.9
 -4 7 6 -0.8 0.83
 4 7 -6 0.26 0.35
 -4 7 6 0.23 0.34
 -4 -7 6 -0.1 0.25
 4 7 -6 0.2 0.25
 4 -7 -6 -0.13 0.53
 4 -7 -6 0.96 0.77
 4 7 -6 -0.19 0.55
 -4 -7 6 0.31 0.44
 4 -7 -6 -0.79 0.5
 4 7 -6 -0.16 0.58
 4 7 -6 0.31 0.5
 4 7 -6 0.18 0.48
 -4 -7 6 -0.27 0.5
 -4 -7 6 0.21 0.42
 -4 -7 6 0.11 0.37
 -4 7 5 2.89 1.22
 4 -7 -5 5.96 1.62
 -4 -7 5 3.86 0.97
 4 -7 -5 3.46 1.25
 4 7 -5 6.74 1.51
 -4 7 4 8.11 1.79
 4 -7 -4 8.75 1.78
 4 7 -4 7.07 1.36
 -4 -7 4 9.71 1.52
 -4 -7 4 6.25 1.21
 4 -7 -4 9.28 1.85
 4 7 -4 7.72 1.56
 4 7 -4 8 1.48
 -4 7 3 0.56 0.54
 4 -7 -3 -0.1 0.48
 4 7 -3 0.33 0.56
 -4 -7 3 -0.09 0.48
 -4 -7 3 -0.31 0.34
 4 -7 -3 -0.57 0.57
 4 7 -3 0.48 0.56
 -4 7 2 11.58 1.82
 4 -7 -2 15.46 2.06
 4 7 -2 15.8 2.18
 -4 -7 2 15.36 1.89
 -4 -7 2 14.83 2.14
 4 7 -2 16.82 2.26
 -4 7 2 17.09 2.28
 4 7 -1 11.68 2.01
 -4 7 1 13.45 2.05
 -4 -7 1 16.08 2.27
 4 7 -1 14.59 2.03
 4 7 0 8.55 1.67
 -4 -7 0 11.12 1.98
 4 7 0 12.22 1.76
 -4 7 0 12.43 2.13
 4 -7 1 53.08 4.49
 -4 -7 -1 45.02 4.14
 4 7 1 57.65 4.49
 4 7 1 58.39 3.92
 -4 7 -1 60.36 4.81
 4 7 2 4.7 1.01
 -4 -7 -2 2.46 0.65
 -4 7 -2 3.97 0.78
 -4 7 -2 4.25 0.89
 4 7 2 3.88 1.14
 -4 -7 -2 3.72 0.92
 -4 -7 -2 3.67 0.95
 4 7 2 4.27 0.9
 -4 -7 -2 4.21 0.99
 4 7 2 2.61 0.72
 -4 7 -2 6.28 1.74
 4 7 3 45.48 3.05
 -4 -7 -3 34.47 3.08
 -4 -7 -3 44.44 3.33
 -4 7 -3 46.89 2.98
 -4 7 -3 45.14 2.81
 -4 7 -3 46.34 2.87
 -4 -7 -3 46.32 3.89
 -4 7 -3 45.93 3.01
 4 7 3 42.31 3.63
 -4 7 -3 40.38 3.03
 -4 -7 -3 45.24 3.28
 -4 -7 -3 40.61 3.41
 4 7 3 41.61 2.9
 -4 7 -3 54.43 5.11
 4 7 4 51.79 3.28
 -4 -7 -4 61.08 4.02
 -4 -7 -4 53.47 3.61
 -4 7 -4 58.82 3.4
 -4 7 -4 58.46 3.18
 -4 7 -4 55.86 3.22
 -4 7 -4 59.58 3.52
 4 7 4 54.14 4.11
 -4 7 -4 55.87 3.51
 -4 -7 -4 61.67 4.08
 4 7 4 58.56 3.5
 -4 -7 -5 462.81 12.98
 4 7 5 416.18 12.17
 -4 -7 -5 436.94 13.07
 -4 -7 -5 394.74 12.32
 -4 7 -5 437.25 12.3
 -4 7 -5 441.18 12.02
 -4 7 -5 426.87 12.4
 4 7 5 426.56 14.04
 -4 7 -5 446.75 12.17
 -4 -7 -5 460.12 13.39
 4 7 5 415.69 12.22
 -4 -7 -6 59.98 3.39
 4 7 6 54.17 3.24
 -4 -7 -6 57.25 3.54
 -4 -7 -6 53.24 3.36
 -4 7 -6 60.21 3.44
 -4 7 -6 53.58 3.03
 -4 7 -6 55.57 3.32
 -4 -7 -6 66.08 3.7
 -4 -7 -6 58.93 3.61
 4 7 6 56.84 3.33
 4 7 7 31.07 2.28
 -4 -7 -7 28 2.25
 -4 7 -7 29.76 2.33
 -4 7 -7 28.66 2.02
 -4 7 -7 32.75 2.38
 -4 -7 -7 29.79 2.35
 4 7 7 31.78 2.26
 4 7 8 9.61 1.17
 -4 -7 -8 7.64 1.1
 -4 -7 -8 9.03 1.14
 -4 7 -8 8.87 1.2
 -4 7 -8 7.84 0.93
 4 7 8 8.45 1.04
 4 7 9 35.92 2.01
 -4 -7 -9 32.25 2.02
 -4 7 -9 34.11 2.18
 -4 7 -9 34.63 1.83
 4 7 9 35.99 1.94
 4 7 10 28.71 1.46
 -4 -7 -10 26.27 1.49
 -4 7 -10 23.74 1.5
 -4 -8 12 33.13 1.92
 -4 -8 12 31.73 1.87
 -4 -8 12 36.34 2.04
 4 8 -12 33.71 2.22
 4 8 -12 33.03 1.88
 -4 8 12 34.02 1.57
 4 -8 -12 33.69 1.86
 -4 -8 12 31.98 1.78
 4 -8 -12 29.51 1.58
 -4 -8 11 198.06 6.28
 -4 -8 11 205.41 6.44
 4 8 -11 192.27 7.17
 4 8 -11 191.64 6.14
 -4 8 11 201.43 5.94
 4 -8 -11 208.24 6.28
 4 -8 -11 208.48 6.46
 4 -8 -11 191.09 6.02
 -4 -8 10 16.03 1.54
 -4 -8 10 14.27 1.45
 -4 8 10 14.63 1.26
 4 8 -10 13.34 1.37
 4 8 -10 12.85 1.72
 -4 -8 10 15.77 1.52
 4 -8 -10 15.32 1.52
 -4 -8 10 14.06 1.48
 -4 -8 9 87.56 4.15
 -4 -8 9 93.5 4.27
 -4 8 9 87.55 3.79
 -4 -8 9 86.49 4.08
 4 8 -9 89.29 4.13
 4 8 -9 96.85 5.14
 -4 -8 9 90.69 4.33
 4 -8 -9 98.8 4.38
 4 8 -9 90.02 4.25
 -4 -8 9 98.7 4.5
 -4 -8 8 82.88 4.13
 -4 8 8 77.39 3.72
 -4 -8 8 79.51 4.06
 4 8 -8 77.46 3.93
 -4 -8 8 76.09 4.16
 4 -8 -8 90.86 5.71
 4 -8 -8 93.45 4.45
 4 8 -8 81.9 4.24
 -4 -8 8 80.87 4.25
 -4 8 7 2.74 0.68
 -4 8 7 3.24 0.76
 -4 -8 7 3.46 0.89
 4 8 -7 3.34 0.81
 4 8 -7 3.61 0.73
 -4 -8 7 4.27 1.02
 4 -8 -7 4.84 1.5
 4 8 -7 3.58 0.86
 -4 -8 7 3.27 0.81
 -4 8 6 -0.18 0.25
 4 8 -6 -0.37 0.59
 -4 8 6 0.61 0.29
 -4 -8 6 -0.48 0.34
 4 8 -6 0.39 0.3
 4 8 -6 -0.26 0.45
 -4 -8 6 0.09 0.56
 4 -8 -6 0.54 0.67
 4 8 -6 0.02 0.47
 -4 -8 6 0.38 0.32
 -4 -8 6 -0.25 0.35
 -4 -8 6 -0.16 0.63
 -4 8 5 67.27 5.01
 4 8 -5 73.7 4.07
 -4 8 5 66.78 3.6
 -4 8 5 74.07 3.83
 -4 -8 5 70.15 4.03
 4 8 -5 64.28 3.58
 4 -8 -5 69.87 5.32
 4 -8 -5 64.89 5.14
 -4 -8 5 72.87 4.41
 4 -8 -5 66.04 5.01
 -4 -8 5 66.48 3.75
 4 8 -5 63.28 4.03
 -4 -8 5 72.64 4.04
 4 8 -5 68.33 4.86
 -4 -8 5 65.42 4.04
 -4 8 4 38.73 3.8
 4 8 -4 44.88 3.14
 -4 8 4 42.21 2.76
 -4 8 4 41.22 2.71
 -4 8 4 36.76 2.92
 -4 -8 4 39.43 3
 4 8 -4 34.32 2.54
 4 -8 -4 36.46 3.7
 -4 -8 4 42.22 3.48
 4 -8 -4 35.53 3.81
 -4 -8 4 34.34 2.98
 4 -8 -4 33.81 3.44
 4 8 -4 32.44 2.79
 -4 -8 4 41.3 3.1
 -4 -8 4 37.7 2.82
 -4 -8 3 3.55 0.95
 -4 8 3 1.66 0.96
 -4 8 3 3.91 0.93
 -4 8 3 2.86 0.7
 -4 8 3 3.32 0.73
 -4 -8 3 2.38 0.84
 4 8 -3 2 0.67
 4 -8 -3 3.44 0.82
 4 -8 -3 2.1 1.25
 4 8 -3 3.06 0.93
 4 8 -3 2.05 0.84
 -4 -8 3 1.03 0.51
 -4 -8 3 2.05 0.83
 4 8 -3 1.94 0.92
 4 8 -3 1.69 0.69
 4 8 -3 1.9 0.71
 -4 -8 3 3.15 0.97
 -4 -8 2 0.76 0.38
 -4 8 2 1.57 0.48
 -4 -8 2 0.88 0.43
 -4 8 2 0.52 0.29
 -4 8 2 0.48 0.36
 -4 8 2 1.58 0.65
 4 8 -2 1.05 0.65
 4 -8 -2 0.72 0.84
 4 8 -2 0.53 0.34
 4 8 -2 0.6 0.52
 -4 -8 2 0.27 0.52
 -4 -8 2 0.38 0.46
 -4 -8 2 1.02 0.74
 -4 8 2 0.61 0.61
 4 8 -2 0.94 0.48
 4 8 -2 0.38 0.28
 4 8 -2 0.86 0.48
 4 8 -2 1.12 0.5
 -4 -8 2 0.51 0.41
 -4 -8 1 63.77 4.04
 -4 8 1 56.05 3.27
 -4 8 1 56.71 3.54
 -4 8 1 63.86 3.55
 -4 8 1 56.46 3.25
 4 8 -1 57.45 3.61
 4 -8 -1 52.08 4.66
 -4 -8 1 47.68 4.39
 4 8 -1 48.68 3.43
 4 8 -1 50.32 4.35
 -4 -8 1 68.88 4.24
 4 8 -1 62.06 4.1
 4 8 -1 47.6 3.45
 4 8 -1 58.6 3.41
 4 8 -1 57.37 3.59
 -4 -8 1 54.22 3.65
 -4 -8 1 50.36 3.54
 -4 8 1 57.23 4.36
 -4 -8 1 50.77 3.66
 -4 -8 0 155.49 7.03
 -4 8 0 134.22 5.99
 -4 8 0 160.22 6.1
 -4 8 0 165.36 5.91
 4 -8 0 140.32 7.65
 -4 -8 0 122.69 7.43
 4 8 0 156.07 7.94
 -4 -8 0 167.71 7.41
 4 8 0 161.32 6.59
 4 8 0 157.38 5.95
 4 8 0 159.09 6.21
 -4 -8 0 122.2 6.22
 -4 -8 0 158.29 6.42
 -4 8 0 159.38 7.78
 -4 -8 0 123.26 6.15
 -4 8 -1 290.36 8.99
 -4 8 -1 273.21 8.45
 -4 -8 -1 260.32 11.11
 -4 8 -1 267.26 8.84
 4 8 1 295.05 11.17
 -4 8 -1 284.53 8.92
 -4 -8 -1 254.67 10.16
 4 8 1 287.82 9.31
 4 8 1 279.28 8.62
 4 8 1 274.79 8.77
 -4 -8 -1 229.97 9.17
 4 8 1 270.41 9.08
 -4 8 -1 270.3 11.06
 -4 -8 -1 266.14 9.28
 4 8 2 35.75 2.73
 -4 8 -2 34.33 2.55
 -4 8 -2 35.52 2.43
 -4 -8 -2 32.93 3.37
 -4 8 -2 32.75 2.54
 4 8 2 34.05 3.26
 -4 8 -2 33.8 2.64
 4 8 2 33.92 2.63
 4 8 2 45.9 2.76
 4 8 2 33.22 2.45
 -4 -8 -2 32.32 2.85
 4 8 2 33.24 2.57
 4 8 3 6.74 1.14
 -4 -8 -3 8.5 1.45
 -4 -8 -3 6.12 1.24
 -4 8 -3 6.65 1.05
 -4 8 -3 7.13 1.09
 -4 8 -3 7.92 1.19
 -4 8 -3 6.44 1.19
 4 8 3 5.41 1.36
 -4 8 -3 6.75 1.19
 4 8 3 7 1.16
 4 8 3 6.99 1.09
 -4 -8 -3 7.74 1.25
 4 8 3 8.26 1.25
 4 8 4 159.24 6.22
 -4 -8 -4 176 6.91
 -4 -8 -4 174.58 6.89
 -4 -8 -4 150.66 6.37
 -4 8 -4 159.9 5.91
 -4 8 -4 172.1 5.98
 -4 8 -4 168.05 6.4
 -4 8 -4 172.11 6.23
 4 8 4 165.11 7.55
 -4 8 -4 139.38 6.11
 4 8 4 160.28 6.12
 4 8 4 165.93 6
 4 8 4 160.61 6.29
 -4 -8 -5 28.52 2.35
 4 8 5 24.89 2.15
 -4 -8 -5 27.94 2.36
 -4 -8 -5 24.62 2.22
 -4 8 -5 29.12 2.22
 -4 8 -5 29.58 2.1
 -4 8 -5 29.16 2.32
 -4 8 -5 27.1 2.21
 -4 -8 -5 30.13 2.52
 4 8 5 26.69 2.12
 4 8 5 26.87 2.03
 4 8 5 27.12 2.22
 -4 -8 -6 17.11 1.64
 4 8 6 17.77 1.69
 -4 -8 -6 18.85 1.82
 -4 -8 -6 14.35 1.61
 -4 8 -6 17.94 1.68
 -4 8 -6 15.43 1.6
 -4 -8 -6 18.23 1.81
 4 8 6 16.85 1.58
 4 8 6 15.93 1.42
 4 8 6 18.3 1.71
 4 8 7 173.23 5.89
 -4 -8 -7 178.57 6.1
 -4 -8 -7 152.54 5.82
 -4 8 -7 173.23 5.88
 -4 8 -7 164.79 5.78
 -4 -8 -7 179.5 5.9
 4 8 7 171.05 5.65
 4 8 7 175.37 5.81
 4 8 8 1.34 0.38
 -4 -8 -8 0.9 0.33
 -4 8 -8 1.13 0.37
 4 8 8 0.97 0.36
 4 8 8 1.65 0.43
 -4 -8 -9 0.16 0.21
 4 8 9 0.23 0.15
 -4 -9 11 -0.05 0.18
 -4 -9 11 0.1 0.23
 -4 -9 11 0.18 0.25
 4 9 -11 0.09 0.23
 4 9 -11 0.26 0.15
 -4 9 11 -0.24 0.2
 4 -9 -11 0.69 0.36
 4 -9 -11 0.07 0.21
 -4 -9 10 65.25 3.11
 -4 -9 10 67.54 3.25
 4 9 -10 66.25 3.35
 4 9 -10 63.44 3.02
 -4 9 10 68.51 2.95
 4 -9 -10 69.75 2.96
 4 -9 -10 68.24 3.2
 4 -9 -10 67.64 3.14
 -4 -9 9 90.22 4.01
 -4 -9 9 90.15 4.06
 -4 9 9 84.4 3.44
 -4 -9 9 82.03 3.83
 4 9 -9 88.48 3.88
 -4 -9 9 92.72 4.2
 -4 9 9 90.54 3.64
 -4 -9 9 98.01 4.33
 -4 -9 8 10.8 1.32
 -4 9 8 11.03 1.22
 -4 -9 8 10.4 1.32
 -4 -9 8 11.82 1.44
 4 9 -8 10.69 1.32
 -4 -9 8 14.13 1.63
 -4 9 8 11.18 1.22
 4 9 -8 11.17 1.46
 -4 -9 8 12.53 1.56
 4 9 -7 3.04 0.79
 -4 9 7 1.49 0.54
 -4 -9 7 1.3 0.73
 4 9 -7 1.65 0.62
 -4 -9 7 0.22 0.4
 4 -9 -7 0.84 0.61
 -4 -9 7 1.08 0.54
 4 9 -7 1.1 0.49
 4 9 -6 48.33 3.21
 -4 9 6 44.46 2.78
 -4 -9 6 45.23 3.17
 4 9 -6 38.83 2.72
 -4 -9 6 43.14 3.32
 4 -9 -6 46.09 3.81
 -4 -9 6 42.48 2.78
 4 9 -6 36.68 2.93
 -4 -9 6 46.19 3.08
 -4 -9 6 42.24 3.2
 4 9 -5 126.88 5.73
 -4 9 5 124.45 5.06
 -4 -9 5 133.05 5.93
 4 9 -5 117.34 5.12
 -4 -9 5 115.09 5.93
 4 -9 -5 129.23 6.72
 -4 -9 5 127.84 5.36
 4 9 -5 108.41 5.43
 -4 -9 5 126.05 5.74
 -4 -9 5 100.69 5.28
 4 9 -4 176.83 7.14
 -4 9 4 174.66 6.33
 -4 -9 4 159.7 6.91
 4 9 -4 172.88 6.56
 4 9 -4 192.72 6.95
 4 9 -4 171.66 6.87
 -4 -9 4 181.85 6.93
 -4 -9 4 166.71 7.13
 -4 -9 4 177.35 7.04
 -4 -9 3 9.62 1.54
 -4 9 3 10.96 1.38
 -4 -9 3 9.16 1.46
 4 9 -3 10.77 1.44
 4 9 -3 11.05 1.56
 4 9 -3 7.85 1.75
 -4 -9 3 8.78 1.47
 4 9 -3 10.82 1.48
 -4 -9 3 9.23 1.55
 -4 -9 2 1.98 0.79
 -4 9 2 3.52 1.01
 4 9 -2 3.04 0.76
 4 9 -2 3.82 0.93
 4 9 -2 1.18 0.56
 -4 9 2 3.35 0.76
 -4 9 2 2.42 0.71
 4 9 -2 2.77 0.77
 4 9 -2 2.24 0.73
 -4 -9 2 2.09 0.8
 -4 -9 1 4.36 0.98
 -4 -9 1 4.73 1.16
 -4 9 1 6.59 1.15
 -4 9 1 5.45 1.07
 4 9 -1 6.42 1.19
 4 9 -1 4.71 1.05
 4 9 -1 4.53 1.33
 -4 9 1 5.96 0.98
 -4 -9 1 6.61 1.36
 4 9 -1 5.74 1.07
 4 9 -1 5.06 0.93
 4 9 -1 5.63 1.04
 -4 -9 1 5.69 1.22
 -4 -9 0 97.2 5.62
 -4 9 0 107.19 5.2
 -4 9 0 124.99 5.45
 4 -9 0 114.82 6.46
 4 9 0 118.76 5.53
 4 9 0 119.43 6.7
 -4 9 0 115.42 4.83
 -4 -9 0 113.21 6.12
 4 9 0 118.05 5.34
 4 9 0 119.08 4.9
 4 9 0 120.63 5.12
 -4 -9 0 104.9 5.51
 -4 -9 0 131.16 5.46
 -4 -9 0 119.05 5.68
 -4 -9 -1 13.98 1.92
 -4 9 -1 14.19 1.71
 -4 9 -1 14.64 1.72
 -4 9 -1 14.79 1.72
 -4 9 -1 15.33 1.59
 4 9 1 15.14 2.2
 -4 -9 -1 14.9 2.11
 4 9 1 14.9 1.68
 4 9 1 16.14 1.61
 4 9 1 14.68 1.57
 -4 -9 -1 15.57 1.92
 -4 -9 -1 15.14 1.78
 -4 -9 -2 7.88 1.38
 -4 9 -2 9.13 1.33
 -4 9 -2 7.38 1.17
 4 9 2 9.88 1.66
 -4 9 -2 8.29 1.18
 -4 -9 -2 7.19 1.38
 4 9 2 8.6 1.19
 4 9 2 7.62 1.11
 -4 -9 -2 6.52 1.19
 -4 -9 -2 11.17 1.4
 -4 -9 -3 48.1 3.31
 -4 -9 -3 57.64 3.44
 -4 9 -3 46.33 2.95
 -4 9 -3 45.19 3.01
 4 9 3 45.62 3.64
 -4 9 -3 49.55 3.12
 -4 -9 -3 57.6 3.74
 4 9 3 46.43 2.86
 4 9 3 48.41 2.81
 -4 -9 -3 46.16 3.02
 -4 -9 -4 16.07 1.75
 -4 -9 -4 15.15 1.66
 -4 9 -4 13.93 1.58
 -4 9 -4 13.51 1.55
 -4 -9 -4 13.96 1.69
 4 9 4 13.72 1.45
 4 9 4 15.73 1.47
 4 9 4 16.77 1.69
 -4 -9 -5 2.27 0.63
 -4 -9 -5 3.12 0.71
 -4 9 -5 3.23 0.76
 -4 9 -5 2.15 0.62
 -4 -9 -5 2.53 0.78
 4 9 5 2.76 0.58
 4 9 5 2.77 0.63
 4 9 5 1.93 0.44
 -4 9 -5 3.79 0.74
 -4 -9 -6 105.19 4.35
 -4 9 -6 106.35 4.37
 -4 9 -6 110.06 4.17
 -4 -9 -6 114.59 4.57
 4 9 6 108.7 4.12
 -4 -9 -6 109.97 4.34
 -4 -9 -7 50.09 2.36
 -4 9 -7 49.17 2.52
 -4 -9 -7 51.18 2.53
 -4 9 -7 47.94 2.35
 4 9 7 47.58 2.25
 4 9 8 53.48 2.06
 -4 9 -8 56.4 2.32
 -4 -10 10 42.14 2.22
 -4 -10 10 36.59 2.1
 4 10 -10 41.93 2.16
 -4 10 10 42.48 1.95
 4 -10 -10 42.6 2.09
 4 -10 -10 42.73 2.14
 -4 -10 9 0.42 0.24
 -4 10 9 0.6 0.25
 -4 -10 9 0.89 0.32
 4 10 -9 0.7 0.31
 -4 10 9 0.69 0.3
 4 -10 -9 1.4 0.46
 4 -10 -9 1.04 0.41
 -4 -10 9 1.38 0.53
 -4 -10 8 0.34 0.25
 -4 10 8 0.32 0.22
 -4 -10 8 0.01 0.34
 4 10 -8 0.04 0.26
 -4 10 8 -0.36 0.26
 4 10 -8 0.41 0.31
 4 -10 -8 0.13 0.2
 -4 -10 8 0.82 0.51
 -4 10 7 6.79 0.94
 -4 -10 7 9.57 1.33
 4 10 -7 6.27 1.04
 -4 -10 7 6.93 1.22
 -4 10 7 8.3 1.04
 4 10 -7 6.62 1.13
 -4 -10 7 8.26 1.17
 -4 -10 7 6.79 1.14
 4 10 -6 0.86 0.53
 -4 10 6 0.41 0.28
 -4 -10 6 0.59 0.46
 4 10 -6 0.3 0.28
 -4 -10 6 0.47 0.52
 -4 10 6 0.23 0.25
 4 10 -6 0.82 0.48
 -4 -10 6 -0.14 0.3
 4 10 -5 50.56 3.34
 -4 10 5 50.18 2.88
 -4 -10 5 46.54 3.32
 4 10 -5 49.25 3.12
 -4 -10 5 45.54 3.46
 -4 10 5 56.19 2.92
 -4 -10 5 50.83 3.14
 4 10 -5 49.03 3.17
 -4 -10 5 46.07 3.28
 -4 -10 5 52.79 3.29
 4 10 -4 41.36 3.09
 -4 10 4 45.23 2.75
 -4 -10 4 39.11 3.02
 4 10 -4 42.35 2.95
 4 10 -4 46.11 3.11
 -4 -10 4 48.47 3.45
 -4 10 4 46.89 2.62
 4 10 -4 51.29 3.14
 -4 -10 4 49.86 3.25
 -4 -10 4 38.66 3.11
 -4 -10 4 45.26 3.24
 4 10 -3 94.32 4.85
 -4 10 3 106.67 4.57
 -4 -10 3 109.05 5.09
 4 10 -3 100.59 4.91
 4 10 -3 98.07 4.95
 -4 -10 3 114.9 5.23
 4 10 -3 109.98 4.73
 -4 -10 3 101.17 5.24
 -4 -10 3 95.45 5.14
 -4 -10 2 11.87 1.69
 -4 10 2 11.34 1.4
 4 10 -2 12.21 1.59
 4 10 -2 10.38 1.49
 4 10 -2 12.07 1.66
 -4 10 2 13.7 1.38
 4 10 -2 10.51 1.9
 4 10 -2 13.68 1.48
 -4 -10 2 13.83 1.72
 -4 -10 1 0.21 0.4
 -4 -10 1 -0.45 0.36
 -4 10 1 -0.19 0.3
 4 10 -1 -0.14 0.42
 4 10 -1 0.55 0.49
 4 10 -1 0.38 0.55
 -4 10 1 0.72 0.41
 -4 -10 1 0.3 0.54
 4 10 -1 0.23 0.28
 -4 -10 1 0.57 0.42
 -4 -10 0 0.73 0.29
 -4 -10 0 1.95 0.77
 4 10 0 1.61 0.73
 4 10 0 1.08 0.55
 4 10 0 1.11 0.74
 -4 10 0 0.63 0.3
 -4 10 0 0.56 0.33
 -4 -10 0 0.78 0.44
 4 10 0 1.57 0.61
 4 10 0 0.71 0.35
 4 10 0 0.82 0.42
 -4 -10 0 1.03 0.39
 -4 -10 -1 -0.08 0.29
 -4 -10 -1 -0.05 0.38
 -4 10 -1 0.34 0.24
 4 10 1 -0.52 0.52
 -4 10 -1 0.99 0.57
 4 10 1 0.28 0.41
 -4 10 -1 0.56 0.28
 -4 -10 -1 0.22 0.55
 4 10 1 -0.07 0.33
 4 10 1 0.55 0.36
 -4 -10 -2 48.14 3.22
 4 10 2 44.66 2.78
 -4 10 -2 42.73 2.91
 -4 10 -2 43.81 2.66
 -4 -10 -2 55.39 3.55
 4 10 2 48.65 2.79
 4 10 2 45.81 2.62
 -4 -10 -2 45.03 2.69
 -4 -10 -3 70.54 3.76
 -4 10 -3 71.74 3.75
 -4 10 -3 69.72 3.49
 -4 -10 -3 75.56 4.02
 4 10 3 70.4 3.35
 4 10 3 67.55 3.16
 -4 -10 -4 21.27 1.84
 -4 -10 -4 18.36 1.57
 -4 10 -4 17.51 1.68
 -4 10 -4 17.26 1.63
 -4 -10 -4 20.05 1.85
 4 10 4 20.05 1.58
 -4 -10 -5 23.68 1.79
 -4 -10 -5 23.5 1.71
 -4 10 -5 21.18 1.75
 -4 -10 -5 24.65 1.9
 4 10 5 23.08 1.6
 -4 -10 -6 0.98 0.38
 -4 10 -6 0.92 0.39
 -4 -10 -6 0.66 0.34
 4 10 6 0.74 0.33
 4 10 7 16.04 1.12
 -4 -10 -7 16.88 1.19
 4 -11 -9 1.89 0.39
 -4 -11 9 1.39 0.39
 4 11 -9 1.95 0.44
 -4 11 9 1.61 0.32
 4 -11 -9 2.15 0.46
 -4 -11 8 22.28 1.71
 -4 11 8 23.18 1.35
 -4 -11 8 23.23 1.76
 4 11 -8 27.49 1.85
 -4 11 8 25.05 1.51
 4 -11 -8 26.12 1.67
 -4 -11 8 26.85 1.89
 -4 -11 7 72.23 3.6
 -4 11 7 86.33 3.27
 -4 -11 7 76.19 3.76
 4 11 -7 92.85 3.96
 -4 11 7 86.25 3.32
 4 11 -7 85.84 3.75
 -4 -11 7 85.86 3.67
 -4 -11 7 92.82 3.94
 4 11 -6 27.69 2.13
 -4 11 6 31.14 1.95
 -4 -11 6 27.74 2.26
 4 11 -6 35.2 2.4
 -4 11 6 33.41 1.97
 4 11 -6 32.74 2.22
 -4 -11 6 32.76 2.22
 4 11 -5 11.81 1.38
 -4 11 5 11.19 1.19
 -4 -11 5 10.72 1.37
 4 11 -5 10.08 1.32
 -4 -11 5 12.3 1.49
 -4 11 5 13.7 1.25
 -4 -11 5 12.63 1.43
 4 11 -5 12.96 1.36
 -4 -11 5 13.01 1.33
 4 11 -4 36.83 2.53
 -4 11 4 34.13 2.21
 -4 -11 4 37.94 2.62
 4 11 -4 30.42 2.41
 -4 -11 4 36.82 2.62
 -4 -11 4 29.36 2.36
 4 11 -4 36.18 2.3
 -4 -11 4 34.58 2.65
 4 11 -3 67.98 3.51
 -4 11 3 63.49 3.18
 -4 -11 3 68.69 3.47
 4 11 -3 56.84 3.44
 4 11 -3 55.54 3.38
 -4 -11 3 70.53 3.53
 4 11 -3 65.45 3.16
 -4 -11 3 49.88 3.36
 -4 -11 3 69.93 3.78
 -4 -11 3 61.82 3.71
 -4 -11 2 8.97 1.31
 4 11 -2 9.17 1.2
 -4 11 2 8.12 1.07
 4 11 -2 7.59 1.23
 4 11 -2 8.65 1.28
 -4 11 2 10.59 1.09
 4 11 -2 8.43 1.05
 -4 -11 2 9.13 1.27
 -4 -11 1 72.08 3.82
 4 11 -1 68.93 3.38
 -4 11 1 67.88 3.4
 4 11 -1 67.45 3.72
 4 11 -1 65.79 3.56
 -4 11 1 63.14 3.03
 4 11 -1 68.89 3.15
 -4 -11 1 69 3.46
 -4 -11 1 70.96 3.74
 -4 -11 0 7.78 1.12
 -4 -11 0 9.89 1.32
 -4 11 0 7.5 1.09
 4 11 0 8.8 1.2
 4 11 0 7.75 1.1
 -4 11 0 7.38 1.17
 -4 11 0 7.8 0.96
 -4 -11 0 9.1 1.27
 -4 -11 0 8.71 1.06
 -4 -11 -1 11.08 1.36
 4 11 1 9.87 1.22
 4 11 1 8.93 1.14
 -4 11 -1 9.38 1.28
 -4 11 -1 10.02 1.11
 -4 -11 -1 11.08 1.4
 -4 -11 -1 9.41 1.16
 -4 -11 -2 36.01 2.43
 4 11 2 36.48 2.27
 4 11 2 37.64 2.31
 -4 11 -2 38.8 2.58
 -4 11 -2 37.43 2.19
 -4 -11 -2 41.52 2.62
 -4 -11 -2 39.42 2.25
 -4 -11 -3 63.42 3.14
 4 11 3 56.45 2.7
 -4 11 -3 62.38 3.24
 4 11 3 56.2 2.81
 -4 -11 -3 61.69 3.16
 -4 -11 -4 27.31 1.87
 -4 11 -4 26.46 1.92
 4 11 4 24.84 1.68
 -4 -11 -4 27.86 1.91
 -4 -11 -5 0.21 0.17
 -4 11 -5 0.33 0.18
 4 11 5 -0.04 0.14
 -4 -11 -5 0 0.18
 -4 11 -6 0.29 0.21
 4 11 6 0.43 0.17
 -4 -11 -6 0.22 0.15
 -4 -12 7 45.75 2.26
 -4 12 7 46 1.89
 -4 -12 6 7.36 0.85
 -4 12 6 6.51 0.7
 -4 -12 6 6.86 0.86
 4 12 -6 5.4 0.81
 -4 12 6 7.32 0.75
 -4 -12 6 7.13 0.91
 4 -12 -6 6.42 0.72
 -4 -12 6 7.37 0.78
 -4 12 5 14.55 1.19
 -4 -12 5 16.7 1.4
 4 12 -5 15.15 1.45
 -4 12 5 15.12 1.1
 4 12 -5 15.38 1.21
 -4 12 4 2.49 0.51
 4 12 -4 3.69 0.67
 -4 -12 4 4.26 0.71
 4 12 -4 2.94 0.67
 4 12 -4 4.27 0.65
 -4 -12 4 2.65 0.6
 -4 12 3 0.22 0.26
 4 12 -3 0.55 0.3
 -4 -12 3 0.07 0.22
 4 12 -3 0.56 0.28
 4 12 -3 0.19 0.22
 -4 -12 3 0.34 0.28
 -4 -12 3 0.06 0.2
 4 12 -2 61.33 2.79
 -4 12 2 64.21 2.9
 4 12 -2 64.82 3.18
 -4 12 2 61.66 3.06
 -4 -12 2 62.28 3.26
 -4 -12 2 65.17 3.03
 4 12 -1 72.94 3.05
 -4 12 1 74.99 3.21
 4 12 -1 75.83 3.39
 4 12 -1 76.48 3.37
 -4 12 1 68.06 3.33
 -4 -12 1 75.8 3.21
 -4 -12 1 76.46 3.4
 -4 -12 0 6 0.85
 4 12 0 5.56 0.72
 4 12 0 6.21 0.83
 4 12 0 6.05 0.83
 -4 12 0 5.97 0.92
 -4 -12 0 5.75 0.84
 -4 -12 -1 22.34 1.61
 4 12 1 22.37 1.44
 4 12 1 23.88 1.59
 4 12 1 20.63 1.52
 -4 12 -1 20.15 1.7
 -4 -12 -1 22.59 1.61
 -4 -12 -2 0.08 0.24
 4 12 2 -0.08 0.14
 4 12 2 0.4 0.29
 4 12 2 0.15 0.21
 -4 12 -2 -0.31 0.36
 -4 -12 -2 -0.27 0.3
 -4 -12 -3 7.93 0.86
 4 12 3 6.21 0.66
 4 12 3 7.68 0.83
 -4 12 -3 5.68 0.8
 -4 -12 -3 7.85 0.85
 -4 12 -4 0.02 0.16
 4 12 4 0.17 0.16
 -4 -12 -4 -0.03 0.14
 4 13 -4 0.28 0.16
 -4 13 4 0.01 0.16
 -4 -13 4 0.16 0.15
 4 13 -3 5.36 0.67
 -4 13 3 5.58 0.65
 -4 -13 3 4.86 0.61
 4 13 -2 16.89 1.19
 -4 13 2 16.99 1.2
 -4 -13 2 17.09 1.19
 -4 -13 2 18.06 1.21
 4 13 -1 12.83 0.99
 -4 13 1 13.25 1.08
 -4 -13 1 14.57 1.11
 -4 -13 1 13.37 1
 4 13 0 68.37 2.5
 -4 13 0 71.77 2.77
 -4 -13 0 70.14 2.69
 4 13 1 63.94 2.39
 -4 13 -1 65.1 2.55
 -4 -13 -1 64.52 2.47
 -5 0 14 148.01 4.6
 5 0 -14 142.34 4.55
 -5 0 13 -0.23 0.42
 5 0 -13 -0.28 0.35
 -5 0 13 -0.28 0.18
 5 0 -13 -0.21 0.17
 5 0 -13 -0.01 0.27
 -5 0 12 27.7 2.41
 -5 0 12 27.26 2.48
 5 0 -12 26.65 2.18
 -5 0 12 26.25 2.05
 5 0 -12 27.36 2.06
 -5 0 12 26.73 2.23
 5 0 -12 33.44 2.43
 -5 0 11 0.62 0.39
 -5 0 11 -0.28 0.38
 5 0 -11 -0.3 0.45
 -5 0 11 0.08 0.3
 5 0 -11 0.16 0.38
 5 0 -11 -0.18 0.3
 -5 0 11 -0.33 0.28
 -5 0 10 18.08 2.03
 -5 0 10 15.37 1.97
 5 0 -10 18.21 1.79
 -5 0 10 16.66 1.79
 5 0 -10 14.96 1.89
 -5 0 10 18.83 2.03
 5 0 -10 18.19 2.05
 -5 0 9 -0.05 0.68
 -5 0 9 -0.26 0.44
 -5 0 9 0.75 0.39
 -5 0 9 0.85 0.78
 5 0 -9 -0.21 0.45
 5 0 -9 0.16 0.62
 5 0 -9 -0.17 0.47
 -5 0 9 0.1 0.37
 5 0 -8 630.85 17.64
 -5 0 8 566.14 16.02
 -5 0 8 559.3 18.12
 -5 0 8 629.76 16.55
 -5 0 8 655.49 19.07
 -5 0 7 0.64 0.65
 5 0 -7 0.46 0.38
 5 0 -6 20.44 2.19
 -5 0 6 21.95 2.46
 5 0 -5 -0.33 0.26
 -5 0 5 -0.69 0.7
 -5 0 4 0.09 0.38
 5 0 -4 -0.09 0.29
 -5 0 3 0.37 0.35
 5 0 -3 0.5 0.43
 5 0 -3 -0.28 0.43
 5 0 -2 55.33 3.57
 5 0 -2 54.57 3.48
 5 0 -2 55.9 3.45
 -5 0 2 55.62 3.75
 -5 0 1 0.02 0.38
 5 0 -1 0.21 0.23
 5 0 -1 0.18 0.35
 5 0 -1 0.02 0.41
 -5 0 0 7.39 1.33
 5 0 0 6.4 1.24
 5 0 0 5.86 1.22
 5 0 0 7.02 1.31
 -5 0 -1 -0.02 0.41
 5 0 1 -0.29 0.58
 5 0 2 461 15.47
 5 0 2 434.03 13.96
 -5 0 -2 436.16 14.03
 -5 0 -3 -0.68 0.67
 5 0 3 -0.24 0.66
 -5 0 -4 530.78 16.78
 5 0 4 501.53 16.19
 -5 0 -5 0.52 0.5
 -5 0 -5 0.75 0.46
 5 0 5 0.4 0.7
 -5 0 -6 44.24 3.3
 -5 0 -7 -0.37 0.38
 -5 0 -8 29.62 2.28
 -5 0 -9 0.02 0.22
 -5 0 -10 52.35 2.39
 -5 1 14 0.73 0.2
 -5 -1 14 1.11 0.36
 5 -1 -14 0.61 0.22
 5 1 -14 0.29 0.19
 5 -1 -14 1.03 0.31
 -5 -1 13 61.1 3.31
 5 1 -13 51.77 2.92
 -5 1 13 58.57 3.2
 -5 -1 13 63.36 3.34
 5 -1 -13 48.83 2.62
 5 1 -13 48.93 2.88
 -5 1 13 58.62 2.87
 -5 -1 13 54.88 2.79
 5 -1 -13 56.71 2.72
 -5 -1 13 49.63 2.79
 5 1 -13 58.22 2.91
 5 -1 -13 59.79 2.95
 -5 -1 12 4.79 1.01
 -5 1 12 4.74 1.01
 -5 -1 12 5.71 1.18
 5 -1 -12 5.39 0.92
 5 1 -12 5.87 1.04
 -5 1 12 5.09 0.96
 -5 -1 12 4.69 0.85
 5 -1 -12 6.23 1
 5 1 -12 5.5 0.98
 5 -1 -12 6.51 1.07
 -5 1 12 4.02 0.78
 -5 -1 12 6.08 1.06
 -5 1 11 77.66 4.27
 -5 -1 11 71.54 4.16
 -5 1 11 66.82 4.24
 -5 -1 11 76.36 4.49
 5 -1 -11 71.62 3.81
 5 1 -11 75.85 3.95
 -5 1 11 72.53 3.77
 -5 -1 11 68.47 3.72
 5 -1 -11 72.83 3.74
 5 1 -11 70.48 3.74
 -5 1 11 60.98 3.73
 5 1 -11 75.67 4.13
 5 -1 -11 78.4 4.25
 -5 -1 11 73.45 4.05
 5 -1 -11 64.69 3.93
 5 1 -11 65.12 4.04
 -5 1 10 25.92 2.46
 -5 -1 10 27.91 2.51
 -5 1 10 26.73 2.59
 -5 -1 10 27.03 2.54
 5 -1 -10 27.73 2.25
 5 1 -10 28.43 2.29
 -5 1 10 27.38 2.28
 -5 -1 10 27.4 2.31
 -5 1 10 27.15 2.48
 5 1 -10 24.77 2.37
 5 -1 -10 26.15 2.49
 -5 -1 10 27.7 2.46
 5 -1 -10 28.17 2.53
 5 1 -10 25.63 2.45
 -5 1 9 270.58 9.65
 -5 -1 9 306.65 9.81
 -5 1 9 292.09 9.83
 -5 -1 9 279.14 9.6
 -5 -1 9 257.83 11
 5 1 -9 287.41 8.93
 -5 1 9 298.52 9.35
 5 1 -9 301.11 9.2
 5 1 -9 262.11 9.55
 5 -1 -9 278.26 9.84
 -5 1 9 281.61 9.8
 5 -1 -9 301.07 9.61
 5 1 -9 308.04 9.79
 -5 -1 9 298.43 9.71
 -5 -1 9 300.75 11.63
 -5 1 9 292.71 11.89
 5 1 -8 149.42 7.03
 5 -1 -8 160.72 7.1
 -5 1 8 151.92 6.26
 -5 -1 8 147.87 6.22
 -5 1 8 164.29 7.91
 5 1 -8 151.02 5.7
 -5 -1 8 145.27 5.6
 5 1 -8 147.94 5.81
 -5 1 8 155.19 6.57
 -5 -1 8 160.54 6.37
 -5 -1 8 163.53 7.67
 -5 1 8 153 7.98
 5 -1 -7 128.01 6.02
 5 1 -7 126.35 6.11
 -5 -1 7 119.28 6.27
 5 -1 -7 128.9 6.26
 -5 1 7 135.39 7.1
 -5 1 6 3.5 1
 5 -1 -6 1.16 0.62
 -5 -1 6 2.2 0.73
 5 1 -6 1.89 0.71
 -5 -1 5 1.54 0.65
 -5 1 5 0.3 0.3
 5 -1 -5 0.9 0.63
 5 1 -5 0.84 0.58
 5 1 -5 0.87 0.39
 5 -1 -5 1.09 0.53
 -5 -1 4 1.93 0.72
 -5 1 4 2.71 0.81
 5 -1 -4 2.49 0.74
 5 1 -4 4.45 1.02
 5 -1 -4 0.89 0.49
 5 1 -4 2.9 0.83
 -5 -1 3 1.95 0.66
 -5 1 3 0.73 0.5
 5 -1 -3 2.07 0.79
 5 -1 -3 0.64 0.45
 5 1 -3 0.99 0.35
 5 1 -3 1.97 0.62
 -5 -1 2 0.54 0.35
 5 -1 -2 0.61 0.47
 5 -1 -2 1.24 0.53
 5 1 -2 0.88 0.34
 -5 1 2 0.44 0.36
 5 1 -2 0.92 0.64
 5 1 -2 0.28 0.27
 5 -1 -2 0.88 0.52
 5 -1 -1 4.18 0.91
 -5 1 1 3.5 0.88
 -5 -1 1 4.09 1.04
 5 -1 -1 3.72 1.01
 5 -1 -1 4.13 0.88
 5 1 -1 4.51 0.95
 5 1 -1 4.23 1.06
 5 1 -1 3.29 0.89
 5 1 0 78.04 4.6
 5 -1 0 70.54 4.16
 5 1 0 76.86 4.7
 5 -1 0 69.45 4.06
 -5 1 0 71.79 4.39
 -5 -1 0 71.8 4.36
 5 1 1 53.85 4.4
 5 -1 1 50.85 4.24
 5 1 1 55.8 3.98
 5 -1 1 55.53 3.73
 -5 1 -1 54.25 3.86
 -5 -1 -1 55.53 3.89
 5 1 2 17.25 2.41
 5 -1 2 17.6 2.6
 5 1 2 16.34 2.21
 -5 1 -2 18.02 2.26
 -5 -1 -2 17.76 2.25
 -5 -1 -3 401.14 13.65
 5 1 3 401.42 13.93
 5 -1 3 415.99 14.75
 -5 1 -3 386.75 13.49
 -5 1 -4 309.29 11.9
 -5 -1 -4 315.8 12.01
 -5 1 -4 312.43 10.05
 5 1 4 289.07 11.26
 5 -1 4 290.78 11.74
 -5 1 -4 329.51 10.53
 -5 1 -5 32.88 3.64
 -5 -1 -5 28.07 3.36
 -5 -1 -5 28.88 2.67
 -5 1 -5 28.13 2.61
 5 1 5 29.52 3.09
 5 -1 5 26.14 3.01
 -5 -1 -6 157.51 6.39
 5 1 6 139.04 6.73
 -5 -1 -7 25.24 2.21
 -5 1 -7 26.09 2.41
 -5 -1 -8 73.65 3.66
 -5 1 -8 74.54 3.87
 -5 -1 -9 61.54 2.98
 -5 1 -9 63.76 3.15
 -5 -1 -10 17.98 1.28
 -5 1 -10 15.83 1.24
 5 2 -14 20.53 1.47
 -5 2 14 20.83 1.36
 -5 -2 14 21.28 1.34
 5 -2 -14 18.27 1.21
 5 2 -14 18.56 1.25
 5 -2 -14 20.33 1.3
 -5 -2 13 0.85 0.45
 5 2 -13 0.2 0.33
 5 2 -13 0.41 0.28
 -5 -2 13 0.47 0.23
 5 2 -13 0.68 0.27
 5 -2 -13 0.76 0.34
 -5 2 13 0.54 0.27
 -5 -2 13 0.84 0.3
 5 -2 -13 0.92 0.3
 5 2 -13 1.23 0.51
 5 -2 -13 0.74 0.38
 -5 -2 13 0.55 0.3
 -5 -2 12 250.43 8.49
 5 2 -12 247 8.18
 5 2 -12 260.78 8.25
 -5 2 12 260.08 8.63
 -5 -2 12 223.5 8.28
 5 2 -12 251.31 8.25
 -5 2 12 243.11 7.69
 -5 -2 12 249.25 7.78
 5 -2 -12 238.74 7.56
 5 -2 -12 258.78 8.01
 5 2 -12 255.71 8.01
 5 -2 -12 253.55 8.02
 -5 -2 12 259.49 8.31
 -5 -2 11 13.57 1.68
 -5 2 11 10.39 1.4
 -5 2 11 10.12 1.58
 -5 -2 11 13.1 1.74
 5 2 -11 12.4 1.53
 -5 2 11 11.65 1.41
 5 -2 -11 13.94 1.61
 5 -2 -11 12.63 1.6
 5 2 -11 12.88 1.63
 5 -2 -11 11.81 1.55
 5 -2 -11 12.73 1.61
 -5 -2 11 12.55 1.58
 5 2 -11 10.09 1.5
 -5 -2 10 165.39 6.55
 -5 2 10 165.82 7.04
 -5 -2 10 161.83 6.71
 5 2 -10 163.21 6.16
 -5 2 10 159.43 6.08
 -5 2 10 138.22 6.22
 5 2 -10 152.15 6.55
 5 -2 -10 150.15 6.48
 5 -2 -10 145.92 6.28
 5 2 -10 150.7 6.51
 -5 -2 10 157.54 6.38
 -5 2 9 2.34 0.79
 -5 -2 9 3.12 0.76
 -5 2 9 3.45 0.97
 -5 -2 9 2.48 0.71
 -5 -2 9 3.45 1.16
 5 -2 -9 2.63 0.75
 5 2 -9 1.54 0.5
 -5 2 9 2.81 0.74
 5 2 -9 3.67 0.85
 5 2 -9 2.56 0.84
 5 -2 -9 2.93 0.92
 5 -2 -9 2.68 0.87
 5 2 -9 2.69 0.77
 -5 2 9 2.14 0.67
 -5 -2 9 3.36 0.92
 5 -2 -8 62.35 4.13
 5 2 -8 63.99 4.31
 -5 2 8 61.11 3.71
 -5 2 8 62.26 3.78
 -5 -2 8 56.73 3.58
 5 -2 -8 63.41 4.62
 5 -2 -8 62.63 4.59
 5 2 -8 60.29 3.35
 5 2 -8 59.59 3.41
 -5 -2 8 58.1 3.23
 -5 2 8 51.53 3.6
 5 -2 -8 65.69 3.6
 -5 -2 8 57.88 3.49
 -5 -2 8 61.62 4.33
 -5 2 8 59.78 4.81
 5 -2 -7 33.57 3.65
 5 -2 -7 34.88 2.89
 5 2 -7 31.01 2.85
 5 -2 -7 30.7 2.99
 -5 -2 7 26.69 2.65
 -5 2 7 31.67 3.36
 -5 -2 6 4.76 1.06
 -5 2 6 5.34 1.38
 5 -2 -6 6.03 1.51
 5 2 -6 3.84 0.97
 5 -2 -6 6 1.11
 5 2 -6 5.69 1.18
 5 -2 -5 66.3 4.7
 -5 -2 5 64.25 4.1
 5 -2 -5 60.6 3.69
 5 2 -5 65.06 4.01
 5 2 -5 66.53 4.07
 -5 2 5 68.41 4.54
 -5 -2 4 0.31 0.3
 -5 2 4 0.45 0.39
 5 -2 -4 0.24 0.41
 5 2 -4 0.53 0.45
 5 -2 -4 -0.14 0.44
 5 2 -4 0.21 0.3
 -5 -2 3 2.73 0.79
 -5 2 3 2.97 0.84
 5 -2 -3 2.72 0.92
 5 -2 -3 3.05 0.78
 5 2 -3 2.5 0.67
 5 2 -3 3.51 0.92
 5 -2 -2 15.25 1.95
 5 -2 -2 16.63 1.89
 5 -2 -2 12.84 1.57
 5 2 -2 16.37 1.87
 5 2 -2 14.36 1.93
 -5 2 2 17.39 2.06
 -5 -2 2 15.88 1.92
 5 -2 -1 45.07 3.32
 5 2 -1 52.57 3.77
 5 -2 -1 45.58 3.26
 5 -2 -1 51.16 3.31
 5 2 -1 43.88 3.24
 5 2 -1 48.74 3.74
 -5 2 1 44.89 3.38
 -5 -2 1 41.29 3.16
 5 2 0 161.64 7.24
 5 -2 0 156.69 6.48
 5 -2 0 160.56 6.68
 5 2 0 159.65 7.58
 -5 2 0 159.39 6.96
 -5 -2 0 153.48 6.7
 5 2 1 132.4 6.71
 5 2 1 129.47 7.07
 5 -2 1 150.02 6.43
 -5 2 -1 145.67 6.7
 -5 -2 -1 144.8 6.59
 5 -2 2 30.82 3.47
 5 2 2 28.81 3
 -5 2 -2 35.58 3.21
 -5 -2 -2 35.78 3.15
 5 -2 3 120.46 7.53
 5 2 3 108.31 6.18
 5 -2 3 103.56 6.72
 5 2 3 94 5.69
 -5 2 -3 103.93 6.04
 -5 -2 -3 104.61 6.01
 -5 2 -4 1.39 0.97
 -5 -2 -4 -0.3 0.54
 -5 2 -4 1.05 0.57
 -5 -2 -4 1.02 0.74
 -5 2 -4 -0.03 0.42
 5 2 4 1.14 0.67
 5 -2 4 1.99 1.09
 -5 2 -5 93.09 5.06
 -5 -2 -5 107.24 5.2
 -5 2 -5 105.27 5.06
 5 2 5 91.61 5.67
 5 -2 5 93.74 6.08
 5 2 5 94.41 5.47
 -5 2 -6 305.53 9.92
 -5 -2 -6 304.05 9.74
 -5 2 -6 290.87 9.92
 5 2 6 290.81 10.68
 -5 -2 -7 76.72 3.87
 -5 2 -7 80.36 3.97
 -5 -2 -7 80.41 3.98
 -5 -2 -8 12.77 1.32
 -5 -2 -8 12.92 1.38
 -5 2 -8 14.05 1.59
 -5 2 -8 14.24 1.39
 -5 -2 -9 41.27 2.27
 -5 2 -9 40.88 2.44
 5 2 10 0.23 0.19
 -5 -2 -10 0.26 0.18
 -5 2 -10 0.18 0.17
 -5 -3 14 2.93 0.57
 5 3 -14 2.54 0.49
 -5 3 14 2.68 0.46
 5 -3 -14 2.72 0.44
 -5 -3 13 17.93 1.69
 5 3 -13 16.05 1.51
 5 3 -13 17.68 1.54
 -5 -3 13 19.15 1.49
 5 3 -13 14.67 1.48
 -5 3 13 19.62 1.49
 -5 -3 13 18.9 1.47
 5 -3 -13 18.4 1.41
 5 -3 -13 18.96 1.46
 5 3 -13 17.94 1.42
 5 -3 -13 16.9 1.32
 -5 -3 13 19.53 1.62
 -5 -3 12 0.48 0.3
 5 3 -12 0.04 0.31
 -5 3 12 0.37 0.41
 -5 -3 12 0.05 0.46
 5 3 -12 0.51 0.51
 5 3 -12 0.35 0.38
 5 -3 -12 0.65 0.41
 -5 3 12 -0.16 0.21
 -5 -3 12 0.53 0.21
 5 -3 -12 0.77 0.45
 5 3 -12 -0.39 0.41
 5 -3 -12 0.43 0.34
 -5 -3 12 0.39 0.38
 -5 -3 11 376.44 10.91
 -5 3 11 326.49 10.3
 5 3 -11 361.26 10.45
 -5 3 11 354.72 11.14
 -5 -3 11 340.78 10.83
 5 3 -11 369.15 10.64
 -5 3 11 337.04 10.03
 5 -3 -11 368.05 10.69
 5 -3 -11 354.14 10.63
 5 3 -11 365.84 10.83
 5 -3 -11 347.5 10.4
 5 3 -11 311.01 10.58
 -5 -3 11 353.82 10.6
 -5 -3 10 117.2 5.15
 -5 3 10 100.35 5.08
 -5 -3 10 103.47 4.92
 -5 3 10 111.87 5.6
 -5 -3 10 104.22 5.1
 5 3 -10 113.83 4.95
 -5 3 10 109.37 4.78
 5 3 -10 113.4 5.46
 5 -3 -10 105.8 5.1
 5 3 -10 107.95 5.26
 -5 -3 10 110.86 5.02
 -5 -3 9 5.51 1.03
 -5 3 9 6.25 1.33
 -5 -3 9 6.13 1.12
 5 -3 -9 4.57 1.33
 5 -3 -9 5.41 1.42
 5 3 -9 7.39 1.15
 -5 3 9 6.33 1.08
 5 3 -9 6.17 1.1
 5 3 -9 4.95 1.13
 5 -3 -9 5.33 1.1
 5 3 -9 5.72 1.12
 -5 -3 9 4.37 0.95
 -5 -3 8 10.27 1.69
 -5 3 8 12.08 2.11
 5 -3 -8 13.55 2.42
 -5 -3 8 12.61 1.52
 -5 -3 8 9.99 1.35
 -5 3 8 11.16 1.59
 -5 -3 8 10.83 1.44
 5 -3 -8 12.76 2.09
 5 -3 -8 11.36 1.95
 5 3 -8 9.81 1.28
 -5 3 8 11.21 1.42
 5 3 -8 11.6 1.47
 5 3 -8 11.67 1.77
 -5 -3 8 10.34 1.33
 -5 3 8 12.2 1.68
 -5 -3 7 4.59 1.12
 -5 3 7 4.81 1.28
 5 -3 -7 4.17 1.48
 5 -3 -7 3.91 1.11
 5 3 -7 4.43 1.02
 5 -3 -6 218.56 10.01
 5 3 -6 210.62 8.2
 5 -3 -6 204.66 8.65
 5 3 -6 208.05 8.18
 -5 -3 6 204.5 8.18
 -5 3 6 198.19 8.89
 5 -3 -5 68.22 4.99
 5 3 -5 57.98 3.86
 5 3 -5 60.67 3.99
 -5 -3 5 61.64 4.01
 -5 3 5 59.56 4.35
 5 -3 -4 81.33 5.26
 5 3 -4 73.72 4.4
 5 3 -4 78.79 4.7
 -5 -3 4 79.46 4.52
 -5 3 4 80.4 4.97
 -5 3 3 2.65 0.93
 -5 -3 3 2.77 0.8
 5 -3 -3 1.44 0.6
 5 3 -3 3.16 0.9
 5 3 -3 4.17 1.08
 -5 3 2 4.25 1.11
 -5 -3 2 3.37 0.99
 5 -3 -2 4.83 1.19
 5 3 -2 4.19 1.05
 5 3 -2 3.74 1.15
 5 -3 -2 4.35 1.02
 5 -3 -1 21.26 2.32
 5 3 -1 20.39 2.45
 5 -3 -1 23.68 2.31
 5 3 -1 22.8 2.39
 5 3 -1 22.01 2.67
 -5 3 1 19.7 2.3
 -5 -3 1 19.31 2.06
 5 3 0 170.21 7.82
 5 -3 0 200.95 7.66
 5 3 0 196.81 8.06
 5 3 0 174.93 8.5
 -5 3 0 193.96 7.98
 -5 -3 0 194.85 7.56
 5 3 1 120.71 6.33
 5 3 1 125.44 6.98
 5 -3 1 124.67 5.89
 -5 3 -1 144.74 7.74
 -5 3 -1 125.86 6.34
 -5 -3 -1 122.66 5.95
 -5 3 -2 17.28 2.45
 5 3 2 15.91 2.35
 5 -3 2 15.12 1.95
 -5 3 -2 14.79 2.12
 -5 -3 -2 17.89 2.19
 -5 3 -3 1.95 1
 -5 -3 -3 0.67 0.66
 5 -3 3 1.28 0.75
 5 3 3 1.25 0.63
 -5 3 -3 1.32 0.56
 -5 3 -4 6.98 1.63
 -5 -3 -4 5.63 1.07
 -5 3 -4 8.23 1.47
 -5 -3 -4 10.55 1.56
 -5 3 -4 8.55 1.2
 5 -3 4 8.5 1.83
 5 3 4 6.73 1.47
 -5 -3 -5 128.2 5.87
 -5 -3 -5 138.19 5.79
 -5 3 -5 143.05 5.63
 5 3 5 122.76 6.36
 -5 -3 -6 17.17 1.85
 -5 3 -6 16.29 1.99
 -5 -3 -6 16.38 1.7
 -5 3 -6 17.79 1.87
 5 3 6 16.22 2.13
 -5 -3 -7 202.08 7.09
 -5 3 -7 229.48 7.85
 -5 -3 -7 210.67 7.08
 -5 3 -7 213.87 7.55
 5 3 8 0.41 0.36
 -5 -3 -8 0.37 0.24
 -5 3 -8 0.6 0.28
 -5 -3 -8 0.7 0.33
 -5 3 -8 0.83 0.43
 5 3 9 9.4 0.98
 -5 -3 -9 8.47 0.95
 -5 3 -9 9.88 1.01
 -5 -3 -9 9.48 0.99
 -5 3 -9 9.52 1.07
 5 3 10 1.23 0.3
 -5 -3 -10 1.48 0.31
 -5 3 -10 1.1 0.36
 5 3 10 1.11 0.34
 -5 -4 13 0.82 0.34
 -5 -4 13 1.13 0.42
 5 4 -13 0.45 0.24
 5 4 -13 1.34 0.44
 5 4 -13 0.74 0.18
 -5 4 13 0.86 0.33
 5 -4 -13 0.81 0.33
 -5 -4 13 0.7 0.24
 5 -4 -13 0.88 0.34
 5 -4 -13 1.14 0.36
 -5 -4 13 0.76 0.3
 -5 -4 12 77.91 3.61
 -5 -4 12 73.79 3.69
 -5 4 12 68.96 3.07
 5 4 -12 71.59 3.48
 5 4 -12 71.16 3.7
 5 4 -12 72.38 3.61
 -5 4 12 73.31 3.36
 5 -4 -12 70.6 3.37
 5 -4 -12 70.11 3.31
 5 -4 -12 72.63 3.16
 -5 -4 12 75.9 3.63
 -5 -4 11 67.38 3.54
 -5 -4 11 77.92 3.94
 -5 4 11 76.69 3.8
 5 4 -11 73.41 3.65
 -5 4 11 83.14 4.15
 -5 -4 11 67.9 3.73
 5 4 -11 76.81 3.83
 -5 4 11 72.38 3.57
 5 -4 -11 69.17 3.72
 5 -4 -11 72.78 3.76
 5 -4 -11 71.32 3.54
 5 4 -11 69.32 4
 -5 -4 11 74.42 3.83
 -5 -4 10 37.53 2.64
 -5 -4 10 35.01 2.57
 -5 4 10 33.81 2.74
 5 4 -10 35.58 2.47
 -5 4 10 38.65 2.97
 -5 -4 10 34.12 2.59
 5 -4 -10 40.41 3.62
 5 4 -10 36.88 2.57
 -5 4 10 36.5 2.52
 5 -4 -10 36.55 2.67
 5 4 -10 34.91 2.83
 -5 -4 10 31.37 2.44
 -5 -4 9 5.69 1.04
 -5 4 9 6.54 1.23
 -5 4 9 7.46 1.35
 -5 -4 9 6.62 1.13
 5 -4 -9 7 1.53
 5 4 -9 5.54 0.99
 -5 4 9 6.75 1.07
 5 4 -9 8.42 1.35
 5 -4 -9 5.81 1.05
 5 4 -9 7.47 1.23
 -5 -4 9 5.29 0.97
 -5 -4 8 22.68 1.98
 -5 4 8 17.5 2.01
 -5 -4 8 19.55 1.94
 5 -4 -8 19.02 2.75
 5 4 -8 20.99 1.9
 5 -4 -8 16.57 2.47
 -5 4 8 19.03 1.84
 5 4 -8 19.87 2
 -5 -4 8 21.78 1.94
 5 4 -8 23.09 2.18
 5 -4 -7 24.79 3.16
 5 4 -7 20.44 2.33
 5 -4 -7 23.46 2.91
 -5 -4 7 16.61 1.82
 5 -4 -7 16.62 2.42
 5 4 -7 18.28 1.79
 -5 4 7 19.94 1.89
 5 4 -7 19.65 1.97
 -5 -4 7 16.98 1.76
 -5 4 7 21.81 2.59
 5 -4 -6 171.49 8.97
 5 4 -6 164.52 7.24
 5 -4 -6 176.39 8.2
 -5 -4 6 168.94 6.53
 5 4 -6 165.65 7.36
 -5 4 6 160.71 7.7
 -5 4 5 153.18 7.47
 5 -4 -5 159.14 8.45
 5 4 -5 160.61 7.01
 -5 -4 5 163.98 6.33
 5 4 -5 161.65 7.26
 -5 4 5 147.95 7.3
 -5 4 4 129.23 6.51
 5 -4 -4 146.28 7.73
 5 4 -4 145.3 6.62
 -5 -4 4 152.72 6.01
 5 4 -4 142.61 6.94
 -5 4 4 137.59 6.91
 -5 4 3 162.51 7.27
 5 -4 -3 188.03 8.54
 5 4 -3 189.75 7.77
 -5 -4 3 190.33 6.98
 5 4 -3 205.61 8.65
 -5 4 3 175.6 7.92
 5 -4 -2 228.5 9.21
 -5 -4 2 218.39 8.68
 5 4 -2 242.84 9.16
 5 4 -2 242.09 10.02
 -5 4 2 235.54 9.31
 -5 4 1 13.12 1.95
 5 -4 -1 10.78 1.69
 5 -4 -1 11.77 1.67
 5 4 -1 14.41 1.99
 -5 -4 1 10.61 1.71
 5 4 -1 8.16 1.67
 5 -4 0 6.33 1.19
 -5 4 0 4 1.08
 5 4 0 4.91 1.23
 -5 -4 0 2.71 0.96
 5 4 0 4.94 1.27
 -5 4 0 4.7 1.58
 -5 -4 -1 23.22 2.68
 5 -4 1 24.99 2.48
 5 4 1 22.08 2.75
 -5 4 -1 29.98 3.68
 -5 4 -1 22.37 2.67
 -5 4 -2 57.62 4.96
 -5 -4 -2 59.14 4.38
 5 4 2 64.81 4.66
 5 -4 2 55.38 3.82
 -5 4 -2 59.22 4.56
 -5 4 -3 126.99 7.21
 -5 -4 -3 97.39 5.52
 -5 4 -3 120.68 5.52
 -5 -4 -3 125.81 5.62
 -5 4 -3 124.04 5.15
 5 4 3 121.85 6.48
 -5 -4 -3 111.55 5.44
 -5 -4 -3 128.03 5.85
 5 4 3 118.4 6.37
 -5 4 -3 121.04 7.06
 -5 -4 -3 127.96 5.8
 -5 -4 -4 109.08 5.54
 -5 4 -4 104.5 5.26
 -5 -4 -4 115.55 5.13
 -5 4 -4 99.79 4.55
 -5 4 -4 114.62 4.92
 5 4 4 99.26 5.72
 5 4 4 100.5 5.7
 5 4 5 2.51 0.62
 -5 -4 -5 1.81 0.64
 -5 4 -5 2.13 0.86
 -5 -4 -5 2.23 0.57
 -5 4 -5 2.08 0.5
 -5 4 -5 2.28 0.66
 5 4 5 1.83 0.77
 5 4 6 118.28 4.84
 -5 -4 -6 119.46 5.22
 -5 4 -6 108.39 5.5
 -5 -4 -6 125.72 5
 5 4 7 125.18 4.86
 -5 -4 -7 112.9 4.85
 -5 4 -7 120.83 5.48
 -5 -4 -7 131.5 4.89
 5 4 8 0.62 0.35
 -5 -4 -8 -0.15 0.31
 -5 -4 -8 0.11 0.23
 5 4 8 0.35 0.28
 5 4 9 0.35 0.23
 -5 -4 -9 -0.34 0.21
 -5 4 -9 -0.03 0.2
 -5 4 -9 0.03 0.25
 5 4 9 -0.06 0.16
 -5 -5 13 17.17 1.32
 -5 -5 13 19.72 1.52
 5 5 -13 18.25 1.47
 5 5 -13 17.42 1.37
 5 5 -13 18.19 1.41
 -5 5 13 18.88 1.31
 5 -5 -13 17.62 1.26
 5 -5 -13 18.51 1.24
 -5 -5 13 19.41 1.4
 5 -5 -13 17.88 1.17
 -5 -5 12 -0.01 0.25
 5 5 -12 0.11 0.23
 5 5 -12 0.03 0.38
 -5 -5 12 0.26 0.29
 5 5 -12 -0.5 0.43
 -5 5 12 0.33 0.26
 5 -5 -12 -0.2 0.29
 5 -5 -12 0.29 0.32
 -5 -5 12 0.33 0.34
 -5 -5 11 11.06 1.28
 -5 -5 11 13.83 1.51
 -5 -5 11 12.32 1.4
 -5 5 11 11.53 1.29
 5 5 -11 12.56 1.34
 5 5 -11 11.87 1.41
 -5 5 11 11.75 1.32
 5 -5 -11 11.65 1.37
 5 -5 -11 14.14 1.46
 -5 -5 11 10.92 1.32
 -5 -5 10 0.74 0.49
 -5 -5 10 0.13 0.28
 -5 5 10 1 0.52
 5 5 -10 0.78 0.38
 5 5 -10 0.92 0.52
 -5 5 10 0.15 0.31
 5 -5 -10 0.81 0.52
 5 5 -10 0.47 0.38
 -5 -5 10 0.76 0.4
 -5 -5 9 8.52 1.2
 -5 5 9 8.7 1.35
 5 5 -9 7.92 1.11
 5 -5 -9 8.67 1.8
 5 5 -9 6.07 1.04
 -5 5 9 8.77 1.19
 5 5 -9 8.92 1.4
 -5 -5 8 155.31 5.92
 -5 5 8 146.4 6.46
 5 -5 -8 148.07 8.36
 5 -5 -8 144.63 8.13
 5 5 -8 161.88 6.02
 -5 5 8 160.46 6.05
 5 5 -8 171.59 6.85
 -5 -5 8 160.79 6.03
 5 5 -8 177.79 6.95
 -5 5 7 1.08 0.53
 5 -5 -7 -0.04 0.6
 -5 5 7 0.1 0.32
 5 -5 -7 0.23 0.49
 -5 -5 7 0.56 0.41
 5 -5 -7 1.14 0.81
 5 5 -7 0.07 0.32
 -5 5 7 0.38 0.39
 -5 -5 7 0.81 0.37
 5 5 -7 -0.28 0.45
 5 5 -7 0.36 0.44
 -5 -5 7 -0.12 0.35
 -5 5 6 3.83 1.06
 5 -5 -6 3.37 1.04
 -5 5 6 3.19 0.84
 -5 5 6 2.74 0.71
 -5 -5 6 4.15 0.86
 5 -5 -6 3.58 1.22
 -5 -5 6 3.45 0.92
 -5 -5 6 4.67 1.01
 5 5 -6 3.67 0.78
 -5 5 6 3.66 0.89
 -5 -5 6 3.35 0.86
 5 5 -6 3.9 0.92
 5 5 -6 4.69 1.05
 -5 -5 6 3.59 0.82
 5 5 -6 3.97 1.08
 -5 5 5 124.06 7
 5 -5 -5 131.91 7.82
 5 5 -5 129.48 6.42
 5 -5 -5 134.54 7.17
 -5 -5 5 128.23 5.67
 5 5 -5 130.37 6.74
 5 -5 -4 144.97 8.11
 -5 5 4 137.89 7.04
 5 5 -4 142.07 6.82
 5 -5 -4 141.89 7.14
 -5 -5 4 144.4 6.13
 5 5 -4 144.31 7.31
 -5 5 3 68.41 4.47
 5 -5 -3 74.4 5.38
 -5 -5 3 69.97 4.46
 5 5 -3 77.2 4.81
 -5 -5 3 72.42 4.12
 5 5 -3 66 4.93
 -5 5 2 607.61 17.35
 5 -5 -2 672.66 19.25
 -5 -5 2 613.91 17.93
 5 5 -2 656.45 18.45
 5 5 -2 606.45 19.18
 5 -5 -1 0.53 0.46
 5 5 -1 1.39 0.74
 -5 -5 1 0.07 0.39
 5 5 -1 0.47 0.44
 -5 5 1 -0.31 0.65
 -5 -5 0 33.8 3.35
 5 5 0 27.9 2.95
 5 5 0 35.34 3.56
 -5 5 0 38.22 4.18
 5 5 1 4.02 1.15
 -5 -5 -1 4.21 1.16
 5 5 1 5.89 1.37
 -5 5 -1 5.12 1.59
 -5 -5 -2 98.54 5.16
 -5 -5 -2 66.44 4.59
 -5 5 -2 91.97 4.56
 -5 5 -2 97.24 5.15
 -5 -5 -2 103.63 4.9
 -5 5 -2 99.89 4.47
 -5 5 -2 97.61 4.57
 -5 -5 -2 74.05 5.34
 -5 5 -2 101.79 4.54
 5 5 2 103.07 6.04
 -5 -5 -2 99.4 5.23
 5 5 2 99.24 5.75
 5 5 2 99.31 4.73
 -5 5 -2 99.92 7.04
 -5 -5 -3 97.8 5.24
 -5 -5 -3 93.32 5.24
 -5 5 -3 100.06 4.82
 -5 -5 -3 103.31 4.76
 -5 5 -3 99.18 4.46
 -5 5 -3 105.39 4.76
 -5 5 -3 103.23 4.69
 5 5 3 102.92 5.93
 -5 -5 -3 103.58 5.49
 5 5 3 95.51 5.54
 5 5 3 96.49 4.67
 -5 5 -3 113.01 7.2
 5 5 4 37.79 2.65
 -5 -5 -4 37.49 3.03
 -5 5 -4 41.11 3
 -5 -5 -4 39.13 2.66
 -5 5 -4 37.64 2.52
 -5 5 -4 41.36 2.81
 -5 5 -4 36.96 2.64
 5 5 4 38.54 3.39
 -5 -5 -4 36.97 2.85
 -5 -5 -4 31.72 2.87
 5 5 4 36.04 3.17
 5 5 4 38.51 2.77
 -5 -5 -4 32.27 2.77
 5 5 5 0.35 0.34
 -5 -5 -5 0.9 0.43
 -5 5 -5 0.48 0.43
 -5 -5 -5 -0.23 0.41
 -5 5 -5 -0.19 0.29
 -5 5 -5 0.26 0.28
 5 5 5 0.38 0.47
 5 5 5 0.42 0.33
 5 5 6 2.09 0.69
 -5 -5 -6 1.45 0.66
 -5 5 -6 0.49 0.51
 -5 -5 -6 1.5 0.52
 5 5 6 1.07 0.49
 5 5 7 8.16 1.06
 -5 -5 -7 8.11 1.07
 -5 5 -7 7.74 1.22
 5 5 7 8.21 1.09
 5 5 8 1.64 0.51
 -5 -5 -8 0.81 0.32
 -5 5 -8 1.45 0.47
 -5 5 -8 0.89 0.36
 5 5 8 1.68 0.5
 5 5 9 1.2 0.35
 -5 5 -9 0.83 0.36
 -5 5 -9 0.56 0.22
 -5 -5 -9 0.91 0.35
 5 5 9 0.85 0.33
 -5 -6 13 0.39 0.24
 5 6 -13 0.48 0.33
 5 -6 -13 0.51 0.25
 -5 -6 12 0.73 0.35
 -5 -6 12 0.91 0.38
 -5 6 12 0.16 0.15
 5 6 -12 0.23 0.25
 5 6 -12 0.64 0.42
 5 6 -12 0.98 0.4
 5 -6 -12 0.59 0.31
 5 -6 -12 0.26 0.18
 5 -6 -12 0.66 0.27
 -5 -6 12 0.28 0.17
 -5 -6 11 1.39 0.43
 -5 -6 11 1.87 0.55
 -5 -6 11 1.54 0.48
 5 6 -11 1.83 0.52
 5 6 -11 0.8 0.27
 5 6 -11 1.9 0.59
 -5 6 11 1.28 0.43
 5 -6 -11 1.01 0.42
 5 -6 -11 1.43 0.42
 -5 -6 11 0.95 0.34
 -5 -6 10 0.44 0.39
 -5 -6 10 1.27 0.48
 -5 6 10 0.69 0.48
 5 6 -10 0.37 0.26
 5 6 -10 0.35 0.28
 -5 6 10 0.63 0.35
 5 -6 -10 1.28 0.55
 5 -6 -10 0.04 0.27
 -5 -6 10 0.36 0.32
 -5 -6 9 114.65 4.79
 -5 6 9 120.62 5.19
 5 6 -9 112.07 4.66
 5 -6 -9 122.79 6.8
 5 6 -9 121.6 4.92
 -5 6 9 117.21 4.87
 5 -6 -9 127.65 5.41
 -5 -6 8 30.32 2.28
 5 6 -8 32.91 2.25
 -5 6 8 32.07 2.58
 5 6 -8 31.82 2.3
 -5 -6 8 31.68 2.52
 5 -6 -8 34.68 3.72
 5 6 -8 30.06 2.28
 -5 6 8 33.2 2.4
 5 6 -8 32.14 2.34
 -5 -6 8 31.72 2.31
 5 6 -7 182.71 6.44
 -5 6 7 184.12 7.16
 -5 -6 7 175.79 6.62
 5 -6 -7 182.49 9.61
 -5 -6 7 185.41 7.07
 5 -6 -7 184.15 9.43
 -5 6 7 186.89 6.75
 5 6 -7 185.36 6.63
 -5 -6 7 194.63 7.1
 5 6 -7 187.13 6.78
 5 6 -7 169.75 7.22
 -5 -6 7 178.22 6.58
 -5 -6 7 198 7.25
 5 6 -6 0.09 0.3
 -5 6 6 1.71 0.79
 -5 -6 6 0.14 0.31
 5 -6 -6 0.97 0.84
 -5 -6 6 0.36 0.46
 5 -6 -6 -0.11 0.61
 5 6 -6 0.28 0.39
 -5 -6 6 0 0.36
 5 6 -6 0.65 0.37
 5 6 -6 0.28 0.48
 -5 -6 6 0.59 0.53
 -5 -6 6 0.3 0.3
 -5 6 5 15.41 2.5
 5 -6 -5 20.48 2.89
 -5 6 5 18.07 1.91
 5 6 -5 17.59 1.75
 -5 6 5 16.43 1.91
 -5 -6 5 20.91 1.98
 -5 -6 5 15.77 1.89
 5 -6 -5 18.95 2.67
 -5 -6 5 17.32 1.96
 5 6 -5 17.99 1.82
 5 -6 -5 16.34 2.46
 5 6 -5 21.41 2.67
 -5 -6 5 19.61 1.97
 5 6 -5 17.4 1.93
 5 6 -5 15.63 1.87
 -5 -6 5 16.81 1.81
 -5 6 4 15.86 2.31
 5 -6 -4 14.97 2.64
 -5 -6 4 15.32 1.71
 -5 6 4 13.59 1.66
 -5 6 4 14.66 1.77
 -5 6 4 15.52 1.65
 5 -6 -4 15.6 2.28
 -5 -6 4 11.72 1.56
 -5 -6 4 15.23 1.94
 -5 -6 4 13.02 1.89
 5 6 -4 12.63 2.08
 -5 -6 4 13.93 1.66
 5 6 -4 16.71 1.94
 5 6 -4 12.3 1.59
 5 6 -4 16.43 1.83
 -5 -6 4 14.54 1.72
 -5 6 3 845.72 22.52
 5 -6 -3 888.49 24.88
 -5 -6 3 834.32 20.51
 -5 6 3 822.09 20.41
 -5 6 3 873.75 20.45
 -5 6 3 829.67 19.82
 -5 -6 3 820.64 22.05
 5 -6 -3 849.03 22.64
 -5 -6 3 781.97 19.84
 -5 -6 3 770.13 20.74
 -5 -6 3 791.97 20.14
 5 6 -3 715.8 22.62
 5 6 -3 837.58 20.34
 -5 -6 3 805.13 20.27
 5 6 -3 690.74 20.43
 5 6 -3 845.88 20.89
 -5 -6 3 797.18 19.99
 5 -6 -2 147.9 7.87
 -5 -6 2 147.32 6.08
 -5 6 2 154.44 6.1
 -5 6 2 138.35 5.91
 -5 6 2 134.81 5.84
 -5 6 2 137.07 5.45
 -5 6 2 146.63 5.85
 -5 -6 2 138.55 7.01
 -5 -6 2 135.66 5.84
 5 6 -2 125.4 7.19
 5 6 -2 149.44 6.14
 -5 -6 2 140.1 5.89
 5 6 -2 137.52 6.24
 5 6 -2 134.2 6.15
 -5 -6 2 137.57 5.83
 5 -6 -1 35.81 3.41
 -5 -6 1 30.86 2.59
 -5 6 1 29.01 2.43
 -5 6 1 32.41 2.66
 -5 6 1 29.47 2.26
 -5 6 1 31.42 2.44
 -5 -6 1 31.8 3.27
 -5 -6 1 30.06 2.59
 5 6 -1 35.78 3.52
 5 6 -1 28.17 2.58
 5 6 -1 27.25 2.57
 -5 -6 1 27.14 2.55
 -5 6 1 38.71 3.84
 -5 -6 1 27.85 2.47
 -5 -6 0 121.81 5.68
 -5 -6 0 106.34 5.38
 -5 6 0 118.61 5.26
 -5 6 0 120.94 5.62
 -5 6 0 105.9 4.71
 -5 6 0 115.64 5.04
 -5 -6 0 114.29 6.73
 -5 -6 0 120.59 5.7
 5 6 0 120.14 6.57
 5 6 0 92.25 5.15
 5 6 0 118.18 5.32
 5 6 0 104.98 5.32
 -5 6 0 123.77 7.5
 -5 -6 -1 7.65 1.37
 -5 -6 -1 7.11 1.36
 -5 6 -1 5.17 1.01
 -5 6 -1 8.31 1.5
 -5 6 -1 5.54 1
 -5 6 -1 8.29 1.23
 -5 6 -1 7.88 1.15
 5 6 1 8.71 1.86
 -5 -6 -1 5.37 1.31
 -5 -6 -1 7.76 1.43
 5 6 1 7.42 1.5
 5 6 1 8.21 1.31
 5 6 1 7.59 1.28
 -5 6 -1 6.5 1.73
 -5 -6 -2 17.67 2.17
 -5 -6 -2 15.88 2.12
 -5 6 -2 18.01 1.84
 -5 6 -2 17.16 2.07
 -5 6 -2 18.06 1.75
 -5 6 -2 22.41 2.04
 -5 6 -2 19.15 1.86
 5 6 2 18.71 2.51
 -5 -6 -2 20.85 2.41
 -5 -6 -2 13.87 2.28
 5 6 2 20.87 2.44
 5 6 2 20.53 2.14
 5 6 2 18.98 1.94
 -5 -6 -3 69.55 4.41
 5 6 3 85.49 4.22
 -5 -6 -3 76.93 4.53
 -5 6 -3 79.21 4.09
 -5 6 -3 80.01 3.87
 -5 6 -3 80.89 4.03
 -5 6 -3 82.25 4.1
 5 6 3 77.76 5.05
 -5 6 -3 77.87 4.2
 -5 -6 -3 70.17 4.57
 5 6 3 76.5 4.04
 5 6 4 1.75 0.59
 -5 -6 -4 2.03 0.62
 -5 -6 -4 0.48 0.42
 -5 6 -4 2.11 0.7
 -5 6 -4 1.18 0.41
 -5 6 -4 1.81 0.57
 -5 6 -4 1.77 0.61
 5 6 4 2.1 0.9
 -5 -6 -4 2.54 0.84
 5 6 4 0.75 0.39
 5 6 5 6.51 1.03
 -5 -6 -5 7.82 1.15
 -5 -6 -5 6.21 1.07
 -5 6 -5 8.38 1.25
 -5 6 -5 7.76 1.07
 -5 6 -5 7.12 1.08
 -5 6 -5 8.07 1.19
 -5 -6 -5 8.36 1.32
 5 6 5 7.45 1.09
 5 6 6 -0.19 0.23
 -5 -6 -6 0.2 0.35
 -5 6 -6 -0.05 0.29
 -5 6 -6 -0.2 0.26
 -5 6 -6 -0.06 0.39
 5 6 6 0.14 0.39
 5 6 7 1.79 0.51
 -5 -6 -7 1.93 0.51
 -5 6 -7 2 0.65
 -5 6 -7 2.01 0.51
 5 6 7 1.91 0.57
 5 6 8 2.26 0.5
 -5 -6 -8 1.96 0.43
 -5 6 -8 2.49 0.58
 -5 6 -8 1.48 0.38
 5 6 8 1.83 0.41
 -5 -6 -9 53.68 2.18
 -5 6 -9 52.34 2.35
 5 6 9 54.06 2.14
 5 6 9 56.78 2.18
 -5 -7 12 1.46 0.42
 -5 -7 12 1.91 0.47
 5 7 -12 0.43 0.23
 5 7 -12 0.9 0.31
 -5 7 12 0.82 0.2
 5 -7 -12 1.03 0.35
 5 -7 -12 1.13 0.32
 -5 -7 12 0.99 0.31
 -5 -7 11 5.71 0.79
 -5 -7 11 6.07 0.85
 -5 -7 11 5.91 0.87
 -5 7 11 4.77 0.66
 5 7 -11 5.4 0.75
 5 7 -11 5.29 1.05
 5 7 -11 6.21 0.96
 5 -7 -11 4.77 0.74
 5 -7 -11 6.87 0.79
 -5 -7 11 4.88 0.76
 -5 -7 10 7.45 0.99
 -5 7 10 6.47 0.85
 5 7 -10 7.56 0.95
 5 7 -10 8.39 1.37
 5 7 -10 7.82 1.07
 5 -7 -10 7.86 1.05
 5 -7 -10 7.55 0.96
 -5 -7 9 -0.01 0.33
 -5 7 9 0.18 0.3
 -5 7 9 0.03 0.24
 5 7 -9 0.1 0.22
 5 7 -9 -0.3 0.31
 5 -7 -9 -0.48 0.49
 5 7 -9 -0.6 0.45
 -5 -7 8 101.84 4.48
 5 7 -8 102.59 4.33
 -5 7 8 108.9 4.55
 -5 7 8 108.46 4.7
 5 7 -8 101.44 4.35
 -5 -7 8 108.22 4.94
 5 -7 -8 116.86 6.77
 5 7 -8 107.03 4.6
 5 7 -8 103.54 4.6
 -5 -7 8 102.38 4.37
 5 7 -7 113.75 4.8
 -5 7 7 121.25 5.17
 -5 -7 7 119.37 5.14
 5 7 -7 114.87 4.74
 -5 -7 7 116.46 5.38
 5 -7 -7 125.6 7.42
 5 7 -7 123.03 5.04
 -5 -7 7 114.42 5.03
 5 7 -7 116.57 5.18
 5 7 -7 101.52 5.19
 -5 -7 7 108.78 4.79
 -5 -7 7 122.74 5.54
 5 7 -6 82.91 4.06
 -5 7 6 75.93 3.86
 -5 7 6 88.62 4.39
 -5 -7 6 82.54 4.24
 -5 -7 6 83.25 4.56
 5 -7 -6 76.54 5.77
 5 7 -6 83.25 4.15
 -5 -7 6 78.87 4.14
 5 7 -6 84.64 4.47
 5 7 -6 72.9 4.14
 -5 -7 6 74.9 3.99
 -5 -7 6 80.75 4.43
 -5 7 5 46.76 2.96
 5 7 -5 47.23 3.06
 -5 7 5 46.08 2.92
 -5 7 5 49.17 3.17
 -5 -7 5 50.15 3.27
 5 -7 -5 45.12 4.34
 -5 -7 5 47.6 3.45
 5 -7 -5 45.38 4.22
 5 7 -5 49.8 3.2
 -5 -7 5 40.52 2.91
 5 7 -5 45.99 3.34
 5 7 -5 50.16 3.18
 -5 -7 5 44.23 3.05
 -5 7 4 50.53 3.19
 -5 7 4 52.3 3.15
 -5 7 4 51.31 3.15
 -5 7 4 49.88 3.19
 5 -7 -4 55.77 4.52
 -5 -7 4 41.31 3.3
 5 -7 -4 44.03 3.99
 5 7 -4 39.98 3.77
 -5 -7 4 48.33 3.22
 5 7 -4 42.62 3.27
 -5 7 3 44.86 3.03
 -5 7 3 43.86 2.95
 -5 7 3 41.86 2.88
 -5 -7 3 43.76 3.75
 5 -7 -3 46.42 4.01
 -5 -7 3 41.49 2.94
 5 7 -3 42.13 3.82
 -5 -7 3 44.02 3.14
 5 7 -3 39.18 3.08
 5 7 -3 45.33 3.32
 -5 -7 3 42.97 2.95
 5 -7 -2 101.24 6.63
 -5 -7 2 97.9 4.94
 -5 7 2 95.66 4.64
 -5 7 2 95.66 4.7
 -5 7 2 99.24 4.56
 -5 -7 2 100.6 6.08
 -5 -7 2 95.11 4.84
 5 7 -2 101.9 6
 5 7 -2 98.5 5.08
 5 7 -2 103.91 5.08
 5 7 -2 79.51 4.69
 -5 -7 2 102.06 4.95
 -5 -7 1 393.07 12.31
 -5 7 1 419.3 11.9
 -5 7 1 409.5 11.91
 -5 7 1 400.02 11.48
 -5 7 1 410.38 11.66
 -5 -7 1 398.18 14.41
 -5 -7 1 416.54 12.68
 5 7 -1 423.45 13.86
 5 7 -1 415.72 12.12
 5 7 -1 392.29 12.31
 -5 -7 1 416.56 12.57
 -5 -7 0 71.03 4.41
 -5 -7 0 63.73 4.1
 -5 7 0 74.01 3.97
 -5 7 0 72.56 4.09
 -5 7 0 70.7 3.74
 -5 7 0 72.38 3.82
 -5 7 0 68.91 3.68
 5 7 0 67.37 5.01
 -5 -7 0 73.93 4.55
 5 7 0 79.65 4.92
 5 7 0 71.43 4.29
 5 7 0 75.63 3.97
 5 7 0 71 4.11
 -5 -7 -1 41.8 3.48
 -5 -7 -1 39.86 3.27
 -5 7 -1 55.55 3.34
 -5 7 -1 56.44 3.62
 -5 7 -1 48.34 3.03
 -5 7 -1 50.07 3.11
 -5 7 -1 54.95 3.2
 5 7 1 52.29 4.25
 -5 -7 -1 49.54 3.82
 5 7 1 47.32 3.67
 5 7 1 54.52 3.59
 5 7 1 51.45 3.15
 5 7 1 54.73 3.39
 5 7 1 52.16 3.37
 5 7 2 10.68 1.47
 -5 -7 -2 7.84 1.46
 -5 -7 -2 8.32 1.49
 -5 7 -2 7.25 1.14
 -5 7 -2 8.92 1.22
 -5 7 -2 8.36 1.19
 -5 7 -2 10.97 1.4
 5 7 2 7.43 1.49
 -5 7 -2 6.48 1.16
 -5 -7 -2 7.29 1.46
 5 7 2 9.17 1.37
 5 7 2 7.99 1.18
 5 7 2 7.65 1.19
 5 7 2 8.88 1.33
 -5 -7 -3 55.34 3.71
 5 7 3 57.99 3.33
 -5 -7 -3 52.19 3.52
 -5 7 -3 61.45 3.44
 -5 7 -3 59.2 3.21
 -5 7 -3 56.38 3.24
 -5 7 -3 60.5 3.39
 5 7 3 58.38 4.19
 -5 7 -3 52.18 3.35
 -5 -7 -3 54.96 3.86
 5 7 3 58.59 3.4
 5 7 3 57.8 3.21
 5 7 3 58.9 3.4
 5 7 4 0.59 0.46
 -5 -7 -4 0.75 0.51
 -5 -7 -4 0.34 0.36
 -5 7 -4 0.2 0.25
 -5 7 -4 0.38 0.25
 -5 7 -4 0.01 0.29
 -5 7 -4 0.67 0.5
 -5 7 -4 0.32 0.39
 -5 -7 -4 0.38 0.48
 5 7 4 0.8 0.45
 5 7 4 0.17 0.21
 5 7 4 0.11 0.28
 5 7 5 11.29 1.31
 -5 -7 -5 9.69 1.3
 -5 7 -5 11.53 1.4
 -5 7 -5 10.86 1.24
 -5 7 -5 11.09 1.31
 -5 -7 -5 12.7 1.34
 -5 -7 -5 10.09 1.29
 5 7 5 11.78 1.34
 5 7 5 10.51 1.14
 5 7 5 11.83 1.38
 -5 -7 -5 11.07 1.3
 5 7 6 0.12 0.18
 -5 -7 -6 0.57 0.45
 -5 7 -6 0.45 0.35
 -5 7 -6 0.21 0.23
 -5 7 -6 0.47 0.37
 -5 -7 -6 0.34 0.21
 5 7 6 0.12 0.23
 5 7 6 0.37 0.37
 5 7 7 1.24 0.45
 -5 -7 -7 0.62 0.27
 -5 7 -7 0.58 0.37
 -5 7 -7 0.6 0.27
 5 7 7 1.23 0.42
 5 7 7 0.98 0.37
 5 7 7 0.62 0.27
 5 7 8 0.85 0.2
 -5 -7 -8 1.04 0.31
 -5 7 -8 1.36 0.42
 -5 7 -8 0.86 0.23
 5 7 8 1.06 0.29
 5 7 8 0.69 0.22
 -5 -8 11 13.74 1.14
 -5 -8 11 15.15 1.25
 -5 8 11 13.25 0.93
 5 8 -11 12.94 1.34
 5 8 -11 13.54 1.1
 -5 8 11 14.39 1.03
 5 -8 -11 14.45 1.08
 5 -8 -11 13.68 1.1
 -5 -8 11 15.35 1.27
 5 -8 -11 12.63 0.99
 -5 -8 10 2.48 0.55
 -5 8 10 1.91 0.41
 5 8 -10 2.06 0.48
 5 8 -10 3.85 0.88
 5 -8 -10 2.57 0.56
 -5 -8 10 2.11 0.52
 -5 -8 9 0.5 0.24
 -5 8 9 0.52 0.27
 5 8 -9 0.64 0.34
 5 8 -9 1.47 0.62
 5 -8 -9 0.47 0.31
 5 8 -9 0.24 0.27
 -5 -8 8 0.19 0.28
 -5 8 8 1.09 0.44
 5 8 -8 0.59 0.34
 -5 -8 8 -0.1 0.31
 5 8 -8 0.42 0.36
 5 -8 -8 0.2 0.39
 5 8 -8 0.69 0.35
 -5 -8 8 0.1 0.28
 5 8 -7 90.55 4.14
 -5 8 7 87.1 3.95
 -5 8 7 93.02 4.07
 -5 -8 7 91.78 4.41
 5 8 -7 83.76 3.87
 -5 -8 7 96.66 4.8
 5 8 -7 90.73 4.12
 -5 -8 7 88.51 4.13
 5 8 -7 88.96 4.44
 -5 -8 7 83.64 4.04
 -5 -8 7 86.34 4.51
 5 8 -6 147.58 5.81
 -5 8 6 141.57 5.42
 -5 8 6 152.74 5.62
 -5 -8 6 150.97 6.08
 5 8 -6 141.59 5.39
 -5 -8 6 141.26 6.32
 5 -8 -6 152.38 7.83
 5 8 -6 144.65 5.64
 -5 -8 6 142.01 5.72
 5 8 -6 142.24 6.1
 -5 -8 6 145.93 5.89
 5 8 -5 440.62 12.18
 -5 8 5 399.89 11.2
 -5 8 5 437.86 11.43
 -5 -8 5 404.68 12.07
 5 8 -5 396.94 11.12
 -5 -8 5 371.11 12.29
 5 -8 -5 384.14 14.09
 5 8 -5 405.04 11.63
 -5 -8 5 403.9 11.8
 5 8 -5 335.75 11.66
 -5 -8 5 429.98 12.33
 -5 8 4 50.18 2.98
 5 8 -4 56.14 3.54
 -5 8 4 49.33 2.98
 -5 8 4 50.08 3.35
 -5 -8 4 44.88 3.17
 -5 -8 4 41.21 3.22
 5 -8 -4 37.82 3.7
 5 8 -4 48.44 3.17
 -5 -8 4 52.57 3.35
 5 8 -4 47.1 3.32
 -5 -8 3 0.4 0.31
 -5 8 3 1.67 0.56
 -5 8 3 0.67 0.38
 -5 8 3 0.86 0.34
 5 8 -3 0.15 0.34
 -5 -8 3 0.35 0.4
 -5 8 2 59.46 3.42
 -5 8 2 63.69 3.64
 -5 8 2 60.72 3.54
 -5 -8 2 62.53 3.85
 5 8 -2 64.52 3.73
 -5 -8 2 64.77 4.03
 5 8 -2 61.11 3.85
 -5 -8 2 64.07 3.91
 -5 8 1 82.05 4.15
 -5 8 1 76.76 4.13
 -5 8 1 86.01 4.27
 -5 8 1 92.57 4.36
 5 8 -1 75.14 5.31
 -5 -8 1 91.17 4.95
 5 8 -1 81.6 4.61
 5 8 -1 86.85 4.26
 5 8 -1 87.99 4.56
 -5 -8 1 89.65 4.89
 -5 -8 0 -0.25 0.55
 -5 -8 0 0.33 0.49
 -5 8 0 0.6 0.35
 -5 8 0 -0.44 0.47
 -5 8 0 0 0.35
 -5 8 0 0.27 0.32
 5 8 0 0.51 0.4
 5 8 0 -0.45 0.84
 -5 -8 0 0.47 0.51
 5 8 0 0.42 0.54
 5 8 0 1.18 0.48
 5 8 0 0.33 0.35
 -5 -8 -1 135.18 6.62
 -5 -8 -1 167.44 6.74
 -5 8 -1 170.59 6.23
 -5 8 -1 170.35 6.31
 -5 8 -1 166.18 6.09
 -5 8 -1 164.99 6.21
 5 8 1 171.03 7.89
 -5 8 -1 177.28 6.43
 -5 -8 -1 132.08 6.73
 5 8 1 169.98 6.52
 5 8 1 163.28 6
 5 8 1 163.29 6.17
 -5 -8 -2 2.66 0.87
 -5 -8 -2 2.07 0.71
 -5 8 -2 2.72 0.76
 -5 8 -2 2.89 0.64
 -5 8 -2 2.06 0.54
 -5 8 -2 1.66 0.51
 -5 8 -2 2.06 0.64
 -5 -8 -2 2.82 0.87
 5 8 2 3.42 0.83
 5 8 2 2.77 0.68
 5 8 2 2.15 0.62
 5 8 2 3.29 0.78
 -5 -8 -3 5.96 1.1
 -5 -8 -3 8.75 1.22
 -5 8 -3 6.3 0.98
 -5 8 -3 8.97 1.17
 -5 8 -3 9.03 1.16
 -5 8 -3 7.23 1.13
 -5 8 -3 6.89 1.18
 -5 -8 -3 7.9 1.37
 5 8 3 7.25 1.09
 5 8 3 7.25 1.02
 5 8 3 8.27 1.11
 5 8 3 7.56 1.09
 -5 -8 -4 17.09 1.64
 -5 8 -4 17.13 1.59
 -5 8 -4 17.77 1.57
 -5 8 -4 17.15 1.52
 -5 8 -4 15.11 1.51
 -5 8 -4 15.54 1.55
 -5 -8 -4 15.51 1.66
 5 8 4 16.21 1.52
 5 8 4 18.55 1.51
 5 8 4 17.78 1.57
 5 8 4 15.83 1.55
 -5 -8 -4 17.44 1.69
 -5 -8 -5 0.89 0.31
 -5 -8 -5 1.34 0.44
 -5 8 -5 1.19 0.35
 -5 8 -5 1.34 0.41
 -5 8 -5 1.13 0.45
 -5 8 -5 0.71 0.3
 -5 -8 -5 1.44 0.5
 -5 -8 -5 1.27 0.53
 5 8 5 1.06 0.38
 5 8 5 1.36 0.44
 5 8 5 1.31 0.47
 -5 -8 -6 39.02 2.18
 -5 8 -6 41.28 2.29
 -5 8 -6 36.98 1.94
 -5 -8 -6 36.42 2.02
 5 8 6 42.87 2.21
 5 8 6 38 1.98
 5 8 6 39.58 2.21
 -5 -8 -6 37.81 1.97
 -5 -8 -7 0.56 0.31
 -5 8 -7 0.42 0.21
 -5 8 -7 0.03 0.2
 5 8 7 0.62 0.27
 5 8 7 0.48 0.22
 -5 -9 10 6.43 0.81
 -5 9 10 5.28 0.59
 5 9 -10 6.64 0.78
 -5 9 10 5.44 0.64
 5 -9 -10 4.88 0.65
 5 -9 -10 5.44 0.69
 -5 -9 10 4.94 0.77
 -5 -9 9 23.64 1.72
 -5 9 9 21.05 1.41
 5 9 -9 20.74 1.5
 -5 9 9 20.18 1.41
 -5 -9 8 0.47 0.24
 -5 9 8 0.63 0.19
 5 9 -8 1.65 0.5
 5 9 -8 1.16 0.46
 -5 -9 8 1.37 0.46
 5 9 -7 13.6 1.45
 -5 9 7 13.54 1.31
 -5 -9 7 12.37 1.47
 5 9 -7 12.02 1.3
 -5 -9 7 11.2 1.49
 5 9 -7 10.53 1.39
 -5 -9 7 14.68 1.5
 5 9 -6 214.35 7.23
 -5 9 6 202.42 6.51
 -5 -9 6 189.21 7.07
 5 9 -6 200.47 6.62
 -5 -9 6 167.82 7.13
 -5 -9 6 204.24 6.94
 5 9 -6 168.83 6.85
 -5 -9 6 211.41 7.26
 -5 -9 6 206.7 7.07
 5 9 -5 37.95 2.77
 -5 9 5 33.33 2.25
 -5 -9 5 25.16 2.3
 5 9 -5 34.71 2.37
 -5 -9 5 32.51 2.7
 -5 -9 5 35.35 2.6
 5 9 -5 34.03 2.61
 -5 -9 5 34.09 2.72
 5 9 -4 20.62 2.09
 -5 9 4 19.8 1.76
 -5 -9 4 18.04 1.85
 5 9 -4 19.66 1.81
 -5 -9 4 20.53 2.09
 -5 -9 4 19.25 2.03
 5 9 -4 20.67 1.98
 -5 -9 4 17.83 2.03
 5 9 -3 58.87 3.75
 -5 9 3 65.52 3.44
 -5 -9 3 70.5 3.79
 -5 -9 3 69.55 4.09
 5 9 -3 69.69 3.73
 -5 -9 2 1.32 0.58
 -5 9 2 1.75 0.59
 -5 9 2 2.24 0.71
 -5 9 2 2.71 0.82
 -5 9 2 1.68 0.56
 -5 -9 2 1.85 0.67
 5 9 -2 2.74 0.72
 -5 -9 2 1.57 0.68
 -5 -9 1 4.11 0.95
 -5 9 1 6.42 1.06
 -5 9 1 6.59 1.15
 5 9 -1 5.54 1.06
 -5 9 1 5.37 1.03
 -5 9 1 7.45 1.05
 -5 -9 1 6.07 1.12
 5 9 -1 6.93 1.07
 5 9 -1 5.96 1.06
 -5 9 0 278.17 8.88
 5 9 0 287.94 8.89
 -5 9 0 288.11 8.91
 -5 9 0 266.76 8.24
 -5 -9 0 240.06 9.26
 5 9 0 305.67 9.16
 5 9 0 271.64 8.29
 5 9 0 283.53 8.61
 -5 -9 0 282.58 8.35
 -5 -9 0 244.02 9.21
 -5 -9 -1 202.76 7.64
 -5 9 -1 201.88 7.09
 5 9 1 201.88 6.89
 -5 9 -1 202.57 7.02
 -5 9 -1 202.53 6.73
 -5 -9 -1 202.02 7.79
 5 9 1 204.88 6.95
 5 9 1 202.02 6.54
 5 9 1 188.98 6.56
 -5 -9 -2 82.52 4.18
 -5 -9 -2 73.54 3.53
 -5 9 -2 71.98 3.67
 -5 9 -2 74.91 3.46
 -5 9 -2 79.2 3.83
 5 9 2 69.8 3.46
 -5 9 -2 76.48 3.68
 -5 -9 -2 78.52 4.2
 5 9 2 77.06 3.64
 5 9 2 80.12 3.47
 5 9 2 73.69 3.46
 -5 -9 -3 -0.2 0.34
 -5 -9 -3 -0.16 0.26
 -5 9 -3 -0.15 0.28
 -5 9 -3 0.18 0.44
 -5 9 -3 0.13 0.24
 -5 9 -3 -0.25 0.24
 -5 9 -3 0.65 0.39
 -5 -9 -3 -0.12 0.41
 5 9 3 0.33 0.19
 5 9 3 -0.21 0.37
 -5 -9 -4 6.37 0.9
 -5 -9 -4 4.83 0.74
 -5 9 -4 6.07 0.83
 -5 9 -4 4.91 0.79
 -5 9 -4 5.53 0.77
 -5 9 -4 4.97 0.83
 -5 9 -4 5.6 0.85
 -5 -9 -4 6.51 0.94
 5 9 4 6.04 0.85
 5 9 4 6.49 0.83
 -5 -9 -5 1.16 0.37
 -5 -9 -5 0.93 0.34
 -5 9 -5 0.78 0.31
 -5 9 -5 1 0.34
 -5 -9 -5 1.06 0.37
 -5 -9 -5 0.89 0.32
 5 9 5 1.07 0.34
 5 9 5 1.1 0.3
 -5 -9 -6 0.42 0.29
 -5 9 -6 0.29 0.13
 -5 -9 -6 0.25 0.16
 5 9 6 0.6 0.19
 5 10 -9 56.11 2.41
 -5 10 9 59.01 2.24
 -5 -10 9 54.8 2.55
 5 -10 -9 60.03 2.41
 -5 10 8 31.98 1.69
 5 10 -8 32.04 1.88
 -5 10 8 28.04 1.58
 5 10 -8 27.52 1.91
 -5 -10 8 30.89 1.77
 5 -10 -8 27.92 1.58
 -5 10 7 0.59 0.26
 5 10 -7 1.39 0.49
 -5 10 7 1.49 0.4
 5 10 -7 0.81 0.4
 -5 -10 7 1.14 0.48
 5 10 -6 12.39 1.39
 -5 10 6 12.09 1.18
 -5 -10 6 10.87 1.31
 5 10 -6 13.54 1.38
 -5 10 6 13.19 1.16
 -5 -10 6 14.08 1.45
 5 10 -6 11.94 1.33
 -5 -10 6 11.2 1.35
 -5 10 5 1.07 0.37
 5 10 -5 1.18 0.4
 -5 -10 5 1.06 0.47
 5 10 -5 0.82 0.41
 -5 10 5 1.53 0.39
 5 10 -5 0.52 0.31
 -5 -10 5 1.39 0.53
 -5 -10 5 1.77 0.58
 5 10 -4 137.94 5.74
 -5 10 4 153.36 5.22
 5 10 -4 134.82 5.32
 -5 -10 4 145.81 5.91
 5 10 -4 163.78 5.66
 -5 -10 4 148.61 5.99
 -5 10 3 2.56 0.61
 5 10 -3 2.86 0.77
 5 10 -3 1.96 0.61
 -5 10 3 1.4 0.56
 -5 10 3 1.5 0.46
 5 10 -3 1.92 0.59
 -5 -10 3 2.35 0.74
 -5 -10 3 2.59 0.65
 -5 -10 2 0.79 0.53
 -5 10 2 0.79 0.35
 5 10 -2 1.07 0.42
 5 10 -2 0.71 0.45
 -5 10 2 0.38 0.28
 -5 10 2 0.8 0.29
 -5 -10 2 0.72 0.37
 5 10 -2 1.09 0.39
 -5 -10 2 0.97 0.53
 -5 -10 2 1.08 0.52
 -5 10 1 11.33 1.28
 5 10 -1 11.15 1.38
 -5 10 1 8.94 1.25
 -5 10 1 8.34 1.01
 -5 -10 1 9.77 1.3
 5 10 -1 10.92 1.18
 -5 -10 1 11.01 1.47
 -5 -10 1 12.92 1.32
 -5 -10 1 11.69 1.43
 -5 10 0 20.91 1.71
 5 10 0 24.02 1.87
 -5 10 0 19.58 1.81
 -5 10 0 22.54 1.68
 -5 -10 0 22.22 2.03
 5 10 0 21.64 1.64
 -5 -10 0 21.89 1.99
 5 10 1 87.06 3.72
 -5 10 -1 88.52 4.03
 -5 10 -1 85.27 3.59
 -5 -10 -1 91.38 4.23
 5 10 1 90.79 3.54
 5 10 1 87.42 3.64
 -5 -10 -1 95.58 4.25
 -5 10 -2 79 3.65
 5 10 2 76.58 3.27
 -5 10 -2 77.29 3.34
 -5 -10 -2 79.09 3.67
 5 10 2 77.3 3.31
 5 10 2 74.65 3.19
 -5 -10 -2 77.24 3.59
 -5 10 -3 14.49 1.37
 5 10 3 15.21 1.25
 -5 10 -3 13.94 1.25
 -5 -10 -3 13.5 1.3
 5 10 3 14.54 1.22
 -5 -10 -3 13.87 1.17
 5 10 3 13.74 1.14
 -5 -10 -3 14.37 1.32
 -5 10 -4 20.07 1.51
 5 10 4 18.89 1.31
 -5 -10 -4 18.87 1.35
 -5 -10 -4 19.22 1.42
 5 10 4 20.48 1.37
 5 10 4 20.6 1.25
 -5 -10 -4 20.46 1.44
 -5 -10 -5 1.43 0.35
 -5 10 -5 1.4 0.39
 5 10 5 1.61 0.34
 -5 -10 -5 1.8 0.38
 5 10 5 1.42 0.31
 -5 11 7 1.02 0.27
 5 11 -7 0.37 0.21
 -5 11 7 0.68 0.27
 -5 -11 7 0.36 0.19
 5 -11 -7 0.85 0.26
 -5 11 6 1.89 0.41
 5 11 -6 0.58 0.33
 -5 11 6 1.53 0.32
 5 11 -6 1.25 0.37
 -5 -11 6 1.53 0.39
 5 11 -5 2.14 0.5
 -5 11 5 2.8 0.48
 5 11 -5 2.93 0.61
 -5 -11 5 1.92 0.52
 5 11 -5 3.46 0.59
 -5 -11 5 3.56 0.7
 -5 11 4 7.4 0.85
 5 11 -4 7.77 0.99
 5 11 -4 7.43 0.97
 -5 11 4 7.09 0.83
 5 11 -4 6.21 0.8
 -5 -11 4 6.01 0.92
 -5 -11 4 9.11 1.1
 -5 11 3 1.96 0.42
 5 11 -3 3.2 0.65
 5 11 -3 2.19 0.45
 -5 11 3 3.07 0.58
 5 11 -3 2.64 0.55
 -5 -11 3 2.68 0.66
 -5 -11 3 2.87 0.6
 5 11 -2 26.78 1.83
 -5 11 2 24.13 1.63
 5 11 -2 23.4 1.63
 -5 11 2 25.91 1.81
 -5 11 2 23.81 1.49
 -5 -11 2 24.9 1.78
 -5 -11 2 26.69 2.05
 5 11 -2 24.18 1.58
 -5 -11 2 25.18 1.71
 5 11 -1 24.46 1.69
 -5 11 1 24.5 1.64
 5 11 -1 25.93 1.73
 -5 11 1 21.25 1.69
 -5 11 1 23.24 1.49
 -5 -11 1 25.12 1.79
 -5 -11 1 24.66 1.9
 5 11 -1 24.4 1.54
 -5 -11 1 22.18 1.52
 -5 -11 1 23.1 1.71
 5 11 0 15.06 1.24
 5 11 0 13.47 1.18
 -5 11 0 11.43 1.23
 -5 11 0 13.17 1.11
 -5 -11 0 12.68 1.23
 -5 -11 0 14.88 1.36
 -5 -11 0 14.55 1.3
 -5 -11 -1 0.96 0.35
 5 11 1 -0.36 0.31
 5 11 1 0.35 0.19
 -5 11 -1 -0.32 0.29
 -5 11 -1 0.41 0.29
 -5 -11 -1 0.09 0.18
 -5 -11 -1 0.44 0.28
 -5 -11 -1 0.01 0.17
 -5 11 -2 5.47 0.78
 5 11 2 5.66 0.68
 -5 -11 -2 5.9 0.75
 -5 -11 -2 4.76 0.67
 -5 -11 -2 6.04 0.72
 -5 -11 -2 6.82 0.81
 5 11 3 57.97 2.27
 -5 -11 -3 59.94 2.4
 -5 -11 -3 56.17 2.37
 -5 -11 -3 60.43 2.43
 5 12 -4 0.65 0.24
 -5 12 4 0.51 0.19
 -5 -12 4 0.67 0.24
 5 12 -3 8.55 0.79
 -5 -12 3 10.57 0.98
 -5 -12 3 9.25 0.84
 5 12 -2 7.87 0.75
 -5 12 2 6.72 0.71
 -5 -12 2 7.23 0.81
 -5 -12 2 7.59 0.72
 5 12 -1 12.01 0.92
 -5 12 1 13.61 1.05
 -5 -12 1 12.66 1.04
 5 12 0 2.53 0.41
 -5 12 0 3.06 0.48
 -5 -12 0 2.3 0.42
 -6 0 13 0.2 0.22
 6 0 -13 -0.54 0.32
 6 0 -13 0.37 0.25
 6 0 -13 -0.3 0.24
 -6 0 12 1.92 0.61
 6 0 -12 1.92 0.52
 6 0 -12 2.12 0.45
 6 0 -12 1.89 0.47
 -6 0 11 0.01 0.32
 6 0 -11 0.1 0.29
 6 0 -11 -0.42 0.29
 6 0 -11 -0.06 0.26
 -6 0 11 0.34 0.35
 -6 0 10 40.45 3
 6 0 -10 39.61 2.5
 -6 0 10 34.5 2.74
 6 0 -10 34.32 2.72
 6 0 -10 42.18 2.93
 -6 0 9 0.35 0.5
 6 0 -9 0.37 0.34
 6 0 -9 0.34 0.31
 6 0 -9 0.29 0.34
 -6 0 9 -0.08 0.36
 -6 0 8 203.2 7.63
 6 0 -8 217.64 6.95
 -6 0 8 215.33 8.01
 -6 0 7 -0.43 0.32
 -6 0 7 -0.12 0.51
 6 0 -7 0.34 0.25
 -6 0 7 -0.18 0.26
 -6 0 7 -0.18 0.29
 -6 0 6 13.39 2.07
 -6 0 6 15.11 1.73
 -6 0 6 13.76 1.59
 6 0 -6 12.4 1.82
 -6 0 6 12.63 1.67
 -6 0 5 -0.38 0.6
 -6 0 5 0.45 0.33
 -6 0 5 -0.3 0.43
 6 0 -5 -0.31 0.46
 -6 0 4 1107.82 26.4
 6 0 -4 1116.95 27.62
 -6 0 4 1141.94 26.24
 -6 0 4 1088.67 25.92
 -6 0 4 1089.59 28.26
 -6 0 3 0.24 0.57
 6 0 -3 -0.22 0.59
 6 0 -2 254.08 9.31
 -6 0 2 250.16 9.74
 -6 0 1 -0.12 0.31
 6 0 -1 0.17 0.5
 -6 0 1 -0.04 0.39
 6 0 -1 0.08 0.52
 -6 0 0 54.93 3.32
 6 0 0 51.54 3.71
 6 0 0 53.22 4
 -6 0 0 51.34 4
 -6 0 -1 -0.23 0.44
 -6 0 -1 -0.48 0.58
 6 0 1 -0.27 0.55
 6 0 1 -0.24 0.51
 -6 0 -2 141.73 6.04
 6 0 2 122.47 7.02
 -6 0 -3 0.14 0.27
 -6 0 -4 3.39 0.88
 -6 0 -5 -0.02 0.3
 -6 0 -6 3.49 0.79
 -6 0 -7 -0.05 0.24
 -6 0 -8 24.76 1.63
 -6 -1 13 0.06 0.21
 6 1 -13 0.63 0.31
 -6 1 13 0.18 0.15
 6 -1 -13 0.29 0.19
 6 1 -13 0.97 0.28
 6 -1 -13 0.27 0.19
 -6 1 12 21.04 1.59
 -6 1 12 21.41 1.89
 -6 -1 12 21.32 1.94
 6 1 -12 20.11 1.65
 -6 1 12 17.96 1.32
 6 -1 -12 23.38 1.68
 -6 -1 12 21.48 1.81
 6 1 -12 22.58 1.73
 6 -1 -12 22.86 1.75
 -6 -1 11 13.52 1.43
 -6 1 11 11.36 1.33
 -6 1 11 12.71 1.61
 -6 -1 11 13.33 1.68
 6 1 -11 11.53 1.3
 6 1 -11 14.27 1.44
 6 1 -11 12.11 1.42
 6 -1 -11 13.71 1.51
 6 -1 -11 11.19 1.39
 6 1 -11 11.36 1.47
 -6 -1 11 10.89 1.38
 -6 1 10 11.02 1.53
 -6 -1 10 8.66 1.37
 6 1 -10 9.57 1.19
 6 1 -10 8.09 1.32
 6 -1 -10 8.93 1.35
 6 -1 -10 9.91 1.37
 6 1 -10 9.06 1.34
 -6 1 10 9.04 1.37
 -6 -1 10 8.39 1.31
 -6 1 9 150.48 6.27
 -6 -1 9 152.04 6.32
 6 1 -9 154.09 5.66
 -6 -1 9 165.17 5.89
 6 1 -9 151.59 5.73
 -6 1 9 137.05 6.2
 6 1 -9 141.9 6.22
 6 -1 -9 148.1 6.35
 -6 -1 9 151.68 6.33
 6 -1 -9 158.65 6.17
 6 1 -9 158.9 6.29
 -6 1 8 19.01 1.95
 -6 -1 8 17.83 1.92
 6 1 -8 18.32 1.7
 -6 -1 8 18.63 1.81
 6 1 -8 17.21 1.7
 -6 1 8 15.96 1.92
 -6 -1 8 17.3 1.97
 -6 1 7 5.35 0.97
 -6 -1 7 6.71 1.2
 6 -1 -7 5.22 1.13
 -6 -1 7 5.09 1.05
 6 1 -7 7.51 1.09
 6 1 -7 6.59 1.05
 -6 -1 7 6.89 1.12
 -6 1 7 7.17 1.27
 -6 -1 7 5.8 1.17
 6 -1 -6 51.74 3.7
 6 1 -6 53.19 3.82
 -6 1 6 47.58 3.1
 -6 1 6 52.4 3.17
 -6 -1 6 53.56 3.35
 6 1 -6 52.93 3.05
 -6 -1 6 51.49 3.17
 -6 1 6 47.89 3.42
 -6 -1 6 53.3 3.58
 -6 -1 6 50.78 3.96
 -6 1 6 54.05 4.38
 -6 -1 5 3.18 1.04
 -6 1 5 3.7 1.11
 -6 -1 5 2.27 0.84
 -6 1 5 2.27 0.7
 -6 -1 5 3.19 0.77
 6 1 -5 3.12 0.79
 -6 1 5 4.01 0.86
 -6 -1 5 1.99 0.72
 -6 1 5 3.6 1.02
 6 -1 -5 2.32 0.79
 6 1 -5 1.5 0.52
 -6 -1 4 65.36 3.85
 6 -1 -4 60.59 4.04
 6 1 -4 60.59 4.06
 -6 1 4 63.6 3.54
 -6 -1 4 58.76 3.48
 -6 1 4 63.87 3.59
 -6 -1 4 59.11 3.41
 -6 1 4 64.48 4.55
 -6 -1 4 62.81 4.36
 6 -1 -3 1009.32 24.86
 6 1 -3 945.03 24.61
 6 1 -3 943.68 24.5
 -6 1 3 995.01 25.69
 -6 -1 3 972.3 25.36
 6 -1 -2 587.34 16.56
 6 1 -2 558.98 16.4
 -6 -1 2 592.19 15.56
 6 1 -2 566.02 16.63
 -6 1 2 575.39 17.15
 -6 -1 2 573.77 17.07
 -6 1 1 3.87 1.09
 -6 -1 1 3.66 1.01
 -6 -1 1 3.7 0.9
 6 -1 -1 3.66 0.96
 -6 1 1 0.93 0.55
 6 1 -1 2.75 0.96
 -6 1 1 4.45 0.92
 -6 -1 1 2.97 0.79
 -6 -1 1 4.24 1.03
 6 1 -1 3.27 0.91
 -6 1 0 10.2 1.72
 -6 -1 0 10.1 1.65
 -6 -1 0 10.57 1.36
 -6 1 0 10.22 1.61
 -6 1 0 10.98 1.39
 6 -1 0 11.08 1.65
 -6 -1 0 10.73 1.49
 6 1 0 10.56 1.65
 -6 -1 0 12.42 1.52
 6 1 0 13.87 2.1
 -6 -1 -1 19.57 1.89
 -6 1 -1 17.89 2.3
 -6 -1 -1 20.42 2.13
 -6 1 -1 21.3 1.98
 -6 -1 -1 20.55 1.98
 6 -1 1 17.64 2.1
 6 1 1 19.59 2.39
 6 1 1 18.45 2.57
 -6 1 -1 21.54 2.61
 -6 -1 -1 19.08 2.44
 -6 -1 -2 42.13 2.82
 -6 1 -2 43.38 3.42
 -6 -1 -2 45.68 3.39
 -6 1 -2 46.3 3.02
 6 1 2 33.09 3.58
 6 -1 2 39.43 3.6
 -6 1 -3 95.23 4.94
 -6 1 -3 88.79 4.48
 -6 1 -3 86.09 4.32
 -6 -1 -4 19.47 2.19
 -6 1 -4 25.32 2.34
 -6 1 -4 23.98 2.17
 -6 -1 -5 8.7 1.38
 -6 1 -5 6.45 1.21
 -6 1 -5 5.28 1.04
 -6 -1 -6 9.76 1.3
 -6 1 -6 9.69 1.38
 -6 1 -6 7.7 1.17
 -6 -1 -7 22.57 1.73
 -6 1 -7 20.26 1.76
 -6 1 -7 21.47 1.58
 -6 1 -7 23.39 1.76
 -6 -1 -8 1.87 0.42
 -6 1 -8 1.45 0.33
 -6 1 -8 2.1 0.45
 -6 -2 13 17.75 1.31
 6 2 -13 16.93 1.3
 -6 2 13 16.72 1.08
 6 -2 -13 16.72 1.16
 6 2 -13 16.85 1.17
 6 -2 -13 18.19 1.22
 -6 -2 12 37.28 2.2
 -6 2 12 33.98 2
 6 2 -12 34.72 2.1
 -6 2 12 41.21 2.47
 -6 -2 12 32.14 2.29
 6 2 -12 34.23 2.19
 -6 2 12 32.69 1.82
 6 -2 -12 33.69 1.89
 6 -2 -12 35.85 2.11
 -6 -2 12 30.86 2.17
 6 2 -12 36.17 2.15
 6 -2 -12 35.81 2.13
 -6 -2 11 55.47 3.04
 -6 2 11 48.15 2.89
 -6 2 11 54.02 3.27
 -6 -2 11 60.21 3.54
 6 2 -11 62.34 3.18
 -6 2 11 54.66 2.66
 6 -2 -11 56.53 2.96
 6 -2 -11 58.89 3.21
 6 2 -11 58.73 3.23
 6 -2 -11 56.47 3.13
 -6 -2 11 53.15 3.16
 6 -2 -11 53.65 2.99
 6 2 -11 49.49 3.11
 -6 2 10 6.41 1.07
 -6 2 10 4.99 1.04
 -6 -2 10 7.08 1.25
 6 2 -10 6.85 1
 6 2 -10 6.14 1.14
 6 -2 -10 6.07 1.1
 6 -2 -10 6.54 1.08
 6 2 -10 8.46 1.28
 -6 -2 10 7.5 1.23
 -6 2 9 0.3 0.35
 -6 2 9 0.21 0.32
 -6 -2 9 0.66 0.62
 6 2 -9 -0.04 0.22
 6 2 -9 1.04 0.46
 -6 -2 9 0.36 0.28
 6 2 -9 0.46 0.65
 6 -2 -9 0.1 0.31
 6 -2 -9 0.26 0.29
 6 2 -9 0.72 0.41
 -6 -2 9 0.41 0.34
 -6 2 8 5.67 1.09
 -6 2 8 5.97 1.12
 -6 -2 8 6.56 1.21
 6 -2 -8 5.71 1.3
 6 2 -8 6.02 0.99
 6 2 -8 6.62 1.09
 -6 -2 8 6.74 1.11
 6 -2 -8 5.86 1.03
 -6 -2 8 5.24 1.08
 -6 2 7 108.76 4.94
 -6 -2 7 119.58 5.46
 6 -2 -7 109.54 6.09
 -6 -2 7 105.94 5.04
 6 2 -7 108.87 4.74
 -6 -2 7 116.39 4.98
 6 2 -7 106.95 4.84
 -6 -2 7 125.18 5.6
 -6 2 6 310.01 9.84
 -6 -2 6 333.43 10.34
 6 2 -6 347.19 10.02
 6 2 -6 315.07 9.93
 -6 -2 6 333.39 10.09
 -6 -2 6 370.17 11.2
 -6 -2 6 324.23 11.56
 -6 2 6 358.92 13.08
 -6 -2 5 10.47 1.72
 -6 2 5 13.03 2.08
 -6 -2 5 12.25 1.62
 -6 2 5 11.3 1.56
 6 2 -5 17.58 2.14
 -6 -2 5 12.82 1.64
 6 2 -5 11.26 1.38
 6 2 -5 11.59 1.73
 -6 -2 5 12.11 1.48
 6 -2 -5 9.16 1.47
 -6 2 4 4.22 1.19
 -6 -2 4 4.03 1.2
 6 2 -4 2.56 0.77
 -6 -2 4 3.86 0.99
 -6 2 4 3.37 0.9
 -6 -2 4 5.08 0.96
 6 2 -4 3.61 1.01
 -6 -2 4 3.88 0.89
 6 -2 -4 3.07 0.84
 -6 -2 3 181.21 6.89
 -6 2 3 151.92 6.84
 6 -2 -3 179.05 7.32
 6 2 -3 158.76 7.22
 -6 -2 3 175.67 6.67
 6 2 -3 172.98 7.59
 -6 -2 3 168.6 6.37
 -6 2 3 169.94 7.93
 -6 -2 3 176.11 7.7
 -6 -2 2 59.96 3.6
 -6 2 2 56.99 3.96
 -6 -2 2 60.81 3.62
 -6 2 2 58.41 3.36
 6 -2 -2 62.91 4.02
 6 2 -2 56.82 4.02
 -6 -2 2 59.48 3.54
 6 2 -2 58.79 4.29
 -6 -2 2 56.9 3.35
 -6 2 2 55.05 4.17
 -6 -2 2 57.36 4.11
 -6 -2 1 53.31 3.41
 -6 2 1 60.43 3.91
 -6 2 1 50.04 3.88
 -6 -2 1 71.87 4.02
 -6 2 1 59.29 3.36
 6 -2 -1 58.33 3.92
 6 2 -1 66.18 4.4
 -6 -2 1 62.81 3.63
 6 2 -1 66.63 4.74
 -6 2 1 61.65 4.42
 -6 -2 1 55.01 4.05
 -6 -2 0 62.22 3.64
 -6 2 0 68.95 4.32
 -6 2 0 64.51 4.2
 -6 -2 0 66.6 4
 -6 2 0 63.69 3.49
 -6 -2 0 63.79 3.7
 6 -2 0 64.87 4.12
 6 2 0 64.16 4.49
 6 2 0 66.41 4.98
 -6 2 0 64.97 4.59
 -6 -2 0 63.62 4.4
 -6 2 -1 15.23 2.18
 -6 -2 -1 13.54 1.95
 -6 -2 -1 11.98 1.51
 -6 2 -1 11.68 1.83
 -6 -2 -1 14.58 1.92
 -6 2 -1 14.64 1.57
 -6 2 -1 11.41 1.42
 -6 -2 -1 13.27 1.62
 6 2 1 12.15 2.07
 -6 -2 -2 28.47 2.38
 -6 2 -2 24.84 2.58
 -6 -2 -2 22.7 2.44
 -6 2 -2 25.25 2.1
 -6 2 -2 26.8 2.2
 -6 -2 -2 31.43 2.54
 6 2 2 25.92 3.12
 -6 -2 -3 57.91 3.49
 -6 2 -3 50.74 3.73
 -6 -2 -3 47.2 3.51
 -6 2 -3 57.08 3.28
 -6 2 -3 57 3.35
 -6 -2 -4 3.05 0.8
 -6 2 -4 3.59 0.85
 -6 -2 -4 2.55 0.84
 -6 2 -4 3.21 0.76
 -6 2 -4 2.94 0.74
 -6 -2 -5 52.2 3.29
 -6 2 -5 57.28 3.38
 -6 -2 -5 58.92 3.46
 -6 2 -5 62.59 3.53
 -6 2 -5 57.07 3.37
 -6 2 -6 29.65 2.07
 -6 -2 -6 30.67 2.2
 -6 2 -6 26.92 2.16
 -6 2 -6 27.6 2.03
 -6 2 -6 27.55 2.21
 -6 2 -7 5.11 0.85
 -6 2 -7 4.49 0.81
 -6 -2 -8 -0.08 0.14
 -6 2 -8 0.32 0.24
 -6 2 -8 0.4 0.24
 6 2 8 -0.04 0.16
 6 3 -13 1.63 0.38
 6 -3 -13 2.19 0.39
 -6 -3 13 1.85 0.4
 -6 -3 12 147.49 5.08
 -6 3 12 157.15 4.84
 6 3 -12 154.58 5.22
 -6 -3 12 145.27 5.29
 6 3 -12 153.19 5.24
 -6 3 12 146.84 4.63
 6 -3 -12 152.31 4.87
 6 -3 -12 161.44 5.09
 6 3 -12 169.68 5.21
 6 -3 -12 162.29 4.97
 -6 -3 12 143.96 5.23
 -6 -3 11 0.21 0.22
 -6 3 11 0.48 0.32
 -6 3 11 0.03 0.3
 -6 -3 11 0.56 0.32
 6 3 -11 0.47 0.23
 -6 3 11 0.41 0.25
 6 -3 -11 0.36 0.3
 6 -3 -11 0.4 0.34
 6 3 -11 -0.38 0.33
 6 -3 -11 0.59 0.35
 6 3 -11 0 0.33
 -6 -3 11 -0.19 0.31
 -6 3 10 5.62 1.04
 -6 3 10 3.93 0.86
 -6 -3 10 5.44 0.96
 6 3 -10 6.06 0.93
 -6 3 10 5.29 0.79
 6 3 -10 7.74 1.21
 6 -3 -10 5.31 0.97
 6 3 -10 6.27 1.16
 -6 -3 10 5.74 1.04
 -6 3 9 16.6 1.83
 -6 3 9 18.91 1.91
 -6 -3 9 17.63 1.85
 6 3 -9 16.37 1.6
 -6 -3 9 18.12 1.67
 6 3 -9 17.29 1.72
 6 3 -9 18.27 2.1
 6 -3 -9 16.08 1.78
 -6 -3 9 18.12 1.85
 6 3 -9 20.58 2.01
 -6 3 8 1.18 0.45
 -6 3 8 1.72 0.61
 -6 -3 8 0.74 0.41
 6 -3 -8 2.8 1.11
 6 3 -8 1.69 0.52
 6 3 -8 1.24 0.54
 -6 -3 8 0.55 0.32
 -6 -3 8 1.03 0.55
 -6 3 7 74.4 4.18
 -6 -3 7 83.39 4.34
 6 3 -7 87.84 4.12
 6 3 -7 82.25 4.2
 -6 -3 7 87.39 4.16
 -6 -3 7 91.75 4.65
 -6 3 6 24.15 2.28
 6 -3 -6 24.75 2.77
 -6 -3 6 26.17 2.34
 6 3 -6 25.96 2.16
 6 3 -6 25.42 2.56
 6 3 -6 27.1 2.31
 -6 -3 6 27.03 2.21
 -6 -3 6 32.24 2.66
 6 -3 -5 66.43 5.11
 -6 -3 5 69.19 3.99
 -6 3 5 54.93 3.58
 -6 -3 5 63.24 3.72
 6 3 -5 64.67 3.52
 6 3 -5 60.09 4.17
 -6 -3 5 62.32 3.54
 -6 3 5 68.71 4.97
 -6 -3 5 61.06 4.25
 6 -3 -4 57.39 4.57
 -6 -3 4 66.89 3.92
 -6 3 4 53.32 3.59
 6 3 -4 66.65 4.38
 -6 -3 4 66.4 3.88
 -6 -3 4 65.33 3.71
 -6 -3 4 69.41 3.85
 6 3 -4 66.88 4.52
 -6 -3 4 65.49 3.64
 -6 3 4 75.53 5.13
 -6 -3 4 63.16 4.33
 -6 3 3 7.07 1.51
 -6 -3 3 7.12 1.4
 6 -3 -3 6.72 1.47
 6 3 -3 6.84 1.45
 -6 -3 3 6.07 1.09
 -6 3 3 5.84 1.21
 -6 -3 3 6.67 1.1
 6 3 -3 7.5 1.56
 -6 -3 3 7.98 1.29
 6 3 -3 6.09 1.1
 -6 -3 3 6.19 1.1
 -6 3 2 0.3 0.53
 -6 -3 2 -0.23 0.49
 6 -3 -2 0.32 0.42
 6 3 -2 0.78 0.5
 -6 -3 2 0.23 0.42
 -6 3 2 -0.16 0.46
 -6 -3 2 0.46 0.43
 -6 3 2 0.46 0.24
 -6 3 2 -0.39 0.43
 -6 -3 2 0.31 0.45
 6 3 -2 0.23 0.59
 -6 -3 2 -0.35 0.53
 -6 -3 1 57.32 3.52
 -6 3 1 57.38 3.7
 -6 3 1 61.12 4.2
 -6 -3 1 58.23 3.77
 -6 3 1 60 3.37
 -6 3 1 59.76 3.43
 6 3 -1 63.56 4.5
 -6 -3 1 58.4 3.53
 6 3 -1 58.68 4.72
 -6 -3 1 54.56 3.39
 -6 3 1 60.84 4.48
 -6 -3 1 60.57 4.13
 -6 -3 0 99.2 4.79
 -6 3 0 99.26 5.07
 -6 3 0 91.17 5.28
 -6 -3 0 100.57 5.26
 -6 3 0 96.53 4.52
 -6 -3 0 100.91 4.89
 6 3 0 89.84 6.11
 -6 -3 0 106.43 4.93
 -6 3 0 99.61 5.9
 -6 -3 -1 47.13 3.19
 -6 3 -1 46.99 3.43
 -6 3 -1 53.58 3.62
 -6 -3 -1 36.72 3.11
 -6 3 -1 43.56 2.87
 -6 -3 -1 50.54 3.34
 6 3 1 44.3 4.12
 -6 -3 -1 49.47 3.28
 -6 -3 -2 1.18 0.51
 -6 -3 -2 1.06 0.55
 -6 3 -2 0.62 0.52
 -6 -3 -2 0.83 0.62
 -6 3 -2 0.96 0.44
 -6 -3 -2 0.98 0.33
 -6 -3 -3 10.08 1.47
 -6 3 -3 8.82 1.5
 -6 -3 -3 11.25 1.58
 -6 3 -3 11.39 1.42
 -6 -3 -3 10.49 1.47
 -6 -3 -4 1.22 0.64
 -6 3 -4 0.43 0.35
 -6 -3 -4 0.65 0.39
 -6 3 -4 1.07 0.44
 -6 3 -4 1.31 0.51
 6 3 4 1.29 0.43
 -6 -3 -5 -0.24 0.3
 -6 3 -5 0.21 0.35
 -6 -3 -5 0.3 0.41
 -6 3 -5 0.83 0.48
 -6 3 -5 0.06 0.2
 -6 3 -5 -0.19 0.37
 6 3 5 0.08 0.2
 -6 -3 -6 143.38 5.51
 -6 3 -6 153.96 5.65
 -6 -3 -6 150.49 5.27
 -6 3 -6 157.6 5.4
 -6 3 -6 134.06 4.99
 -6 3 -6 158.5 5.77
 6 3 6 141.62 5.08
 -6 -3 -7 2.2 0.46
 -6 3 -7 2.13 0.48
 -6 -3 -7 2.83 0.55
 -6 3 -7 2.08 0.47
 -6 3 -7 2.15 0.52
 6 3 7 2.33 0.52
 -6 -3 -8 11.11 0.9
 -6 3 -8 11.13 1.02
 6 3 8 9.4 0.79
 6 3 8 11.34 0.94
 -6 -4 12 19.6 1.47
 -6 4 12 19.82 1.29
 6 4 -12 20.86 1.56
 -6 -4 12 21.14 1.54
 6 4 -12 20.34 1.54
 6 -4 -12 22.43 1.46
 6 -4 -12 20.76 1.4
 6 -4 -12 20.32 1.24
 -6 -4 12 19.75 1.53
 -6 -4 11 8.7 1.05
 -6 4 11 10.35 1.13
 -6 4 11 11.82 1.18
 -6 -4 11 8.26 1.11
 6 4 -11 9.91 1.15
 -6 4 11 10.17 1.05
 6 -4 -11 10.99 1.2
 6 -4 -11 11.1 1.18
 6 -4 -11 10.86 1.09
 -6 -4 11 11.09 1.27
 6 4 -11 10.25 1.32
 -6 4 10 73.76 3.68
 -6 4 10 76.04 3.65
 -6 -4 10 74.47 3.76
 6 4 -10 74.91 3.5
 -6 4 10 71.31 3.25
 6 -4 -10 70.52 3.44
 6 4 -10 72.86 3.95
 -6 -4 10 73.2 3.69
 -6 4 9 96.18 4.74
 -6 -4 9 106.05 4.74
 6 4 -9 109.34 4.5
 6 4 -9 114.53 4.94
 -6 -4 9 110.38 4.44
 6 -4 -9 99.99 4.56
 6 4 -9 124.42 5.36
 -6 -4 9 114.18 4.9
 -6 4 8 24.07 2.27
 -6 -4 8 25.27 2.18
 6 -4 -8 25.13 2.91
 6 4 -8 28.94 2.16
 6 4 -8 29.31 2.39
 -6 -4 8 28.57 2.15
 6 4 -8 29.37 2.43
 -6 -4 8 28.19 2.35
 -6 4 7 5.34 0.96
 -6 4 7 5.84 1.15
 6 -4 -7 4.54 1.21
 6 4 -7 7.23 1.09
 6 4 -7 7.65 1.26
 -6 -4 7 5.65 0.98
 -6 -4 7 6.27 1.14
 -6 4 6 24.59 2.24
 -6 -4 6 26.47 2.35
 6 4 -6 29.32 2.26
 6 4 -6 28.59 2.46
 -6 -4 6 24.4 2.1
 -6 -4 5 62.11 3.77
 -6 4 5 58.31 3.63
 6 -4 -5 63.08 4.55
 -6 -4 5 62.82 3.84
 -6 -4 5 64.56 3.77
 6 4 -5 62.66 3.48
 6 4 -5 66.39 4.51
 6 4 -5 67.09 4
 -6 -4 5 62.84 3.56
 -6 -4 4 10.57 1.52
 -6 4 4 10.64 1.49
 -6 -4 4 10.17 1.53
 -6 -4 4 11.53 1.46
 -6 -4 4 11.56 1.51
 6 4 -4 11.35 1.95
 6 4 -4 12.81 1.6
 -6 -4 4 11.18 1.48
 6 -4 -3 24.65 2.89
 -6 -4 3 25.46 2.3
 -6 4 3 26.02 2.42
 -6 4 3 24.77 1.96
 -6 -4 3 28.14 2.6
 -6 -4 3 24.36 2.18
 6 4 -3 24.68 2.9
 -6 -4 3 25.76 2.22
 6 4 -3 29.03 2.58
 -6 -4 3 26.33 2.38
 -6 4 3 24.29 2.85
 -6 4 2 0.19 0.63
 -6 -4 2 0.46 0.31
 6 -4 -2 -0.74 0.58
 -6 -4 2 0.45 0.51
 -6 4 2 0.3 0.41
 -6 4 2 -0.36 0.35
 -6 4 2 0.61 0.48
 -6 -4 2 0.75 0.4
 6 4 -2 -0.35 0.51
 -6 -4 2 0.6 0.56
 6 4 -2 0.7 0.43
 6 4 -2 0.78 0.64
 -6 -4 2 -0.44 0.36
 -6 -4 1 39.97 2.93
 -6 4 1 37.11 2.84
 -6 4 1 40.98 3.3
 -6 -4 1 31.77 2.84
 -6 4 1 37.46 2.57
 -6 4 1 37.38 2.73
 -6 -4 1 39.35 2.86
 6 4 -1 35.68 3.74
 6 4 -1 40.49 2.95
 -6 -4 1 39.01 2.86
 -6 -4 0 200.28 7.5
 -6 4 0 197.32 7.42
 -6 4 0 201.08 8.18
 -6 4 0 196.89 6.88
 -6 4 0 197.94 7.05
 -6 -4 0 204.24 7.54
 6 4 0 191.42 9.28
 -6 -4 0 200.89 7.42
 -6 -4 -1 141.43 6.16
 -6 4 -1 135.66 5.95
 -6 4 -1 135.26 6.2
 -6 -4 -1 126.66 6.02
 -6 4 -1 126.5 5.29
 -6 4 -1 133.32 5.46
 -6 -4 -1 143.47 6.18
 6 4 1 138.5 7.45
 -6 -4 -1 132.35 5.93
 -6 -4 -2 31.34 2.75
 -6 4 -2 31.44 2.69
 -6 -4 -2 32.07 2.66
 -6 4 -2 30.58 2.29
 -6 4 -2 28.05 2.25
 -6 -4 -2 30.06 2.6
 6 4 2 26.74 2.36
 -6 -4 -2 30.92 2.64
 -6 -4 -3 76.04 4.46
 -6 4 -3 91.63 4.8
 -6 -4 -3 88.87 4.38
 -6 4 -3 82.71 3.88
 -6 4 -3 80.86 3.96
 -6 -4 -3 73.6 4.14
 6 4 3 85.89 4.04
 -6 -4 -3 77.81 4.27
 -6 4 -4 14.25 1.81
 -6 -4 -4 14.31 1.55
 -6 4 -4 13.24 1.41
 -6 4 -4 13.28 1.51
 6 4 4 14.93 1.5
 -6 -4 -5 57.45 3.42
 -6 4 -5 52.26 3.45
 -6 -4 -5 59.69 3.06
 -6 4 -5 60.97 3.02
 -6 4 -5 65.72 3.36
 6 4 5 59.94 3.03
 -6 -4 -6 56.83 3
 -6 4 -6 55.6 3.18
 -6 -4 -6 53.08 2.64
 -6 4 -6 50.65 2.58
 -6 4 -6 59.58 3.07
 6 4 6 55.52 2.74
 -6 -4 -7 3.21 0.56
 -6 4 -7 3.57 0.68
 -6 -4 -7 3.49 0.59
 -6 4 -7 2.7 0.56
 6 4 7 3.47 0.54
 6 4 7 3.42 0.58
 -6 4 -8 37.92 1.87
 -6 5 12 0.34 0.2
 6 5 -12 0.16 0.18
 6 5 -12 0.84 0.36
 6 -5 -12 0.31 0.23
 6 -5 -12 0.35 0.23
 -6 -5 12 0.95 0.36
 -6 -5 11 83.43 3.54
 -6 5 11 87.47 3.36
 6 5 -11 87.64 3.63
 6 -5 -11 85.66 3.5
 6 -5 -11 84.55 3.36
 -6 -5 11 86.46 3.7
 -6 5 10 80.37 3.64
 -6 -5 10 83.25 3.85
 6 5 -10 86.79 3.71
 6 -5 -10 84.21 3.71
 6 5 -10 86.23 4.32
 -6 -5 10 80.41 3.8
 -6 5 9 74.74 3.79
 -6 -5 9 72.96 3.67
 6 5 -9 72.13 3.45
 -6 -5 9 72.09 3.34
 -6 -5 9 81.49 3.94
 -6 5 8 75.92 4.06
 -6 -5 8 67.01 3.65
 6 5 -8 74.36 3.61
 6 5 -8 84.25 4.36
 -6 -5 8 74.66 3.61
 6 5 -8 86.85 4.46
 -6 -5 8 87.02 4.27
 -6 5 7 21.48 1.96
 -6 5 7 21.3 2.12
 -6 -5 7 20.63 1.96
 6 -5 -7 20.94 2.73
 6 5 -7 22.21 1.9
 6 5 -7 24.35 2.3
 -6 -5 7 22.4 1.92
 -6 -5 7 22.29 2.13
 -6 5 6 5.59 1.05
 -6 5 6 5.36 1.07
 -6 -5 6 6.04 1.18
 6 -5 -6 7.2 1.55
 6 5 -6 7.7 1.18
 6 5 -6 7.01 1.07
 6 5 -6 6.16 1.15
 -6 -5 6 6.32 1.01
 -6 -5 5 13.34 1.69
 -6 5 5 11.4 1.5
 -6 5 5 11.25 1.55
 -6 -5 5 15.3 1.85
 6 5 -5 13.04 1.55
 -6 -5 5 12.72 1.58
 6 5 -5 15.15 1.67
 6 5 -5 12.6 1.72
 -6 -5 5 12.23 1.51
 -6 -5 4 6.87 1.22
 -6 5 4 8.14 1.3
 -6 -5 4 8.71 1.45
 -6 -5 4 9.25 1.3
 -6 -5 4 7.41 1.19
 6 5 -4 10.2 1.49
 -6 -5 4 7.86 1.25
 -6 -5 3 51.98 3.4
 -6 5 3 48.89 3.31
 -6 5 3 47.04 2.82
 -6 -5 3 44.44 3.35
 -6 -5 3 48.37 3.08
 6 5 -3 47.63 4.23
 -6 -5 3 48.95 3.2
 6 5 -3 46.72 3.42
 6 5 -3 52.33 3.22
 -6 -5 3 48.74 3.36
 -6 -5 2 9.52 1.42
 -6 -5 2 9.56 1.45
 -6 5 2 10.83 1.57
 -6 5 2 9.39 1.24
 -6 5 2 11.21 1.54
 -6 -5 2 8.68 1.32
 6 5 -2 7.88 1.74
 6 5 -2 8.49 1.52
 -6 -5 2 9.95 1.36
 6 5 -2 9.5 1.43
 -6 -5 2 9.83 1.51
 -6 -5 1 2.59 0.78
 -6 -5 1 3.63 0.9
 -6 5 1 5.4 1
 -6 5 1 3.31 0.93
 -6 5 1 3.88 0.8
 -6 5 1 3.28 0.71
 -6 -5 1 4.03 0.96
 6 5 -1 3.99 1.21
 6 5 -1 2.65 0.74
 6 5 -1 3.49 0.96
 -6 -5 1 4.05 0.92
 6 5 -1 3.32 0.94
 -6 -5 0 30.65 2.66
 -6 5 0 28.37 2.4
 -6 5 0 37.42 3.06
 -6 -5 0 32.24 2.71
 -6 5 0 29.2 2.26
 -6 5 0 30.32 2.41
 -6 -5 0 33.62 2.8
 6 5 0 28.66 2.44
 6 5 0 28.82 2.56
 -6 -5 0 29.51 2.57
 -6 -5 -1 31.71 2.78
 -6 5 -1 32.1 2.56
 -6 5 -1 30.12 2.67
 -6 -5 -1 30.66 2.54
 -6 5 -1 30.68 2.29
 -6 5 -1 29.99 2.35
 -6 -5 -1 27.61 2.59
 6 5 1 30.74 2.54
 6 5 1 30.99 2.59
 -6 -5 -1 32.63 2.75
 -6 -5 -2 85.44 4.87
 -6 5 -2 99.46 4.75
 -6 5 -2 102.53 4.79
 -6 -5 -2 99.13 4.57
 -6 5 -2 98.05 4.28
 -6 5 -2 96.14 4.38
 -6 -5 -2 82.32 4.61
 6 5 2 100.19 4.74
 -6 -5 -2 91.29 4.85
 -6 -5 -3 3.55 0.85
 -6 -5 -3 1.41 0.59
 -6 5 -3 3.94 0.93
 -6 -5 -3 2.16 0.6
 -6 5 -3 2.73 0.64
 -6 5 -3 2.14 0.67
 -6 -5 -3 3.35 0.84
 6 5 3 2.79 0.7
 6 5 3 2.15 0.61
 -6 -5 -4 39.07 2.89
 -6 5 -4 44.31 3.03
 -6 -5 -4 37.65 2.34
 -6 5 -4 36.15 2.28
 -6 5 -4 40.79 2.56
 -6 -5 -4 44.02 2.65
 6 5 4 36.5 2.39
 6 5 4 35.04 2.31
 -6 -5 -4 41.1 2.65
 -6 -5 -5 15.04 1.58
 -6 5 -5 16.23 1.78
 -6 -5 -5 17.36 1.41
 -6 5 -5 15.28 1.36
 -6 5 -5 15.68 1.49
 6 5 5 14.2 1.34
 6 5 5 15.56 1.42
 -6 -5 -6 29.08 1.91
 -6 5 -6 22.71 1.93
 -6 -5 -6 27.07 1.63
 -6 5 -6 28.86 1.94
 6 5 6 26.53 1.66
 6 5 6 28.19 1.78
 -6 -5 -7 48.75 2.2
 -6 5 -7 53.9 2.61
 -6 5 -7 44.8 2.28
 6 5 7 46.6 2.06
 6 5 7 51.15 2.09
 6 5 7 52.61 2.27
 -6 6 11 6.18 0.7
 6 6 -11 7.47 1.04
 6 6 -11 6.5 0.85
 6 -6 -11 5.9 0.74
 6 -6 -11 5.94 0.67
 -6 -6 11 7.46 0.94
 -6 6 10 11.6 1.1
 -6 6 10 11.83 1.14
 6 6 -10 12.78 1.25
 6 -6 -10 12.32 1.23
 6 -6 -10 11.48 1.09
 -6 -6 10 13.68 1.4
 -6 6 9 220.87 6.93
 6 6 -9 219.98 6.87
 -6 -6 9 205.83 6.42
 6 -6 -9 224.94 6.9
 -6 -6 9 230.78 7.47
 -6 6 8 4.95 0.88
 6 6 -8 3.51 0.68
 -6 -6 8 3.71 0.72
 -6 -6 8 5.05 0.95
 -6 6 7 0.99 0.44
 -6 -6 7 0.23 0.39
 6 6 -7 -0.24 0.39
 6 6 -7 0.47 0.38
 6 6 -7 0.1 0.42
 -6 -6 7 -0.17 0.35
 -6 -6 7 0.65 0.3
 -6 6 6 0.03 0.26
 -6 6 6 0.22 0.28
 -6 6 6 -0.35 0.36
 6 -6 -6 0.85 0.73
 6 6 -6 0.45 0.35
 6 6 -6 0.41 0.39
 6 6 -6 -0.21 0.54
 -6 -6 6 0.12 0.33
 -6 -6 5 0.64 0.56
 -6 6 5 -0.52 0.41
 -6 6 5 0.52 0.37
 -6 6 5 -0.33 0.41
 -6 -6 5 0.13 0.37
 6 -6 -5 0.51 0.75
 6 6 -5 -0.17 0.4
 -6 -6 5 -0.04 0.29
 6 6 -5 0.13 0.32
 6 6 -5 -0.28 0.5
 -6 -6 5 -0.16 0.55
 -6 -6 4 11.8 1.6
 -6 6 4 11.98 1.52
 -6 6 4 10.95 1.31
 -6 6 4 11.94 1.35
 -6 -6 4 8.73 1.35
 -6 -6 4 10.25 1.34
 -6 -6 4 12.71 1.6
 6 6 -4 10.24 1.57
 6 6 -4 12.67 1.57
 -6 -6 4 11.49 1.52
 -6 -6 3 16.79 1.93
 -6 6 3 15.68 1.74
 -6 6 3 14.93 1.54
 -6 -6 3 15.96 1.83
 -6 -6 3 15.39 1.7
 -6 -6 3 16.48 1.83
 6 6 -3 12.8 1.75
 6 6 -3 17.8 1.8
 6 6 -3 17.65 1.91
 -6 -6 3 15.18 1.81
 -6 -6 3 17.91 1.92
 -6 -6 2 28.47 2.51
 -6 6 2 26.82 2.34
 -6 6 2 26.32 2.07
 -6 -6 2 27.59 2.45
 -6 -6 2 25.17 2.26
 -6 -6 2 27.03 2.34
 6 6 -2 26.06 2.23
 6 6 -2 26.55 2.47
 6 6 -2 23.42 2.29
 -6 -6 2 21.38 2.19
 -6 -6 2 24.81 2.28
 -6 -6 1 10.15 1.48
 -6 -6 1 10.08 1.51
 -6 6 1 14.74 1.78
 -6 6 1 12.46 1.4
 -6 6 1 11.59 1.47
 -6 -6 1 12.68 1.62
 -6 -6 1 11.09 1.55
 6 6 -1 10.87 1.46
 6 6 -1 12.06 1.52
 -6 -6 1 11.05 1.5
 6 6 -1 9.08 1.4
 -6 -6 1 10.88 1.44
 -6 -6 0 13.97 1.84
 -6 6 0 14.12 1.63
 -6 6 0 16.63 1.9
 -6 6 0 14.85 1.56
 -6 6 0 16.77 1.77
 -6 -6 0 15.44 1.91
 -6 -6 0 17.28 1.87
 6 6 0 11.96 1.62
 6 6 0 16.52 1.79
 6 6 0 16.65 1.87
 -6 -6 0 15.51 1.89
 -6 -6 -1 12.86 1.79
 -6 6 -1 17.8 1.82
 -6 6 -1 17.84 1.95
 -6 -6 -1 15.44 1.58
 -6 6 -1 14.64 1.54
 -6 6 -1 14.81 1.6
 -6 -6 -1 12.74 1.77
 6 6 1 14.55 1.7
 6 6 1 17.16 1.72
 6 6 1 15.32 1.72
 -6 -6 -1 13.29 1.77
 -6 -6 -2 4.69 1.09
 -6 -6 -2 6.64 1.33
 -6 6 -2 6.81 1.11
 -6 6 -2 6.11 0.96
 -6 6 -2 5.7 0.97
 -6 6 -2 4.34 0.96
 -6 -6 -2 4.7 1.01
 6 6 2 7.41 1.15
 6 6 2 6.98 1.08
 6 6 2 5.56 0.97
 6 6 2 6.72 1.05
 -6 -6 -3 174.62 6.76
 -6 6 -3 177.69 6.42
 -6 6 -3 167.11 5.78
 -6 6 -3 172.13 6.03
 -6 -6 -3 179.04 6.45
 -6 6 -3 174.92 5.9
 6 6 3 171.29 6.06
 6 6 3 175.76 6.03
 6 6 3 166.65 5.94
 6 6 3 171.02 5.93
 -6 -6 -3 171.07 6.46
 -6 -6 -4 221.93 7.33
 -6 6 -4 224.58 7.36
 -6 6 -4 204.54 6.45
 -6 6 -4 207.49 6.68
 -6 -6 -4 224.01 6.79
 6 6 4 205.78 6.58
 6 6 4 218.62 6.7
 6 6 4 200.4 6.54
 6 6 4 208.59 6.59
 -6 -6 -4 217.13 6.86
 -6 -6 -5 5.42 0.82
 -6 6 -5 6.64 1.01
 -6 6 -5 5.44 0.76
 -6 6 -5 6.23 0.91
 6 6 5 6.26 0.82
 6 6 5 6.44 0.84
 6 6 5 6.16 0.81
 6 6 5 5.26 0.77
 -6 -6 -6 16.24 1.29
 -6 6 -6 16.68 1.51
 -6 6 -6 16.41 1.29
 6 6 6 16.23 1.19
 6 6 6 17.05 1.17
 6 6 6 15.72 1.21
 6 6 6 17.67 1.29
 -6 7 10 3.59 0.56
 6 7 -10 3.31 0.78
 6 7 -10 4.48 0.72
 6 -7 -10 4.04 0.61
 -6 -7 10 3.78 0.69
 -6 7 9 1.08 0.38
 6 7 -9 1.24 0.4
 6 -7 -9 2.02 0.52
 -6 -7 9 1.02 0.34
 -6 -7 9 1.1 0.47
 -6 7 8 44.85 2.43
 -6 7 8 45.48 2.49
 6 7 -8 45.31 2.6
 6 7 -8 44.28 2.47
 -6 -7 8 44.32 2.45
 -6 -7 8 42.63 2.79
 -6 7 7 30.47 2.03
 -6 7 7 32.19 2.18
 6 7 -7 30 2.16
 6 7 -7 31.79 2.23
 -6 -7 7 31.75 2.22
 -6 7 6 6.45 0.91
 -6 7 6 7.31 0.98
 6 7 -6 7.65 1.04
 -6 7 6 8.72 1.15
 6 7 -6 6.92 1.1
 6 7 -6 8.62 1.23
 6 7 -6 7.92 1.2
 -6 -7 6 6.94 1.08
 -6 7 5 1.11 0.42
 -6 7 5 1.55 0.54
 -6 7 5 0.44 0.24
 6 7 -5 1.15 0.54
 6 7 -5 0.89 0.48
 -6 -7 5 1.6 0.49
 6 7 -5 1.74 0.65
 6 7 -5 1.79 0.59
 -6 -7 5 1.34 0.57
 -6 -7 4 2.11 0.78
 -6 7 4 1.39 0.55
 -6 7 4 1.96 0.63
 6 7 -4 2.29 0.66
 -6 7 4 1.76 0.49
 -6 -7 4 2.3 0.68
 6 7 -4 2.1 0.68
 -6 -7 4 1.62 0.65
 6 7 -4 0.71 0.51
 6 7 -4 2.58 0.69
 -6 -7 4 2.22 0.61
 -6 -7 3 7.11 1.1
 -6 -7 3 7.88 1.38
 -6 7 3 7.65 1.16
 -6 7 3 5.9 1
 -6 7 3 5.95 0.97
 -6 -7 3 7.67 1.17
 6 7 -3 6.4 1.14
 -6 -7 3 6.56 1.12
 6 7 -3 6.7 0.97
 -6 -7 3 3.89 0.9
 -6 -7 2 1.42 0.65
 -6 -7 2 2.08 0.78
 -6 7 2 1.47 0.59
 -6 7 2 1.68 0.62
 -6 -7 2 1.73 0.6
 6 7 -2 1.51 0.53
 -6 -7 2 1.51 0.63
 6 7 -2 1.03 0.54
 -6 -7 2 0.46 0.35
 -6 -7 1 64.46 3.97
 -6 7 1 71.21 3.77
 -6 7 1 71.75 3.64
 -6 -7 1 65.89 3.95
 6 7 -1 60.79 3.7
 -6 -7 1 65.79 3.91
 6 7 -1 75.02 3.89
 6 7 -1 72.37 3.99
 -6 -7 1 74.29 3.74
 -6 -7 1 74.16 4.19
 -6 -7 0 30.83 2.64
 -6 7 0 39.98 2.58
 -6 7 0 42.23 2.73
 -6 -7 0 29.71 2.6
 6 7 0 34.79 2.65
 -6 -7 0 26.86 2.37
 6 7 0 39.75 2.62
 6 7 0 40.45 2.77
 -6 -7 0 33.28 2.78
 -6 -7 -1 38.32 2.86
 -6 7 -1 35.67 2.48
 -6 7 -1 38.84 2.5
 -6 7 -1 40.41 2.6
 -6 7 -1 37.85 2.63
 -6 -7 -1 32.58 2.67
 6 7 1 38.1 2.63
 6 7 1 40.84 2.56
 6 7 1 39.64 2.61
 -6 -7 -1 31.14 2.65
 -6 -7 -2 21.64 2.02
 -6 7 -2 19.74 1.76
 -6 7 -2 19.48 1.66
 -6 7 -2 21.83 1.79
 -6 7 -2 18.46 1.73
 -6 -7 -2 20.65 1.9
 6 7 2 20.6 1.77
 6 7 2 21.47 1.73
 6 7 2 19.87 1.71
 -6 -7 -2 19.57 1.94
 -6 -7 -3 249.23 7.81
 -6 7 -3 237.61 7.48
 -6 7 -3 231.46 7.12
 -6 7 -3 238.09 7.25
 -6 7 -3 248.88 7.18
 -6 -7 -3 249.4 7.56
 -6 7 -3 234.94 7.19
 6 7 3 232.45 7.2
 6 7 3 253.63 7.28
 6 7 3 237.56 7.22
 -6 -7 -3 249.66 7.73
 -6 -7 -4 0.11 0.19
 -6 -7 -4 0.37 0.29
 -6 7 -4 1 0.47
 -6 7 -4 0.67 0.33
 -6 7 -4 0.85 0.32
 -6 -7 -4 0.24 0.23
 6 7 4 0.41 0.26
 6 7 4 -0.16 0.25
 6 7 4 -0.02 0.23
 6 7 4 0.05 0.21
 -6 -7 -5 127.56 4.34
 -6 7 -5 135.84 4.75
 -6 7 -5 125.34 4.22
 6 7 5 125.79 4.16
 6 7 5 132.93 4.06
 6 7 5 131.46 4.24
 -6 -7 -6 1.69 0.37
 -6 7 -6 1.69 0.4
 -6 7 -6 2.71 0.46
 6 7 6 1.34 0.29
 6 7 6 2.34 0.4
 -6 8 10 59.35 2.16
 -6 8 9 1.09 0.3
 6 8 -9 1.01 0.4
 6 8 -9 0.41 0.29
 6 -8 -9 1.22 0.32
 -6 -8 9 0.83 0.28
 -6 -8 9 1.15 0.4
 -6 8 8 7.6 0.86
 6 8 -8 7.18 0.94
 6 -8 -8 8.79 0.97
 6 8 -8 8.52 1.03
 -6 -8 8 6.43 0.84
 -6 -8 8 8.75 1.1
 -6 8 7 4.34 0.73
 6 8 -7 3.02 0.6
 6 8 -7 4.47 0.84
 -6 -8 7 2.83 0.63
 -6 8 6 7.43 0.97
 6 8 -6 8.87 1.06
 6 8 -6 7.89 1.03
 6 8 -6 6.95 1.1
 -6 -8 6 7.88 1.17
 -6 8 5 7.62 0.97
 -6 8 5 6.28 0.88
 6 8 -5 8.01 1.09
 6 8 -5 6.03 0.97
 -6 -8 5 6.29 1.08
 6 8 -5 5.74 0.99
 -6 -8 5 5.75 0.98
 -6 8 4 -0.08 0.19
 -6 8 4 0.03 0.22
 6 8 -4 -0.08 0.25
 6 8 -4 0.2 0.34
 6 8 -4 0.07 0.29
 -6 -8 4 0.32 0.45
 -6 8 3 1 0.45
 -6 8 3 0.89 0.44
 6 8 -3 0.84 0.6
 -6 8 3 0.58 0.41
 -6 -8 3 0.5 0.3
 6 8 -3 0.41 0.37
 6 8 -3 -0.33 0.37
 -6 -8 3 0.93 0.63
 -6 -8 3 -0.14 0.37
 -6 -8 2 10.39 1.45
 -6 8 2 13.61 1.5
 -6 -8 2 13.51 1.58
 -6 -8 2 12.31 1.63
 6 8 -2 15.55 1.61
 -6 -8 2 13.69 1.48
 -6 -8 2 11.65 1.51
 -6 -8 1 78.94 4.04
 -6 8 1 80.41 3.81
 -6 -8 1 60.2 3.71
 -6 -8 1 55.57 3.57
 6 8 -1 83.86 3.77
 6 8 -1 84.02 3.98
 -6 -8 1 81.76 3.58
 -6 -8 1 66.3 3.87
 -6 -8 0 56.04 3.26
 -6 8 0 56.23 3.08
 -6 8 0 60.44 3.06
 -6 -8 0 50.58 3.23
 6 8 0 61.27 3.28
 -6 -8 0 48.91 3.05
 6 8 0 56.64 2.97
 6 8 0 58.1 3.11
 -6 -8 0 45.24 3.14
 -6 -8 -1 34.98 2.39
 -6 8 -1 34.99 2.29
 -6 8 -1 34.45 2.27
 -6 -8 -1 33.93 2.43
 -6 -8 -1 35.37 2.29
 6 8 1 34.58 2.29
 6 8 1 33.36 2.12
 6 8 1 33.21 2.19
 -6 -8 -1 34.3 2.51
 -6 -8 -2 9.23 1.13
 -6 8 -2 8.69 1.05
 -6 8 -2 9.58 1.12
 -6 8 -2 9.52 1.1
 -6 8 -2 9.26 1.05
 -6 8 -2 10.52 1.18
 -6 -8 -2 9.24 1.14
 6 8 2 8.2 1
 6 8 2 10.04 1.07
 6 8 2 9.35 1.05
 -6 -8 -2 9.65 1.2
 -6 -8 -3 3.83 0.69
 -6 -8 -3 3.23 0.63
 -6 8 -3 3.44 0.59
 -6 8 -3 3.53 0.67
 -6 8 -3 4.15 0.64
 -6 8 -3 4.19 0.68
 -6 8 -3 2.48 0.49
 -6 -8 -3 3.69 0.65
 6 8 3 3.28 0.61
 6 8 3 4.07 0.61
 6 8 3 3.84 0.63
 -6 -8 -4 50.68 2.33
 -6 8 -4 49.18 2.38
 -6 8 -4 49.31 2.34
 -6 8 -4 47.19 2.21
 -6 -8 -4 50.52 2.22
 6 8 4 48.26 2.22
 6 8 4 50.77 2.11
 6 8 4 51.89 2.29
 -6 -8 -4 48.99 2.25
 -6 -8 -5 46.33 1.99
 -6 8 -5 47.07 2.12
 6 8 5 44.19 1.91
 6 8 5 48.41 1.95
 -6 9 8 8.01 0.77
 -6 9 8 7.92 0.73
 6 9 -8 8.21 0.9
 -6 -9 8 8.62 0.86
 -6 9 7 15 1.16
 -6 9 7 17.23 1.16
 6 9 -7 14.8 1.35
 -6 -9 7 15.63 1.37
 6 9 -6 56.75 2.76
 -6 9 6 54.09 2.45
 6 9 -6 53.58 2.87
 -6 -9 6 48.41 2.78
 6 9 -5 45.01 2.61
 -6 9 5 42.45 2.21
 6 9 -5 46.26 2.32
 -6 -9 5 49.06 2.88
 6 9 -5 45.05 2.66
 -6 -9 5 37.63 2.53
 6 9 -4 23.23 1.89
 -6 9 4 26.87 1.74
 -6 9 4 28.74 1.71
 6 9 -4 27.4 1.79
 -6 -9 4 25.88 2.15
 6 9 -4 28.78 2.07
 -6 -9 4 25.24 2.03
 -6 9 3 -0.05 0.29
 6 9 -3 0.1 0.24
 -6 9 3 0.51 0.35
 -6 -9 3 0.45 0.29
 6 9 -3 0.45 0.27
 6 9 -3 0.3 0.3
 -6 -9 3 0.55 0.4
 -6 -9 3 0.63 0.4
 6 9 -2 11.95 1.32
 -6 -9 2 10.39 1.32
 -6 9 2 12.46 1.16
 6 9 -2 12.88 1.2
 -6 -9 2 11.52 1.42
 6 9 -2 13.14 1.31
 -6 -9 2 14.25 1.32
 -6 -9 2 11.16 1.36
 -6 9 1 13.66 1.42
 -6 -9 1 15.43 1.57
 -6 9 1 13.49 1.21
 -6 -9 1 13.35 1.47
 6 9 -1 13.47 1.27
 -6 -9 1 14.76 1.22
 -6 -9 1 12.21 1.45
 -6 9 0 23.69 1.85
 -6 9 0 25.6 1.71
 -6 -9 0 26.97 2.03
 -6 -9 0 28.36 1.99
 6 9 0 26.59 1.74
 -6 -9 0 25.09 1.99
 -6 -9 -1 12.62 1.17
 -6 9 -1 10.73 1.16
 -6 9 -1 12.75 1.2
 -6 9 -1 15.24 1.27
 -6 -9 -1 12.87 1.26
 -6 -9 -1 12.99 1.19
 6 9 1 13.8 1.17
 6 9 1 14.7 1.25
 -6 -9 -1 15.15 1.42
 -6 -9 -2 7.55 0.83
 -6 9 -2 6.9 0.93
 -6 9 -2 7.54 0.86
 -6 9 -2 8.76 0.93
 -6 -9 -2 9.02 0.96
 6 9 2 8.61 0.83
 6 9 2 8.69 0.89
 -6 -9 -2 8.71 0.98
 -6 -9 -3 0.28 0.18
 -6 -9 -3 0.78 0.28
 -6 9 -3 0.27 0.17
 -6 9 -3 0.07 0.15
 -6 -9 -3 0.38 0.2
 6 9 3 0.89 0.3
 6 9 3 0.51 0.23
 -6 10 6 17.8 1.16
 6 10 -6 22.22 1.46
 -6 -10 6 18.85 1.38
 6 10 -5 87.56 3.46
 -6 10 5 86.98 3.07
 6 10 -5 97.28 3.53
 -6 -10 5 95.69 3.62
 -6 10 4 -0.01 0.15
 6 10 -4 -0.04 0.19
 -6 10 4 -0.08 0.16
 -6 -10 4 -0.08 0.3
 6 10 -4 -0.22 0.2
 -6 -10 4 0.06 0.18
 6 10 -3 25.47 1.72
 -6 10 3 22.6 1.39
 -6 10 3 23.97 1.37
 -6 -10 3 23.32 1.82
 6 10 -3 25.66 1.61
 -6 -10 3 23.74 1.56
 6 10 -2 7.25 0.87
 -6 10 2 6.07 0.69
 -6 -10 2 7.16 0.9
 6 10 -2 5.31 0.68
 -6 -10 2 7.08 0.95
 -6 -10 2 6.52 0.72
 6 10 -1 1.53 0.34
 -6 10 1 1.43 0.36
 -6 -10 1 1.93 0.47
 6 10 -1 1.17 0.33
 -6 -10 1 1.98 0.48
 -6 -10 0 5.75 0.78
 6 10 0 7.41 0.8
 -6 -10 0 6.99 0.83
 -6 10 0 6.2 0.68
 6 10 0 6.65 0.73
 -6 -10 0 6.12 0.75
 6 10 1 14.88 1.07
 -6 -10 -1 17.07 1.2
 -6 10 -1 15.53 1.07
 -6 -10 -1 14.81 1.14
 6 10 2 53.24 2.07
 -6 -10 -2 55.06 2.17
 -7 0 12 5.16 0.67
 7 0 -12 3.5 0.49
 -7 0 11 -0.19 0.2
 -7 0 11 0.3 0.39
 7 0 -11 0.09 0.26
 7 0 -11 0.12 0.2
 7 0 -11 -0.01 0.29
 -7 0 10 117.22 4.55
 7 0 -10 133.45 5
 7 0 -10 132.31 5
 -7 0 9 0.25 0.22
 -7 0 9 0.72 0.49
 7 0 -9 -0.01 0.26
 7 0 -9 0.33 0.37
 -7 0 8 11.94 1.47
 7 0 -8 14.08 1.5
 -7 0 7 -0.16 0.32
 7 0 -7 -0.31 0.34
 -7 0 6 0.07 0.26
 -7 0 6 0.69 0.44
 7 0 -6 -0.32 0.36
 -7 0 5 -0.12 0.42
 -7 0 5 0.13 0.34
 -7 0 4 2.14 0.88
 -7 0 4 2.11 0.69
 -7 0 3 0.23 0.25
 -7 0 3 -0.58 0.62
 -7 0 3 0.04 0.25
 -7 0 2 1.71 0.53
 -7 0 2 0.98 0.67
 -7 0 1 0.61 0.49
 -7 0 0 3.09 0.84
 -7 0 -1 -0.43 0.51
 -7 0 -2 303.86 9.53
 -7 0 -3 0.83 0.43
 -7 0 -4 8.05 1.1
 -7 0 -5 0.36 0.26
 -7 0 -6 23.93 1.5
 -7 0 -6 23.83 1.37
 -7 -1 11 1.33 0.39
 -7 1 11 2.47 0.55
 -7 -1 11 1.69 0.43
 -7 1 11 1.86 0.53
 -7 -1 11 2.28 0.68
 7 1 -11 1.54 0.4
 7 -1 -11 1.85 0.43
 7 1 -11 1.72 0.46
 7 -1 -11 2.12 0.48
 7 -1 -11 1.81 0.5
 7 1 -11 1.71 0.47
 -7 1 10 23.32 1.7
 -7 -1 10 21.93 1.7
 -7 1 10 25.81 1.95
 -7 1 10 26.91 2.08
 -7 -1 10 29.61 2.23
 7 1 -10 26.78 1.76
 7 1 -10 27.55 2.01
 7 -1 -10 26.22 1.96
 7 -1 -10 23.88 1.84
 7 1 -10 25.88 1.95
 -7 1 9 120.73 5.02
 -7 1 9 162.86 5.92
 -7 -1 9 154.87 5.83
 7 1 -9 154.43 5.07
 -7 -1 9 141.84 5.54
 7 1 -9 128.44 5.35
 7 -1 -9 132.19 5.43
 7 -1 -9 150.73 5.48
 7 1 -9 153.15 5.54
 -7 1 8 33.92 2.48
 -7 1 8 40.92 2.72
 -7 -1 8 40.64 2.77
 7 1 -8 42.09 2.39
 7 1 -8 40.03 2.39
 -7 -1 8 40.92 2.86
 7 -1 -8 43.4 2.68
 7 1 -8 44.49 2.74
 -7 1 7 -0.04 0.31
 -7 1 7 0.92 0.51
 -7 -1 7 0.64 0.46
 7 1 -7 0.23 0.21
 7 1 -7 1.45 0.53
 -7 -1 7 -0.5 0.44
 -7 1 6 2.62 0.73
 -7 1 6 2.39 0.62
 -7 -1 6 2.49 0.77
 -7 1 6 2.57 0.69
 -7 -1 6 2.34 0.66
 7 1 -6 2.84 0.67
 7 1 -6 1.72 0.59
 -7 -1 6 1.6 0.52
 -7 1 5 0.09 0.44
 -7 1 5 0.55 0.34
 -7 1 5 0.92 0.41
 -7 -1 5 0.77 0.4
 7 1 -5 1.03 0.37
 -7 -1 5 0.9 0.51
 -7 1 4 1.66 0.79
 -7 1 4 1.41 0.56
 -7 -1 4 1.08 0.47
 -7 -1 4 -0.2 0.23
 -7 -1 3 2.17 0.6
 -7 1 3 1.65 0.79
 -7 -1 3 3.26 1.07
 -7 1 3 1.88 0.42
 -7 -1 3 2.09 0.64
 -7 -1 3 2.66 0.68
 -7 -1 2 15.87 1.67
 -7 1 2 13.47 1.85
 -7 -1 2 13.78 1.78
 -7 1 2 16.1 1.53
 -7 -1 1 24.57 2.08
 -7 1 1 27.45 2.49
 -7 1 1 26.31 2.07
 -7 -1 1 26 2.24
 -7 -1 0 27.89 2.17
 -7 1 0 23.43 1.94
 -7 -1 0 28.14 2.35
 -7 -1 -1 22.3 1.89
 -7 1 -1 19.24 1.78
 -7 -1 -1 21.01 2.08
 -7 1 -2 100.09 4.34
 -7 -1 -2 86.48 4.5
 -7 1 -3 46.9 2.77
 -7 -1 -3 29.87 2.45
 -7 1 -4 92.46 4.04
 -7 -1 -4 95.28 4.22
 -7 1 -5 35.54 2.19
 -7 1 -5 35.41 2.09
 -7 1 -6 52.57 2.34
 -7 -1 -6 54.13 2.33
 -7 -1 -6 54.68 2.23
 -7 -2 11 0.04 0.2
 -7 2 11 0.43 0.33
 -7 2 11 -0.47 0.26
 -7 -2 11 0.08 0.22
 7 2 -11 0.27 0.2
 7 2 -11 -0.11 0.22
 7 -2 -11 0.23 0.23
 7 -2 -11 0.21 0.24
 7 2 -11 -0.19 0.24
 7 -2 -11 0.27 0.22
 7 2 -11 -0.68 0.37
 -7 2 10 14.74 1.46
 -7 2 10 11.56 1.3
 -7 -2 10 14.9 1.5
 7 2 -10 14.75 1.26
 -7 -2 10 13.15 1.34
 7 2 -10 14.81 1.43
 7 -2 -10 14.69 1.41
 7 -2 -10 11.62 1.22
 7 2 -10 12.37 1.33
 -7 2 9 26.92 1.98
 -7 2 9 30.11 2.27
 -7 2 9 31.76 2.29
 -7 -2 9 31.72 2.3
 7 2 -9 30.6 1.95
 -7 -2 9 28.54 2.2
 7 2 -9 30.23 2.29
 7 -2 -9 26.28 2.1
 7 -2 -9 29.4 2.06
 7 2 -9 28.9 2.13
 -7 2 8 22.64 1.94
 -7 2 8 28.15 2.15
 -7 -2 8 22.65 1.97
 7 2 -8 25.31 1.8
 7 2 -8 23.81 1.84
 -7 -2 8 23.76 2.15
 7 2 -8 23.03 2.11
 7 -2 -8 27.8 2.03
 7 2 -8 27.17 2.1
 -7 2 7 3.65 0.83
 -7 2 7 5.38 0.94
 -7 -2 7 3.48 0.83
 7 2 -7 4.67 0.8
 7 2 -7 5.04 0.87
 -7 -2 7 5.05 0.88
 -7 -2 7 3.89 1.04
 -7 2 6 -0.18 0.3
 -7 -2 6 0.15 0.35
 7 2 -6 0.62 0.36
 7 2 -6 0.27 0.22
 -7 -2 6 0.41 0.34
 -7 2 5 0.75 0.44
 -7 -2 5 1.79 0.63
 7 2 -5 1.36 0.49
 -7 -2 4 9.42 1.36
 -7 2 4 9.19 1.42
 -7 -2 4 9.44 1.37
 7 2 -4 8.55 1.12
 -7 -2 4 11.93 1.47
 -7 -2 3 -0.09 0.28
 -7 2 3 -0.08 0.42
 -7 -2 3 -0.4 0.5
 -7 -2 3 0.01 0.37
 -7 -2 2 21.74 2.03
 -7 2 2 21.52 2.31
 -7 2 2 24.79 1.93
 -7 -2 2 27.2 2.28
 -7 -2 1 91.1 4.34
 -7 2 1 81.94 4.59
 -7 2 1 87.97 3.98
 -7 -2 0 94.65 4.43
 -7 -2 0 91.5 4.78
 -7 2 0 96.12 4.21
 -7 2 0 101.61 4.49
 -7 -2 -1 30.05 2.28
 -7 2 -1 25.24 1.89
 -7 -2 -1 22.4 2.22
 -7 2 -1 26.36 2.04
 -7 2 -1 27.6 2.18
 -7 -2 -2 5.05 0.95
 -7 2 -2 3.99 0.74
 -7 -2 -2 2.93 0.88
 -7 2 -2 5.28 0.88
 -7 2 -2 5.38 0.94
 -7 -2 -3 98.05 4.24
 -7 2 -3 97.1 3.95
 -7 -2 -3 91.69 4.37
 -7 2 -3 95.13 4
 -7 2 -3 88.75 4.05
 -7 2 -4 34.51 2.1
 -7 -2 -4 35.5 2.29
 -7 2 -4 34.19 2.12
 -7 2 -4 27.93 1.98
 -7 2 -5 28.86 1.76
 -7 -2 -5 30.69 1.87
 -7 2 -5 24.9 1.65
 -7 2 -5 29.82 1.79
 -7 -2 -6 20.35 1.26
 -7 3 11 34.57 1.82
 7 3 -11 33.43 1.78
 7 3 -11 31.53 1.75
 7 -3 -11 31.01 1.61
 7 -3 -11 35.39 1.85
 7 -3 -11 35.98 1.78
 -7 3 10 28.49 1.94
 -7 3 10 27.58 1.83
 -7 -3 10 29.69 2.06
 7 3 -10 28.19 1.75
 -7 -3 10 25.97 1.91
 7 3 -10 32.79 2.09
 7 -3 -10 28.64 1.86
 7 3 -10 24.81 1.87
 -7 3 9 0.76 0.36
 -7 3 9 0.83 0.43
 -7 -3 9 0.45 0.29
 7 3 -9 0.41 0.29
 7 3 -9 0.44 0.41
 7 -3 -9 0.99 0.42
 7 3 -9 0.34 0.26
 -7 -3 9 0.27 0.32
 -7 3 8 3.74 0.79
 -7 3 8 2.79 0.66
 -7 -3 8 2.65 0.67
 7 3 -8 2.58 0.53
 7 3 -8 4.33 0.78
 -7 -3 8 2.48 0.54
 7 3 -8 3.85 0.91
 7 -3 -8 3.84 0.8
 7 3 -8 5.07 0.88
 -7 -3 8 3.78 0.83
 -7 3 7 13.65 1.51
 -7 3 7 17.07 1.78
 -7 -3 7 15.9 1.66
 7 3 -7 13.19 1.31
 -7 -3 7 13.31 1.39
 7 3 -7 17.55 1.65
 -7 3 6 63.01 3.62
 -7 -3 6 71.78 3.79
 7 3 -6 75.1 3.46
 -7 -3 6 72.38 3.58
 7 3 -6 77.46 3.84
 -7 3 5 7.65 1.19
 -7 -3 5 9.79 1.36
 7 3 -5 8 1.09
 -7 -3 5 10.23 1.29
 7 3 -5 7.39 1.16
 -7 -3 4 5.26 1.05
 -7 3 4 3.8 0.89
 -7 -3 4 3.21 0.84
 7 3 -4 2.45 0.64
 -7 -3 4 3.12 0.83
 -7 -3 3 7.96 1.24
 -7 3 3 7.92 1.3
 -7 -3 3 8.18 1.34
 -7 -3 3 10.21 1.39
 -7 -3 2 0.74 0.37
 -7 3 2 0.25 0.42
 -7 3 2 0.29 0.25
 -7 -3 2 0.37 0.31
 7 3 -2 1.02 0.6
 -7 -3 2 0.75 0.46
 -7 -3 1 30.11 2.42
 -7 3 1 22.91 2.28
 -7 3 1 28.45 2.08
 -7 3 1 27.2 2.18
 7 3 -1 21.63 2.13
 -7 -3 0 34.91 2.59
 -7 3 0 36.26 2.64
 -7 -3 0 29.07 2.55
 -7 3 0 33.03 2.26
 -7 3 0 34.83 2.42
 -7 -3 -1 1.5 0.61
 -7 -3 -1 1.36 0.61
 -7 3 -1 0.88 0.38
 -7 3 -1 0.79 0.45
 -7 -3 -2 0.85 0.47
 -7 -3 -2 0.67 0.33
 -7 3 -2 1.1 0.48
 -7 3 -2 0.73 0.3
 7 3 2 1.31 0.48
 -7 -3 -3 9.05 1.2
 -7 -3 -3 9.66 1.2
 -7 3 -3 8.87 1.05
 -7 3 -3 9.17 1.15
 7 3 3 9.09 1.08
 -7 -3 -4 0.6 0.38
 -7 -3 -4 0.03 0.22
 -7 3 -4 0.1 0.2
 -7 3 -4 0.33 0.26
 -7 -3 -5 112.72 3.76
 -7 -3 -5 118.47 3.78
 -7 3 -5 97.62 3.53
 -7 3 -5 92.36 3.68
 7 3 5 99.58 3.39
 -7 4 11 35.64 1.63
 7 4 -11 37.58 1.82
 7 -4 -11 38.69 1.77
 -7 4 10 8.64 0.97
 -7 -4 10 8.33 1.02
 7 4 -10 7.83 0.86
 7 -4 -10 7.78 0.91
 7 -4 -10 8.94 0.96
 7 -4 -10 7.81 0.82
 7 4 -10 8.42 1.06
 -7 -4 10 8.3 1.02
 -7 4 9 0.18 0.23
 -7 -4 9 0 0.21
 7 4 -9 0.26 0.22
 -7 -4 9 -0.12 0.23
 7 -4 -9 0.52 0.36
 7 4 -9 0.12 0.25
 -7 -4 9 0.72 0.4
 -7 4 8 22.17 1.72
 -7 4 8 21.55 1.85
 -7 -4 8 20.04 1.74
 7 4 -8 20.78 1.58
 -7 -4 8 21.35 1.62
 7 4 -8 22.54 1.85
 -7 -4 8 22.97 2.07
 7 -4 -8 20.06 1.71
 7 4 -8 25.01 2.02
 -7 4 7 50.08 2.86
 -7 4 7 49.48 3.03
 -7 -4 7 47.36 2.85
 7 4 -7 48.39 2.58
 -7 -4 7 47.69 2.67
 7 4 -7 52.06 3.03
 -7 4 6 76.51 3.84
 -7 4 6 71.03 3.82
 -7 -4 6 89.12 4.31
 7 4 -6 84.43 3.68
 -7 -4 6 86.92 3.92
 7 4 -6 90.8 4.31
 -7 4 5 0.38 0.33
 -7 4 5 0.48 0.39
 -7 -4 5 0.84 0.59
 7 4 -5 -0.16 0.28
 7 4 -5 -0.23 0.28
 -7 -4 5 0.02 0.25
 -7 -4 4 86.99 4.31
 -7 4 4 85.1 4.24
 -7 -4 4 88.79 4.55
 7 4 -4 85.63 3.94
 -7 -4 4 93.02 4.35
 7 4 -4 83 4.37
 -7 -4 3 98.93 4.69
 -7 4 3 95.25 4.6
 -7 4 3 96.6 3.99
 -7 -4 3 88.49 4.67
 7 4 -3 96.69 4.47
 -7 -4 3 93.7 4.52
 -7 -4 2 18.37 1.9
 -7 4 2 18.41 1.94
 -7 4 2 15.79 1.49
 -7 -4 2 14.27 1.79
 -7 -4 2 16.12 1.75
 7 4 -2 15.74 1.75
 -7 -4 2 13.71 1.59
 -7 -4 1 14.99 1.74
 -7 4 1 14.45 1.74
 -7 4 1 12.97 1.36
 -7 -4 1 15.02 1.73
 7 4 -1 12.44 1.57
 -7 -4 0 0.03 0.45
 -7 4 0 0.21 0.32
 -7 4 0 -0.02 0.21
 -7 4 0 -0.04 0.22
 -7 -4 0 -0.4 0.48
 7 4 0 -0.29 0.44
 7 4 0 -0.05 0.33
 -7 -4 -1 22.64 2.11
 -7 4 -1 23.17 1.84
 -7 -4 -1 23.54 2.04
 -7 4 -1 23.27 1.77
 -7 4 -1 20.23 1.76
 -7 -4 -1 23.72 2.16
 7 4 1 26.63 2.09
 7 4 1 20.69 1.84
 -7 -4 -2 53.55 2.96
 -7 4 -2 51.06 2.66
 -7 4 -2 51.33 2.79
 7 4 2 52.17 2.84
 -7 -4 -3 11.04 1.32
 -7 -4 -3 12.03 1.21
 -7 4 -3 12.06 1.17
 -7 4 -3 15.81 1.44
 7 4 3 12.32 1.19
 -7 -4 -4 3.66 0.69
 -7 -4 -4 2.29 0.47
 -7 4 -4 2.65 0.55
 -7 4 -4 3.31 0.61
 7 4 4 2.89 0.51
 -7 -4 -5 29.44 1.61
 -7 -4 -5 30.17 1.53
 -7 4 -5 25.41 1.48
 -7 4 -5 28.37 1.73
 7 4 5 31.71 1.62
 7 4 5 27.81 1.44
 -7 5 10 16.57 1.11
 -7 5 10 17.8 1.2
 7 5 -10 16.88 1.24
 7 -5 -10 18.2 1.3
 7 -5 -10 17.46 1.18
 -7 -5 10 19.81 1.54
 -7 5 9 0.34 0.21
 -7 5 9 0.21 0.25
 -7 -5 9 0.73 0.33
 7 5 -9 0.4 0.24
 -7 -5 9 0.35 0.21
 7 -5 -9 0.49 0.29
 7 5 -9 0.18 0.28
 -7 -5 9 0.18 0.28
 -7 5 8 11.09 1.05
 -7 5 8 11.31 1.07
 -7 5 8 10.63 1.16
 -7 -5 8 10.85 1.21
 7 5 -8 9.75 1.04
 -7 -5 8 10.51 1.09
 7 5 -8 9.52 1.23
 -7 5 7 49.08 2.62
 -7 5 7 44.6 2.38
 -7 5 7 52.66 2.84
 -7 -5 7 41.68 2.59
 7 5 -7 45.34 2.46
 7 5 -7 48.42 2.98
 -7 -5 7 46.3 2.57
 7 5 -7 51.92 3.02
 -7 5 6 8.65 1.12
 -7 5 6 8.05 0.98
 -7 5 6 10.59 1.22
 -7 -5 6 11.1 1.33
 7 5 -6 8.5 1.08
 -7 -5 6 10.34 1.24
 7 5 -6 10.18 1.38
 -7 5 5 56.04 3.08
 -7 -5 5 51.56 3.31
 7 5 -5 59.64 3.06
 7 5 -5 59.61 3.02
 7 5 -5 51.84 3.26
 -7 -5 5 59.4 3.25
 -7 -5 4 269.97 8.5
 -7 5 4 255.27 8.02
 7 5 -4 257.03 7.9
 7 5 -4 257.83 8.02
 7 5 -4 240.78 8.19
 -7 -5 4 258.86 8.29
 -7 -5 3 37.37 2.74
 -7 5 3 38.33 2.58
 -7 5 3 36.34 2.24
 -7 -5 3 27.04 2.39
 7 5 -3 30.95 2.39
 7 5 -3 38.38 2.62
 -7 -5 3 30.07 2.35
 -7 -5 2 1.06 0.53
 -7 5 2 2.16 0.64
 -7 5 2 0.44 0.2
 -7 -5 2 1.72 0.62
 -7 -5 2 1.11 0.55
 7 5 -2 1.08 0.61
 7 5 -2 1.74 0.54
 -7 -5 2 1.39 0.53
 -7 -5 1 2.42 0.8
 -7 5 1 2.27 0.65
 -7 5 1 1.65 0.46
 -7 -5 1 2.17 0.65
 -7 -5 1 1.18 0.55
 7 5 -1 1.45 0.53
 7 5 -1 2.33 0.63
 -7 -5 0 -0.03 0.31
 -7 5 0 -0.31 0.32
 -7 5 0 -0.1 0.22
 -7 5 0 -0.17 0.42
 -7 -5 0 0.16 0.26
 -7 -5 0 0.21 0.37
 7 5 0 0.44 0.43
 7 5 0 -0.11 0.3
 -7 -5 -1 34 2.63
 -7 5 -1 38.48 2.28
 -7 5 -1 40.45 2.43
 -7 -5 -1 37.72 2.68
 7 5 1 43.85 2.54
 7 5 1 42.03 2.5
 -7 -5 -2 47.58 2.97
 -7 5 -2 54.71 2.65
 -7 5 -2 54.06 2.77
 7 5 2 56.1 2.75
 7 5 2 54.96 2.73
 -7 -5 -3 15.73 1.47
 -7 5 -3 16.38 1.29
 -7 5 -3 18.35 1.48
 7 5 3 17.94 1.37
 7 5 3 16.73 1.3
 -7 -5 -4 1.73 0.45
 -7 5 -4 2.11 0.43
 -7 5 -4 1.2 0.38
 7 5 4 2.39 0.47
 7 5 4 1.65 0.37
 7 6 -9 121.17 4
 7 -6 -9 121.53 4
 -7 -6 9 118.36 3.71
 -7 6 8 11.31 0.99
 -7 6 8 12.27 1.08
 -7 -6 8 11.72 1.22
 7 6 -8 11.4 1.1
 -7 -6 8 12.75 1.13
 7 -6 -8 13.58 1.12
 -7 6 7 0.93 0.34
 -7 6 7 -0.06 0.21
 -7 6 7 0.46 0.27
 -7 -6 7 0.65 0.38
 7 6 -7 0.66 0.17
 7 6 -7 0.98 0.48
 -7 -6 7 0.92 0.4
 -7 6 6 -0.03 0.27
 -7 6 6 0.32 0.15
 -7 6 6 0.47 0.25
 -7 -6 6 -0.18 0.39
 7 6 -6 0.59 0.35
 7 6 -6 0.52 0.37
 7 6 -6 0.76 0.34
 -7 -6 6 0.03 0.25
 -7 6 5 15.9 1.44
 7 6 -5 16.36 1.54
 7 6 -5 14.8 1.43
 7 6 -5 16.65 1.62
 -7 -6 5 16.98 1.63
 -7 6 4 16.56 1.52
 -7 -6 4 17.8 1.73
 7 6 -4 18.1 1.67
 7 6 -4 15.88 1.59
 7 6 -4 21.77 1.79
 -7 -6 4 15.99 1.64
 -7 -6 3 150.28 6.04
 -7 6 3 154.88 5.46
 -7 6 3 157.87 5.32
 -7 -6 3 155.59 5.75
 -7 -6 3 164.4 5.86
 7 6 -3 142.08 5.56
 7 6 -3 132.09 5.46
 7 6 -3 159.59 5.42
 -7 -6 3 132.34 5.37
 -7 -6 2 100.89 4.84
 -7 6 2 109.66 4.44
 -7 6 2 103.75 4.16
 -7 -6 2 107.38 4.45
 -7 -6 2 105.88 4.71
 7 6 -2 105.63 4.55
 7 6 -2 107.78 4.08
 -7 -6 2 108.1 4.27
 7 6 -2 87.87 4.12
 -7 -6 1 9.15 1.36
 -7 6 1 14.11 1.44
 -7 6 1 13.46 1.31
 -7 -6 1 12.21 1.28
 -7 -6 1 11.93 1.49
 7 6 -1 12.58 1.35
 7 6 -1 12.7 1.16
 7 6 -1 13.47 1.4
 -7 -6 0 2.89 0.75
 -7 6 0 2.19 0.57
 -7 -6 0 3.72 0.66
 -7 -6 0 2.49 0.7
 7 6 0 2.45 0.62
 7 6 0 3.19 0.65
 -7 -6 -1 10.77 1.31
 -7 6 -1 12.07 1.18
 -7 -6 -1 14.72 1.22
 -7 -6 -1 13.09 1.41
 -7 6 -1 11.9 1.18
 7 6 1 12.32 1.18
 7 6 1 12.66 1.22
 7 6 1 14.07 1.31
 -7 -6 -2 0.11 0.22
 -7 6 -2 0.1 0.25
 -7 6 -2 0.24 0.31
 -7 -6 -2 -0.48 0.23
 -7 -6 -2 0.03 0.19
 7 6 2 0.24 0.21
 7 6 2 0.44 0.24
 7 6 2 0.35 0.23
 -7 -6 -3 0.07 0.28
 -7 6 -3 -0.05 0.23
 -7 6 -3 0.06 0.18
 7 6 3 0.11 0.17
 7 6 3 0.2 0.2
 7 6 3 -0.39 0.24
 -7 -6 -4 3.14 0.49
 -7 6 -4 3.87 0.55
 -7 7 8 4.7 0.55
 7 7 -8 5.1 0.69
 7 -7 -8 6.39 0.75
 -7 -7 8 5.64 0.69
 -7 7 7 77.47 2.83
 7 7 -7 77.87 3.17
 7 7 -7 76.07 2.91
 -7 -7 7 86.89 3.39
 -7 7 6 125.27 3.97
 -7 7 6 119.31 3.85
 7 7 -6 114.38 4.23
 7 7 -6 119.52 4.22
 -7 -7 6 124.98 4.54
 -7 7 5 1.86 0.45
 -7 -7 5 1.36 0.45
 7 7 -5 1.54 0.45
 7 7 -5 2.26 0.57
 7 7 -5 3.47 0.6
 -7 -7 5 2.36 0.66
 -7 7 4 40.09 2.17
 7 7 -4 33.06 2.19
 7 7 -4 35.73 2.3
 7 7 -4 40.51 2.12
 -7 -7 4 35.05 2.3
 -7 7 3 161.68 5.23
 -7 7 3 158.67 5.3
 7 7 -3 172.19 5.75
 7 7 -3 161.99 4.94
 -7 -7 3 166.04 5.47
 -7 -7 2 0.6 0.4
 -7 7 2 0.73 0.35
 -7 -7 2 0.48 0.33
 7 7 -2 0.98 0.41
 -7 -7 2 0.81 0.34
 -7 -7 1 62.37 3.33
 7 7 -1 56.06 2.77
 -7 7 1 70.46 3.11
 -7 -7 1 57.26 3.2
 -7 7 1 70.11 2.99
 7 7 -1 67.09 3.05
 -7 -7 0 2.13 0.57
 -7 7 0 1.35 0.44
 -7 7 0 1.68 0.42
 -7 -7 0 1.91 0.49
 7 7 0 1.85 0.47
 7 7 0 2.1 0.46
 -7 -7 -1 17.43 1.47
 -7 7 -1 15.59 1.27
 -7 -7 -1 17.17 1.42
 -7 7 -1 14.46 1.17
 7 7 1 16.8 1.26
 7 7 1 17.4 1.3
 -7 -7 -2 2.79 0.53
 -7 7 -2 2.23 0.46
 7 7 2 2.23 0.44
 7 7 2 2.27 0.44
 7 8 -6 4.9 0.64
 7 8 -6 4.65 0.64
 -7 -8 6 4.67 0.72
 -7 8 5 24.83 1.35
 7 8 -5 25.88 1.56
 7 8 -5 24.76 1.64
 -7 -8 5 23.71 1.63
 -7 8 4 1.08 0.33
 7 8 -4 0.96 0.33
 7 8 -4 0.77 0.33
 -7 -8 4 1.37 0.43
 7 8 -3 0.76 0.31
 -7 8 3 1.49 0.34
 7 8 -3 2.15 0.48
 7 8 -3 1.66 0.45
 -7 -8 3 1.76 0.44
 7 8 -2 38.24 2.02
 -7 -8 2 42.77 2.39
 -7 8 2 39.41 1.92
 7 8 -2 43.73 2.15
 7 8 -2 46.81 2.24
 -7 -8 1 70.78 2.92
 7 8 -1 69.68 2.75
 -7 8 1 63.36 2.85
 -7 -8 1 72.48 3.15
 -7 8 1 68.48 2.67
 7 8 -1 69.05 2.75
 7 8 -1 70.16 2.78
 -7 -8 0 -0.22 0.25
 7 8 0 -0.28 0.18
 -7 8 0 -0.09 0.19
 -7 -8 0 0 0.2
 7 8 0 0.05 0.13
 -7 8 -1 0.33 0.25
 7 8 1 0.03 0.12
 -8 0 9 0.15 0.14
 -8 0 9 0.04 0.18
 8 0 -9 0.02 0.18
 8 0 -9 -0.2 0.22
 -8 0 8 6.38 0.84
 -8 0 8 7.29 0.89
 8 0 -8 6.31 0.86
 8 0 -8 6.47 0.78
 -8 0 7 0.26 0.3
 -8 0 7 -0.19 0.23
 8 0 -7 0.06 0.19
 -8 0 6 9.86 1.28
 -8 0 6 8.88 1
 8 0 -6 8.83 0.87
 -8 0 5 0.55 0.31
 -8 0 5 0.16 0.22
 -8 0 5 0.36 0.26
 8 0 -5 -0.21 0.3
 -8 0 4 339.72 10.49
 -8 0 4 345.5 9.23
 -8 0 4 358.01 9.33
 8 0 -4 357.63 9.2
 -8 0 3 0.34 0.31
 -8 0 3 0.68 0.32
 -8 0 2 28.6 1.89
 -8 0 1 -0.15 0.15
 -8 0 1 -0.06 0.29
 -8 0 0 5.58 0.74
 -8 0 0 6.91 0.88
 -8 0 -1 -0.04 0.16
 -8 0 -1 -0.31 0.3
 -8 0 -2 20.45 1.43
 -8 0 -2 18.95 1.41
 -8 -1 9 34.99 1.82
 -8 1 9 35.55 1.89
 -8 -1 9 41.76 2.09
 8 1 -9 39.91 1.99
 8 -1 -9 36.17 1.87
 8 1 -9 36.05 1.86
 -8 1 8 26.09 1.67
 -8 -1 8 24.07 1.72
 -8 1 8 25.04 1.68
 -8 1 8 26.31 1.65
 -8 -1 8 28 1.77
 8 1 -8 25.93 1.76
 8 -1 -8 21.94 1.58
 8 -1 -8 29.19 1.69
 8 1 -8 26.33 1.66
 -8 1 7 36.02 2.19
 -8 -1 7 35.67 2.35
 -8 1 7 34.86 1.98
 -8 -1 7 34.07 2.05
 8 1 -7 32.85 1.77
 8 -1 -7 37.52 2.03
 8 1 -7 33.89 1.99
 -8 1 6 19.56 1.72
 -8 -1 6 20.55 1.92
 -8 -1 6 18.27 1.48
 8 1 -6 16.75 1.29
 -8 -1 5 100.54 4.78
 -8 -1 5 102.23 3.98
 -8 -1 5 103.96 4.03
 8 1 -5 105.8 3.91
 -8 -1 4 177.82 6.55
 -8 -1 4 173.49 5.63
 -8 -1 4 183.3 5.83
 8 -1 -4 165.87 5.17
 8 1 -4 173.8 5.64
 -8 1 3 46.48 2.94
 -8 -1 3 54.39 2.95
 -8 1 3 47.73 2.35
 -8 -1 3 49.89 2.69
 -8 1 2 41.44 2.5
 -8 1 2 39.08 2.1
 -8 -1 2 44.47 2.52
 -8 1 1 9.24 0.92
 -8 1 1 9.06 0.95
 -8 -1 1 7.67 1.02
 -8 1 0 6.04 0.75
 -8 -1 0 4.95 0.7
 -8 1 0 6.2 0.78
 -8 -1 0 6.17 0.88
 -8 1 -1 26.24 1.64
 -8 -1 -1 25.56 1.67
 -8 1 -1 25.65 1.6
 -8 -1 -1 20.9 1.68
 -8 1 -2 20.32 1.39
 -8 -1 -2 17.53 1.35
 -8 1 -2 17.99 1.27
 -8 -2 9 11.05 1
 8 2 -9 9.71 0.91
 -8 2 8 14.96 1.16
 -8 -2 8 13.45 1.28
 -8 2 8 13.37 1.17
 -8 -2 8 14.14 1.22
 8 2 -8 14.81 1.31
 8 -2 -8 13.27 1.16
 8 2 -8 13.21 1.16
 -8 2 7 45.53 2.36
 -8 -2 7 44.02 2.68
 -8 2 7 37.99 2.17
 -8 -2 7 40.62 2.24
 8 2 -7 39.77 1.85
 8 2 -7 46.19 2.18
 8 2 -7 45.73 2.6
 8 -2 -7 46.1 2.16
 8 2 -7 43.98 2.31
 -8 2 6 47.48 2.61
 -8 -2 6 40.25 2.73
 -8 2 6 39.86 2.26
 -8 -2 6 43.11 2.34
 8 2 -6 41.1 1.93
 8 2 -6 42.93 2.25
 8 -2 -6 47.67 2.24
 -8 2 5 9.2 1.19
 -8 -2 5 5.74 1
 -8 -2 5 5.85 0.84
 -8 -2 5 6.82 0.95
 8 2 -5 6.28 0.73
 8 2 -5 6.17 0.87
 -8 2 4 80.28 3.84
 -8 -2 4 71.8 3.55
 -8 -2 4 76.56 3.44
 8 2 -4 71.22 3.28
 -8 2 3 129.41 5.17
 -8 -2 3 130.53 4.93
 -8 2 2 0.23 0.21
 -8 -2 2 0.65 0.38
 -8 2 1 0.61 0.26
 -8 -2 1 1.62 0.52
 -8 -2 0 0.84 0.35
 -8 2 0 0.65 0.26
 -8 -2 0 0.37 0.34
 -8 -2 -1 16.43 1.31
 -8 2 -1 19.18 1.34
 -8 -2 -1 17.4 1.47
 8 2 1 16.9 1.27
 -8 2 -2 16.02 1.17
 -8 -2 -2 13.1 1.12
 -8 -2 -2 16.49 1.29
 -8 3 8 4.26 0.56
 -8 -3 8 4.22 0.71
 -8 3 8 4.51 0.63
 -8 -3 8 3.46 0.6
 8 -3 -8 4.02 0.59
 8 3 -8 4.47 0.68
 -8 3 7 41.81 2.1
 -8 -3 7 35.35 2.37
 -8 3 7 41.21 2.08
 -8 -3 7 38.62 2.13
 8 3 -7 39.26 1.83
 8 3 -7 44.36 2.18
 8 3 -7 33.89 2.16
 8 -3 -7 37.24 2.08
 8 3 -7 44.46 2.31
 -8 3 6 11.43 1.15
 -8 -3 6 8.48 1.16
 -8 3 6 11.07 1.05
 -8 -3 6 10.04 1.06
 8 3 -6 10.01 0.9
 8 3 -6 10.62 1.1
 8 3 -6 9.01 1.13
 -8 3 5 0.72 0.4
 -8 -3 5 0.4 0.38
 -8 -3 5 -0.11 0.25
 -8 -3 5 -0.2 0.27
 8 3 -5 0.4 0.21
 8 3 -5 0.55 0.39
 -8 3 4 2.81 0.64
 -8 -3 4 1.46 0.45
 8 3 -4 2.23 0.47
 8 3 -4 1.65 0.46
 -8 3 3 4.7 0.82
 -8 -3 3 3.41 0.72
 8 3 -3 3.74 0.62
 8 3 -3 3.59 0.74
 -8 3 2 3.39 0.71
 -8 3 2 2.59 0.48
 -8 -3 2 3.14 0.72
 8 3 -2 2.22 0.46
 -8 -3 1 43.41 2.45
 -8 3 1 38.44 2.11
 -8 3 1 40.84 1.99
 -8 -3 1 32.78 2.26
 8 3 -1 38.95 2.04
 8 3 -1 36.23 2.05
 -8 -3 0 6.72 0.91
 -8 3 0 9.05 0.88
 -8 -3 0 7.35 0.98
 8 3 0 7.9 0.88
 -8 -3 -1 1.93 0.48
 -8 3 -1 2.8 0.49
 -8 -3 -1 2.39 0.5
 8 3 1 2.71 0.48
 -8 3 -2 16.64 1.15
 -8 -3 -2 15.69 1.14
 -8 4 7 9.36 0.85
 -8 -4 7 8.15 1.03
 -8 -4 7 8.92 0.95
 8 4 -7 9.76 0.83
 8 4 -7 9.81 0.98
 8 4 -7 8.98 1
 -8 4 6 -0.11 0.17
 -8 -4 6 -0.49 0.33
 -8 -4 6 -0.14 0.25
 8 4 -6 0.48 0.29
 8 4 -6 -0.16 0.21
 8 -4 -6 0.42 0.26
 8 4 -6 -0.07 0.24
 -8 4 5 35.88 1.99
 -8 -4 5 28.98 1.82
 -8 -4 5 31.84 2
 8 4 -5 32.2 1.74
 8 4 -5 27.03 1.88
 -8 4 4 4.48 0.71
 -8 -4 4 2.83 0.69
 8 4 -4 2.52 0.53
 8 4 -4 2.37 0.48
 -8 4 3 1.47 0.43
 -8 -4 3 2.36 0.65
 8 4 -3 1.85 0.43
 8 4 -3 2.17 0.53
 -8 4 2 17.04 1.41
 -8 4 2 16.6 1.17
 -8 -4 2 14.09 1.36
 8 4 -2 15.96 1.29
 8 4 -2 16.05 1.27
 8 4 -2 19.01 1.44
 -8 -4 1 61.79 3.09
 -8 4 1 67.91 2.64
 -8 -4 1 69.79 3.11
 8 4 -1 62.57 2.77
 8 4 -1 63.75 2.75
 8 4 -1 70.24 2.81
 -8 -4 0 25.5 1.81
 -8 4 0 31.96 1.67
 -8 -4 0 34.8 1.91
 8 4 0 27.81 1.65
 8 4 0 33.33 1.77
 -8 -4 -1 2.67 0.53
 -8 4 -1 2.59 0.45
 -8 -4 -1 3.28 0.51
 -8 5 6 7.95 0.75
 -8 -5 6 9.51 0.98
 8 5 -6 8.52 0.8
 8 5 -6 7.14 0.83
 -8 5 5 4.66 0.61
 -8 -5 5 3.68 0.65
 8 5 -5 4.77 0.63
 8 5 -5 4.22 0.64
 -8 5 4 0.24 0.25
 -8 -5 4 0.17 0.31
 8 5 -4 0.3 0.27
 8 5 -4 0.11 0.2
 -8 5 3 3.3 0.56
 -8 -5 3 2.12 0.52
 8 5 -3 3.19 0.57
 8 5 -3 4.19 0.61
 -8 5 2 0.5 0.27
 -8 -5 2 0.44 0.27
 8 5 -2 0.6 0.25
 8 5 -2 0.16 0.19
 8 5 -2 0.27 0.15
 -8 5 1 12.78 0.98
 -8 -5 1 11.73 1
 -8 5 1 11 0.93
 8 5 -1 10.87 0.99
 8 5 -1 13.15 1.03
 8 5 -1 12.12 0.89
 -8 -5 0 6.23 0.79

_iucr_refine_instructions_details
;

TITL oDMTTF2NO3_250K
CELL 1.54184 7.0498 12.1123 12.7923 90 102.71 90
ZERR 2 0.0001 0.0002 0.0002 0 0.002 0
LATT 1
SYMM -X,0.5+Y,0.5-Z
SFAC C H N O S
UNIT 32 32 2 6 16
SIMU 0.01 0.02 1.7 O3 N1
 
L.S. 7
PLAN  10
BOND $H
fmap 2
acta
WGHT    0.034800    0.350900
EXTI    0.001520
FVAR       0.48440
S4    5    0.243225    0.642776    0.521722    11.00000    0.03816    0.03008 =
         0.03410   -0.00486    0.00720   -0.00216
S1    5    0.356164    0.449728    0.702226    11.00000    0.03692    0.04158 =
         0.02872   -0.00214    0.00697   -0.00089
S3    5    0.181151    0.475039    0.354420    11.00000    0.04318    0.03504 =
         0.02752   -0.00422    0.00819   -0.00491
S2    5    0.293880    0.283991    0.530406    11.00000    0.03968    0.03078 =
         0.04007   -0.00330    0.01031   -0.00150
C1    1    0.291064    0.422571    0.565666    11.00000    0.02898    0.03228 =
         0.02902   -0.00222    0.00832   -0.00195
C2    1    0.388874    0.312277    0.738850    11.00000    0.04098    0.05061 =
         0.03793    0.01234    0.00804    0.00109
AFIX  43
H2    2    0.424881    0.291562    0.810491    11.00000   -1.20000
AFIX   0
C6    1    0.173012    0.689399    0.389490    11.00000    0.02997    0.03521 =
         0.03991    0.00568    0.00753   -0.00296
C8    1    0.153604    0.812039    0.375599    11.00000    0.04563    0.03529 =
         0.06276    0.00769    0.00723   -0.00271
AFIX 137
H8A   2    0.059846    0.839090    0.413579    11.00000   -1.50000
H8B   2    0.111410    0.829232    0.300825    11.00000   -1.50000
H8C   2    0.277123    0.846352    0.403495    11.00000   -1.50000
AFIX   0
C5    1    0.144314    0.612080    0.312308    11.00000    0.03159    0.03979 =
         0.03392    0.00545    0.00744   -0.00452
C7    1    0.085546    0.629300    0.193691    11.00000    0.04844    0.06200 =
         0.03444    0.00971    0.00698   -0.00543
AFIX 137
H7A   2    0.184450    0.600375    0.160355    11.00000   -1.50000
H7B   2    0.069460    0.706811    0.178668    11.00000   -1.50000
H7C   2   -0.034958    0.591759    0.165982    11.00000   -1.50000
AFIX   0
C4    1    0.244590    0.503554    0.490221    11.00000    0.03134    0.03154 =
         0.02821   -0.00508    0.00786   -0.00301
C3    1    0.360664    0.237179    0.660818    11.00000    0.04125    0.03766 =
         0.05096    0.01096    0.01142    0.00225
AFIX  43
H3    2    0.376391    0.162232    0.676068    11.00000   -1.20000
AFIX   0
 
PART 3
O3    4    0.652373   -0.041927    0.480160    10.50000    0.10549    0.07923 =
         0.20369   -0.06618    0.04614   -0.00056
PART 0
PART 1
O1    4    0.577678   -0.068873    0.556573    10.50000    0.20062    0.05779 =
         0.05459    0.01064   -0.02800    0.03594
PART 0
PART 2
O2    4    0.452219   -0.026034    0.577763    10.50000    0.17266    0.12171 =
         0.03626    0.00318    0.02437   -0.05829
PART 0
N1    3    0.500000    0.000000    0.500000    10.50000    0.08001    0.03737 =
         0.03884   -0.00739   -0.00100   -0.00682
HKLF 4
 
REM  oDMTTF2NO3_250K
REM R1 =  0.0237 for    1998 Fo > 4sig(Fo)  and  0.0250 for all    2108 data
REM    145 parameters refined using      6 restraints
 
END  
     
WGHT      0.0348      0.3509 

REM Highest difference peak  0.311,  deepest hole -0.198,  1-sigma level  0.043
Q1    1   0.1570  0.5405  0.3234  11.00000  0.05    0.31
Q2    1   0.2755  0.4629  0.5226  11.00000  0.05    0.23
Q3    1   0.2516  0.5624  0.5052  11.00000  0.05    0.23
Q4    1   0.1700  0.6600  0.3428  11.00000  0.05    0.23
Q5    1   0.2874  0.3604  0.5523  11.00000  0.05    0.22
Q6    1   0.3805  0.3803  0.7271  11.00000  0.05    0.20
Q7    1   0.3394  0.2537  0.5961  11.00000  0.05    0.20
Q8    1   0.2225  0.6784  0.4589  11.00000  0.05    0.20
Q9    1   0.2496  0.8396  0.3374  11.00000  0.05    0.20
Q10   1   0.4150 -0.0313  0.6137  11.00000  0.05    0.19

;

  
