# Supplementary material for: Decoupling anion-ordering and spin-Peierls transitions in a strongly one-dimensional organic conductor with a chessboard structure, (o-Me2TTF)2NO3
Source: IUCrJ. 2018 Apr 27;5(Pt 3):361–72. doi: 10.1107/S2052252518004967 (PMC5929382; doi:10.1107/S2052252518004967)
Supplement: Supplementary file 3 [file m-05-00361-oDMTTF2NO3_085Ksup3.hkl]

data_oDMTTF2NO3_085K

_publ_section_references
;
Dolomanov, O.V., Bourhis, L.J., Gildea, R.J, Howard, J.A.K. & Puschmann, H.
 (2009), J. Appl. Cryst. 42, 339-341.

Sheldrick, G.M. (2015). Acta Cryst. A71, 3-8.

Sheldrick, G.M. (2015). Acta Cryst. C71, 3-8.
;
_chemical_formula_moiety          '2(C8 H8 S4), N O3'
_chemical_formula_sum             'C16 H16 N O3 S8'
_chemical_formula_weight          526.78
_chemical_melting_point           'not measured'
_chemical_oxdiff_formula          'C16 H16 N O3 S8'
loop_
  _atom_type_symbol
  _atom_type_description
  _atom_type_scat_dispersion_real
  _atom_type_scat_dispersion_imag
  _atom_type_scat_source
 'C' 'C' 0.0181 0.0091 'International Tables Vol C Tables 4.2.6.8 and 6.1.1.4'
 'H' 'H' 0.0000 0.0000 'International Tables Vol C Tables 4.2.6.8 and 6.1.1.4'
 'N' 'N' 0.0311 0.0180 'International Tables Vol C Tables 4.2.6.8 and 6.1.1.4'
 'O' 'O' 0.0492 0.0322 'International Tables Vol C Tables 4.2.6.8 and 6.1.1.4'
 'S' 'S' 0.3331 0.5567 'International Tables Vol C Tables 4.2.6.8 and 6.1.1.4'

_shelx_space_group_comment
;
The symmetry employed for this shelxl refinement is uniquely defined
by the following loop, which should always be used as a source of
symmetry information in preference to the above space-group names.
They are only intended as comments.
;
_space_group_crystal_system       'triclinic'
_space_group_IT_number            2
_space_group_name_H-M_alt         'P -1'
_space_group_name_Hall            '-P 1'
loop_
  _space_group_symop_operation_xyz
 'x, y, z'
 '-x, -y, -z'

_cell_length_a                    6.9201(2)
_cell_length_b                    17.5521(3)
_cell_length_c                    17.5806(3)
_cell_angle_alpha                 86.6840(10)
_cell_angle_beta                  80.849(2)
_cell_angle_gamma                 80.535(2)
_cell_volume                      2078.40(8)
_cell_formula_units_Z             4
_cell_special_details
; 
 A symmetry change with temperature has been identified: from monoclinic
 crystal system at 250K  to triclinic crystal system at 85K. In comparison 
 to 250K data, at 85K, this change is also associated with the appearance of 
 the new satellite reflections with a Q1 vector (0, 1/2, 1/2). Therefore,
 a cell doubling is applied for final processing.  
;
_cell_measurement_reflns_used     17553
_cell_measurement_temperature     85.0(2)
_cell_measurement_theta_max       72.4650
_cell_measurement_theta_min       5.1050
_exptl_absorpt_coefficient_mu     8.140
_exptl_absorpt_correction_T_max   0.792
_exptl_absorpt_correction_T_min   0.333
_exptl_absorpt_correction_type    analytical
_exptl_absorpt_process_details
;
CrysAlisPro 1.171.38.43 (Rigaku Oxford Diffraction, 2015)
Analytical numeric absorption correction using a multifaceted crystal
			model based on expressions derived by R.C. Clark & J.S. Reid.
(Clark, R. C. & Reid, J. S. (1995). Acta Cryst. A51, 887-897)
Empirical absorption correction using spherical harmonics,
 implemented in SCALE3 ABSPACK scaling algorithm.
;
_exptl_crystal_colour             'clear dark brown'
_exptl_crystal_colour_lustre      clear
_exptl_crystal_colour_modifier    dark
_exptl_crystal_colour_primary     brown
_exptl_crystal_density_diffrn     1.683
_exptl_crystal_density_meas       'not measured'
_exptl_crystal_density_method     'none'
_exptl_crystal_description        plate
_exptl_crystal_F_000              1084
loop_
  _exptl_crystal_face_index_h
  _exptl_crystal_face_index_k
  _exptl_crystal_face_index_l
  _exptl_crystal_face_perp_dist
 1 -11 1 0.0647
 0 1 11 0.0149
 -5 -2 -4 0.0811
 0 -1 -11 0.0149
 0 11 -1 0.0720
 5 2 4 0.0824

_exptl_crystal_size_max           0.202
_exptl_crystal_size_mid           0.153
_exptl_crystal_size_min           0.03
loop_
  _exptl_oxdiff_crystal_face_indexfrac_h
  _exptl_oxdiff_crystal_face_indexfrac_k
  _exptl_oxdiff_crystal_face_indexfrac_l
  _exptl_oxdiff_crystal_face_x
  _exptl_oxdiff_crystal_face_y
  _exptl_oxdiff_crystal_face_z
 0.9751 -10.9337 1.0233 0.3262 0.4662 0.8658
 0.0342 1.0837 10.9945 0.6884 -0.6855 0.1003
 -4.9100 -2.0408 -3.8880 0.4699 0.6072 -0.7962
 -0.0342 -1.0837 -10.9945 -0.6884 0.6855 -0.1003
 0.0042 10.9374 -1.0440 -0.4586 -0.5205 -0.6936
 4.9100 2.0408 3.8880 -0.4699 -0.6072 0.7962

_diffrn_reflns_av_R_equivalents   0.0395
_diffrn_reflns_av_unetI/netI      0.0303
_diffrn_reflns_Laue_measured_fraction_full 0.999
_diffrn_reflns_Laue_measured_fraction_max 0.990
_diffrn_reflns_limit_h_max        8
_diffrn_reflns_limit_h_min        -8
_diffrn_reflns_limit_k_max        21
_diffrn_reflns_limit_k_min        -21
_diffrn_reflns_limit_l_max        21
_diffrn_reflns_limit_l_min        -21
_diffrn_reflns_number             31944
_diffrn_reflns_point_group_measured_fraction_full 0.999
_diffrn_reflns_point_group_measured_fraction_max 0.990
_diffrn_reflns_theta_full         67.684
_diffrn_reflns_theta_max          72.638
_diffrn_reflns_theta_min          3.549
_diffrn_ambient_environment       N~2~
_diffrn_ambient_temperature       85.0(2)
_diffrn_detector                  'CCD plate'
_diffrn_detector_area_resol_mean  8.0662
_diffrn_detector_type             EosS2
_diffrn_measured_fraction_theta_full 0.999
_diffrn_measured_fraction_theta_max 0.990
_diffrn_measurement_details
;
List of Runs (angles in degrees, time in seconds):

  # Type    Start    End  Width  t~exp~   \w     \q     \k     \f   Frames
--------------------------------------------------------------------------
  1  \w    -22.00   4.00   1.00    1.00    --    0.00  57.00 -30.00   26
  2  \w     21.00  71.00   1.00    1.00    --    0.00  57.00 -30.00   50
  3  \w     17.00  42.00   1.00    2.00    --   52.00  81.00-130.33   25
  4  \w     36.00 127.00   1.00    2.00    --   57.50  61.00-120.00   91
  5  \w     75.00 132.00   1.00    2.00    --   60.00  76.00 -20.19   57
  6  \w     85.00 130.00   1.00    2.00    --   60.00  76.00  95.42   45
  7  \w    115.00 148.00   1.00    3.00    --  115.00  77.00  30.00   33
  8  \w    133.00 158.00   1.00    3.00    --  115.00  38.00   0.00   25
  9  \w    132.00 157.00   1.00    3.00    --  115.00  50.00 -30.00   25
 10  \w    133.00 158.00   1.00    3.00    --  115.00  77.00 -30.00   25
 11  \w    131.00 157.00   1.00    3.00    --  115.00  77.00 -90.00   26
 12  \w    123.00 148.00   1.00    3.00    --  115.00  77.00-150.00   25
 13  \w    126.00 154.00   1.00    3.00    --  115.00  50.00-180.00   28
 14  \w    118.00 144.00   1.00    3.00    --  115.00  77.00 -60.00   26
 15  \w    124.00 157.00   1.00    3.00    --  115.00  63.00 -30.00   33
 16  \w    121.00 147.00   1.00    3.00    --  115.00  63.00 -60.00   26
 17  \w    114.00 157.00   1.00    3.00    --  115.00  77.00   0.00   43
 18  \w    116.00 155.00   1.00    3.00    --  115.00  77.00  60.00   39
 19  \w    133.00 158.00   1.00    3.00    --  115.00  77.00  90.00   25
 20  \w    127.00 157.00   1.00    3.00    --  115.00  77.00 120.00   30
 21  \w    127.00 158.00   1.00    3.00    --  115.00  63.00  90.00   31
 22  \w    131.00 156.00   1.00    3.00    --  115.00  25.00 120.00   25
 23  \w    124.00 154.00   1.00    3.00    --  115.00  63.00 150.00   30
 24  \w    125.00 157.00   1.00    3.00    --  115.00  63.00 120.00   32
 25  \w     90.00 115.00   1.00    3.00    --  115.00  63.00  30.00   25
 26  \w     89.00 115.00   1.00    3.00    --  115.00  63.00  60.00   26
 27  \w     92.00 142.00   1.00    3.00    --  115.00  50.00  60.00   50
 28  \w     89.00 115.00   1.00    3.00    --  115.00  63.00 -30.00   26
 29  \w     91.00 117.00   1.00    3.00    --  115.00  50.00 -30.00   26
 30  \w     90.00 117.00   1.00    3.00    --  115.00  63.00   0.00   27
 31  \w     82.00 108.00   1.00    3.00    --  115.00  77.00  30.00   26
 32  \w     82.00 111.00   1.00    3.00    --  115.00  77.00   0.00   29
 33  \w     83.00 118.00   1.00    3.00    --  115.00  77.00 -30.00   35
 34  \w     89.00 156.00   1.00    3.00    --  115.00  63.00 -90.00   67
 35  \w     93.00 120.00   1.00    3.00    --  115.00  50.00-180.00   27
 36  \w     85.00 150.00   1.00    3.00    --  115.00  38.00-120.00   65
 37  \w     87.00 138.00   1.00    3.00    --  115.00 -50.00-150.00   51
 38  \w    105.00 145.00   1.00    3.00    --  115.00 -77.00 -90.00   40
 39  \w     89.00 116.00   1.00    3.00    --  115.00-111.00 -90.00   27
 40  \w     85.00 121.00   1.00    3.00    --  115.00 -63.00 -30.00   36
 41  \w     89.00 123.00   1.00    3.00    --  115.00 -77.00 -30.00   34
 42  \w     74.00 116.00   1.00    3.00    --  115.00-111.00   0.00   42
 43  \w    111.00 136.00   1.00    3.00    --  115.00 -63.00  90.00   25
 44  \w     92.00 140.00   1.00    3.00    --  115.00 -38.00 120.00   48
 45  \w     81.00 112.00   1.00    3.00    --  115.00-111.00 150.00   31
 46  \w     52.00 107.00   1.00    3.00    --  115.00 -63.00  90.00   55
 47  \w     55.00 113.00   1.00    3.00    --  115.00-111.00 120.00   58
 48  \w     44.00  84.00   1.00    3.00    --  115.00 -38.00 120.00   40
 49  \w     71.00  98.00   1.00    3.00    --  115.00  25.00 120.00   27
 50  \w     89.00 115.00   1.00    3.00    --  115.00  63.00  90.00   26
 51  \w     89.00 121.00   1.00    3.00    --  115.00  63.00 120.00   32
 52  \w     89.00 115.00   1.00    3.00    --  115.00  63.00 150.00   26
 53  \w     82.00 108.00   1.00    3.00    --  115.00  77.00 120.00   26
 54  \w     82.00 122.00   1.00    3.00    --  115.00  77.00  90.00   40
 55  \w     82.00 108.00   1.00    3.00    --  115.00  77.00 150.00   26
 56  \w     83.00 110.00   1.00    3.00    --  115.00  77.00  60.00   27
 57  \w     84.00 112.00   1.00    3.00    --  115.00  38.00   0.00   28
 58  \w     82.00 108.00   1.00    3.00    --  115.00  77.00 -60.00   26
 59  \w     89.00 119.00   1.00    3.00    --  115.00  63.00 -60.00   30
 60  \w     89.00 115.00   1.00    3.00    --  115.00  63.00-120.00   26
 61  \w     83.00 144.00   1.00    3.00    --  115.00  77.00-120.00   61
 62  \w     89.00 115.00   1.00    3.00    --  115.00  63.00-180.00   26
 63  \w     82.00 108.00   1.00    3.00    --  115.00  77.00-150.00   26
 64  \w     82.00 144.00   1.00    3.00    --  115.00  77.00-180.00   62
 65  \w     82.00 110.00   1.00    3.00    --  115.00  77.00 -90.00   28
 66  \w     51.00 104.00   1.00    2.00    --   64.00  66.00-160.09   53
 67  \w     46.00 143.00   1.00    2.00    --   76.00  71.00 -65.00   97
 68  \w     59.00 130.00   1.00    2.00    --   64.00  64.00  59.22   71
 69  \w     55.00 117.00   1.00    3.00    --   88.00  76.00  18.74   62
 70  \w     45.00 141.00   1.00    2.00    --   72.00  65.00 153.01   96
 71  \w     42.00  78.00   1.00    2.00    --   64.00  64.00 117.33   36
 72  \w     31.00  57.00   1.00    2.00    --   60.00  77.00 174.65   26
 73  \w     17.00  42.00   1.00    2.00    --   52.00  80.00 167.13   25
 74  \w     27.00  53.00   1.00    2.00    --   60.00  76.00  95.42   26
 75  \w      8.00  36.00   1.00    2.00    --   44.00  85.00  76.33   28
 76  \w     -3.00  22.00   1.00    2.00    --   40.00  95.00 141.05   25
 77  \w    -12.00  13.00   1.00    2.00    --   36.00 104.00 163.58   25
 78  \w     16.00  41.00   1.00    2.00    --   52.00  82.00  -2.34   25
 79  \w     27.00  53.00   1.00    2.00    --   60.00  76.00 -20.19   26
 80  \w     31.00  71.00   1.00    2.00    --   64.00  76.00  -4.34   40
 81  \w     34.00  60.00   1.00    2.00    --   64.00  71.00 -60.89   26
 82  \w      3.00  28.00   1.00    2.00    --   44.00  91.00 -24.04   25
 83  \w     -9.00  16.00   1.00    2.00    --   36.00  99.00 -46.17   25
 84  \w     42.00 136.00   1.00    3.00    --  115.00 -25.00 -60.00   94
 85  \w     72.00 114.00   1.00    3.00    --  115.00-111.00-150.00   42
 86  \w     49.00  76.00   1.00    3.00    --  115.00 -50.00-150.00   27
 87  \w     44.00  90.00   1.00    3.00    --  115.00 -77.00 -90.00   46
 88  \w     45.00  75.00   1.00    3.00    --  115.00 -77.00 -30.00   30
 89  \w     42.00  86.00   1.00    3.00    --  115.00-111.00 -90.00   44
 90  \w     44.00 128.00   1.00    3.00    --  115.00 -38.00  30.00   84
 91  \w     14.00  42.00   1.00    1.00    --    0.00 -99.00  60.00   28
 92  \w     -7.00  50.00   1.00    2.00    --   57.50 -61.00  90.00   57
 93  \w    -20.00   6.00   1.00    1.00    --    0.00 -99.00  60.00   26
 94  \w    -52.00 -25.00   1.00    2.00    --  -57.50 -77.00  90.00   27
 95  \w    -55.00 -24.00   1.00    2.00    --  -57.50 -77.00  30.00   31
 96  \w    -49.00 -24.00   1.00    2.00    --  -57.50 -77.00   0.00   25
 97  \w    -53.00 -26.00   1.00    2.00    --  -57.50 -77.00-120.00   27
 98  \w    -15.00  33.00   1.00    1.00    --    0.00 -77.00-150.00   48
 99  \w    -69.00 -22.00   1.00    1.00    --    0.00 -77.00-150.00   47
100  \w    -80.00  11.00   1.00    2.00    --  -57.50  61.00   0.00   91
101  \w    -91.00  14.00   1.00    2.00    --  -57.50  77.00-120.00  105
102  \w   -110.00  -3.00   1.00    2.00    --  -57.50 125.00   0.00  107
;
_diffrn_measurement_device        'four-circle diffractometer'
_diffrn_measurement_device_type   'SuperNova, Single source at offset, EosS2'
_diffrn_measurement_method        '\w scans'
_diffrn_orient_matrix_type
'CrysAlisPro convention (1999,Acta A55,543-557)'
_diffrn_orient_matrix_UB_11       -0.1336210000
_diffrn_orient_matrix_UB_12       -0.0355270000
_diffrn_orient_matrix_UB_13       0.0665356000
_diffrn_orient_matrix_UB_21       -0.0565448000
_diffrn_orient_matrix_UB_22       -0.0530073000
_diffrn_orient_matrix_UB_23       -0.0569516000
_diffrn_orient_matrix_UB_31       0.1763194000
_diffrn_orient_matrix_UB_32       -0.0620830000
_diffrn_orient_matrix_UB_33       0.0146947000
_diffrn_radiation_monochromator   mirror
_diffrn_radiation_probe           x-ray
_diffrn_radiation_type            CuK\a
_diffrn_radiation_wavelength      1.54184
_diffrn_source                    'micro-focus sealed X-ray tube'
_diffrn_source_type               'SuperNova (Cu) X-ray Source'
_reflns_Friedel_coverage          0.000
_reflns_Friedel_fraction_full     .
_reflns_Friedel_fraction_max      .
_reflns_number_gt                 7493
_reflns_number_total              8189
_reflns_odcompleteness_completeness 99.91
_reflns_odcompleteness_iscentric  1
_reflns_odcompleteness_theta      66.97
_reflns_special_details
;
 Reflections were merged by SHELXL according to the crystal
 class for the calculation of statistics and refinement.
 
 _reflns_Friedel_fraction is defined as the number of unique
 Friedel pairs measured divided by the number that would be
 possible theoretically, ignoring centric projections and
 systematic absences.
;
_reflns_threshold_expression      'I > 2\s(I)'
_computing_cell_refinement        'CrysAlisPro 1.171.38.43 (Rigaku OD, 2015)'
_computing_data_collection        'CrysAlisPro 1.171.38.43 (Rigaku OD, 2015)'
_computing_data_reduction         'CrysAlisPro 1.171.38.43 (Rigaku OD, 2015)'
_computing_molecular_graphics     'Mercury3.9 (2016)'
_computing_publication_material   'Olex2 (Dolomanov et al., 2009)'
_computing_structure_refinement   'ShelXL (Sheldrick, 2015)'
_computing_structure_solution     'ShelXT (Sheldrick, 2015)'
_refine_diff_density_max          0.577
_refine_diff_density_min          -0.483
_refine_diff_density_rms          0.083
_refine_ls_extinction_coef        .
_refine_ls_extinction_method      none
_refine_ls_goodness_of_fit_ref    1.186
_refine_ls_hydrogen_treatment     constr
_refine_ls_matrix_type            full
_refine_ls_number_parameters      569
_refine_ls_number_reflns          8189
_refine_ls_number_restraints      283
_refine_ls_R_factor_all           0.0449
_refine_ls_R_factor_gt            0.0417
_refine_ls_restrained_S_all       1.174
_refine_ls_shift/su_max           0.001
_refine_ls_shift/su_mean          0.000
_refine_ls_structure_factor_coef  Fsqd
_refine_ls_weighting_details
'w=1/[\s^2^(Fo^2^)+(0.0348P)^2^+3.6305P] where P=(Fo^2^+2Fc^2^)/3'
_refine_ls_weighting_scheme       calc
_refine_ls_wR_factor_gt           0.1076
_refine_ls_wR_factor_ref          0.1095
_refine_special_details           
;
 Several DFIX, DANG and ISOR restrains have been used
 for selected N and O atoms of NO3- ions. Disorder model has been
 applied for two NO3-ions with ratios of 69.6/30.4
 and 93.5/6.5 respectively.
;
_atom_sites_solution_hydrogens    geom
_atom_sites_solution_primary      dual
_atom_sites_solution_secondary    difmap
loop_
  _atom_site_label
  _atom_site_type_symbol
  _atom_site_fract_x
  _atom_site_fract_y
  _atom_site_fract_z
  _atom_site_U_iso_or_equiv
  _atom_site_adp_type
  _atom_site_occupancy
  _atom_site_site_symmetry_order
  _atom_site_calc_flag
  _atom_site_refinement_flags_posn
  _atom_site_refinement_flags_adp
  _atom_site_refinement_flags_occupancy
  _atom_site_disorder_assembly
  _atom_site_disorder_group
 S3C S 0.24538(10) 0.56309(4) -0.08033(3) 0.01304(14) Uani 1 1 d . U . . .
 S4C S 0.18342(10) 0.55666(4) 0.08801(4) 0.01395(14) Uani 1 1 d . U . . .
 S1C S 0.29250(10) 0.37124(4) 0.08887(4) 0.01544(14) Uani 1 1 d . U . . .
 S2C S 0.35355(10) 0.37557(4) -0.08081(4) 0.01390(14) Uani 1 1 d . U . . .
 C4C C 0.2460(4) 0.50576(15) 0.00379(15) 0.0131(5) Uani 1 1 d . U . . .
 C7C C 0.1567(4) 0.72197(16) -0.08641(16) 0.0175(6) Uani 1 1 d . U . . .
 H7CA H 0.2867 0.7318 -0.1085 0.026 Uiso 1 1 calc GR . . . .
 H7CB H 0.0873 0.7656 -0.0574 0.026 Uiso 1 1 calc GR . . . .
 H7CC H 0.0849 0.7137 -0.1268 0.026 Uiso 1 1 calc GR . . . .
 C8C C 0.0864(4) 0.71478(17) 0.09665(16) 0.0189(6) Uani 1 1 d . U . . .
 H8CA H -0.0363 0.7093 0.1291 0.028 Uiso 1 1 calc GR . . . .
 H8CB H 0.0703 0.7624 0.0670 0.028 Uiso 1 1 calc GR . . . .
 H8CC H 0.1878 0.7151 0.1280 0.028 Uiso 1 1 calc GR . . . .
 C6C C 0.1445(4) 0.64873(15) 0.04359(16) 0.0145(5) Uani 1 1 d . U . . .
 C2C C 0.3530(4) 0.28365(16) 0.04281(17) 0.0184(6) Uani 1 1 d . U . . .
 H2C H 0.3652 0.2369 0.0708 0.022 Uiso 1 1 calc R . . . .
 C3C C 0.3810(4) 0.28578(16) -0.03372(17) 0.0179(6) Uani 1 1 d . U . . .
 H3C H 0.4143 0.2406 -0.0612 0.021 Uiso 1 1 calc R . . . .
 C5C C 0.1744(4) 0.65154(15) -0.03411(16) 0.0139(5) Uani 1 1 d . U . . .
 C1C C 0.2903(4) 0.42722(16) 0.00354(15) 0.0136(5) Uani 1 1 d . U . . .
 S4D S 0.24842(10) -0.08373(4) 0.06149(4) 0.01370(14) Uani 1 1 d . U . . .
 S1D S 0.35333(10) -0.08374(4) -0.12559(4) 0.01529(14) Uani 1 1 d . U . . .
 S3D S 0.18657(10) 0.08508(4) 0.05568(4) 0.01300(14) Uani 1 1 d . U . . .
 S2D S 0.29117(10) 0.08657(4) -0.12936(4) 0.01492(14) Uani 1 1 d . U . . .
 C3D C 0.3554(4) 0.04045(18) -0.21673(16) 0.0198(6) Uani 1 1 d . U . . .
 H3D H 0.3698 0.0686 -0.2632 0.024 Uiso 1 1 calc R . . . .
 C1D C 0.2917(4) 0.00108(15) -0.07434(15) 0.0129(5) Uani 1 1 d . U . . .
 C5D C 0.1531(4) 0.03973(16) 0.14776(15) 0.0142(5) Uani 1 1 d . U . . .
 C8D C 0.1655(4) -0.09084(17) 0.21997(16) 0.0194(6) Uani 1 1 d . U . . .
 H8DA H 0.0759 -0.1260 0.2148 0.029 Uiso 1 1 calc GR . . . .
 H8DB H 0.1166 -0.0610 0.2651 0.029 Uiso 1 1 calc GR . . . .
 H8DC H 0.2939 -0.1196 0.2247 0.029 Uiso 1 1 calc GR . . . .
 C2D C 0.3832(4) -0.03639(18) -0.21498(16) 0.0195(6) Uani 1 1 d . U . . .
 H2D H 0.4176 -0.0638 -0.2602 0.023 Uiso 1 1 calc R . . . .
 C4D C 0.2483(4) 0.00038(15) 0.00453(16) 0.0134(5) Uani 1 1 d . U . . .
 C7D C 0.0982(4) 0.09337(17) 0.21289(16) 0.0187(6) Uani 1 1 d . U . . .
 H7DA H 0.2019 0.1235 0.2133 0.028 Uiso 1 1 calc GR . . . .
 H7DB H 0.0798 0.0641 0.2606 0.028 Uiso 1 1 calc GR . . . .
 H7DC H -0.0228 0.1272 0.2068 0.028 Uiso 1 1 calc GR . . . .
 C6D C 0.1813(4) -0.03760(16) 0.14999(15) 0.0140(5) Uani 1 1 d . U . . .
 S3A S 0.16905(10) 0.58586(4) 0.56457(4) 0.01518(14) Uani 1 1 d . U . . .
 S4A S 0.24226(10) 0.41738(4) 0.56055(4) 0.01418(14) Uani 1 1 d . U . . .
 S1A S 0.36064(10) 0.43052(4) 0.37247(4) 0.01530(14) Uani 1 1 d . U . . .
 S2A S 0.28650(10) 0.59985(4) 0.38249(4) 0.01588(14) Uani 1 1 d . U . . .
 C1A C 0.2874(4) 0.51022(15) 0.43028(15) 0.0132(5) Uani 1 1 d . U . . .
 C2A C 0.3901(4) 0.48550(17) 0.28692(16) 0.0189(6) Uani 1 1 d . U . . .
 H2A H 0.4280 0.4621 0.2396 0.023 Uiso 1 1 calc R . . . .
 C4A C 0.2393(4) 0.50432(15) 0.50872(15) 0.0132(5) Uani 1 1 d . U . . .
 C6A C 0.1668(4) 0.45798(16) 0.65152(16) 0.0158(5) Uani 1 1 d . U . . .
 C8A C 0.1508(4) 0.40128(18) 0.71846(17) 0.0210(6) Uani 1 1 d . U . . .
 H8AA H 0.0813 0.3614 0.7069 0.032 Uiso 1 1 calc GR . . . .
 H8AB H 0.0798 0.4274 0.7634 0.032 Uiso 1 1 calc GR . . . .
 H8AC H 0.2812 0.3787 0.7279 0.032 Uiso 1 1 calc GR . . . .
 C7A C 0.0703(5) 0.58509(18) 0.72255(16) 0.0218(6) Uani 1 1 d . U . . .
 H7AA H 0.1695 0.6166 0.7256 0.033 Uiso 1 1 calc GR . . . .
 H7AB H 0.0548 0.5527 0.7683 0.033 Uiso 1 1 calc GR . . . .
 H7AC H -0.0535 0.6176 0.7179 0.033 Uiso 1 1 calc GR . . . .
 C5A C 0.1329(4) 0.53542(16) 0.65326(16) 0.0159(5) Uani 1 1 d . U . . .
 C3A C 0.3562(4) 0.56249(17) 0.29158(16) 0.0182(6) Uani 1 1 d . U . . .
 H3A H 0.3696 0.5946 0.2477 0.022 Uiso 1 1 calc R . . . .
 S4B S 0.18278(10) 0.06175(4) 0.58205(3) 0.01322(14) Uani 1 1 d . U . . .
 S2B S 0.35539(10) -0.13330(4) 0.42927(4) 0.01508(14) Uani 1 1 d . U . . .
 S3B S 0.24896(10) 0.05536(4) 0.41418(3) 0.01331(14) Uani 1 1 d . U . . .
 S1B S 0.28734(10) -0.12187(4) 0.59812(4) 0.01424(14) Uani 1 1 d . U . . .
 C6B C 0.1508(4) 0.15016(15) 0.53081(16) 0.0144(5) Uani 1 1 d . U . . .
 C5B C 0.1817(4) 0.14768(15) 0.45345(16) 0.0141(5) Uani 1 1 d . U . . .
 C7B C 0.1677(4) 0.21353(17) 0.39556(17) 0.0196(6) Uani 1 1 d . U . . .
 H7BA H 0.2909 0.2110 0.3612 0.029 Uiso 1 1 calc GR . . . .
 H7BB H 0.1403 0.2615 0.4217 0.029 Uiso 1 1 calc GR . . . .
 H7BC H 0.0629 0.2103 0.3667 0.029 Uiso 1 1 calc GR . . . .
 C4B C 0.2460(4) 0.00458(16) 0.50180(14) 0.0129(5) Uani 1 1 d . U . . .
 C8B C 0.0942(4) 0.22036(16) 0.57916(17) 0.0192(6) Uani 1 1 d . U . . .
 H8BA H -0.0289 0.2173 0.6123 0.029 Uiso 1 1 calc GR . . . .
 H8BB H 0.0795 0.2659 0.5462 0.029 Uiso 1 1 calc GR . . . .
 H8BC H 0.1958 0.2229 0.6099 0.029 Uiso 1 1 calc GR . . . .
 C1B C 0.2902(4) -0.07425(16) 0.50823(15) 0.0136(5) Uani 1 1 d . U . . .
 C2B C 0.3533(4) -0.21367(16) 0.56159(17) 0.0176(6) Uani 1 1 d . U . . .
 H2B H 0.3669 -0.2575 0.5939 0.021 Uiso 1 1 calc R . . . .
 C3B C 0.3838(4) -0.21874(16) 0.48449(17) 0.0190(6) Uani 1 1 d . U . . .
 H3B H 0.4190 -0.2664 0.4614 0.023 Uiso 1 1 calc R . . . .
 O3B O 0.619(4) 0.284(2) 0.7482(19) 0.039(6) Uani 0.065(4) 1 d D U P A 3
 O2B O 0.437(7) 0.227(2) 0.6834(15) 0.043(6) Uani 0.065(4) 1 d D U P A 3
 O1A O 0.3395(4) 0.20946(16) 0.74850(19) 0.0424(8) Uani 0.935(4) 1 d D U P A 4
 O2A O 0.5775(5) 0.25612(15) 0.67855(14) 0.0441(9) Uani 0.935(4) 1 d . U P A 4
 O1B O 0.358(4) 0.2360(19) 0.7981(12) 0.031(6) Uani 0.065(4) 1 d D U P A 3
 O3A O 0.5272(5) 0.27093(16) 0.80078(15) 0.0388(7) Uani 0.935(4) 1 d D U P A 4
 N1A N 0.4828(4) 0.24581(14) 0.74293(14) 0.0245(6) Uani 1 1 d D U . . .
 O1C O 0.3690(17) 0.2508(9) 0.2101(4) 0.039(2) Uani 0.70(3) 1 d . U P B 2
 O3C O 0.632(2) 0.1984(7) 0.2572(7) 0.048(3) Uani 0.70(3) 1 d . U P B 2
 O1D O 0.420(3) 0.2220(13) 0.2094(9) 0.030(3) Uani 0.30(3) 1 d D U P B 1
 O2D O 0.488(4) 0.3253(6) 0.2520(16) 0.035(4) Uani 0.30(3) 1 d D U P B 1
 O2C O 0.539(2) 0.3199(5) 0.2622(8) 0.043(2) Uani 0.70(3) 1 d . U P B 2
 O3D O 0.668(4) 0.2167(18) 0.2660(18) 0.047(5) Uani 0.30(3) 1 d . U P B 1
 N1B N 0.5170(4) 0.25643(14) 0.24333(14) 0.0234(6) Uani 1 1 d D U . . .

loop_
  _atom_site_aniso_label
  _atom_site_aniso_U_11
  _atom_site_aniso_U_22
  _atom_site_aniso_U_33
  _atom_site_aniso_U_23
  _atom_site_aniso_U_13
  _atom_site_aniso_U_12
 S3C 0.0167(3) 0.0119(3) 0.0112(3) 0.0001(2) -0.0034(2) -0.0031(2)
 S4C 0.0188(3) 0.0128(3) 0.0115(3) -0.0013(2) -0.0033(2) -0.0048(2)
 S1C 0.0175(3) 0.0151(3) 0.0147(3) 0.0023(2) -0.0045(2) -0.0045(3)
 S2C 0.0164(3) 0.0117(3) 0.0145(3) -0.0021(2) -0.0034(2) -0.0031(2)
 C4C 0.0147(13) 0.0139(13) 0.0122(11) 0.0001(10) -0.0045(10) -0.0044(10)
 C7C 0.0179(14) 0.0157(13) 0.0191(13) 0.0023(11) -0.0036(11) -0.0033(11)
 C8C 0.0211(15) 0.0171(14) 0.0198(13) -0.0039(11) -0.0025(11) -0.0062(11)
 C6C 0.0134(13) 0.0120(12) 0.0192(13) -0.0010(10) -0.0032(10) -0.0040(10)
 C2C 0.0173(14) 0.0149(13) 0.0239(14) 0.0042(11) -0.0055(11) -0.0048(11)
 C3C 0.0179(14) 0.0119(13) 0.0250(14) -0.0008(11) -0.0054(11) -0.0039(11)
 C5C 0.0130(13) 0.0111(12) 0.0187(13) -0.0005(10) -0.0038(10) -0.0035(10)
 C1C 0.0149(13) 0.0148(13) 0.0124(12) -0.0002(10) -0.0042(10) -0.0040(10)
 S4D 0.0167(3) 0.0094(3) 0.0158(3) 0.0002(2) -0.0047(2) -0.0023(2)
 S1D 0.0165(3) 0.0136(3) 0.0170(3) -0.0065(2) -0.0033(2) -0.0032(2)
 S3D 0.0174(3) 0.0088(3) 0.0137(3) -0.0026(2) -0.0045(2) -0.0017(2)
 S2D 0.0172(3) 0.0138(3) 0.0149(3) 0.0011(2) -0.0052(2) -0.0038(2)
 C3D 0.0202(14) 0.0285(15) 0.0122(12) -0.0015(11) -0.0042(11) -0.0060(12)
 C1D 0.0134(13) 0.0099(12) 0.0162(12) -0.0013(10) -0.0045(10) -0.0018(10)
 C5D 0.0137(13) 0.0179(13) 0.0125(12) -0.0014(10) -0.0056(10) -0.0031(10)
 C8D 0.0202(15) 0.0220(15) 0.0160(13) 0.0044(11) -0.0051(11) -0.0029(12)
 C2D 0.0190(14) 0.0287(15) 0.0123(12) -0.0048(11) -0.0042(10) -0.0045(12)
 C4D 0.0144(13) 0.0105(12) 0.0172(13) -0.0010(10) -0.0059(10) -0.0037(10)
 C7D 0.0191(14) 0.0200(14) 0.0178(13) -0.0045(11) -0.0049(11) -0.0019(11)
 C6D 0.0129(13) 0.0167(13) 0.0128(12) -0.0006(10) -0.0033(10) -0.0022(10)
 S3A 0.0196(3) 0.0104(3) 0.0171(3) -0.0021(2) -0.0066(2) -0.0024(2)
 S4A 0.0160(3) 0.0104(3) 0.0168(3) -0.0002(2) -0.0043(2) -0.0025(2)
 S1A 0.0162(3) 0.0132(3) 0.0172(3) -0.0034(2) -0.0042(2) -0.0020(2)
 S2A 0.0176(3) 0.0118(3) 0.0193(3) 0.0014(2) -0.0053(3) -0.0034(2)
 C1A 0.0131(13) 0.0128(12) 0.0164(12) -0.0013(10) -0.0063(10) -0.0051(10)
 C2A 0.0158(14) 0.0243(15) 0.0158(13) -0.0030(11) -0.0017(10) -0.0005(11)
 C4A 0.0154(13) 0.0096(12) 0.0163(12) -0.0009(10) -0.0070(10) -0.0024(10)
 C6A 0.0147(13) 0.0174(13) 0.0169(13) -0.0019(11) -0.0057(10) -0.0033(10)
 C8A 0.0183(14) 0.0229(15) 0.0212(14) 0.0037(12) -0.0053(11) -0.0010(12)
 C7A 0.0258(16) 0.0239(15) 0.0167(13) -0.0077(12) -0.0055(12) -0.0020(12)
 C5A 0.0138(13) 0.0187(13) 0.0167(12) -0.0009(11) -0.0070(10) -0.0022(10)
 C3A 0.0166(14) 0.0227(14) 0.0154(12) 0.0003(11) -0.0030(10) -0.0035(11)
 S4B 0.0176(3) 0.0123(3) 0.0108(3) -0.0026(2) -0.0028(2) -0.0041(2)
 S2B 0.0158(3) 0.0146(3) 0.0158(3) -0.0052(2) -0.0029(2) -0.0031(2)
 S3B 0.0162(3) 0.0139(3) 0.0107(3) -0.0006(2) -0.0033(2) -0.0038(2)
 S1B 0.0165(3) 0.0128(3) 0.0144(3) 0.0007(2) -0.0042(2) -0.0037(2)
 C6B 0.0135(13) 0.0122(12) 0.0186(13) -0.0016(10) -0.0031(10) -0.0037(10)
 C5B 0.0126(13) 0.0123(12) 0.0182(13) 0.0003(10) -0.0033(10) -0.0034(10)
 C7B 0.0179(14) 0.0191(14) 0.0221(14) 0.0045(11) -0.0042(11) -0.0044(11)
 C4B 0.0143(13) 0.0155(13) 0.0103(11) -0.0028(10) -0.0031(10) -0.0041(10)
 C8B 0.0208(15) 0.0127(13) 0.0250(14) -0.0061(11) -0.0029(11) -0.0042(11)
 C1B 0.0124(12) 0.0156(13) 0.0150(12) -0.0001(10) -0.0058(10) -0.0052(10)
 C2B 0.0172(14) 0.0123(13) 0.0241(14) 0.0003(11) -0.0054(11) -0.0031(10)
 C3B 0.0161(14) 0.0137(13) 0.0285(15) -0.0051(11) -0.0049(11) -0.0030(11)
 O3B 0.055(11) 0.025(10) 0.043(11) 0.008(10) -0.022(10) -0.014(10)
 O2B 0.060(11) 0.028(10) 0.038(10) -0.011(10) -0.004(10) 0.003(10)
 O1A 0.0447(17) 0.0289(14) 0.057(2) 0.0120(13) -0.0148(14) -0.0141(13)
 O2A 0.083(2) 0.0224(13) 0.0198(12) -0.0047(10) 0.0184(13) -0.0114(14)
 O1B 0.049(11) 0.021(10) 0.023(10) -0.007(9) -0.003(10) -0.004(9)
 O3A 0.0558(19) 0.0328(15) 0.0281(14) -0.0144(11) -0.0178(13) 0.0076(13)
 N1A 0.0360(16) 0.0172(12) 0.0190(12) -0.0022(10) -0.0043(11) 0.0000(11)
 O1C 0.051(4) 0.051(5) 0.024(2) 0.010(3) -0.016(2) -0.027(4)
 O3C 0.068(6) 0.033(4) 0.029(3) 0.005(3) 0.004(3) 0.023(3)
 O1D 0.039(5) 0.027(5) 0.029(4) -0.015(3) 0.001(3) -0.017(4)
 O2D 0.050(8) 0.015(5) 0.034(6) -0.007(4) 0.001(6) 0.008(4)
 O2C 0.055(5) 0.027(3) 0.048(4) -0.023(3) 0.004(4) -0.013(3)
 O3D 0.045(7) 0.051(10) 0.034(8) 0.025(7) -0.001(5) 0.013(7)
 N1B 0.0337(15) 0.0188(13) 0.0160(11) -0.0007(10) 0.0006(10) -0.0032(11)

_geom_special_details
;
 All esds (except the esd in the dihedral angle between two l.s. planes)
 are estimated using the full covariance matrix.  The cell esds are taken
 into account individually in the estimation of esds in distances, angles
 and torsion angles; correlations between esds in cell parameters are only
 used when they are defined by crystal symmetry.  An approximate (isotropic)
 treatment of cell esds is used for estimating esds involving l.s. planes.
;
loop_
  _geom_bond_atom_site_label_1
  _geom_bond_atom_site_label_2
  _geom_bond_distance
  _geom_bond_site_symmetry_2
  _geom_bond_publ_flag
 S3C C4C 1.740(3) . ?
 S3C C5C 1.755(3) . ?
 S4C C4C 1.732(3) . ?
 S4C C6C 1.753(3) . ?
 S1C C2C 1.737(3) . ?
 S1C C1C 1.746(3) . ?
 S2C C3C 1.734(3) . ?
 S2C C1C 1.741(3) . ?
 C4C C1C 1.362(4) . ?
 C7C H7CA 0.9600 . ?
 C7C H7CB 0.9600 . ?
 C7C H7CC 0.9600 . ?
 C7C C5C 1.498(4) . ?
 C8C H8CA 0.9600 . ?
 C8C H8CB 0.9600 . ?
 C8C H8CC 0.9600 . ?
 C8C C6C 1.493(4) . ?
 C6C C5C 1.348(4) . ?
 C2C H2C 0.9300 . ?
 C2C C3C 1.328(4) . ?
 C3C H3C 0.9300 . ?
 S4D C4D 1.735(3) . ?
 S4D C6D 1.756(3) . ?
 S1D C1D 1.742(3) . ?
 S1D C2D 1.734(3) . ?
 S3D C5D 1.761(3) . ?
 S3D C4D 1.739(3) . ?
 S2D C3D 1.738(3) . ?
 S2D C1D 1.738(3) . ?
 C3D H3D 0.9300 . ?
 C3D C2D 1.330(4) . ?
 C1D C4D 1.371(4) . ?
 C5D C7D 1.487(4) . ?
 C5D C6D 1.338(4) . ?
 C8D H8DA 0.9600 . ?
 C8D H8DB 0.9600 . ?
 C8D H8DC 0.9600 . ?
 C8D C6D 1.502(4) . ?
 C2D H2D 0.9300 . ?
 C7D H7DA 0.9600 . ?
 C7D H7DB 0.9600 . ?
 C7D H7DC 0.9600 . ?
 S3A C4A 1.741(3) . ?
 S3A C5A 1.751(3) . ?
 S4A C4A 1.730(3) . ?
 S4A C6A 1.756(3) . ?
 S1A C1A 1.736(3) . ?
 S1A C2A 1.742(3) . ?
 S2A C1A 1.740(3) . ?
 S2A C3A 1.729(3) . ?
 C1A C4A 1.368(4) . ?
 C2A H2A 0.9300 . ?
 C2A C3A 1.338(4) . ?
 C6A C8A 1.499(4) . ?
 C6A C5A 1.342(4) . ?
 C8A H8AA 0.9600 . ?
 C8A H8AB 0.9600 . ?
 C8A H8AC 0.9600 . ?
 C7A H7AA 0.9600 . ?
 C7A H7AB 0.9600 . ?
 C7A H7AC 0.9600 . ?
 C7A C5A 1.504(4) . ?
 C3A H3A 0.9300 . ?
 S4B C6B 1.748(3) . ?
 S4B C4B 1.735(3) . ?
 S2B C1B 1.737(3) . ?
 S2B C3B 1.739(3) . ?
 S3B C5B 1.760(3) . ?
 S3B C4B 1.734(3) . ?
 S1B C1B 1.743(3) . ?
 S1B C2B 1.732(3) . ?
 C6B C5B 1.345(4) . ?
 C6B C8B 1.500(4) . ?
 C5B C7B 1.497(4) . ?
 C7B H7BA 0.9600 . ?
 C7B H7BB 0.9600 . ?
 C7B H7BC 0.9600 . ?
 C4B C1B 1.369(4) . ?
 C8B H8BA 0.9600 . ?
 C8B H8BB 0.9600 . ?
 C8B H8BC 0.9600 . ?
 C2B H2B 0.9300 . ?
 C2B C3B 1.344(4) . ?
 C3B H3B 0.9300 . ?
 O3B N1A 1.259(10) . ?
 O2B N1A 1.218(10) . ?
 O1A N1A 1.253(4) . ?
 O2A N1A 1.234(4) . ?
 O1B N1A 1.217(5) . ?
 O3A N1A 1.233(3) . ?
 O1C N1B 1.276(6) . ?
 O3C N1B 1.222(12) . ?
 O1D N1B 1.215(8) . ?
 O2D N1B 1.207(10) . ?
 O2C N1B 1.219(7) . ?
 O3D N1B 1.26(3) . ?

loop_
  _geom_angle_atom_site_label_1
  _geom_angle_atom_site_label_2
  _geom_angle_atom_site_label_3
  _geom_angle
  _geom_angle_site_symmetry_1
  _geom_angle_site_symmetry_3
  _geom_angle_publ_flag
 C4C S3C C5C 95.82(13) . . ?
 C4C S4C C6C 96.39(13) . . ?
 C2C S1C C1C 94.57(13) . . ?
 C3C S2C C1C 94.70(13) . . ?
 S4C C4C S3C 114.52(15) . . ?
 C1C C4C S3C 122.8(2) . . ?
 C1C C4C S4C 122.7(2) . . ?
 H7CA C7C H7CB 109.5 . . ?
 H7CA C7C H7CC 109.5 . . ?
 H7CB C7C H7CC 109.5 . . ?
 C5C C7C H7CA 109.5 . . ?
 C5C C7C H7CB 109.5 . . ?
 C5C C7C H7CC 109.5 . . ?
 H8CA C8C H8CB 109.5 . . ?
 H8CA C8C H8CC 109.5 . . ?
 H8CB C8C H8CC 109.5 . . ?
 C6C C8C H8CA 109.5 . . ?
 C6C C8C H8CB 109.5 . . ?
 C6C C8C H8CC 109.5 . . ?
 C8C C6C S4C 115.8(2) . . ?
 C5C C6C S4C 116.3(2) . . ?
 C5C C6C C8C 127.9(3) . . ?
 S1C C2C H2C 121.2 . . ?
 C3C C2C S1C 117.6(2) . . ?
 C3C C2C H2C 121.2 . . ?
 S2C C3C H3C 121.1 . . ?
 C2C C3C S2C 117.9(2) . . ?
 C2C C3C H3C 121.1 . . ?
 C7C C5C S3C 115.5(2) . . ?
 C6C C5C S3C 117.0(2) . . ?
 C6C C5C C7C 127.5(3) . . ?
 S2C C1C S1C 115.19(15) . . ?
 C4C C1C S1C 121.8(2) . . ?
 C4C C1C S2C 123.0(2) . . ?
 C4D S4D C6D 95.94(13) . . ?
 C2D S1D C1D 94.37(13) . . ?
 C4D S3D C5D 96.09(13) . . ?
 C1D S2D C3D 94.26(14) . . ?
 S2D C3D H3D 121.1 . . ?
 C2D C3D S2D 117.8(2) . . ?
 C2D C3D H3D 121.1 . . ?
 S2D C1D S1D 115.81(15) . . ?
 C4D C1D S1D 122.1(2) . . ?
 C4D C1D S2D 122.1(2) . . ?
 C7D C5D S3D 114.9(2) . . ?
 C6D C5D S3D 116.3(2) . . ?
 C6D C5D C7D 128.8(3) . . ?
 H8DA C8D H8DB 109.5 . . ?
 H8DA C8D H8DC 109.5 . . ?
 H8DB C8D H8DC 109.5 . . ?
 C6D C8D H8DA 109.5 . . ?
 C6D C8D H8DB 109.5 . . ?
 C6D C8D H8DC 109.5 . . ?
 S1D C2D H2D 121.1 . . ?
 C3D C2D S1D 117.7(2) . . ?
 C3D C2D H2D 121.1 . . ?
 S4D C4D S3D 114.46(15) . . ?
 C1D C4D S4D 123.5(2) . . ?
 C1D C4D S3D 122.1(2) . . ?
 C5D C7D H7DA 109.5 . . ?
 C5D C7D H7DB 109.5 . . ?
 C5D C7D H7DC 109.5 . . ?
 H7DA C7D H7DB 109.5 . . ?
 H7DA C7D H7DC 109.5 . . ?
 H7DB C7D H7DC 109.5 . . ?
 C5D C6D S4D 117.2(2) . . ?
 C5D C6D C8D 127.7(2) . . ?
 C8D C6D S4D 115.1(2) . . ?
 C4A S3A C5A 95.96(13) . . ?
 C4A S4A C6A 96.02(13) . . ?
 C1A S1A C2A 94.30(13) . . ?
 C3A S2A C1A 94.91(13) . . ?
 S1A C1A S2A 115.68(15) . . ?
 C4A C1A S1A 123.1(2) . . ?
 C4A C1A S2A 121.2(2) . . ?
 S1A C2A H2A 121.1 . . ?
 C3A C2A S1A 117.8(2) . . ?
 C3A C2A H2A 121.1 . . ?
 S4A C4A S3A 114.53(15) . . ?
 C1A C4A S3A 121.6(2) . . ?
 C1A C4A S4A 123.9(2) . . ?
 C8A C6A S4A 115.5(2) . . ?
 C5A C6A S4A 116.8(2) . . ?
 C5A C6A C8A 127.7(3) . . ?
 C6A C8A H8AA 109.5 . . ?
 C6A C8A H8AB 109.5 . . ?
 C6A C8A H8AC 109.5 . . ?
 H8AA C8A H8AB 109.5 . . ?
 H8AA C8A H8AC 109.5 . . ?
 H8AB C8A H8AC 109.5 . . ?
 H7AA C7A H7AB 109.5 . . ?
 H7AA C7A H7AC 109.5 . . ?
 H7AB C7A H7AC 109.5 . . ?
 C5A C7A H7AA 109.5 . . ?
 C5A C7A H7AB 109.5 . . ?
 C5A C7A H7AC 109.5 . . ?
 C6A C5A S3A 116.7(2) . . ?
 C6A C5A C7A 128.0(3) . . ?
 C7A C5A S3A 115.2(2) . . ?
 S2A C3A H3A 121.4 . . ?
 C2A C3A S2A 117.3(2) . . ?
 C2A C3A H3A 121.4 . . ?
 C4B S4B C6B 96.10(13) . . ?
 C1B S2B C3B 94.53(13) . . ?
 C4B S3B C5B 95.94(13) . . ?
 C2B S1B C1B 95.05(13) . . ?
 C5B C6B S4B 116.9(2) . . ?
 C5B C6B C8B 127.7(3) . . ?
 C8B C6B S4B 115.4(2) . . ?
 C6B C5B S3B 116.4(2) . . ?
 C6B C5B C7B 128.5(3) . . ?
 C7B C5B S3B 115.1(2) . . ?
 C5B C7B H7BA 109.5 . . ?
 C5B C7B H7BB 109.5 . . ?
 C5B C7B H7BC 109.5 . . ?
 H7BA C7B H7BB 109.5 . . ?
 H7BA C7B H7BC 109.5 . . ?
 H7BB C7B H7BC 109.5 . . ?
 S3B C4B S4B 114.63(15) . . ?
 C1B C4B S4B 122.0(2) . . ?
 C1B C4B S3B 123.4(2) . . ?
 C6B C8B H8BA 109.5 . . ?
 C6B C8B H8BB 109.5 . . ?
 C6B C8B H8BC 109.5 . . ?
 H8BA C8B H8BB 109.5 . . ?
 H8BA C8B H8BC 109.5 . . ?
 H8BB C8B H8BC 109.5 . . ?
 S2B C1B S1B 115.52(15) . . ?
 C4B C1B S2B 123.3(2) . . ?
 C4B C1B S1B 121.2(2) . . ?
 S1B C2B H2B 121.5 . . ?
 C3B C2B S1B 117.0(2) . . ?
 C3B C2B H2B 121.5 . . ?
 S2B C3B H3B 121.1 . . ?
 C2B C3B S2B 117.9(2) . . ?
 C2B C3B H3B 121.1 . . ?
 O2B N1A O3B 126(3) . . ?
 O2A N1A O1A 118.7(3) . . ?
 O1B N1A O3B 121.2(12) . . ?
 O1B N1A O2B 111(3) . . ?
 O3A N1A O1A 120.4(3) . . ?
 O3A N1A O2A 120.9(3) . . ?
 O3C N1B O1C 119.8(6) . . ?
 O1D N1B O3D 116.2(12) . . ?
 O2D N1B O1D 125.3(12) . . ?
 O2D N1B O3D 118.3(15) . . ?
 O2C N1B O1C 118.9(6) . . ?
 O2C N1B O3C 121.2(7) . . ?

loop_
  _refln_index_h
  _refln_index_k
  _refln_index_l
  _refln_F_squared_meas
  _refln_F_squared_sigma
 0 0 -2 1394.91 29.95
 0 0 2 1456.55 30.05
 0 0 -3 0.77 0.44
 0 0 3 0.05 0.37
 0 0 -4 145.03 5.81
 0 0 4 141.43 5.81
 0 0 -5 5.85 1.14
 0 0 5 7.22 1.29
 0 0 6 4174.64 82.4
 0 0 6 4192.98 83.04
 0 0 -6 4041.46 81.7
 0 0 6 4159.98 85.55
 0 0 -6 4157.01 85.38
 0 0 7 2.48 0.74
 0 0 7 2.94 0.85
 0 0 -7 3.13 0.74
 0 0 -7 2.18 0.59
 0 0 8 76.76 3.83
 0 0 -8 76.74 3.81
 0 0 -8 75.93 3.66
 0 0 8 78.74 4.2
 0 0 9 0.32 0.42
 0 0 9 -0.22 0.32
 0 0 9 0.15 0.23
 0 0 -9 -0.23 0.26
 0 0 -10 19.26 2.14
 0 0 10 20.18 2.07
 0 0 10 18.15 1.86
 0 0 11 6.26 1.25
 0 0 11 5.93 1.32
 0 0 -11 5.48 1.22
 0 0 12 130.61 6.71
 0 0 -12 122.16 6.27
 0 0 13 2.69 1.03
 0 0 -13 2.2 0.95
 0 0 -14 491.5 15.99
 0 0 14 536.91 16.93
 0 0 -15 3.06 1.01
 0 0 15 2.71 0.71
 0 0 15 4.37 1.26
 0 0 15 3.85 0.98
 0 0 -15 4.07 0.97
 0 0 15 4.2 0.93
 0 0 -15 3.23 0.9
 0 0 16 44.82 3.49
 0 0 16 47.95 4.3
 0 0 -16 42.54 3.17
 0 0 -16 42.72 3.91
 0 0 -16 46.1 3.26
 0 0 16 42.31 3.26
 0 0 -16 42.81 3.2
 0 0 17 78.98 4.66
 0 0 17 84.07 4.52
 0 0 -17 78.55 4.42
 0 0 -17 77.99 4.36
 0 0 -17 75.94 5.24
 0 0 -17 78.4 4.38
 0 0 17 84.31 4.6
 0 0 -17 83.89 4.37
 0 0 -18 22.34 2.14
 0 0 -18 22.27 2.14
 0 0 18 21.65 2.12
 0 0 -18 20.95 2.54
 0 0 18 22.19 2.16
 0 0 18 24.04 2.2
 0 0 -18 21.61 2.03
 0 0 -18 21.48 2.1
 0 0 18 22.93 2.3
 0 0 -19 3.57 0.77
 0 0 19 3.84 0.83
 0 0 -19 2.49 0.71
 0 0 -19 3.01 0.76
 0 0 19 3.76 0.81
 0 0 19 2.52 0.6
 0 0 19 2.44 0.71
 0 0 20 31.22 2.12
 0 0 20 30.2 2.04
 0 0 -20 31.08 2.17
 0 0 -20 29.89 1.91
 0 0 20 30.9 2.02
 0 0 -20 28.42 1.99
 0 0 21 19.61 1.41
 0 0 -21 20.58 1.47
 0 0 21 20.38 1.38
 0 -1 21 75.2 2.9
 0 -1 21 75.95 3
 0 1 -21 78.15 3.07
 0 1 -21 72.01 3.04
 0 1 -20 13.21 1.51
 0 -1 20 9.28 1.11
 0 1 -20 9.56 1.15
 0 1 -20 9.49 1.1
 0 -1 20 9.06 1.07
 0 -1 20 9.88 1.1
 0 1 -20 8.76 1.16
 0 1 -19 44.67 2.84
 0 1 -19 40.27 2.89
 0 -1 19 41.32 2.67
 0 -1 19 40.99 2.73
 0 -1 19 40.43 2.69
 0 1 -19 43.39 2.7
 0 1 -18 23.51 2.22
 0 -1 18 21.16 2.58
 0 -1 18 25.64 2.35
 0 1 -18 23.48 2.19
 0 -1 18 22.16 2.11
 0 1 -18 24.5 2.26
 0 -1 18 23.15 2.29
 0 -1 18 26.33 2.35
 0 1 -18 22.54 2.08
 0 1 -17 240.02 8.47
 0 -1 17 240.49 8.6
 0 -1 17 234.99 8.48
 0 1 -17 236.19 8.42
 0 -1 17 211.4 9.54
 0 1 -17 250.86 8.61
 0 -1 17 239.11 8.9
 0 1 -17 243.85 9.99
 0 -1 17 240.95 8.45
 0 1 -17 241.5 8.4
 0 -1 16 10.98 1.77
 0 1 -16 12.38 1.74
 0 -1 16 7.94 1.79
 0 1 -16 10.55 1.59
 0 -1 16 10.9 1.61
 0 1 -16 13.15 2.19
 0 1 -16 11.07 1.68
 0 -1 16 11.26 1.81
 0 -1 15 292.68 9.96
 0 1 -15 277.68 9.55
 0 1 -15 294.27 9.73
 0 -1 15 300.71 11.94
 0 1 -15 290.66 11.29
 0 -1 15 292.04 10.25
 0 -1 14 0.18 0.45
 0 1 -14 0.09 0.62
 0 -1 13 154.13 7.77
 0 -1 13 151.06 7.32
 0 1 -13 152.08 7.35
 0 -1 12 22.83 2.72
 0 -1 12 21.84 2.51
 0 1 -12 22.95 2.55
 0 -1 11 1496.33 35.04
 0 -1 11 1597.27 36.17
 0 1 -11 1499.7 35.03
 0 -1 10 37.08 3.16
 0 1 -10 29.3 2.48
 0 -1 10 29.85 2.46
 0 1 -10 32.25 2.76
 0 -1 10 31.83 2.77
 0 -1 9 0.86 0.42
 0 1 -9 0.4 0.38
 0 1 -9 -0.11 0.27
 0 -1 9 0.22 0.43
 0 1 -9 0.51 0.5
 0 1 -9 0.02 0.28
 0 -1 8 21.79 2.19
 0 -1 8 18.58 1.88
 0 1 -8 16.27 1.72
 0 1 -8 19.19 1.83
 0 1 -8 16.27 1.65
 0 1 -7 11.6 1.36
 0 -1 7 12.79 1.54
 0 1 -7 10.52 1.24
 0 1 -7 11.29 1.35
 0 -1 7 13.39 1.69
 0 -1 6 94.98 4.16
 0 1 -6 87.43 3.76
 0 -1 6 99.52 5.55
 0 1 -6 93.34 4.07
 0 -1 6 99.47 4.5
 0 1 -5 418.31 10.73
 0 -1 5 443.83 13.15
 0 1 -5 441.55 13.02
 0 1 -4 2.19 0.79
 0 -1 4 0.77 0.53
 0 -1 3 1293.49 28.2
 0 1 -3 1232.14 28.05
 0 1 -2 1.38 0.47
 0 -1 2 1.84 0.5
 0 -1 1 1.58 0.25
 0 1 -1 0.63 0.25
 0 -1 -1 0.08 0.1
 0 1 1 0.14 0.11
 0 -1 -1 0.36 0.14
 0 1 2 3.57 0.29
 0 1 2 3.9 0.41
 0 1 2 4.29 0.68
 0 -1 -2 3.97 0.63
 0 1 3 976.78 22.73
 0 -1 -3 1077.19 23.01
 0 -1 -4 0.99 0.61
 0 1 4 0.01 0.28
 0 -1 -5 323.13 10.18
 0 1 5 317.75 10.14
 0 -1 -6 23.02 2.43
 0 1 6 24.71 2.53
 0 1 6 19.34 1.84
 0 1 7 451.61 11.7
 0 -1 -7 487.38 11.28
 0 -1 -7 474.02 11.74
 0 -1 -8 1.6 0.55
 0 1 8 1.71 0.65
 0 1 8 0.89 0.46
 0 1 9 33.41 2.46
 0 1 9 32.63 2.76
 0 1 9 32.13 2.4
 0 -1 -9 32.19 2.63
 0 1 10 4.11 1
 0 1 10 3.84 1.1
 0 -1 -10 3.03 0.82
 0 -1 -11 1891.62 42.12
 0 1 11 1879.35 42.61
 0 -1 -12 9.85 1.67
 0 1 12 8.97 1.63
 0 -1 -13 253.8 9.98
 0 1 13 247.92 10.24
 0 1 14 1.75 0.87
 0 -1 -14 1.49 0.74
 0 1 15 300.89 9.77
 0 1 15 308.5 10.39
 0 -1 -15 311.77 10.26
 0 1 15 332.96 12.59
 0 1 15 303.56 10.65
 0 1 15 314.42 10.02
 0 -1 -15 301.97 11.76
 0 -1 -15 308.61 10.14
 0 1 16 1.38 0.73
 0 1 16 1.27 0.65
 0 -1 -16 2.17 0.87
 0 1 16 2.17 1
 0 1 16 1.91 0.86
 0 -1 -16 1.96 0.79
 0 -1 -16 1.62 0.92
 0 -1 -16 3.09 0.97
 0 -1 -17 690.95 17.87
 0 -1 -17 697.35 17.58
 0 1 17 693.71 18.64
 0 -1 -17 684.73 18.05
 0 -1 -17 689.65 20.15
 0 1 17 707.79 18.22
 0 -1 -17 686.35 17.93
 0 1 18 1.25 0.46
 0 1 18 1.54 0.67
 0 -1 -18 0.33 0.25
 0 -1 -18 1.46 0.59
 0 -1 -18 1.56 0.62
 0 -1 -18 2.12 0.75
 0 1 18 1.97 0.65
 0 -1 -18 2.01 0.73
 0 -1 -19 201.54 7.13
 0 1 19 218.38 7.61
 0 -1 -19 212.29 7.04
 0 -1 -19 220.08 7.43
 0 1 19 214.28 7.21
 0 1 19 207.46 7.04
 0 1 19 208.91 7.18
 0 -1 -20 0.88 0.4
 0 1 20 0.47 0.32
 0 1 20 0.93 0.43
 0 -1 -20 1.43 0.6
 0 -1 -20 0.36 0.34
 0 1 20 0.93 0.44
 0 1 21 105.94 3.78
 0 1 21 108.73 3.67
 0 -1 -21 107.99 3.82
 0 1 21 103.47 3.58
 0 2 -21 27.35 1.56
 0 -2 21 29.1 1.66
 0 2 -21 28.92 1.77
 0 2 -21 26.91 1.63
 0 -2 21 28.64 1.61
 0 2 -20 19.34 1.73
 0 -2 20 19.62 1.61
 0 -2 20 22.34 2
 0 -2 20 19.9 1.53
 0 2 -20 20.04 1.65
 0 2 -20 20.64 1.62
 0 2 -20 24.75 1.98
 0 -2 20 18.52 1.55
 0 2 -19 21.38 2.1
 0 -2 19 21.08 1.89
 0 -2 19 20.73 1.88
 0 2 -19 19.77 1.81
 0 -2 19 20.29 1.79
 0 -2 19 20.67 2.28
 0 2 -19 21.78 1.92
 0 -2 18 49.3 3.95
 0 2 -18 50.58 3.19
 0 -2 18 52.55 3.23
 0 -2 18 51.26 3.3
 0 2 -18 53.24 3.14
 0 2 -18 51.52 3.25
 0 2 -18 51.77 3.29
 0 2 -18 48.26 3.17
 0 -2 18 50.66 3.25
 0 2 -17 36.78 2.86
 0 -2 17 38.89 3
 0 2 -17 37.08 2.75
 0 2 -17 32.84 3.31
 0 -2 17 34.24 3.47
 0 -2 17 39.37 3.06
 0 2 -17 36.17 2.82
 0 2 -17 36.76 2.9
 0 2 -17 36.26 2.86
 0 -2 17 38.68 2.92
 0 -2 17 42.85 3.28
 0 -2 16 67.68 4.17
 0 -2 16 64.5 4.2
 0 2 -16 61.6 4.67
 0 -2 16 52.96 4.58
 0 2 -16 63.56 3.91
 0 2 -16 67.51 4.08
 0 -2 16 63.6 3.99
 0 2 -16 67.9 4.03
 0 -2 16 64.21 4.03
 0 -2 15 36.99 2.95
 0 -2 15 30.4 3.49
 0 -2 15 35.1 3.07
 0 -2 15 34.33 2.93
 0 2 -15 30.28 2.61
 0 2 -15 29.99 2.65
 0 2 -15 29.07 3.16
 0 -2 14 336.72 12.4
 0 2 -14 318.36 11.88
 0 2 -13 41.68 3.62
 0 -2 13 38.6 3.63
 0 -2 13 45.93 4.1
 0 -2 12 13.12 2.04
 0 -2 12 14.41 2.17
 0 2 -12 12.15 1.87
 0 -2 11 83.33 4.97
 0 2 -11 80.12 4.61
 0 2 -11 81.19 4.75
 0 -2 11 95.95 5.57
 0 -2 10 5.54 1.08
 0 -2 10 4.79 1.18
 0 2 -10 3.87 0.91
 0 -2 10 3.55 1
 0 2 -10 4.62 1.06
 0 2 -9 9.97 1.41
 0 -2 9 12.51 1.78
 0 2 -9 7.69 1.25
 0 -2 9 8.56 1.4
 0 -2 9 10.94 1.44
 0 2 -9 9.48 1.48
 0 2 -9 7.91 1.26
 0 2 -8 13.3 1.64
 0 2 -8 14.41 1.7
 0 2 -8 14.08 1.6
 0 -2 8 13.79 1.69
 0 -2 8 14.98 1.92
 0 -2 7 2.76 0.87
 0 2 -7 3.8 0.86
 0 2 -7 3.1 0.8
 0 -2 7 3.76 0.95
 0 2 -7 3.88 0.85
 0 -2 6 25.19 1.93
 0 -2 6 20.79 1.96
 0 -2 6 29.76 2.28
 0 2 -6 22.4 1.93
 0 2 -6 30.28 2.21
 0 2 -5 38.27 3.23
 0 -2 5 40.12 3.23
 0 2 -5 35.97 2.37
 0 -2 5 32.44 2.32
 0 -2 5 30.39 2.08
 0 -2 5 29.92 2.1
 0 2 -5 35.94 2.3
 0 -2 4 383.03 11.16
 0 2 -4 370.55 9.41
 0 2 -4 376.66 11.15
 0 -2 3 16.21 1.31
 0 -2 3 20.06 1.95
 0 2 -3 16.28 1.78
 0 2 -2 386.02 10.1
 0 2 -2 410.34 9.99
 0 -2 2 389.3 9.44
 0 -2 2 411.22 10.76
 0 2 -1 5.58 0.59
 0 2 -1 4.6 0.57
 0 -2 1 4.82 0.68
 0 -2 1 3.88 0.55
 0 -2 0 1382.33 29.15
 0 2 0 1441.56 29.22
 0 2 0 1477.68 28.36
 0 -2 -1 5.43 0.56
 0 2 2 750.73 16.2
 0 -2 -2 772.2 17
 0 -2 -2 803.53 16.44
 0 -2 -3 10.54 1.2
 0 2 3 10.63 0.9
 0 2 3 9.87 0.8
 0 2 3 11.11 1.18
 0 2 4 435.24 9.75
 0 -2 -4 418.94 11.11
 0 2 5 13.63 1.15
 0 -2 -5 19.08 1.93
 0 2 5 16.03 1.85
 0 -2 -5 19.2 1.45
 0 2 6 68.86 3.85
 0 -2 -6 73.58 3.16
 0 -2 -6 74.43 4.27
 0 2 6 69.36 3.07
 0 2 6 61.74 2.66
 0 -2 -6 68.82 3.06
 0 -2 -7 46.18 2.56
 0 2 7 47.43 2.89
 0 2 7 44.09 2.49
 0 2 8 23.9 2.31
 0 -2 -8 24.1 1.86
 0 -2 -9 3.16 0.8
 0 2 9 2.75 0.79
 0 2 9 2.99 0.83
 0 2 10 83.42 4.34
 0 -2 -10 87.24 4.73
 0 2 10 81.99 4.84
 0 2 11 115.38 6.08
 0 -2 -11 119.01 5.89
 0 -2 -12 131.05 6.52
 0 2 12 130.46 6.86
 0 2 13 0.7 0.46
 0 -2 -13 0.16 0.48
 0 -2 -14 568.59 17.6
 0 2 14 591.7 18.3
 0 2 15 27.72 2.57
 0 -2 -15 30.54 2.46
 0 2 15 30.69 2.73
 0 -2 -15 31.29 2.66
 0 2 15 25.79 2.35
 0 -2 -15 28.05 2.56
 0 2 15 27.94 2.44
 0 -2 -15 27.63 3.13
 0 2 15 32.78 3.57
 0 2 16 6.4 1.33
 0 -2 -16 5.88 1.14
 0 -2 -16 3.27 1.14
 0 -2 -16 5.37 1.17
 0 -2 -16 5.57 1.01
 0 2 16 5.38 1.1
 0 2 16 5.35 1.11
 0 -2 -16 6.27 1.17
 0 2 16 5.56 1.06
 0 2 17 192.34 7.19
 0 -2 -17 200.81 7.34
 0 2 17 203.94 7.97
 0 -2 -17 184.95 7.26
 0 -2 -17 191.11 7.42
 0 2 17 207.21 7.69
 0 -2 -17 183.09 8.65
 0 2 18 14.8 1.77
 0 -2 -18 16.16 1.75
 0 -2 -18 16.86 1.87
 0 -2 -18 17.47 1.87
 0 -2 -18 15.88 2.26
 0 2 18 17.75 2.01
 0 2 19 6.36 1.07
 0 -2 -19 6.13 0.97
 0 2 19 6.73 1.09
 0 2 19 4.8 0.94
 0 2 19 6.87 1.11
 0 2 20 10.94 1.17
 0 2 20 11.84 1.22
 0 2 20 12.01 1.27
 0 -2 -20 16.58 1.72
 0 2 20 12.3 1.38
 0 -2 -20 11.79 1.19
 0 2 21 14.8 1.14
 0 2 21 15.63 1.23
 0 -2 -21 15.82 1.23
 0 2 21 14.45 1.12
 0 3 -21 1.4 0.36
 0 -3 21 1.84 0.4
 0 3 -21 2.45 0.48
 0 3 -21 2.17 0.42
 0 -3 20 14 1.33
 0 -3 20 17.49 1.78
 0 -3 20 16.24 1.41
 0 3 -20 16.73 1.44
 0 3 -20 16.1 1.43
 0 3 -20 14.26 1.47
 0 3 -19 4.07 0.92
 0 3 -19 4.64 0.87
 0 3 -19 4.43 0.82
 0 -3 19 3.35 0.74
 0 -3 19 3.55 0.78
 0 -3 19 3.37 0.89
 0 -3 19 3.69 0.71
 0 3 -19 4.57 0.94
 0 3 -19 4.44 0.84
 0 3 -18 13.75 1.59
 0 3 -18 13.4 1.54
 0 -3 18 15.96 1.75
 0 -3 18 14.19 2.04
 0 3 -18 12.67 1.52
 0 3 -18 15.08 1.91
 0 3 -18 13.67 1.63
 0 -3 18 13.36 1.6
 0 3 -18 15.71 1.73
 0 -3 18 14.38 1.62
 0 -3 17 17.01 2.48
 0 3 -17 21.14 2.14
 0 -3 17 18.92 2
 0 3 -17 19.7 2.06
 0 3 -17 21.35 2.14
 0 -3 17 20.79 2.14
 0 3 -17 19.51 2.01
 0 3 -17 18.67 2.46
 0 3 -17 20.79 2.05
 0 -3 17 21.29 2.15
 0 3 -16 34.54 2.78
 0 3 -16 32.42 2.78
 0 -3 16 28.01 3.28
 0 3 -16 30.34 2.65
 0 3 -16 29.83 3.17
 0 -3 16 37.56 3.12
 0 -3 16 35.27 2.85
 0 -3 16 36.57 3.01
 0 -3 16 34.19 2.87
 0 3 -15 3.36 0.87
 0 -3 15 4.4 1.07
 0 -3 15 2.49 0.8
 0 3 -15 5.32 1.39
 0 -3 15 4.66 1.37
 0 -3 15 4 0.93
 0 3 -15 3.4 0.86
 0 -3 15 4.17 1.04
 0 -3 15 2.74 1.04
 0 -3 14 36.51 3.62
 0 3 -14 31.8 3.23
 0 -3 13 57.58 4.56
 0 3 -13 61.05 4.4
 0 3 -12 5.32 1.39
 0 3 -12 3.61 1.24
 0 -3 12 3.31 1.22
 0 3 -11 3.66 0.99
 0 3 -11 2.37 0.83
 0 -3 11 3.66 1.09
 0 -3 11 4.68 1.28
 0 -3 10 3.87 1.11
 0 -3 10 4.61 1.06
 0 3 -10 4.03 1.08
 0 -3 10 6.01 1.42
 0 3 -10 6.05 1.21
 0 3 -9 6.87 1.27
 0 3 -9 8.18 1.38
 0 3 -9 7.72 1.39
 0 -3 9 8.78 1.39
 0 -3 9 7.98 1.44
 0 3 -9 7.97 1.29
 0 -3 9 7.44 1.5
 0 3 -8 0.37 0.27
 0 -3 8 0 0.25
 0 -3 8 0.24 0.36
 0 -3 8 -0.33 0.42
 0 3 -8 0.26 0.29
 0 3 -8 0.02 0.27
 0 3 -7 22.87 2.12
 0 3 -7 19.58 1.97
 0 -3 7 16.11 1.81
 0 3 -7 20.28 1.92
 0 -3 7 18.65 2
 0 3 -6 3.31 0.82
 0 3 -6 2.88 0.76
 0 3 -6 4.62 0.96
 0 -3 6 3.21 0.82
 0 -3 6 2.92 0.7
 0 -3 6 3.52 0.79
 0 3 -5 143.95 6.78
 0 -3 5 142 6.61
 0 -3 5 130.98 5.38
 0 3 -5 138.51 5.33
 0 -3 5 122.55 5.26
 0 3 -5 115.75 4.47
 0 -3 5 133.53 4.83
 0 3 -5 136.8 5.31
 0 -3 4 4.9 1.13
 0 3 -4 2.79 0.85
 0 -3 4 2.32 0.62
 0 3 -4 5.05 0.96
 0 3 -3 0.09 0.38
 0 -3 3 0.33 0.2
 0 3 -3 -0.04 0.28
 0 -3 3 0.19 0.39
 0 -3 2 4.11 0.88
 0 -3 2 4.16 0.7
 0 3 -2 4.92 0.76
 0 3 -1 1133.81 23.62
 0 -3 1 1171.52 23.73
 0 -3 1 1096.74 23.74
 0 3 0 0.26 0.14
 0 -3 0 0.09 0.17
 0 3 0 -0.11 0.26
 0 3 1 1059.33 22.11
 0 -3 -1 1005.47 22.16
 0 -3 -2 8.43 0.74
 0 3 2 9.72 0.72
 0 -3 -2 7.87 0.82
 0 3 3 0.71 0.26
 0 -3 -3 0.32 0.21
 0 -3 -3 0.41 0.14
 0 -3 -4 14.33 1.48
 0 3 4 14.61 1.17
 0 -3 -5 1.18 0.44
 0 3 5 2.03 0.33
 0 -3 -5 1.15 0.56
 0 3 5 1.15 0.38
 0 -3 -6 18 1.55
 0 3 6 16.37 1.46
 0 -3 -6 16.77 1.94
 0 -3 -6 14.31 1.43
 0 3 6 16.87 1.84
 0 3 6 14.76 1.21
 0 3 7 90.2 3.45
 0 3 7 96.01 4.44
 0 -3 -7 97.27 4.12
 0 3 7 103.56 5.26
 0 3 8 0.82 0.54
 0 -3 -8 1.47 0.46
 0 3 8 1.09 0.53
 0 3 9 51.82 3.43
 0 -3 -9 58.94 3.23
 0 -3 -9 59.55 3.64
 0 3 9 46.86 3.57
 0 3 10 8.18 1.56
 0 3 10 9.16 1.4
 0 -3 -10 11.71 1.67
 0 3 11 72.96 4.87
 0 -3 -11 75.16 4.61
 0 3 12 12.6 2.22
 0 -3 -12 9.98 1.83
 0 -3 -13 10.47 1.87
 0 3 13 16.2 2.38
 0 3 14 29.07 3.3
 0 -3 -14 27.78 3.07
 0 -3 -15 1.3 0.73
 0 3 15 0.06 0.31
 0 3 15 0.23 0.51
 0 3 15 0.27 0.32
 0 -3 -15 0.75 0.61
 0 -3 -15 0.34 0.38
 0 -3 -15 0.83 0.59
 0 3 15 -0.09 0.3
 0 -3 -16 14.27 1.88
 0 3 16 11.44 1.81
 0 3 16 12.38 1.85
 0 -3 -16 12.97 1.76
 0 -3 -16 13.02 2.24
 0 3 16 13.84 1.79
 0 -3 -16 13.95 1.97
 0 3 16 12.64 1.76
 0 -3 -16 13.33 1.79
 0 3 16 16.18 2.09
 0 3 17 15.41 1.96
 0 3 17 14.1 1.77
 0 -3 -17 16.23 1.79
 0 3 17 17.67 1.89
 0 -3 -17 14.96 2.28
 0 -3 -17 13.64 1.62
 0 -3 -17 14.61 1.8
 0 -3 -17 14.02 1.76
 0 -3 -18 9.85 1.48
 0 -3 -18 10.47 1.43
 0 3 18 8.83 1.49
 0 -3 -18 9.86 1.33
 0 3 18 8.61 1.4
 0 3 18 9.98 1.41
 0 3 19 14.56 1.54
 0 -3 -19 12.35 1.31
 0 -3 -19 12.72 1.34
 0 3 19 12.94 1.46
 0 3 19 14.08 1.64
 0 -3 -20 30.16 1.86
 0 3 20 31.84 2.07
 0 3 20 31.56 2.09
 0 3 20 32.52 2.25
 0 3 20 30.16 2.01
 0 -3 -21 0.2 0.15
 0 -3 -21 0.16 0.2
 0 3 21 0.41 0.24
 0 4 -20 6.24 0.86
 0 4 -20 6.57 0.98
 0 -4 20 6.74 0.88
 0 4 -20 7.08 0.92
 0 -4 20 6.49 0.87
 0 4 -20 6.57 0.81
 0 -4 20 7.51 1.13
 0 4 -19 3.88 0.78
 0 4 -19 2.95 0.79
 0 4 -19 3.7 0.79
 0 4 -19 3.15 0.84
 0 -4 19 4.01 0.82
 0 -4 19 4.21 0.81
 0 4 -19 4.3 0.88
 0 -4 19 3.35 1.01
 0 4 -18 6.06 1.07
 0 -4 18 6.37 1.12
 0 4 -18 7.98 1.2
 0 4 -18 6.07 1.14
 0 -4 18 7.65 1.51
 0 4 -18 6.39 1.22
 0 -4 18 5.56 0.96
 0 -4 18 6.84 1.11
 0 4 -18 6.48 1.13
 0 4 -17 8.39 1.32
 0 -4 17 8.47 1.44
 0 4 -17 9.2 1.37
 0 4 -17 7.82 1.29
 0 -4 17 9.34 1.42
 0 -4 17 7.37 1.7
 0 4 -17 7.8 1.29
 0 4 -17 9.68 1.44
 0 -4 17 8.3 1.4
 0 -4 16 35.59 2.92
 0 4 -16 32.22 3.2
 0 4 -16 35.39 2.76
 0 4 -16 36.32 2.84
 0 4 -16 34.86 2.87
 0 -4 16 37.01 2.92
 0 -4 16 35.98 2.93
 0 -4 16 31.21 3.45
 0 -4 15 3.31 1.46
 0 -4 15 6.88 1.43
 0 -4 15 5.47 1.37
 0 -4 15 6.77 1.51
 0 -4 15 5.58 1.4
 0 4 -15 5.17 1.28
 0 4 -15 6.4 1.66
 0 4 -15 7.07 1.31
 0 -4 15 3.62 1.4
 0 4 -15 6.47 1.33
 0 -4 14 11.47 2.08
 0 4 -14 10.33 1.82
 0 4 -13 8.83 1.73
 0 4 -13 8.52 1.66
 0 -4 13 7.39 1.62
 0 4 -12 45.44 3.65
 0 4 -12 43.41 3.66
 0 -4 12 41.58 3.8
 0 4 -11 3.16 1
 0 -4 11 3.2 1.22
 0 4 -11 3.9 1.09
 0 -4 10 15.81 2.17
 0 -4 10 18.23 2.06
 0 4 -10 14.97 1.91
 0 4 -10 17.17 2.17
 0 -4 9 14.07 1.94
 0 4 -9 13.42 1.85
 0 -4 9 11.85 1.62
 0 4 -9 12.89 1.78
 0 4 -9 13.82 1.68
 0 4 -8 114.92 5.52
 0 4 -8 112 5.48
 0 -4 8 116.9 5.73
 0 -4 8 94.37 4.72
 0 4 -8 110.32 5.27
 0 4 -7 27.89 2.44
 0 -4 7 28.63 2.6
 0 4 -7 27.02 2.5
 0 4 -7 29.09 2.52
 0 -4 6 308.54 9.79
 0 4 -6 309.93 9.6
 0 -4 6 285.77 9.75
 0 4 -6 316.45 9.67
 0 4 -6 317.15 9.87
 0 -4 5 37.38 2.95
 0 4 -5 43.26 2.92
 0 4 -5 36.34 2.27
 0 -4 5 38.75 2.87
 0 4 -5 41.56 2.92
 0 4 -5 44.47 3.84
 0 -4 5 47.18 3.66
 0 4 -5 43.61 3.04
 0 4 -4 449.44 13.89
 0 4 -4 519.82 13.2
 0 -4 4 440.28 13.09
 0 -4 4 568.79 14.96
 0 4 -4 473.59 13.15
 0 4 -4 486.7 11.41
 0 4 -4 495.57 11.78
 0 4 -3 1.78 0.52
 0 -4 3 1.99 0.68
 0 -4 3 2 0.61
 0 4 -3 1.44 0.58
 0 -4 2 331.34 9.53
 0 4 -2 338.59 9.01
 0 -4 2 358.44 10.09
 0 -4 1 0.62 0.22
 0 4 -1 0.27 0.26
 0 -4 1 0.89 0.51
 0 4 0 135.64 4.95
 0 -4 0 144.15 3.73
 0 4 1 -0.03 0.29
 0 4 1 -0.16 0.27
 0 -4 -1 -0.25 0.2
 0 4 1 0.18 0.12
 0 4 1 -0.09 0.14
 0 4 2 378.18 9.64
 0 -4 -2 374.72 8.1
 0 -4 -2 372.11 9.64
 0 4 3 2.64 0.64
 0 -4 -3 2.3 0.52
 0 4 3 2.81 0.5
 0 -4 -3 2.81 0.55
 0 -4 -3 2.01 0.55
 0 4 4 521.58 10.59
 0 4 4 526.66 11.58
 0 4 4 556.56 12.18
 0 -4 -4 506.82 11.17
 0 -4 -4 507.07 11.25
 0 4 4 512.84 10.68
 0 -4 -5 20.46 1.71
 0 -4 -5 19.72 1.3
 0 4 5 18.39 1.78
 0 4 5 18.87 1.46
 0 -4 -5 18.71 1.31
 0 -4 -5 19.61 1.86
 0 -4 -6 968.29 21.31
 0 4 6 903.35 20.34
 0 4 6 986.38 22.56
 0 -4 -6 963.89 22.55
 0 4 7 4.73 0.79
 0 4 7 6.56 1.31
 0 4 7 6.94 1.18
 0 -4 -7 5.59 1.03
 0 4 8 55.24 2.79
 0 -4 -8 55.91 3.29
 0 4 8 60.69 3.72
 0 4 8 58.79 4.3
 0 -4 -8 58.45 3.51
 0 -4 -9 11.09 1.58
 0 4 9 10.87 1.96
 0 -4 -9 11.72 1.46
 0 4 9 7.78 1.39
 0 4 9 9.82 1.44
 0 4 10 4.17 1.01
 0 -4 -10 3.72 0.82
 0 -4 -10 4 1.06
 0 4 10 3.89 1.11
 0 -4 -11 19.74 2.3
 0 4 11 17.41 2.41
 0 4 12 62.63 4.76
 0 -4 -12 66.54 4.53
 0 -4 -13 77.98 5.12
 0 4 13 84.05 5.68
 0 4 14 0.52 0.47
 0 -4 -14 1.56 0.89
 0 -4 -15 1.24 0.69
 0 -4 -15 2.1 0.85
 0 4 15 2.25 0.77
 0 -4 -15 2.49 1.14
 0 -4 -15 1.52 0.67
 0 4 15 0.78 0.64
 0 4 15 2.1 0.77
 0 4 15 2.62 1.2
 0 -4 -16 1.03 0.46
 0 -4 -16 2.19 1.06
 0 -4 -16 1.52 0.82
 0 4 16 2.44 0.93
 0 4 16 1.68 0.69
 0 -4 -16 1.58 0.63
 0 4 16 1.73 0.75
 0 4 16 2.08 0.7
 0 4 17 42.77 2.93
 0 -4 -17 46.04 3.19
 0 -4 -17 41.67 3.75
 0 4 17 41.2 2.97
 0 -4 -17 45.87 3.02
 0 -4 -17 44.41 3.1
 0 4 17 44.59 3.37
 0 4 17 45.47 3.25
 0 4 18 0.47 0.34
 0 -4 -18 0.3 0.31
 0 4 18 0.72 0.56
 0 -4 -18 0.22 0.27
 0 4 18 0.66 0.27
 0 4 19 68.41 3.49
 0 -4 -19 60.5 3.08
 0 4 19 67.16 3.7
 0 4 20 76.36 3.37
 0 4 20 75.81 3.29
 0 -4 -20 72.29 3.09
 0 4 20 72.18 3.23
 0 -4 -20 70.2 3.13
 0 -4 -20 66.67 2.91
 0 4 20 75.04 3.55
 0 4 21 18.68 1.29
 0 -4 -21 23.7 1.67
 0 5 -20 3.06 0.66
 0 5 -20 4.07 0.68
 0 5 -20 3.54 0.61
 0 5 -20 3.12 0.52
 0 -5 20 3.92 0.82
 0 -5 20 3.67 0.68
 0 -5 19 3.11 0.89
 0 5 -19 4.68 0.89
 0 5 -19 2.9 0.67
 0 -5 19 3.84 0.77
 0 5 -19 3.64 0.75
 0 -5 19 2.93 0.7
 0 5 -19 3.03 0.68
 0 -5 18 1.8 0.58
 0 5 -18 1.6 0.59
 0 5 -18 2.34 0.65
 0 -5 18 1.75 0.79
 0 -5 18 3.26 0.79
 0 5 -18 2.6 0.73
 0 5 -18 2.11 0.73
 0 5 -17 156.3 6.91
 0 -5 17 158.21 6.26
 0 5 -17 156.98 6.12
 0 -5 17 148.14 7.7
 0 5 -17 148.18 6.19
 0 5 -17 157.59 6.38
 0 -5 17 159.24 6.44
 0 -5 17 152.14 6.32
 0 5 -17 157.73 6.29
 0 5 -16 8.14 1.32
 0 5 -16 7.31 1.24
 0 -5 16 7.08 1.3
 0 -5 16 8.88 1.77
 0 -5 16 7.65 1.3
 0 -5 15 117.82 5.75
 0 5 -15 112.29 5.48
 0 5 -15 114.33 5.33
 0 -5 15 118.4 5.68
 0 -5 15 109.81 5.57
 0 5 -14 3.71 0.96
 0 -5 14 3.99 0.95
 0 -5 14 2.75 1.2
 0 -5 14 3.49 1.35
 0 -5 14 3.64 1.07
 0 -5 14 5.4 1.19
 0 5 -14 4.23 1.3
 0 5 -14 4 0.86
 0 -5 13 34.76 3.63
 0 5 -13 34.56 3.46
 0 -5 12 34.95 3.5
 0 5 -12 34.42 3.37
 0 5 -11 576.06 17.17
 0 -5 11 574.04 17.57
 0 5 -10 0.18 0.48
 0 -5 10 0.64 0.54
 0 -5 10 0.9 0.57
 0 -5 9 9.99 1.7
 0 -5 9 7.84 1.4
 0 5 -9 11.05 1.71
 0 -5 8 1.1 0.63
 0 5 -8 1.38 0.62
 0 -5 8 0.63 0.34
 0 5 -8 0.33 0.36
 0 5 -8 1.14 0.59
 0 -5 7 8.69 1.5
 0 -5 7 6.95 1.11
 0 5 -7 6.55 1.33
 0 5 -7 8.51 1.51
 0 5 -7 9.55 1.53
 0 5 -6 0.82 0.48
 0 5 -6 0.34 0.51
 0 -5 6 0.62 0.49
 0 5 -6 0.13 0.49
 0 5 -6 0.85 0.6
 0 -5 6 0.56 0.43
 0 5 -5 2.72 0.73
 0 -5 5 2.61 0.94
 0 -5 5 2.3 0.71
 0 5 -5 2.69 0.64
 0 5 -5 3 0.71
 0 5 -5 2.95 0.86
 0 5 -5 1.73 0.64
 0 -5 5 4.09 1.13
 0 -5 4 2.88 0.83
 0 5 -4 3.67 1.03
 0 -5 4 3.54 1.15
 0 5 -4 2.82 0.65
 0 5 -4 2.17 0.81
 0 -5 4 2.12 0.77
 0 5 -4 3.15 0.92
 0 5 -4 4.3 0.76
 0 -5 3 152.38 5.6
 0 -5 3 150.9 6.27
 0 5 -3 153.51 4.74
 0 5 -3 135.71 5.52
 0 5 -2 12.79 1.08
 0 -5 2 12.57 1.55
 0 -5 2 11.77 1.37
 0 5 -2 13.4 1.38
 0 -5 2 15.98 1.7
 0 -5 1 522.05 12.16
 0 5 -1 509.01 12.15
 0 5 -1 496.92 13.34
 0 5 0 1.77 0.58
 0 5 0 1.1 0.44
 0 -5 -1 328.02 9.35
 0 5 1 326.93 7.58
 0 5 1 335.87 9.14
 0 5 2 2.76 0.65
 0 -5 -2 2.84 0.7
 0 5 2 2.84 0.79
 0 5 2 2.24 0.3
 0 5 2 2.67 0.61
 0 -5 -2 2.42 0.63
 0 5 3 0.54 0.43
 0 -5 -3 1.5 0.53
 0 5 3 0.36 0.41
 0 5 3 0.85 0.45
 0 5 4 20.96 1.61
 0 -5 -4 21.52 1.82
 0 5 4 22.14 1.58
 0 5 4 19.48 1.6
 0 -5 -4 22.68 1.59
 0 5 4 22.46 2.17
 0 5 4 19.73 1.83
 0 5 5 0.36 0.34
 0 -5 -5 0.73 0.41
 0 5 5 1.13 0.51
 0 5 5 0.13 0.33
 0 5 5 -0.42 0.37
 0 -5 -6 208.3 6.83
 0 5 6 180.6 6
 0 -5 -6 173.06 6.6
 0 5 6 199.53 6.63
 0 5 6 188.21 7.2
 0 5 7 5.53 1.38
 0 5 7 6.32 0.94
 0 -5 -7 7.03 1.17
 0 5 7 8.61 1.39
 0 -5 -8 0.65 0.27
 0 -5 -8 0.06 0.35
 0 5 8 1.28 0.75
 0 5 8 0.97 0.57
 0 5 8 0.5 0.28
 0 5 9 13.76 1.93
 0 5 9 11.48 1.32
 0 -5 -9 12.97 1.65
 0 5 9 13.59 2.25
 0 -5 -9 12.89 1.73
 0 -5 -10 22.17 2.23
 0 -5 -10 20.59 2.27
 0 5 10 17.07 2.18
 0 -5 -11 781.18 20.28
 0 -5 -11 773.37 19.47
 0 5 12 83.5 5.74
 0 -5 -12 90.74 5.38
 0 5 13 497.68 16.81
 0 -5 -13 527.86 16.06
 0 -5 -14 3.84 1.15
 0 5 14 3.67 1.3
 0 5 15 150.79 6.39
 0 5 15 152.9 6.51
 0 -5 -15 157.96 7.89
 0 -5 -15 158.56 6.5
 0 5 15 164.5 8.59
 0 -5 -15 167.45 6.77
 0 5 15 171.11 7.16
 0 -5 -15 159.87 6.49
 0 -5 -16 10.55 1.49
 0 5 16 12.64 1.64
 0 5 16 10.14 1.46
 0 -5 -16 10.86 1.5
 0 5 16 10.87 1.64
 0 -5 -16 11.22 1.55
 0 -5 -16 9.55 1.81
 0 5 17 608.54 15.81
 0 -5 -17 604.13 15.63
 0 5 17 585 15.45
 0 5 17 579.2 16.47
 0 -5 -17 591.29 17.79
 0 -5 -17 618.47 16.01
 0 5 17 585.84 16.06
 0 5 17 651.21 16.53
 0 -5 -18 0.37 0.47
 0 -5 -18 0.17 0.42
 0 5 18 0.54 0.43
 0 5 18 0.4 0.43
 0 5 18 0.85 0.56
 0 5 19 99.94 4.34
 0 5 19 99.64 4.62
 0 -5 -19 103.11 4.27
 0 -5 -19 97.29 4.11
 0 5 20 9.05 1.04
 0 5 20 9.36 1.13
 0 -5 -20 9.28 0.99
 0 5 20 9.51 1.05
 0 5 20 8.85 1
 0 -5 -20 11.75 1.31
 0 -5 -20 7.86 0.91
 0 -5 -20 8.81 0.93
 0 6 -20 17.08 1.27
 0 -6 20 17.71 1.3
 0 6 -20 19.44 1.38
 0 -6 20 19.06 1.73
 0 6 -20 16.36 1.4
 0 6 -19 4.42 0.75
 0 6 -19 6.06 1.03
 0 6 -19 5.33 0.86
 0 -6 19 5.54 0.85
 0 -6 19 5.13 0.83
 0 -6 19 7.06 1.29
 0 6 -19 4.88 0.82
 0 -6 18 43.47 3.54
 0 -6 18 46.78 2.9
 0 6 -18 47.82 2.92
 0 6 -18 47.17 3.21
 0 6 -18 44.57 2.8
 0 6 -18 48.52 2.97
 0 -6 18 47.36 2.94
 0 -6 17 1.92 0.75
 0 -6 17 1.52 0.79
 0 6 -17 2.18 0.71
 0 -6 17 1.35 0.94
 0 6 -17 1.32 0.47
 0 6 -17 1.43 0.69
 0 6 -17 1.9 0.79
 0 6 -17 1.16 0.53
 0 6 -16 246.5 8.68
 0 6 -16 255.11 9.5
 0 6 -16 247.52 8.27
 0 -6 16 255.04 8.9
 0 6 -16 242.81 8.53
 0 -6 16 219.6 10.18
 0 -6 16 258.22 8.93
 0 -6 15 1.53 0.63
 0 6 -15 0.65 0.58
 0 -6 15 0.59 0.56
 0 -6 15 0.37 0.56
 0 -6 15 0 0.55
 0 6 -15 0.55 0.93
 0 -6 14 60.66 4
 0 -6 14 47.76 4.53
 0 6 -14 53.13 3.6
 0 -6 14 54.17 3.84
 0 -6 14 55.77 3.9
 0 -6 14 43.11 4.34
 0 6 -14 49.24 4.31
 0 6 -13 2.28 1.02
 0 -6 13 2.54 0.91
 0 6 -12 300.74 11.56
 0 -6 12 285.9 11.64
 0 6 -11 15.13 2.28
 0 -6 11 14.01 2.23
 0 -6 10 168.18 8.04
 0 6 -10 163.39 7.77
 0 -6 10 170.04 7.48
 0 -6 9 18.12 2.38
 0 6 -9 18.53 2.41
 0 -6 9 16.92 2.07
 0 -6 8 5.23 1.27
 0 6 -8 4.82 1.2
 0 -6 8 3.77 0.93
 0 6 -7 48.86 3.75
 0 -6 7 39.39 2.8
 0 6 -7 45.65 3.61
 0 6 -7 41.12 3.08
 0 -6 7 44.98 3.53
 0 -6 6 242.14 7.77
 0 -6 6 257.67 9.23
 0 -6 6 219.83 8.23
 0 6 -6 233.54 8.06
 0 6 -6 252.78 9.47
 0 6 -6 263.72 9.27
 0 6 -6 262.66 9.46
 0 6 -5 1.03 0.4
 0 6 -5 0.55 0.56
 0 6 -5 1.77 0.73
 0 6 -5 0.92 0.39
 0 6 -5 1.23 0.75
 0 -6 5 0.71 0.38
 0 -6 5 0.63 0.54
 0 6 -4 216.33 8.47
 0 6 -4 238.95 8.6
 0 -6 4 265.6 8.64
 0 6 -4 267.51 7.58
 0 6 -4 286.75 7.9
 0 -6 4 279.14 9.99
 0 6 -4 237.09 8.58
 0 6 -3 2.12 0.6
 0 6 -3 2 0.5
 0 -6 3 2.83 0.84
 0 6 -3 2.73 0.65
 0 -6 3 2.26 0.76
 0 6 -3 2.63 0.56
 0 -6 2 23.98 1.96
 0 6 -2 23.04 1.59
 0 -6 2 22.91 2.09
 0 6 -2 25.43 1.98
 0 -6 1 23.65 2.15
 0 -6 0 3818.18 77.14
 0 6 0 3831.33 76.5
 0 6 0 3740.91 74.76
 0 6 0 3722.46 75.49
 0 -6 0 3632.99 76.97
 0 6 1 1.68 0.53
 0 -6 -1 1.15 0.43
 0 -6 -1 1.72 0.54
 0 6 1 1.24 0.5
 0 6 1 2.02 0.66
 0 6 1 1.57 0.36
 0 -6 -1 1.51 0.58
 0 -6 -2 53.4 3.23
 0 6 2 61.86 3.84
 0 6 2 56.63 3.21
 0 -6 -2 57.65 3.13
 0 -6 -2 48.67 3.31
 0 6 2 55.43 2.94
 0 6 3 1.99 0.71
 0 -6 -3 1.91 0.6
 0 6 3 2.06 0.72
 0 6 3 2.12 0.65
 0 -6 -3 2.67 0.79
 0 -6 -3 1.73 0.56
 0 6 4 813.69 20.4
 0 -6 -4 793.77 18.27
 0 -6 -4 736.11 17.94
 0 6 4 744.6 17.59
 0 6 4 721.3 17.59
 0 6 4 723.31 17.45
 0 6 4 765.33 18.57
 0 6 5 28.1 2.17
 0 6 5 30.14 2.21
 0 -6 -5 34.48 2.5
 0 6 5 25.4 2.27
 0 6 5 28.9 2.5
 0 6 5 22.97 2.46
 0 6 5 30.25 2.18
 0 -6 -6 1469.32 32.11
 0 6 6 1415.02 31.25
 0 6 6 1391.41 32.92
 0 6 6 1562.36 31.99
 0 6 6 1482.58 31.92
 0 -6 -6 1363.66 32.26
 0 6 7 17.84 2.22
 0 6 7 20.99 2.09
 0 -6 -7 15.78 1.86
 0 6 7 17.02 1.64
 0 -6 -8 120.18 5.5
 0 6 8 111.33 4.77
 0 6 8 136.68 6.05
 0 6 8 127.5 6.77
 0 -6 -8 120.66 5.57
 0 6 9 18.67 1.79
 0 -6 -9 21.14 2.22
 0 6 9 21.89 2.95
 0 -6 -9 19.04 2.13
 0 6 10 38.65 3.46
 0 -6 -10 46 3.38
 0 6 10 44.71 4.31
 0 -6 -10 49.93 3.58
 0 -6 -11 68.99 4.49
 0 6 11 59.36 4.88
 0 -6 -11 65.55 4.19
 0 -6 -12 10.26 1.61
 0 6 12 9.69 2
 0 -6 -12 10.39 1.71
 0 6 13 3.58 1.35
 0 -6 -13 4.35 1.27
 0 6 14 84.84 4.65
 0 6 14 83.85 4.53
 0 6 14 98.79 5.31
 0 -6 -14 92.84 4.7
 0 -6 -14 93.37 4.73
 0 -6 -14 92.71 5.71
 0 6 14 82.82 6
 0 -6 -15 37.08 2.85
 0 6 15 38.31 3.19
 0 -6 -15 34.89 3.44
 0 6 15 38.13 3.97
 0 -6 -15 36.06 2.81
 0 6 15 34.53 2.84
 0 6 15 33.08 2.68
 0 -6 -16 74.04 5.06
 0 6 16 80.74 4.6
 0 -6 -16 79.56 4.25
 0 6 16 75.08 4.2
 0 -6 -16 81.01 4.32
 0 6 16 74.46 4.08
 0 6 17 0.31 0.39
 0 6 17 0.1 0.42
 0 -6 -17 0.39 0.43
 0 6 17 0.91 0.63
 0 -6 -17 1.01 0.58
 0 -6 -17 0.15 0.43
 0 6 17 0.89 0.55
 0 6 18 19.68 2
 0 6 18 19.55 1.79
 0 -6 -18 18.96 1.75
 0 6 18 21.21 1.96
 0 -6 -19 5.29 0.93
 0 6 19 5.11 0.86
 0 -6 -19 6.75 1.13
 0 6 19 5.8 0.99
 0 -6 -19 5.34 0.87
 0 6 19 5.65 1.06
 0 -6 -20 80.14 3.18
 0 -6 -20 83.74 3.3
 0 6 20 83.2 3.28
 0 6 20 79.74 3.29
 0 6 20 81.2 3.54
 0 7 -20 0.12 0.2
 0 -7 20 -0.04 0.18
 0 7 -20 0.28 0.24
 0 -7 19 0.61 0.29
 0 7 -19 0.24 0.22
 0 -7 19 0.54 0.36
 0 7 -19 0.17 0.22
 0 7 -19 0.1 0.22
 0 7 -18 3.35 0.71
 0 7 -18 3.63 0.75
 0 7 -18 2.95 0.73
 0 -7 18 3.58 0.8
 0 -7 18 4.86 1.22
 0 7 -18 4.29 0.8
 0 7 -17 58.22 3.45
 0 7 -17 56.74 3.31
 0 7 -17 57.01 3.44
 0 -7 17 58.58 4.39
 0 -7 17 59.28 3.51
 0 -7 17 63.5 3.64
 0 7 -17 58.95 3.81
 0 -7 16 20.16 2.71
 0 7 -16 17.99 1.96
 0 -7 16 21.43 2.2
 0 7 -16 18.28 2.22
 0 7 -16 18.5 1.96
 0 -7 16 20.33 2.14
 0 7 -15 200.29 8.37
 0 7 -15 185.51 7.4
 0 -7 15 180.39 9.17
 0 -7 15 209.64 8
 0 7 -15 190.56 7.38
 0 -7 15 197.12 7.82
 0 7 -14 3.35 0.97
 0 -7 14 2.94 1.05
 0 -7 14 1.43 1.11
 0 7 -14 2.15 1.05
 0 -7 14 1.1 0.75
 0 -7 14 3.44 1.06
 0 -7 13 41.21 3.41
 0 -7 13 44.58 4.29
 0 7 -13 41.09 3.95
 0 -7 13 40.74 4.25
 0 7 -13 41.15 3.11
 0 -7 13 45.27 3.51
 0 -7 13 42.55 3.44
 0 7 -12 3.86 1.34
 0 -7 12 3.91 1.21
 0 -7 11 362.71 12.41
 0 -7 11 351.3 13.22
 0 7 -11 363.08 13.25
 0 -7 10 1.77 0.76
 0 7 -10 3.46 1.18
 0 -7 10 1.93 0.93
 0 -7 9 144.66 7.29
 0 7 -9 147.02 7.38
 0 7 -8 9.15 1.78
 0 -7 8 8.48 1.65
 0 -7 8 7.46 1.35
 0 -7 7 0.15 0.29
 0 -7 7 0.51 0.56
 0 7 -7 0.77 0.52
 0 7 -7 1.15 0.71
 0 7 -6 9.58 1.48
 0 -7 6 11.37 1.53
 0 -7 6 11.31 1.88
 0 7 -6 10.12 1.78
 0 -7 6 10.37 1.65
 0 7 -5 30.88 3.01
 0 7 -5 36.37 2.48
 0 -7 5 37.31 2.54
 0 -7 5 38.61 3.21
 0 -7 5 38.71 3.1
 0 7 -5 36.58 2.63
 0 7 -4 1.9 0.66
 0 7 -4 2.63 0.68
 0 -7 4 1.64 0.75
 0 7 -4 3.21 0.99
 0 -7 4 2.25 0.89
 0 -7 4 2.11 0.57
 0 7 -3 13.23 1.56
 0 -7 3 11.8 1.65
 0 7 -3 11.54 1.26
 0 -7 2 8.91 1.45
 0 7 -2 7.69 1
 0 7 -2 8.63 1.13
 0 7 -1 30.06 2.53
 0 -7 1 30.1 2.62
 0 7 -1 27.14 2.41
 0 7 -1 29 1.74
 0 7 0 10.54 1.53
 0 7 0 12.49 1.21
 0 -7 0 13.68 1.81
 0 -7 -1 445.37 13.33
 0 7 1 454.16 12.61
 0 7 1 454.36 11.48
 0 -7 -1 420.64 11.87
 0 -7 -2 106.56 4.68
 0 7 2 102.63 4.91
 0 7 2 103.75 4.43
 0 -7 -2 90.36 5.04
 0 7 3 74.09 3.66
 0 7 3 71.38 3.8
 0 7 3 67.72 3.93
 0 -7 -3 78.63 4.24
 0 -7 -3 76.57 3.93
 0 7 4 18.58 1.83
 0 -7 -4 21.2 2
 0 7 4 18.45 1.76
 0 7 4 19.06 2.04
 0 -7 -4 17.14 1.85
 0 -7 -5 45.58 3.01
 0 7 5 39.56 2.66
 0 7 5 39.37 2.73
 0 7 5 41.41 2.75
 0 7 5 37.9 3.1
 0 -7 -6 10.69 1.55
 0 -7 -6 11.21 1.49
 0 7 6 9.74 1.3
 0 7 6 9.98 1.41
 0 7 6 8.79 1.54
 0 7 6 10.95 1.47
 0 7 7 -0.16 0.24
 0 -7 -7 -0.03 0.34
 0 7 7 -0.41 0.36
 0 7 7 -0.31 0.34
 0 7 8 49.23 3.11
 0 -7 -8 45.39 3.42
 0 7 8 53.8 4.34
 0 7 9 30.78 3.55
 0 -7 -9 23.23 2.45
 0 7 9 24.14 2.15
 0 7 10 43.98 4.47
 0 -7 -10 39.66 3.3
 0 7 10 37.09 3.65
 0 -7 -11 585.55 16.91
 0 -7 -11 594.15 16.97
 0 7 12 9.14 2.22
 0 -7 -12 7.6 1.59
 0 -7 -12 5.91 1.51
 0 7 13 151.05 8.47
 0 -7 -13 161.39 7.58
 0 7 14 0.53 0.54
 0 7 14 2.46 0.83
 0 -7 -14 1.47 0.8
 0 7 14 1.13 0.86
 0 -7 -14 0.26 1.04
 0 7 14 1.74 0.9
 0 -7 -14 1.15 0.64
 0 7 14 1.02 0.65
 0 7 15 74.99 4.23
 0 -7 -15 90.58 6.76
 0 -7 -15 80.74 4.42
 0 7 15 83.42 4.54
 0 7 15 93.63 5.19
 0 -7 -15 83.62 5.38
 0 -7 -16 20.47 2.08
 0 7 16 17.31 1.89
 0 7 16 18.66 2.01
 0 -7 -16 18.76 2.45
 0 -7 -16 19.85 2
 0 7 16 21.6 2.3
 0 7 17 400.18 11.25
 0 7 17 385.3 11.4
 0 7 17 399.39 11.81
 0 -7 -17 406.65 11.52
 0 7 18 16.01 1.86
 0 -7 -18 19.59 2.03
 0 -7 -18 16.65 1.69
 0 7 18 15.47 1.64
 0 7 18 17.37 1.78
 0 7 19 80.5 3.52
 0 7 19 82.88 3.91
 0 -7 -19 80.12 3.54
 0 7 19 81.97 3.64
 0 -7 -19 80.89 3.59
 0 -7 -20 1.53 0.41
 0 -7 -20 1.85 0.45
 0 7 20 0.81 0.31
 0 7 20 1.74 0.44
 0 7 20 1.47 0.51
 0 8 -19 36.73 2.05
 0 8 -19 35.76 2.18
 0 -8 19 40.15 2.66
 0 8 -19 33.29 1.93
 0 -8 19 34.51 1.87
 0 -8 18 30.42 2.14
 0 8 -18 30.93 2.12
 0 -8 18 34.44 2.86
 0 8 -18 30.96 2.32
 0 8 -18 30.24 2.13
 0 8 -17 2.31 0.63
 0 8 -17 2.3 0.78
 0 8 -17 1.58 0.57
 0 8 -17 2.25 0.84
 0 -8 17 0.99 0.84
 0 -8 17 1.91 0.67
 0 -8 16 27.18 2.41
 0 8 -16 24.91 2.28
 0 8 -16 29.1 2.7
 0 -8 16 24.59 2.91
 0 8 -16 26.13 2.23
 0 8 -16 24.4 2.22
 0 -8 16 26.7 2.39
 0 8 -15 29.77 2.58
 0 -8 15 30.65 2.74
 0 -8 15 31.3 2.75
 0 8 -15 29.74 2.5
 0 8 -15 29.44 2.91
 0 -8 15 30.12 3.4
 0 8 -14 50.64 3.95
 0 8 -14 49.68 4.4
 0 -8 14 49.73 3.69
 0 -8 14 42.22 4.27
 0 -8 14 49.35 3.7
 0 8 -14 44.27 3.31
 0 -8 13 20.48 2.94
 0 8 -13 25.1 2.77
 0 8 -13 17.49 2.64
 0 -8 13 20.09 2.87
 0 -8 13 22.45 2.55
 0 -8 13 25.99 2.73
 0 -8 12 2.45 0.97
 0 8 -12 5.83 1.49
 0 -8 11 25.1 2.84
 0 -8 11 22.41 2.95
 0 8 -11 20.45 2.83
 0 -8 10 110.75 6.61
 0 8 -10 116.46 6.91
 0 -8 10 104.78 6.16
 0 8 -9 1.99 0.97
 0 -8 9 1.05 0.65
 0 -8 9 2.36 0.89
 0 -8 8 2.73 0.85
 0 -8 8 2.07 0.83
 0 8 -8 1.25 0.67
 0 -8 7 19.98 2.48
 0 8 -7 22.62 2.88
 0 -8 7 23.37 2.33
 0 -8 7 25.46 2.8
 0 8 -7 22.18 2.44
 0 8 -6 11.2 1.99
 0 8 -6 10.04 1.52
 0 8 -6 12.15 1.57
 0 -8 6 15.77 2.15
 0 -8 6 13.35 1.97
 0 -8 6 12.69 1.61
 0 8 -5 1.94 0.6
 0 -8 5 1.56 0.57
 0 -8 5 1.57 0.87
 0 -8 5 1.7 0.71
 0 8 -5 1.87 0.71
 0 8 -5 1.04 0.81
 0 -8 4 123.78 5.12
 0 8 -4 122.39 5.05
 0 8 -4 123.17 5.2
 0 -8 4 120.31 6.12
 0 8 -4 121.34 5.92
 0 -8 4 130.48 6.22
 0 -8 3 -0.53 0.71
 0 8 -3 0.09 0.42
 0 -8 3 0.11 0.59
 0 8 -3 0.45 0.41
 0 -8 2 17.99 2.12
 0 8 -2 21.18 1.78
 0 8 -2 19.62 1.86
 0 -8 1 28.44 2.78
 0 8 -1 29.16 2.68
 0 8 -1 31.53 2.18
 0 8 0 61.46 3.94
 0 8 0 56.61 2.88
 0 -8 0 58.89 4.17
 0 8 1 18.71 2.13
 0 -8 -1 18.04 2.33
 0 -8 -1 24.14 2.08
 0 8 1 20.99 1.78
 0 -8 -2 13.59 1.67
 0 -8 -2 14.12 2.08
 0 8 2 14.17 1.8
 0 8 2 14.34 1.6
 0 8 3 0.49 0.56
 0 -8 -3 0.46 0.42
 0 -8 -3 0.37 0.59
 0 8 3 0.73 0.53
 0 8 3 0.01 0.35
 0 8 4 58.89 3.5
 0 8 4 56.3 3.5
 0 -8 -4 58.49 3.86
 0 8 4 59.67 3.98
 0 -8 -4 63.67 3.75
 0 8 5 0.68 0.32
 0 8 5 1.21 0.49
 0 8 5 1.02 0.6
 0 8 5 1.35 0.45
 0 -8 -5 0.65 0.29
 0 -8 -5 1.24 0.56
 0 8 6 82.82 4.31
 0 8 6 89.68 4.62
 0 -8 -6 88.37 4.96
 0 8 6 80.79 4.99
 0 8 7 14.65 2.26
 0 8 7 14.46 1.72
 0 -8 -7 13.99 1.95
 0 8 7 16.67 2.06
 0 -8 -8 0.49 0.46
 0 8 8 0.13 0.56
 0 8 8 0.01 0.29
 0 -8 -9 7.24 1.43
 0 8 9 5.71 1.52
 0 -8 -10 55.75 4.11
 0 8 10 63.41 5.66
 0 8 11 62.61 5.69
 0 -8 -11 68.43 4.63
 0 -8 -12 18.61 2.39
 0 8 12 17.03 2.76
 0 -8 -13 24.82 2.33
 0 8 13 22.69 2.64
 0 8 13 22.63 2.56
 0 -8 -13 22.16 2.16
 0 8 13 21.09 3.08
 0 -8 -13 18.93 2.4
 0 -8 -14 26.19 2.33
 0 -8 -14 23.45 2.28
 0 8 14 26.39 2.71
 0 8 14 23.28 3.18
 0 8 14 22.13 2.22
 0 8 14 29.95 2.94
 0 8 15 13.88 1.77
 0 8 15 14.22 1.93
 0 8 15 15.12 1.77
 0 -8 -15 14.61 1.76
 0 -8 -15 12.37 2.57
 0 8 16 0.45 0.33
 0 -8 -16 1.2 1.07
 0 8 16 0.87 0.48
 0 8 16 0.37 0.55
 0 -8 -16 0.63 0.3
 0 8 17 72.96 3.68
 0 -8 -17 80.57 4.01
 0 8 17 81.55 4.29
 0 8 17 75.02 3.9
 0 -8 -18 2.24 0.67
 0 8 18 2.68 0.67
 0 8 18 2.75 0.75
 0 8 18 1.84 0.55
 0 8 18 1.86 0.62
 0 -8 -18 2.5 0.7
 0 8 18 3.17 0.75
 0 -8 -19 9.31 1.07
 0 8 19 9.19 1.06
 0 8 19 8.39 1
 0 -8 -19 8.72 1.05
 0 8 19 8.1 1.08
 0 8 20 4.38 0.66
 0 -8 -20 3.9 0.57
 0 -8 -20 4.52 0.64
 0 9 -19 73.51 2.89
 0 9 -19 80.9 3.02
 0 9 -18 58.08 2.87
 0 -9 18 56.23 2.7
 0 -9 18 64.85 3.74
 0 9 -18 56.3 2.73
 0 9 -18 54.16 2.96
 0 9 -17 53 3.27
 0 9 -17 54.59 2.99
 0 -9 17 57.97 3.97
 0 9 -17 54.02 3.07
 0 -9 17 55.47 3.14
 0 9 -16 34.5 2.52
 0 9 -16 34.1 2.86
 0 -9 16 45.04 3.82
 0 -9 16 40.66 2.87
 0 9 -16 37.47 2.71
 0 9 -15 8.57 1.48
 0 -9 15 9.2 1.47
 0 9 -15 8.58 1.33
 0 9 -15 8.51 1.35
 0 -9 15 11.53 2.06
 0 9 -14 1.97 0.74
 0 -9 14 2.68 0.94
 0 -9 14 2.66 0.9
 0 -9 14 1 0.55
 0 -9 13 58.68 4.14
 0 9 -13 50.01 4.53
 0 9 -13 53.11 4.12
 0 9 -13 53.92 3.63
 0 -9 13 50.19 4.75
 0 -9 13 56.56 4.07
 0 -9 12 24.86 2.76
 0 9 -12 20.67 2.92
 0 -9 12 24.94 2.7
 0 -9 12 21.4 3.15
 0 -9 12 21.82 3.01
 0 9 -12 24.32 2.84
 0 9 -11 95.06 6.4
 0 -9 11 97.32 5.94
 0 -9 11 96.82 6.41
 0 -9 10 6.97 1.69
 0 -9 10 6.43 1.67
 0 9 -10 8.48 2.02
 0 9 -9 2.97 1.13
 0 -9 9 3.55 1.14
 0 -9 9 3.23 1.12
 0 9 -8 24.89 3.18
 0 -9 8 21.77 2.77
 0 -9 8 21.02 2.45
 0 -9 7 146.25 7.58
 0 -9 7 169.73 7.93
 0 9 -7 164.48 8.58
 0 -9 7 149.18 6.79
 0 9 -7 152.26 7.21
 0 9 -6 1.88 0.82
 0 9 -6 3.78 1.05
 0 -9 6 4.28 1
 0 9 -6 3.69 0.98
 0 -9 6 4.52 1.38
 0 -9 6 4.29 1.13
 0 -9 5 33.83 3.35
 0 -9 5 38.6 3.37
 0 9 -5 30.98 3.16
 0 9 -5 34.97 2.74
 0 9 -5 36.17 2.91
 0 9 -4 1.14 0.55
 0 -9 4 1.27 0.82
 0 -9 4 0.66 0.43
 0 9 -4 2.14 0.85
 0 9 -4 0.95 0.46
 0 -9 3 13.09 2.02
 0 -9 3 14.14 1.94
 0 9 -3 12.83 1.53
 0 9 -3 13.96 1.77
 0 9 -2 0.41 0.44
 0 9 -2 1.76 0.7
 0 9 -2 0.96 0.48
 0 -9 2 0.87 0.55
 0 9 -1 1.9 0.78
 0 9 -1 3.48 0.76
 0 -9 1 4.43 1.07
 0 -9 0 1.71 0.74
 0 9 0 0.77 0.61
 0 -9 -1 28.82 2.37
 0 9 1 31.88 2.96
 0 9 1 28.04 2.23
 0 -9 -1 29.46 3.26
 0 -9 -2 16.79 1.91
 0 9 2 17.94 2.22
 0 9 2 15.36 1.75
 0 -9 -2 14.14 2.22
 0 9 2 12.95 1.91
 0 9 3 51.98 3.49
 0 9 3 52.47 3.89
 0 9 3 53.71 3.61
 0 -9 -3 53.38 3.99
 0 -9 -3 53.12 3.54
 0 -9 -4 10.5 1.67
 0 9 4 9.84 1.5
 0 9 4 13.92 1.97
 0 9 4 9.92 1.68
 0 -9 -4 10.93 1.69
 0 -9 -5 1.22 0.7
 0 9 5 0.87 0.6
 0 9 5 1.39 0.59
 0 9 5 0.91 0.81
 0 -9 -6 2.86 0.87
 0 9 6 3.32 1
 0 9 6 3.79 0.93
 0 9 6 3.65 1.13
 0 9 7 16.97 2.44
 0 9 7 16.96 2.11
 0 9 7 13.93 1.77
 0 -9 -7 15.71 2.14
 0 9 8 19.77 2.79
 0 -9 -8 20.83 2.53
 0 9 9 -0.62 0.8
 0 -9 -9 -0.37 0.52
 0 -9 -10 7.98 1.59
 0 9 10 8.97 2.35
 0 -9 -11 2.17 0.79
 0 9 11 3.07 1.45
 0 -9 -12 16.13 2.29
 0 -9 -13 1.41 0.5
 0 9 13 0.58 0.65
 0 9 13 0.15 0.42
 0 -9 -13 -0.12 0.38
 0 -9 -13 1 1.26
 0 9 13 1.13 0.73
 0 -9 -13 0 0.43
 0 9 14 3.84 1.16
 0 9 14 2.26 0.65
 0 9 14 0.86 0.62
 0 -9 -14 3.53 0.9
 0 -9 -14 3.01 0.89
 0 -9 -14 0.84 0.75
 0 9 15 -0.15 0.28
 0 9 15 -0.22 0.37
 0 -9 -15 1.57 0.83
 0 9 15 0.78 0.26
 0 -9 -15 0.66 0.47
 0 9 16 5.08 1.17
 0 -9 -16 3.07 0.97
 0 -9 -16 3.71 1.44
 0 9 16 3.8 1.02
 0 9 16 5.17 1.05
 0 9 17 25.14 2.08
 0 -9 -17 25.42 2.08
 0 9 17 22.61 1.86
 0 9 17 28.04 2.33
 0 -9 -18 21.74 1.77
 0 9 18 23.43 1.9
 0 9 18 20.75 1.69
 0 9 18 21.57 1.88
 0 -9 -18 21.44 1.75
 0 9 18 22.06 1.79
 0 9 18 21.32 1.6
 0 -9 -19 0.69 0.29
 0 9 19 0.59 0.36
 0 9 19 0.7 0.33
 0 -9 -19 0.33 0.23
 0 9 19 1.09 0.4
 0 -10 18 340.66 8.67
 0 -10 18 360.97 8.82
 0 10 -18 350.39 9.17
 0 10 -18 347.24 8.73
 0 10 -18 364.31 9.13
 0 10 -17 8.34 1.01
 0 -10 17 9.13 1.42
 0 -10 17 6.51 0.95
 0 10 -17 8.08 1.13
 0 10 -17 8.99 1.14
 0 10 -16 473.93 13.21
 0 -10 16 497.25 13.14
 0 10 -16 471.5 12.75
 0 10 -16 464.04 12.44
 0 -10 16 481.29 12.82
 0 10 -15 23.52 2.34
 0 10 -15 22.58 2.14
 0 -10 15 22.97 2.76
 0 -10 15 26.62 2.4
 0 10 -15 20.72 1.99
 0 10 -14 1.16 0.57
 0 10 -14 0.56 0.37
 0 10 -14 0.7 0.51
 0 -10 14 0.66 0.74
 0 -10 14 2.68 1.03
 0 10 -13 4.02 1.18
 0 -10 13 2.43 1.15
 0 -10 13 3.2 1.01
 0 10 -12 290.04 12.29
 0 -10 12 318.5 13.1
 0 -10 12 287.59 12.11
 0 -10 12 298.26 11.03
 0 10 -11 2.61 1.21
 0 -10 11 1.88 0.9
 0 -10 11 1.03 0.7
 0 -10 11 0.49 1.18
 0 10 -10 83.03 6.14
 0 -10 10 87.42 6.04
 0 -10 9 48.08 4.33
 0 10 -9 49.72 4.68
 0 10 -8 144.11 8.29
 0 -10 8 137.73 7.45
 0 -10 7 2.2 0.92
 0 10 -7 1.52 1.19
 0 10 -7 1.65 0.74
 0 -10 7 2.01 0.97
 0 10 -6 151.47 8.33
 0 -10 6 206.58 8.81
 0 10 -6 182.58 7.54
 0 10 -6 195.99 8.14
 0 -10 6 167.44 8.58
 0 10 -5 10.24 1.9
 0 -10 5 12.07 1.99
 0 10 -5 10.07 1.6
 0 10 -5 9.15 1.49
 0 -10 5 6.49 1.58
 0 10 -4 17.37 2.04
 0 -10 4 15.45 2.45
 0 10 -4 17.87 1.98
 0 -10 4 21.55 2.56
 0 10 -3 20.3 2.21
 0 10 -3 19.74 2.05
 0 10 -3 19.23 2.54
 0 -10 3 18.13 2.52
 0 -10 2 0.58 0.72
 0 10 -2 0.46 0.34
 0 10 -2 -0.28 0.51
 0 10 -1 63.13 4.58
 0 -10 1 59.4 4.84
 0 10 -1 62.19 3.63
 0 -10 0 7.86 1.67
 0 10 0 6.4 1.11
 0 10 0 7.56 1.57
 0 10 1 14.92 2.18
 0 -10 -1 14.07 2.47
 0 -10 -2 66.61 5.1
 0 10 2 74.99 5
 0 -10 -2 61.95 4.31
 0 10 2 63.55 4.55
 0 -10 -3 17.42 2.27
 0 10 3 19.69 2.53
 0 10 3 22.32 2.36
 0 10 3 19.68 2.26
 0 -10 -3 19.09 2.52
 0 -10 -4 20.12 2.39
 0 10 4 21.56 2.34
 0 10 4 21.91 2.72
 0 10 4 19.82 2.34
 0 -10 -4 21.01 2.58
 0 10 5 3.59 1.01
 0 -10 -5 3.35 1.07
 0 10 5 1.98 0.9
 0 10 5 1.88 0.7
 0 -10 -6 43.78 3.68
 0 10 6 40.38 3.34
 0 10 6 36.48 3.63
 0 -10 -7 70.28 4.79
 0 10 7 78.31 5.63
 0 -10 -8 43.57 3.77
 0 10 8 43.13 4.34
 0 -10 -9 7.69 1.6
 0 10 9 7.46 1.96
 0 -10 -10 29.13 3.04
 0 10 10 3.47 1.46
 0 -10 -11 11.74 2.06
 0 10 11 15.04 2.91
 0 10 12 67.89 4.91
 0 -10 -12 76.49 4.21
 0 10 12 62.01 4.67
 0 -10 -12 71.1 5.05
 0 -10 -12 77.51 4.33
 0 -10 -13 5.56 1.17
 0 10 13 7.34 1.72
 0 -10 -13 3.97 1.05
 0 10 13 8.31 1.68
 0 -10 -13 8.25 2.21
 0 -10 -14 2.24 0.68
 0 -10 -14 3.71 1.78
 0 10 14 1.91 0.81
 0 -10 -14 1.45 0.54
 0 10 14 1.24 0.64
 0 10 15 7 1.17
 0 10 15 5.63 1.11
 0 -10 -15 7.42 1.21
 0 -10 -15 9.4 2.13
 0 10 15 7.46 1.42
 0 10 16 49.74 3.13
 0 -10 -16 49.24 3.08
 0 10 16 47.96 2.92
 0 10 16 50.62 3.39
 0 -10 -16 41.38 4.35
 0 -10 -17 12.65 1.5
 0 10 17 15.9 1.6
 0 10 17 16.33 1.82
 0 -10 -17 14.09 1.55
 0 10 17 13.7 1.37
 0 -10 -17 11.29 2.23
 0 10 18 130.89 4.64
 0 -10 -18 135.73 4.75
 0 10 18 147.28 5.1
 0 10 18 132.68 4.99
 0 -10 -18 132.68 4.71
 0 10 18 130.39 4.74
 0 10 19 14.11 1.21
 0 -10 -19 14.29 1.15
 0 10 19 13.76 1.11
 0 -10 -19 13.73 1.13
 0 11 -18 6.03 0.73
 0 -11 17 10.03 1.04
 0 11 -17 10.58 1.07
 0 11 -17 10.51 1.11
 0 -11 17 11.3 1.41
 0 -11 17 10.12 1
 0 -11 16 2.74 0.73
 0 11 -16 2.74 0.69
 0 11 -16 3.67 0.78
 0 -11 16 2.04 0.52
 0 -11 16 3.25 0.89
 0 -11 15 74.3 4.78
 0 -11 15 70.7 3.8
 0 11 -15 69.44 3.67
 0 11 -15 68.21 3.89
 0 -11 14 44.97 3.27
 0 11 -14 37.54 2.97
 0 -11 14 50.15 4.16
 0 11 -14 45.72 3.09
 0 -11 13 92.26 5.16
 0 -11 13 94.32 6.16
 0 -11 13 91.52 5.17
 0 11 -13 74.93 4.62
 0 11 -13 88.46 4.63
 0 -11 12 9.81 2.27
 0 -11 12 9.79 1.77
 0 -11 11 -0.18 0.38
 0 -11 11 -0.23 1.15
 0 -11 11 0.06 0.37
 0 -11 11 -0.17 0.45
 0 11 -11 -0.26 0.67
 0 -11 10 21.1 2.92
 0 -11 10 19.13 2.2
 0 11 -10 19.02 2.89
 0 -11 10 17.24 2.24
 0 -11 9 54.31 4.68
 0 11 -9 57.89 5.24
 0 -11 8 25.23 3.06
 0 11 -8 22.13 3.3
 0 -11 7 471.74 17.19
 0 11 -7 490.39 17.99
 0 -11 7 560.86 17.19
 0 11 -7 550.1 16.82
 0 11 -6 6.89 1.79
 0 -11 6 7.18 1.84
 0 11 -6 7.11 1.59
 0 -11 6 7.35 1.72
 0 -11 5 579.82 19.5
 0 11 -5 638.89 20.22
 0 11 -5 613.11 18.74
 0 11 -5 635.52 17.89
 0 11 -5 633.24 17.45
 0 -11 4 37.19 4.01
 0 11 -4 44.79 3.69
 0 11 -4 35.74 3.85
 0 11 -4 41.18 3.26
 0 11 -4 36.65 3.16
 0 -11 3 0.93 0.84
 0 11 -3 0.78 0.37
 0 11 -3 0.44 0.41
 0 11 -2 5.86 1.63
 0 -11 2 8.9 1.96
 0 11 -2 6.51 1.32
 0 11 -1 1811.52 39.36
 0 11 -1 1764.23 38.23
 0 11 -1 1765.95 42.19
 0 -11 1 1727.88 43.27
 0 -11 0 2.92 1.22
 0 11 0 4.25 1.34
 0 11 0 2.73 0.79
 0 -11 -1 1939.89 48.37
 0 -11 -1 1940.59 45.4
 0 -11 -2 19.05 2.58
 0 11 2 20.57 2.69
 0 -11 -2 20.15 3
 0 11 2 22.28 2.58
 0 -11 -3 37.4 3.44
 0 -11 -3 40.41 4.01
 0 11 3 34.48 3.18
 0 11 3 36.51 3.66
 0 11 4 14.88 2.06
 0 -11 -4 12.69 2.08
 0 -11 -4 14.2 2.12
 0 11 4 14.96 2.37
 0 -11 -5 834.37 22.77
 0 11 5 855.54 24.21
 0 11 5 840.45 22.31
 0 11 6 91.63 6.2
 0 -11 -6 98.09 5.82
 0 11 6 98.43 5.66
 0 11 7 888.11 25.65
 0 -11 -7 894.75 24.06
 0 11 8 8.36 1.99
 0 -11 -8 6.21 1.55
 0 11 9 17.83 3.08
 0 -11 -9 15.22 2.27
 0 -11 -10 24.12 2.9
 0 11 10 30.23 4.15
 0 -11 -11 2.77 0.8
 0 -11 -11 1.78 0.62
 0 11 11 2.79 1.18
 0 -11 -11 3.34 1.39
 0 -11 -11 2.4 0.99
 0 11 11 2.76 1.48
 0 -11 -11 1.47 0.77
 0 11 12 8.78 1.62
 0 -11 -12 8.03 1.37
 0 11 12 8.85 1.8
 0 -11 -12 8.62 1.4
 0 -11 -13 3.95 1.34
 0 11 13 4.58 1.19
 0 -11 -13 3.09 0.86
 0 -11 -13 4.11 0.92
 0 11 13 4.02 1.21
 0 11 14 10.87 1.68
 0 -11 -14 11.77 1.52
 0 11 14 12.92 1.89
 0 11 15 59.27 3.59
 0 11 15 59.13 3.39
 0 -11 -15 78.02 5.91
 0 11 15 61.8 3.92
 0 -11 -15 60.51 3.47
 0 11 15 74.19 4.32
 0 11 16 5.72 1.04
 0 -11 -16 4.74 0.9
 0 11 16 5.44 1.15
 0 11 16 5.47 0.97
 0 -11 -16 3.44 0.84
 0 -11 -16 3.88 1.41
 0 -11 -17 108.36 4.25
 0 11 17 107.39 4.28
 0 -11 -17 110.47 4.27
 0 -11 -18 37.09 2.04
 0 11 18 39.45 2.23
 0 11 18 36.15 2
 0 11 18 38.81 2.2
 0 11 18 35.93 2.02
 0 -11 -18 38.11 2.04
 0 12 -17 95.35 3.28
 0 12 -17 92.45 3.5
 0 12 -17 85.39 3.2
 0 -12 16 519.59 12.76
 0 12 -16 522.39 12.8
 0 -12 15 9.34 1.52
 0 -12 15 11.56 1.28
 0 -12 15 9.76 1.23
 0 12 -15 10.11 1.25
 0 12 -14 80.41 4.4
 0 -12 14 109.19 5.86
 0 -12 14 95.11 4.63
 0 12 -14 94.89 4.38
 0 -12 14 95.15 4.52
 0 12 -13 14.43 1.7
 0 -12 13 18.33 2.54
 0 -12 13 12.43 1.71
 0 12 -13 12.5 1.75
 0 -12 13 11.72 1.62
 0 -12 12 295.39 10.49
 0 12 -12 259.63 9.86
 0 12 -11 24.57 2.72
 0 -12 11 23.22 2.64
 0 12 -10 270.75 11.35
 0 -12 10 239.3 9.49
 0 12 -10 281.6 12.39
 0 -12 10 266.3 11.3
 0 12 -9 2.94 1.4
 0 -12 9 3.59 1.17
 0 -12 9 0.87 0.58
 0 12 -8 12.57 2.51
 0 -12 8 12.95 2.12
 0 -12 7 3.17 1.4
 0 12 -7 3.97 1.36
 0 12 -7 3.3 1.04
 0 12 -6 227.83 11.46
 0 12 -6 212.31 10.25
 0 12 -6 246.04 10.06
 0 -12 6 219.31 10.93
 0 -12 5 4.89 1.64
 0 12 -5 4.33 1.58
 0 12 -5 3.6 1.07
 0 12 -5 2.95 1.14
 0 12 -5 3.74 1.41
 0 12 -4 53.14 3.93
 0 -12 4 47.34 4.75
 0 12 -4 50.98 3.95
 0 12 -4 51.89 4.89
 0 12 -3 63.08 3.99
 0 12 -3 67.09 5.42
 0 -12 3 60.23 5.38
 0 12 -3 63.82 4.35
 0 12 -3 64.89 4.29
 0 12 -2 10.68 1.52
 0 12 -2 9.37 2.02
 0 12 -2 9.52 1.59
 0 -12 2 9.41 2.21
 0 -12 1 36.11 4.21
 0 12 -1 40.98 2.94
 0 12 -1 42.6 4.19
 0 12 -1 41.32 3.33
 0 12 0 83.87 5.99
 0 12 0 90.33 5.03
 0 -12 0 81.01 6.55
 0 12 1 1.54 0.54
 0 12 1 2.67 1.13
 0 12 1 1.5 0.9
 0 -12 -1 1.42 1
 0 12 2 115.41 6.99
 0 -12 -2 110.83 6.51
 0 12 2 113.62 6.4
 0 -12 -2 117.8 7.64
 0 12 3 113.17 6.29
 0 -12 -3 103.47 6.16
 0 12 3 104.19 6.7
 0 -12 -3 103.04 6.91
 0 12 4 115.34 7.17
 0 -12 -4 101.35 6.64
 0 12 4 106.86 6.13
 0 -12 -4 109.01 6.31
 0 -12 -5 22.32 2.77
 0 12 5 24.94 3.35
 0 12 5 24.47 2.85
 0 -12 -6 0.42 0.61
 0 12 6 0.23 0.42
 0 12 7 112.45 7.46
 0 -12 -7 111.13 6.52
 0 -12 -8 3.24 1.06
 0 12 8 3.5 1.55
 0 12 9 1.3 0.89
 0 -12 -9 0.72 0.34
 0 12 10 87.84 7.39
 0 -12 -10 79.56 4.52
 0 -12 -10 89.05 5.14
 0 -12 -10 78.27 5.49
 0 12 10 76.37 5.66
 0 -12 -11 17.65 2.95
 0 12 11 13.22 2.24
 0 -12 -11 14.73 1.85
 0 12 11 17.57 3.3
 0 12 12 156.21 7.87
 0 -12 -12 180.88 6.88
 0 12 12 162.84 8.04
 0 -12 -12 180.04 7.11
 0 -12 -13 11.4 1.52
 0 -12 -13 12.79 1.64
 0 12 13 9.91 1.76
 0 12 13 12.4 1.9
 0 12 14 3.39 0.95
 0 -12 -14 3.19 0.73
 0 -12 -14 2.77 1.02
 0 12 14 2.11 0.69
 0 -12 -14 2.28 0.57
 0 -12 -15 14.37 2.3
 0 12 15 12.5 1.4
 0 12 15 11.22 1.53
 0 -12 -15 15.05 1.54
 0 -12 -15 11.86 1.4
 0 12 15 11.02 1.41
 0 12 16 620.61 15.12
 0 -12 -16 585.37 14.1
 0 -12 -16 532.91 17.59
 0 -12 -16 576.23 14.08
 0 12 16 569.66 14.31
 0 -12 -17 3.13 1.13
 0 -12 -17 2.45 0.52
 0 12 17 4.29 0.74
 0 -12 -17 2.23 0.56
 0 12 17 3.9 0.76
 0 13 -16 21.86 1.54
 0 13 -16 21.84 1.59
 0 -13 16 21.63 1.39
 0 13 -15 146.81 4.97
 0 -13 15 157.06 5.24
 0 -13 14 4.69 0.98
 0 13 -13 1.89 0.7
 0 -13 13 1.51 0.57
 0 -13 13 0.81 0.41
 0 -13 12 27.55 2.66
 0 13 -12 23.35 2.5
 0 -13 11 58.76 4.16
 0 13 -11 62.49 4.38
 0 13 -10 23.64 2.79
 0 -13 10 19.83 2.33
 0 13 -9 42.89 3.99
 0 13 -9 46.19 4.85
 0 -13 9 39.53 3.3
 0 13 -8 1.39 0.92
 0 -13 8 0.88 0.67
 0 13 -8 2.42 1.32
 0 13 -7 24.93 3.18
 0 13 -7 16.04 2.75
 0 -13 7 24.59 2.45
 0 -13 7 22.64 3.41
 0 13 -7 16.43 2.52
 0 -13 6 26 3.58
 0 13 -6 24.08 3.18
 0 13 -6 23.52 2.79
 0 13 -6 24.62 3.06
 0 13 -5 53.65 4.11
 0 -13 5 54.37 5.35
 0 13 -5 58.28 4.57
 0 13 -5 58.4 4.42
 0 13 -4 20.6 2.4
 0 13 -4 21.02 2.57
 0 13 -4 22.39 2.71
 0 13 -4 23.06 3.4
 0 -13 4 19.68 3.17
 0 13 -3 65.57 4.19
 0 13 -3 54.75 4.16
 0 -13 3 50.12 5.17
 0 13 -3 56.01 5.26
 0 13 -3 54.23 4.19
 0 13 -2 58.74 4.27
 0 13 -2 55.56 5.17
 0 -13 2 53.16 5.39
 0 13 -2 59.35 3.84
 0 -13 1 122.5 8.49
 0 13 -1 132.1 6.6
 0 13 -1 131.04 8.14
 0 13 0 0.11 0.31
 0 -13 0 -0.23 0.8
 0 13 0 -0.28 0.54
 0 13 1 183.49 9.68
 0 13 1 200.73 9.37
 0 -13 -1 200.13 11.31
 0 -13 -2 2.02 1.06
 0 13 2 0.92 0.5
 0 13 2 0.66 0.59
 0 13 2 0.86 0.56
 0 -13 -3 6.49 1.51
 0 13 3 6.77 1.55
 0 13 3 8.09 1.89
 0 -13 -3 7.87 2.09
 0 13 3 8.19 1.58
 0 -13 -4 6.37 1.63
 0 13 4 6.38 1.72
 0 13 4 8.05 1.87
 0 -13 -4 4.01 1.59
 0 13 5 597.15 19.82
 0 -13 -5 568.94 17.71
 0 13 5 575.88 17.8
 0 13 6 36.18 4.15
 0 -13 -6 32.61 3.46
 0 -13 -7 203.02 9.36
 0 13 7 213.89 10.93
 0 -13 -8 14.69 1.9
 0 13 8 11.08 1.98
 0 -13 -8 9.91 1.88
 0 13 8 13.77 2.7
 0 -13 -8 13.24 1.82
 0 -13 -8 14.8 2
 0 13 9 1.63 1.27
 0 -13 -9 1.07 0.64
 0 -13 -9 1.8 0.68
 0 -13 -9 1.22 0.63
 0 13 9 1.23 0.78
 0 -13 -9 2.8 1.33
 0 13 10 80.25 7.19
 0 -13 -10 77.82 4.49
 0 13 10 75.82 5.57
 0 -13 -10 92.99 5.29
 0 -13 -11 2.54 1.1
 0 -13 -11 2.93 0.9
 0 13 11 1.92 0.85
 0 -13 -12 42.55 3.05
 0 13 12 37.17 3.46
 0 13 12 36.8 3.46
 0 13 13 0.33 0.49
 0 -13 -13 0.96 0.62
 0 13 13 0.98 0.71
 0 13 14 14.89 1.59
 0 -13 -14 21.35 2.86
 0 -13 -14 15.38 1.54
 0 13 14 14.13 1.79
 0 13 14 19.03 2.11
 0 -13 -15 20.99 1.7
 0 13 15 22.28 2.06
 0 -13 -15 20.39 1.65
 0 -13 -15 24.61 2.9
 0 13 15 20.24 1.84
 0 -13 -16 121.83 4.17
 0 13 16 118.93 4.42
 0 -13 -16 120.5 4.21
 0 13 16 131.49 4.92
 0 -13 -17 43.58 2.02
 0 13 17 46.23 2.21
 0 13 17 44.24 2.22
 0 13 17 48.56 2.22
 0 14 -15 91.42 3.61
 0 14 -15 95.38 3.67
 0 -14 15 89.4 3.3
 0 14 -14 116.35 4.69
 0 -14 14 121.79 4.54
 0 -14 13 66.76 3.36
 0 -14 13 69.21 3.64
 0 14 -12 75.11 4.39
 0 -14 12 86.03 4.51
 0 -14 12 74.95 3.96
 0 -14 11 8.41 1.43
 0 -14 11 8.72 1.47
 0 14 -11 10.41 1.77
 0 -14 10 4.72 1.15
 0 14 -10 6.59 1.49
 0 -14 9 7.96 1.46
 0 14 -9 6.48 1.53
 0 14 -8 64.68 5.06
 0 -14 8 72.21 4.39
 0 -14 7 32.69 4.18
 0 14 -7 27.09 3.19
 0 14 -6 50.82 4.51
 0 -14 6 59.27 3.84
 0 -14 6 48.88 5.23
 0 14 -6 43.53 3.9
 0 14 -5 15.96 2.22
 0 -14 5 19.55 2.12
 0 -14 5 15.37 2.95
 0 14 -5 18.32 2.6
 0 14 -4 7.79 1.61
 0 14 -4 8.72 1.74
 0 -14 4 7.45 2.06
 0 14 -4 7.79 1.47
 0 14 -3 5.72 1.26
 0 -14 3 3.6 1.77
 0 14 -3 5.07 1.33
 0 14 -3 3.14 1.15
 0 14 -2 395.91 12.35
 0 -14 2 375.35 16.53
 0 14 -2 404.77 13.67
 0 14 -2 401.71 13.66
 0 -14 1 2.12 0.97
 0 14 -1 0.3 0.5
 0 14 0 563.16 16.73
 0 14 0 504.81 17.48
 0 -14 0 525.97 20.75
 0 14 0 504.17 18.33
 0 14 1 10.27 1.83
 0 14 1 10.99 2.11
 0 -14 -1 8.77 2.3
 0 14 1 10.72 2.2
 0 14 2 512.24 17.15
 0 -14 -2 475.32 18.97
 0 14 2 502.55 18.32
 0 14 3 2.91 1.36
 0 14 3 1.86 0.96
 0 14 3 2.24 1
 0 -14 -3 1.51 1.05
 0 -14 -4 4.27 1.49
 0 14 4 3.84 1.23
 0 14 4 4.24 1.39
 0 -14 -4 3.66 1.07
 0 14 4 4.75 1.25
 0 14 5 1.49 0.84
 0 14 5 1.45 0.44
 0 -14 -5 3.55 1.25
 0 14 5 2.43 1.32
 0 -14 -6 88.41 5.11
 0 14 6 124.54 7.33
 0 14 6 93.04 7.03
 0 -14 -6 117.94 5.47
 0 -14 -6 117.92 5.6
 0 -14 -6 96.7 6.32
 0 -14 -7 2.96 1.1
 0 -14 -7 3.77 1
 0 -14 -7 3.33 0.94
 0 -14 -7 4.73 1.06
 0 14 7 4.34 1.6
 0 -14 -8 21.03 2.38
 0 14 8 19.3 3.25
 0 -14 -8 17.95 2.13
 0 -14 -8 19.26 2.19
 0 14 8 23.94 3.02
 0 14 9 0.03 1.16
 0 -14 -9 0.29 0.35
 0 -14 -9 -0.43 0.96
 0 -14 -9 0.57 0.29
 0 14 9 0.54 0.71
 0 -14 -10 1.08 0.64
 0 14 10 1.45 0.92
 0 -14 -10 3.19 1.14
 0 -14 -10 0.79 0.51
 0 -14 -11 3.4 1.53
 0 14 11 2.45 1.09
 0 14 11 3.16 1
 0 -14 -12 2.57 1.18
 0 14 12 0.87 0.55
 0 14 12 1.99 0.9
 0 14 13 4.12 1.03
 0 14 13 5.02 1.15
 0 -14 -13 6.66 1.59
 0 14 14 52.47 3.37
 0 14 14 58.42 3.52
 0 14 15 4.3 0.75
 0 14 15 4.31 0.94
 0 -14 -15 5.33 1.59
 0 14 16 78.47 3.1
 0 14 16 88.99 3.52
 0 15 -14 4.86 0.8
 0 15 -14 4.91 0.72
 0 -15 14 3.33 0.62
 0 -15 13 169.79 5.54
 0 15 -13 159.1 5.53
 0 -15 12 29.36 2.33
 0 -15 12 33.38 2.35
 0 15 -12 33.07 2.46
 0 15 -11 63.79 4.08
 0 -15 11 66.47 3.79
 0 -15 11 73.71 4.16
 0 15 -11 67.79 3.96
 0 -15 10 28.96 2.65
 0 15 -10 26.42 2.75
 0 -15 10 22.74 2.33
 0 -15 9 3.52 1.03
 0 -15 9 4.4 1.19
 0 15 -9 3.32 1.07
 0 15 -8 10.56 2.02
 0 -15 8 11.8 1.7
 0 -15 8 9.52 1.74
 0 15 -7 145.48 7.74
 0 -15 7 172.06 7.9
 0 -15 6 6.74 1.44
 0 -15 6 5.73 1.13
 0 15 -6 5.81 1.41
 0 -15 5 128.7 6.44
 0 15 -5 121.9 6.45
 0 -15 5 140.54 6.22
 0 15 -4 77.96 4.84
 0 15 -4 75.42 5.44
 0 15 -4 75.59 5.36
 0 -15 4 78.76 6.89
 0 -15 4 84.68 4.95
 0 -15 3 3.83 1.06
 0 15 -3 3.12 0.94
 0 15 -3 3.86 1.17
 0 15 -3 2.25 0.89
 0 -15 3 2.75 1.33
 0 -15 2 5.63 1.71
 0 15 -2 7.02 1.59
 0 15 -2 6.34 1.53
 0 -15 2 7.07 1.4
 0 15 -1 369.68 13.1
 0 15 -1 342.08 13.91
 0 -15 1 371.34 11.53
 0 -15 1 333.37 16.13
 0 15 -1 317.84 14.28
 0 15 0 -0.34 0.82
 0 -15 0 0.49 0.43
 0 15 0 0.53 0.64
 0 -15 0 0.52 0.66
 0 15 0 1.1 0.9
 0 15 1 300.42 13.79
 0 -15 -1 355.91 10.77
 0 15 1 324 13.17
 0 15 1 363.19 12.88
 0 -15 -1 293.8 15.08
 0 -15 -2 11.23 2.58
 0 15 2 11.99 2.46
 0 15 2 12.61 2.15
 0 -15 -2 13.4 1.72
 0 15 2 10.9 2.16
 0 15 3 5.31 1.74
 0 -15 -3 6.87 1.21
 0 -15 -3 7.46 1.28
 0 -15 -3 3.84 1.51
 0 15 3 4.57 1.45
 0 15 3 6.46 1.59
 0 -15 -4 25.7 2.37
 0 15 4 24.22 3.6
 0 15 4 24.34 3.08
 0 -15 -4 27.56 2.52
 0 -15 -5 228.03 8.31
 0 -15 -5 224.94 8.09
 0 -15 -5 182.41 9.19
 0 15 5 228.11 10.38
 0 15 5 183.58 10.29
 0 -15 -6 3.02 0.98
 0 -15 -6 2.33 0.79
 0 15 6 2.62 1.05
 0 -15 -7 117.49 5.67
 0 -15 -7 112.37 5.67
 0 -15 -8 8.96 1.58
 0 -15 -8 9.52 1.59
 0 15 8 10.78 1.82
 0 -15 -8 13.44 2.84
 0 -15 -9 2.85 0.9
 0 15 9 2.7 1.12
 0 -15 -9 3.97 1.61
 0 -15 -10 2.1 1.05
 0 15 10 1.12 0.9
 0 15 11 72.24 4.84
 0 15 11 69.6 4.7
 0 -15 -12 4.97 1.62
 0 15 12 3.38 1.02
 0 15 12 2.75 0.87
 0 15 13 56.1 3.59
 0 15 13 62.46 3.72
 0 15 14 53.14 3.03
 0 15 14 49.66 2.97
 0 15 14 45.01 2.6
 0 15 15 2.98 0.53
 0 -15 -15 1.91 0.82
 0 15 15 3.13 0.66
 0 16 -13 21.17 1.56
 0 -16 13 22.02 1.45
 0 16 -12 509.14 12.62
 0 -16 12 477.42 12.15
 0 -16 11 36.02 2.53
 0 16 -11 32.5 2.43
 0 -16 11 34.81 2.44
 0 -16 10 356.98 10.82
 0 -16 10 356.37 10.85
 0 16 -10 351.93 11.46
 0 -16 9 11.83 1.59
 0 16 -9 17.74 2.31
 0 -16 9 18.61 2.18
 0 16 -8 6.55 1.4
 0 -16 8 7.54 1.34
 0 -16 8 9.14 1.66
 0 -16 7 1.53 0.62
 0 16 -7 0.04 0.35
 0 -16 7 1.94 0.79
 0 16 -6 177.81 8.04
 0 -16 6 187.27 8.01
 0 -16 5 0.88 0.6
 0 16 -5 1.22 0.66
 0 -16 4 22.16 2.45
 0 16 -4 21.11 2.4
 0 -16 3 10.48 1.62
 0 -16 2 58.21 3.92
 0 16 -2 59.78 5.34
 0 16 -1 49.54 4.83
 0 -16 1 60.15 3.9
 0 -16 0 23.3 2.29
 0 -16 0 22.24 2.33
 0 16 0 18.24 2.93
 0 16 1 11.76 2.43
 0 -16 -1 14.69 1.81
 0 -16 -2 1.61 0.69
 0 16 2 1.22 0.85
 0 -16 -2 0.74 0.59
 0 -16 -3 150.34 6.31
 0 -16 -3 147.64 6.35
 0 -16 -4 19.12 2.06
 0 -16 -4 20.38 2.16
 0 16 4 17.11 2.92
 0 -16 -5 12.84 1.7
 0 -16 -5 12.35 1.68
 0 -16 -6 77.26 4.52
 0 -16 -6 77.51 4.4
 0 -16 -7 60.09 3.87
 0 16 7 49.83 3.92
 0 -16 -7 61.22 4.01
 0 16 8 0 0.45
 0 -16 -8 0.82 0.38
 0 -16 -8 1.63 1.11
 0 -16 -9 112.39 7.27
 0 -16 -9 78.82 4.63
 0 -16 -10 223.43 9.95
 0 16 10 123.79 6.72
 0 16 11 62.3 4.13
 0 16 11 59.81 4.06
 0 16 12 518.37 14.74
 0 16 12 479.58 14.56
 0 16 13 48.84 2.93
 0 16 13 44.17 2.84
 0 16 14 35.7 2.02
 0 16 14 41.09 2.36
 0 -17 12 2.85 0.53
 0 17 -12 5.47 0.79
 0 -17 11 23.37 1.74
 0 17 -11 22.47 1.74
 0 -17 10 40.18 2.64
 0 17 -10 39.36 2.59
 0 17 -9 33.51 2.59
 0 -17 9 36.38 2.79
 0 -17 8 38.71 3.14
 0 17 -8 31.04 2.99
 0 -17 7 60.4 4.04
 0 17 -7 47.84 3.74
 0 -17 6 28.07 2.68
 0 17 -6 28.14 2.78
 0 -17 5 144.21 6.49
 0 17 -5 131.51 6.3
 0 17 -4 41.2 3.27
 0 -17 4 48.96 3.56
 0 -17 3 19.67 2.18
 0 -17 2 12.87 1.77
 0 -17 1 277.16 9.46
 0 -17 1 274.27 9.18
 0 -17 0 96.82 4.94
 0 -17 0 98 4.89
 0 -17 -1 689.39 17.61
 0 -17 -1 661.37 17.39
 0 -17 -2 16.18 2.02
 0 -17 -2 13.57 1.86
 0 -17 -3 17.75 2.01
 0 -17 -3 17.6 1.93
 0 -17 -4 8.06 1.34
 0 -17 -4 7.33 1.33
 0 -17 -5 656.47 17.35
 0 -17 -5 657.5 17.21
 0 -17 -6 18.28 2.08
 0 -17 -6 16.11 1.9
 0 -17 -7 537.32 15.49
 0 -17 -7 563.07 15.5
 0 -17 -8 8.92 2.12
 0 -17 -8 6.4 1.26
 0 17 8 5.69 1.38
 0 -17 -9 21.72 2.2
 0 -17 -9 36.63 3.76
 0 17 10 126.5 6.09
 0 17 10 111.01 5.77
 0 17 11 169.75 6.93
 0 17 11 183.62 7.09
 0 17 12 46.93 2.9
 0 17 12 50.52 2.93
 0 17 13 182.19 5.43
 0 -17 -13 179.06 7.01
 0 17 13 164 5.38
 0 -18 10 390.21 10.09
 0 -18 9 34.89 2.41
 0 -18 8 16.66 1.82
 0 -18 7 -0.28 0.44
 0 -18 6 13.09 1.74
 0 -18 5 10.12 1.48
 0 -18 4 6.2 1.21
 0 -18 3 0.52 0.27
 0 -18 3 1.07 0.55
 0 -18 2 21.13 2.15
 0 -18 2 23.59 2.16
 0 -18 1 69.69 3.97
 0 -18 1 68.47 3.8
 0 -18 0 26.99 2.32
 0 -18 0 27.51 2.38
 0 -18 0 30.02 2.46
 0 -18 -1 2.64 0.69
 0 -18 -1 3.02 0.8
 0 -18 -2 9.75 1.42
 0 -18 -2 9.95 1.43
 0 -18 -3 76.28 4.08
 0 -18 -3 76.26 4.14
 0 -18 -4 -0.22 0.29
 0 -18 -4 0.02 0.39
 0 -18 -5 16.44 1.84
 0 -18 -5 17.45 1.9
 0 18 6 10.71 1.65
 0 -18 -6 8.84 1.38
 0 -18 -6 11.07 1.49
 0 -18 -7 119.1 5.33
 0 18 7 109.91 5.54
 0 -18 -8 25.43 2.99
 0 -18 -8 19.54 1.96
 0 18 9 21.03 2.22
 0 -18 -9 35.35 3.3
 0 18 10 136.02 5.84
 0 18 10 143.59 5.93
 0 18 11 13.2 1.44
 0 -18 -11 13.35 1.25
 0 18 11 14.17 1.45
 0 -18 -12 310.05 9.24
 0 18 12 238.63 7.1
 0 -19 9 87.52 3.45
 0 -19 8 6.47 0.87
 0 -19 8 6.18 0.95
 0 19 -8 5.18 0.89
 0 -19 7 0.12 0.18
 0 -19 7 0.67 0.39
 0 -19 6 1.78 0.59
 0 -19 6 1.21 0.36
 0 -19 5 -0.03 0.26
 0 -19 5 0.22 0.39
 0 -19 4 28.43 2.32
 0 -19 4 27.38 2.08
 0 -19 3 1.57 0.55
 0 -19 3 2.69 0.69
 0 19 -2 16.35 1.75
 0 -19 2 19.89 1.91
 0 -19 2 19.9 1.83
 0 -19 2 21.26 1.88
 0 -19 1 51.48 3.1
 0 -19 1 52.02 3.08
 0 -19 1 51.1 3.05
 0 -19 0 2.51 0.72
 0 -19 0 2.41 0.63
 0 -19 0 2.44 0.67
 0 -19 -1 211.19 7.16
 0 -19 -1 205.3 7.11
 0 -19 -2 5.45 1.05
 0 -19 -2 4.45 0.89
 0 -19 -2 4.86 0.96
 0 -19 -3 12.17 1.47
 0 -19 -3 13.85 1.59
 0 -19 -4 4.69 1
 0 -19 -4 5.75 1.13
 0 -19 -4 5.61 1.47
 0 19 5 79.11 4.44
 0 -19 -5 85.58 4.15
 0 -19 -5 82.16 4.14
 0 -19 -6 35.61 2.55
 0 19 6 34.09 2.71
 0 19 7 84.17 4.32
 0 -19 -7 83.87 4.11
 0 -19 -8 30.23 2.8
 0 19 8 18.95 2.01
 0 19 9 5.13 0.96
 0 19 9 5.79 0.96
 0 -19 -9 7.42 0.95
 0 19 10 61.46 2.97
 0 -19 -10 68.1 2.84
 0 -20 7 2.05 0.46
 0 20 -6 4.45 0.82
 0 -20 6 4.19 0.68
 0 -20 6 4.46 0.75
 0 -20 5 17.43 1.58
 0 -20 5 19.45 1.54
 0 20 -5 16.55 1.57
 0 -20 5 19.38 1.51
 0 -20 4 5.87 0.9
 0 -20 4 5.56 0.84
 0 20 -4 5.7 0.9
 0 -20 4 5.81 0.84
 0 -20 3 9.4 1.15
 0 -20 3 10.24 1.15
 0 -20 3 10.42 1.19
 0 20 -3 7.32 1.02
 0 -20 2 13.72 1.38
 0 -20 2 15.38 1.45
 0 -20 2 15.75 1.48
 0 -20 1 0.83 0.25
 0 -20 1 1.24 0.44
 0 -20 1 1.5 0.52
 0 -20 0 25.29 1.92
 0 -20 0 26.35 1.96
 0 20 1 13.43 1.5
 0 -20 -1 17.88 1.6
 0 -20 -1 16.53 1.55
 0 -20 -2 13.49 1.43
 0 -20 -2 11.08 1.27
 0 -20 -3 1.27 0.46
 0 -20 -3 0.85 0.43
 0 -20 -3 1 0.4
 0 -20 -4 64.36 3.23
 0 -20 -4 63.73 3.33
 0 -20 -4 60.41 3.18
 0 20 4 59.22 3.47
 0 -20 -5 0.26 0.35
 0 -20 -5 -0.33 0.27
 0 -20 -5 1.8 0.75
 0 20 5 1.07 0.6
 0 20 6 84.08 3.91
 0 -20 -6 82 3.68
 0 -20 -6 75.49 3.57
 0 -20 -7 12.45 1.25
 0 20 7 12.4 1.43
 0 20 8 5.66 0.87
 0 -20 -8 6.78 0.82
 0 -21 3 0.86 0.36
 0 -21 2 2.84 0.57
 0 -21 1 46.16 2.35
 0 -21 1 47.76 2.33
 0 -21 0 14.36 1.25
 0 -21 0 15.48 1.31
 0 -21 -1 113.24 4.06
 0 -21 -1 106.12 3.94
 0 -21 -2 3.23 0.62
 0 21 2 1.89 0.57
 0 -21 -2 2.22 0.51
 0 -21 -3 -0.16 0.17
 0 21 3 0.29 0.25
 0 -21 -4 7.4 0.91
 1 -20 -6 84.88 3.31
 1 -20 -5 0.34 0.27
 1 -20 -5 -0.01 0.34
 1 -20 -4 114.8 4.21
 1 -20 -4 109.48 4.29
 1 -20 -3 19.03 1.53
 1 -20 -3 17.57 1.5
 1 -20 -3 18.16 1.56
 1 -20 -2 9.32 1.11
 1 -20 -2 9.65 1.08
 -1 20 2 6.32 0.99
 1 -20 -2 6.23 0.88
 1 -20 -1 19.05 1.53
 1 -20 -1 15.97 1.45
 1 -20 0 168.03 5.48
 1 -20 0 170.02 5.61
 1 -20 1 2.02 0.53
 1 -20 1 2.15 0.53
 1 -20 2 125.11 4.43
 1 -20 2 126.74 4.57
 1 -20 3 80.44 3.33
 1 -20 3 86.72 3.53
 1 -20 4 6.55 0.86
 1 -20 4 6.99 0.86
 1 -20 5 26.36 1.72
 1 -20 5 26.22 1.65
 1 -19 -8 19.7 1.49
 -1 19 8 15.72 1.51
 1 -19 -7 2.96 0.63
 -1 19 7 3.7 0.72
 1 -19 -6 3.76 0.77
 1 -19 -6 3.35 0.74
 1 -19 -5 0.78 0.31
 1 -19 -5 0.83 0.44
 1 -19 -4 24.22 2.15
 1 -19 -4 27.23 2.08
 1 -19 -4 29.46 2.22
 1 -19 -3 2.09 0.66
 1 -19 -3 1.56 0.55
 1 -19 -3 1.64 0.55
 1 -19 -2 3.05 0.75
 1 -19 -2 3.49 0.83
 1 -19 -2 2.94 0.69
 1 -19 -1 43.4 2.76
 1 -19 -1 42.69 2.65
 1 -19 -1 44.79 2.69
 1 -19 0 1.88 0.48
 1 -19 0 2.67 0.66
 1 -19 1 67.6 3.38
 1 -19 1 71.33 3.56
 1 -19 2 8.27 1.15
 1 -19 2 8.37 1.12
 1 -19 3 24.16 1.93
 1 -19 3 20.25 1.69
 1 -19 3 22.87 1.82
 1 -19 4 1.53 0.47
 1 -19 4 1.89 0.55
 1 -19 4 1.75 0.57
 1 -19 5 314.56 9.09
 1 -19 5 342.96 9.25
 1 -19 5 319.79 8.93
 1 -19 6 1.48 0.45
 1 -19 6 1.29 0.42
 1 -19 7 119.34 4.47
 1 -19 7 129.2 4.77
 1 -19 8 7.32 0.93
 1 -19 8 8.34 0.98
 1 -18 -10 76.16 4.1
 1 -18 -10 74.15 3.03
 -1 18 10 67.65 3.26
 -1 18 9 33.99 2.52
 1 -18 -9 59.02 3.73
 1 -18 -9 49.63 2.61
 -1 18 9 41.44 2.49
 1 -18 -8 1.59 0.52
 1 -18 -8 3.48 1.01
 -1 18 8 2.1 0.7
 1 -18 -7 3.43 0.82
 1 -18 -7 5.24 1.02
 1 -18 -7 6.43 1.32
 1 -18 -6 90.15 4.45
 1 -18 -6 92.31 4.37
 1 -18 -6 79.56 4.3
 1 -18 -5 138.92 5.52
 1 -18 -5 139.27 5.65
 1 -18 -4 20.64 1.95
 1 -18 -4 22.19 2.07
 1 -18 -4 21.55 2.23
 1 -18 -3 10.74 1.44
 1 -18 -3 13.11 1.71
 1 -18 -3 12.86 1.52
 1 -18 -2 22.25 2.08
 1 -18 -2 22.89 2.03
 1 -18 -2 21.24 2.14
 1 -18 -1 24.94 2.14
 1 -18 -1 23.21 2.13
 1 -18 -1 23.35 2.14
 1 -18 0 64.73 3.53
 1 -18 0 62.37 3.58
 1 -18 1 3.39 0.83
 1 -18 1 3.29 0.8
 1 -18 2 15.71 1.63
 1 -18 2 17.97 1.8
 1 -18 3 21.03 1.94
 1 -18 3 19.47 1.87
 1 -18 4 114.16 4.92
 1 -18 4 111.16 4.94
 1 -18 5 0.55 0.41
 1 -18 6 114.35 5.05
 1 -18 7 42.41 2.87
 1 -18 8 1.56 0.5
 1 -18 9 19.76 1.71
 1 -18 10 54.04 2.64
 1 -17 -12 27.29 2.49
 -1 17 12 38.72 2.12
 -1 17 11 383.78 10.95
 1 -17 -11 424.78 10.42
 -1 17 10 1.07 0.54
 1 -17 -10 0.35 0.36
 -1 17 10 0.34 0.37
 1 -17 -10 0.01 0.65
 1 -17 -9 168.83 6.01
 -1 17 9 123.6 5.79
 1 -17 -8 8.83 1.87
 1 -17 -8 5.3 1.15
 1 -17 -7 158.06 7.72
 1 -17 -7 108.4 5.15
 1 -17 -6 22.57 2.19
 1 -17 -6 21.16 2.18
 1 -17 -6 27.81 3.23
 1 -17 -5 301.49 9.85
 1 -17 -5 308.77 10.11
 1 -17 -4 20.55 2.02
 1 -17 -4 22.65 2.21
 1 -17 -3 69.16 3.87
 1 -17 -3 71.84 4.04
 1 -17 -2 42.42 3.25
 1 -17 -2 37.92 2.79
 1 -17 -2 37.18 2.84
 1 -17 -1 0.49 0.5
 1 -17 -1 0.65 0.36
 1 -17 -1 0.46 0.34
 1 -17 0 75.47 4.05
 1 -17 0 83.71 4.39
 1 -17 0 77.08 4.22
 1 -17 1 13.29 1.65
 1 -17 2 64.74 3.78
 1 -17 2 60.46 3.66
 1 -17 3 97.37 4.83
 1 -17 4 43.56 3.13
 1 -17 5 99.65 5.01
 1 -17 6 2.18 0.78
 1 -17 7 20.37 2.17
 1 -17 8 47.05 3.34
 1 -17 9 53.38 3.35
 1 -17 10 4.22 0.81
 -1 17 -11 7.13 0.93
 1 -17 11 7.81 1
 1 -17 12 1.86 0.41
 1 -16 -13 16.04 2.07
 -1 16 13 17.63 1.41
 -1 16 13 16.38 1.25
 -1 16 13 20.4 1.54
 -1 16 12 86.18 3.96
 1 -16 -12 89.92 3.47
 1 -16 -11 33.86 2.25
 -1 16 11 31.34 2.54
 -1 16 10 97.08 4.93
 -1 16 10 94.5 5.14
 -1 16 9 35.26 3.09
 1 -16 -9 56.55 4.65
 1 -16 -8 -0.01 0.62
 1 -16 -8 0.51 0.46
 1 -16 -7 0.22 0.66
 1 -16 -7 0.38 0.49
 1 -16 -7 -0.18 0.38
 1 -16 -6 27.94 2.58
 1 -16 -6 25.38 2.41
 1 -16 -5 8.9 1.41
 1 -16 -5 10.16 1.6
 1 -16 -4 1.28 0.62
 1 -16 -4 1.14 0.57
 1 -16 -3 73 4.2
 1 -16 -3 69.16 3.97
 1 -16 -2 2.59 0.75
 1 -16 -2 2.32 0.66
 1 -16 -1 21.95 2.26
 1 -16 -1 25.24 2.3
 1 -16 0 261.44 9.15
 1 -16 0 299.33 9.76
 1 -16 2 6.76 1.23
 1 -16 3 1.04 0.57
 1 -16 4 100.35 5.21
 1 -16 5 1.87 0.67
 1 -16 6 558.34 15.58
 -1 16 -6 503.22 15.25
 -1 16 -7 5.36 1.2
 1 -16 7 8.48 1.54
 -1 16 -8 34.76 3.2
 1 -16 8 41.38 3.36
 1 -16 9 18.54 2.01
 -1 16 -9 20.42 2.37
 1 -16 9 24.78 2.46
 1 -16 10 130.83 5.66
 1 -16 10 121.24 5.47
 1 -16 11 36.91 2.55
 1 -16 12 324.93 8.92
 -1 16 -13 3.51 0.58
 1 -16 13 4.45 0.63
 -1 15 14 6.03 0.81
 -1 15 14 7.37 0.83
 -1 15 14 7.48 0.91
 1 -15 -13 11.59 1.88
 -1 15 13 11.65 1.34
 -1 15 12 74.77 4.12
 1 -15 -12 85.06 3.68
 -1 15 11 35.47 2.97
 -1 15 11 44.21 3.13
 -1 15 10 2.92 0.92
 1 -15 -10 7.9 2.06
 1 -15 -9 10.88 1.65
 1 -15 -9 14.25 2.52
 1 -15 -8 5.57 1.28
 1 -15 -8 6.86 1.66
 1 -15 -8 5.26 1.09
 1 -15 -7 4.55 1.1
 1 -15 -7 3.52 1.11
 1 -15 -7 4.76 1.65
 1 -15 -6 4.71 1.1
 1 -15 -6 4.99 1.2
 1 -15 -5 26.02 2.47
 1 -15 -5 23.06 2.29
 -1 15 5 21.69 3.28
 -1 15 4 5.31 1.77
 1 -15 -4 7.97 1.36
 1 -15 -4 8.08 1.33
 1 -15 -3 19.78 2.14
 -1 15 3 18.11 3.04
 1 -15 -3 20.68 2.12
 1 -15 -2 1.14 0.64
 1 -15 -2 -1 1.24
 -1 15 2 -0.44 0.57
 1 -15 -2 0.69 0.38
 -1 15 2 0.59 0.77
 -1 15 1 15.05 2.39
 -1 15 1 14.12 2.76
 1 -15 -1 15.65 1.9
 1 -15 -1 11.24 2.58
 -1 15 0 1.34 0.95
 -1 15 0 1.66 1.01
 1 -15 0 1.29 1.04
 -1 15 -1 13.05 2.13
 1 -15 1 11.63 2.98
 -1 15 -1 9.76 2.21
 -1 15 -1 7.99 1.93
 -1 15 -2 4.22 1.46
 1 -15 2 3.02 0.72
 -1 15 -2 4.71 1.3
 1 -15 2 3.14 1.56
 -1 15 -2 3.46 1.04
 1 -15 3 19.5 2.21
 1 -15 4 6.27 1.23
 1 -15 5 4.74 1.08
 1 -15 5 5.79 1.33
 -1 15 -5 3.36 0.96
 -1 15 -6 13.64 2.06
 1 -15 6 16.07 1.95
 -1 15 -7 1.89 0.82
 1 -15 7 3.37 0.95
 -1 15 -8 16.86 2.34
 1 -15 8 20.63 2.27
 1 -15 9 5.58 1.12
 -1 15 -9 6.66 1.48
 -1 15 -10 0.83 0.56
 1 -15 10 -0.22 0.42
 1 -15 10 0.19 0.34
 1 -15 11 1.88 0.79
 -1 15 -11 0.04 0.45
 1 -15 11 1.55 0.67
 1 -15 12 15.4 1.59
 1 -15 12 16.96 1.77
 1 -15 13 40.62 2.41
 1 -15 13 48.67 2.71
 1 -15 14 13.36 1.13
 1 -15 14 12.23 1.12
 -1 14 15 1.29 0.39
 -1 14 15 1.38 0.4
 -1 14 15 1.08 0.38
 -1 14 14 26.91 1.97
 -1 14 14 30.17 2.12
 1 -14 -14 29.21 3.08
 -1 14 14 23.58 1.75
 -1 14 13 1.61 0.58
 1 -14 -13 1.14 0.73
 1 -14 -12 60.2 4.93
 -1 14 12 36.47 3
 -1 14 11 1.44 0.45
 1 -14 -11 3.2 1.44
 -1 14 11 2.05 0.66
 1 -14 -10 -0.1 1.04
 -1 14 10 0.75 0.53
 1 -14 -9 4.55 1.12
 1 -14 -9 3.89 1.54
 1 -14 -8 5.39 1.18
 1 -14 -8 5.63 2.12
 1 -14 -8 3.95 1.07
 -1 14 7 1.64 1.1
 1 -14 -7 0.62 0.39
 1 -14 -7 1.81 0.68
 1 -14 -7 2.08 1.07
 1 -14 -6 -0.04 0.35
 -1 14 6 -0.59 0.94
 1 -14 -6 0.19 0.37
 -1 14 5 0.31 0.64
 1 -14 -5 0.11 0.28
 1 -14 -5 0.04 0.65
 1 -14 -5 -0.24 0.36
 -1 14 4 3.66 1.49
 1 -14 -4 5.31 1.07
 -1 14 4 4.77 1.78
 1 -14 -4 5.27 1.04
 1 -14 -3 4.31 0.99
 1 -14 -3 3.35 0.83
 1 -14 -3 2.82 1.24
 -1 14 3 3.27 1.41
 -1 14 2 4.04 1.23
 -1 14 2 3.59 1.63
 1 -14 -2 2.48 1.24
 1 -14 -1 -0.13 0.65
 -1 14 1 -0.63 0.61
 -1 14 1 0.18 0.31
 -1 14 0 39.4 3.69
 -1 14 0 34.41 4.18
 1 -14 0 29.02 4.47
 -1 14 -1 0.21 0.74
 -1 14 -1 0.92 0.51
 1 -14 1 -0.58 0.8
 -1 14 -2 17.24 2.38
 1 -14 2 13.84 3.09
 -1 14 -3 1.25 0.79
 -1 14 -3 0.61 0.64
 1 -14 3 1.45 0.95
 -1 14 -4 1.9 0.77
 1 -14 4 2.87 0.9
 -1 14 -4 2.55 1.02
 -1 14 -4 1.67 0.71
 1 -14 4 2.32 1.6
 -1 14 -5 8.97 1.59
 1 -14 5 14.82 1.91
 -1 14 -5 13.69 2.21
 1 -14 5 13.82 2.86
 -1 14 -5 15.67 2.45
 1 -14 6 52.96 5.52
 -1 14 -6 57.15 4.47
 -1 14 -6 48.98 4.48
 -1 14 -6 52.13 4.11
 1 -14 6 57.76 3.86
 1 -14 7 17.57 2.1
 1 -14 8 24.16 2.51
 -1 14 -9 0.93 0.45
 1 -14 9 -0.06 0.36
 -1 14 -10 0.33 0.38
 1 -14 10 0.73 0.54
 1 -14 11 3.99 1.03
 -1 14 -11 5.01 1.24
 1 -14 12 29.6 2.6
 -1 14 -12 23.91 2.36
 1 -14 13 22.44 2.03
 1 -14 13 19.16 1.77
 1 -14 14 52.32 2.72
 1 -14 14 59.18 3.02
 1 -14 15 7.4 0.87
 1 -14 15 5.72 0.71
 -1 14 -15 7.64 0.88
 1 -13 -16 1.05 0.78
 -1 13 16 1.15 0.36
 1 -13 -16 0 0.19
 -1 13 16 1.58 0.43
 -1 13 16 1.69 0.45
 1 -13 -15 9.15 0.98
 -1 13 15 9.57 1.08
 -1 13 15 8.26 1.05
 1 -13 -15 5.95 1.33
 -1 13 15 9.63 1.2
 -1 13 14 9.12 1.17
 1 -13 -14 9.41 1.84
 -1 13 14 8.83 1.25
 -1 13 14 9.27 1.24
 1 -13 -13 1.03 0.81
 -1 13 13 0.72 0.54
 -1 13 12 15 2.01
 -1 13 12 19.55 2.16
 -1 13 11 3.57 1.22
 -1 13 11 4.06 1.14
 -1 13 10 7.79 1.88
 -1 13 10 11.52 1.93
 -1 13 9 34.46 4.5
 1 -13 -9 33.18 3.03
 1 -13 -8 24.8 2.57
 -1 13 8 21.53 3.44
 1 -13 -8 24.83 2.55
 1 -13 -7 3.66 1.01
 -1 13 7 1.15 0.59
 1 -13 -7 3.19 1.48
 1 -13 -7 2.47 0.88
 1 -13 -7 0.98 0.44
 1 -13 -6 50.13 3.38
 1 -13 -6 37.59 3.82
 1 -13 -6 53.6 3.58
 -1 13 6 39.4 4.46
 -1 13 5 142.81 8.6
 -1 13 5 167.65 9.58
 1 -13 -5 150.13 7.97
 -1 13 4 30.12 3.84
 1 -13 -4 26.45 3.22
 1 -13 -3 1.27 0.96
 -1 13 3 2.77 1.28
 -1 13 2 12.18 2.28
 1 -13 -2 11.8 2.48
 1 -13 -1 2.69 1.54
 -1 13 1 0.49 0.62
 -1 13 0 16.4 2.72
 -1 13 0 23.13 2.66
 1 -13 0 17.37 3.32
 -1 13 -1 15.22 2.21
 1 -13 1 12.44 2.78
 -1 13 -2 15.36 2.19
 1 -13 2 15.21 3.02
 -1 13 -3 0.64 0.63
 1 -13 3 0.69 0.85
 1 -13 4 46.72 5.14
 -1 13 -4 47.19 3.92
 -1 13 -4 51.82 4.24
 1 -13 5 362.84 15.84
 -1 13 -5 406.37 13.48
 -1 13 -5 405.25 14.04
 1 -13 6 1.16 0.73
 -1 13 -6 -0.27 0.39
 1 -13 6 0.37 0.31
 -1 13 -6 0.26 0.52
 -1 13 -7 59.01 4.87
 1 -13 7 52.35 5.32
 1 -13 7 61.07 4
 1 -13 8 12.42 1.81
 -1 13 -8 14.25 2.49
 -1 13 -8 12.78 2.6
 1 -13 9 58.8 4.1
 -1 13 -9 62.36 5.54
 1 -13 10 0.48 0.53
 1 -13 11 31.4 2.98
 1 -13 12 1.76 0.79
 -1 13 -13 1.56 0.68
 1 -13 13 0.65 0.42
 1 -13 14 4.57 0.93
 1 -13 15 12.65 1.33
 1 -13 15 11.02 1.12
 1 -13 16 7.86 0.88
 1 -12 -17 59.88 4.35
 -1 12 17 120.36 3.75
 -1 12 16 85.5 3.5
 1 -12 -16 88.38 3.47
 -1 12 16 94.42 3.75
 1 -12 -15 107.32 4.22
 -1 12 15 109.74 4.53
 1 -12 -15 106.75 4.19
 -1 12 15 107.22 4.6
 -1 12 15 95.11 4.16
 -1 12 14 20.9 1.95
 -1 12 14 23.85 2.23
 -1 12 14 21.66 2.02
 1 -12 -14 21.04 1.85
 1 -12 -14 27.53 3.55
 1 -12 -14 21.12 1.85
 1 -12 -13 1.18 0.51
 1 -12 -13 3.64 1.52
 1 -12 -13 2.47 0.67
 -1 12 13 2.73 0.9
 1 -12 -12 293.09 9.61
 1 -12 -12 297.86 9.51
 -1 12 11 4.26 1.53
 -1 12 11 5.45 1.45
 -1 12 11 6.5 1.38
 -1 12 10 336.68 12.86
 -1 12 10 343.09 16.24
 1 -12 -9 1.48 0.82
 -1 12 9 -0.58 0.59
 1 -12 -9 1 0.61
 1 -12 -8 6.69 1.32
 1 -12 -8 7.94 1.61
 1 -12 -8 11 2.3
 -1 12 8 6.62 1.94
 1 -12 -8 7.15 1.26
 -1 12 7 16 2.27
 -1 12 7 16.06 2.87
 1 -12 -7 18.39 2.61
 -1 12 6 846.75 23.01
 -1 12 6 897.63 26.06
 1 -12 -6 854.22 23.81
 -1 12 5 87.2 6.52
 -1 12 5 84.42 5.32
 -1 12 5 78.09 6.03
 1 -12 -5 84.23 5.62
 -1 12 4 341.67 12.47
 -1 12 4 391.22 14.71
 1 -12 -4 362.09 13.16
 -1 12 4 364.44 13.87
 -1 12 3 3.59 1.3
 -1 12 3 1.93 1.09
 -1 12 3 3.37 1.35
 1 -12 -3 2.23 1.08
 1 -12 -3 1.24 0.97
 -1 12 2 0.49 0.63
 1 -12 -2 1.1 0.88
 -1 12 2 0.38 0.37
 -1 12 1 32.15 3.71
 1 -12 -1 30.57 4.05
 -1 12 1 37.11 3.22
 -1 12 1 35.21 3.94
 -1 12 0 23.74 3.23
 1 -12 0 18.75 3.32
 1 -12 1 19.13 3.34
 -1 12 -1 24.08 2.57
 -1 12 -1 22.15 3.16
 -1 12 -2 100.54 5.48
 -1 12 -2 92.91 6.68
 1 -12 2 88.39 7.12
 1 -12 3 16.34 3.02
 -1 12 -3 18.27 2.99
 -1 12 -3 20.29 2.39
 -1 12 -4 39.83 3.53
 -1 12 -4 36.72 3.25
 1 -12 4 33.72 4.18
 -1 12 -4 31.51 3.96
 -1 12 -5 27.35 2.85
 -1 12 -5 26.89 3.7
 -1 12 -5 22.39 2.76
 1 -12 5 26.39 3.67
 1 -12 6 302.87 13.71
 -1 12 -6 336.97 11.72
 -1 12 -6 329.87 12.29
 -1 12 -7 6.96 1.64
 -1 12 -7 7.65 1.98
 1 -12 7 9.42 2.24
 1 -12 8 4.85 1.59
 -1 12 -8 4.47 1.37
 1 -12 8 5.34 1.18
 -1 12 -8 6.98 1.97
 -1 12 -9 17.39 2.87
 1 -12 9 14.24 1.91
 1 -12 10 48.59 3.76
 -1 12 -10 55.09 5.06
 1 -12 11 5.64 1.24
 1 -12 12 2.4 0.74
 1 -12 13 0.14 0.45
 1 -12 14 2.98 0.88
 -1 12 -14 2.92 0.82
 -1 12 -14 2.69 0.7
 1 -12 15 0.27 0.33
 -1 12 -15 0.08 0.19
 -1 12 -16 69.97 3.06
 1 -12 16 72.63 3.3
 1 -12 17 0.57 0.25
 -1 11 17 284.33 7.59
 -1 11 17 301.78 7.58
 1 -11 -17 276.18 7.39
 -1 11 17 278.3 7.35
 -1 11 16 40.96 2.46
 1 -11 -16 44.52 2.53
 -1 11 16 45.62 2.65
 -1 11 16 45.57 2.67
 -1 11 16 41.78 2.5
 1 -11 -16 43.66 2.5
 1 -11 -15 39.42 4.17
 1 -11 -15 42.19 2.64
 1 -11 -15 38.8 2.57
 -1 11 15 38.53 2.61
 -1 11 15 39.87 2.79
 -1 11 15 39.75 2.71
 1 -11 -14 0.94 0.89
 1 -11 -14 2.61 0.7
 -1 11 14 2.65 0.81
 1 -11 -14 2.9 0.74
 1 -11 -13 6.75 1.81
 -1 11 13 4.71 1.15
 1 -11 -13 6.37 1.18
 1 -11 -13 5.01 0.98
 1 -11 -12 34.42 2.73
 -1 11 12 32.37 3.17
 1 -11 -12 35.79 2.85
 -1 11 12 29.99 3.58
 -1 11 11 0.31 0.52
 -1 11 11 -0.56 0.87
 1 -11 -11 -0.91 0.9
 1 -11 -11 -0.03 0.49
 -1 11 11 1.55 0.98
 1 -11 -11 0.2 0.42
 1 -11 -10 6.88 2.21
 -1 11 10 3.2 1.67
 -1 11 10 5.35 1.37
 1 -11 -10 2.51 0.94
 1 -11 -9 129.69 7.13
 -1 11 9 149.67 9.42
 1 -11 -8 32.16 3.35
 -1 11 8 36.23 3.28
 -1 11 8 39.17 4.51
 1 -11 -7 33.57 3.37
 -1 11 7 34.64 4.03
 -1 11 7 31.55 3.06
 1 -11 -6 6.28 1.59
 -1 11 6 6.28 1.42
 -1 11 6 8.23 2
 1 -11 -5 1.72 0.61
 -1 11 5 1.08 0.65
 -1 11 5 2.93 0.98
 -1 11 5 1.77 0.73
 -1 11 5 2.23 0.99
 -1 11 4 150.15 8.15
 -1 11 4 135.12 6.84
 1 -11 -4 143.64 7.32
 -1 11 4 157.06 7.98
 -1 11 3 7.5 1.56
 -1 11 3 8.37 1.78
 1 -11 -3 5.86 1.54
 1 -11 -3 7.99 1.68
 -1 11 3 5.41 1.33
 1 -11 -2 4.15 1.28
 -1 11 2 4.18 1.43
 -1 11 2 4.39 1.24
 1 -11 -2 3.7 1.51
 -1 11 1 301.61 12.01
 1 -11 -1 255.51 12.2
 -1 11 1 258.83 11.12
 -1 11 1 301.1 10.29
 -1 11 0 16.13 1.93
 -1 11 0 18.4 2.71
 1 -11 0 15.02 2.84
 1 -11 1 418.24 16.71
 -1 11 -1 457.09 15.8
 -1 11 -2 7.6 1.38
 1 -11 2 8.51 2.22
 -1 11 -2 8.21 1.94
 1 -11 3 67.21 5.74
 -1 11 -3 70.97 5.65
 -1 11 -3 69.65 4.29
 -1 11 -4 19.25 2.27
 1 -11 4 14.18 2.83
 -1 11 -4 18.03 2.94
 -1 11 -5 1301.64 30.93
 -1 11 -5 1296.09 30.19
 -1 11 -6 6.67 1.7
 -1 11 -6 8.67 1.71
 -1 11 -6 8.45 1.55
 1 -11 6 6.42 1.69
 1 -11 7 713.36 23.05
 -1 11 -7 776.89 20.59
 -1 11 -7 729.22 21.3
 -1 11 -7 796.37 24.03
 -1 11 -8 25.97 3.52
 1 -11 8 21.36 3.17
 -1 11 -8 24.06 3
 1 -11 9 86.04 5.9
 -1 11 -9 83.47 6.38
 1 -11 10 3.56 1.02
 -1 11 -10 2.03 0.98
 1 -11 10 2.95 1.04
 1 -11 10 3.15 1.39
 -1 11 -11 153.67 8.66
 1 -11 11 164.47 6.81
 1 -11 12 3.01 0.93
 1 -11 13 52.72 3.96
 1 -11 14 2.05 0.82
 1 -11 14 1.5 0.82
 -1 11 -15 0.76 0.53
 1 -11 15 0.29 0.48
 1 -11 15 1.06 0.5
 1 -11 16 6.93 1.21
 -1 11 -16 6.11 0.92
 1 -11 16 5.09 0.89
 1 -11 17 24.82 2.05
 -1 11 -17 22.94 1.62
 1 -11 17 25.45 1.76
 -1 10 18 153.34 4.55
 1 -10 -18 154.64 4.51
 -1 10 17 6.9 0.96
 -1 10 17 8.68 1.08
 1 -10 -17 8.1 1
 -1 10 17 7.16 0.97
 1 -10 -17 7.1 0.95
 -1 10 17 6.61 0.9
 1 -10 -16 242.68 7.4
 -1 10 16 222.36 7.31
 -1 10 16 217.69 7.14
 -1 10 16 240.38 7.58
 1 -10 -16 235.69 7.34
 -1 10 16 225.5 7.35
 -1 10 15 23.37 2.22
 1 -10 -15 18.16 2.93
 -1 10 15 17.82 1.84
 1 -10 -15 19.78 1.89
 1 -10 -15 18.58 1.82
 -1 10 15 18.24 1.88
 1 -10 -14 0.36 0.29
 -1 10 14 -0.67 0.44
 -1 10 14 0.34 0.42
 1 -10 -14 0.32 0.37
 1 -10 -14 -0.28 0.89
 1 -10 -13 1.45 0.59
 -1 10 13 1.63 0.91
 -1 10 13 3.13 1.04
 1 -10 -13 2 0.75
 1 -10 -13 2.92 1.39
 1 -10 -12 386.99 11.71
 1 -10 -12 381.8 11.79
 -1 10 12 355.7 12.67
 -1 10 11 23.58 3.23
 -1 10 11 22.06 2.69
 1 -10 -11 32.16 2.67
 1 -10 -11 24.89 2.94
 -1 10 11 24.88 3.83
 1 -10 -10 295.36 11.49
 -1 10 10 323.92 14.86
 -1 10 9 33.66 4.28
 1 -10 -9 29.06 3.11
 -1 10 9 28.77 2.85
 1 -10 -8 3.9 1.12
 -1 10 8 2.96 0.89
 -1 10 8 4.21 1.47
 1 -10 -7 2.61 1.05
 -1 10 7 4.3 1.38
 -1 10 7 3.47 1.07
 1 -10 -6 1600.43 37.32
 -1 10 6 1537.22 36.34
 -1 10 6 1633.84 38.45
 -1 10 6 1564.72 38.88
 1 -10 -5 15.11 2.14
 -1 10 5 12.64 2.2
 -1 10 5 13.21 2.26
 -1 10 5 10.88 1.75
 -1 10 5 12.47 2.09
 -1 10 4 464.18 15.41
 -1 10 4 442.12 14.73
 1 -10 -4 470.17 14.57
 -1 10 4 437.46 13.74
 1 -10 -3 11.33 2.13
 -1 10 3 10.96 1.89
 1 -10 -3 12.03 1.91
 -1 10 3 9.96 1.63
 -1 10 3 11.02 2.01
 -1 10 2 164.06 7.37
 1 -10 -2 150.08 7.11
 1 -10 -2 153.69 8.17
 -1 10 2 163.61 7.98
 -1 10 1 92.88 5.01
 -1 10 1 87.43 5.67
 1 -10 -1 74.82 5.85
 1 -10 -1 91.14 4.95
 -1 10 0 154.7 7.89
 1 -10 0 147.34 8.81
 -1 10 0 167.39 6.6
 -1 10 -1 9.4 1.28
 -1 10 -1 9.45 1.84
 1 -10 1 8.37 2.06
 -1 10 -2 153.37 7.97
 -1 10 -2 156.16 6.38
 1 -10 2 149.76 8.53
 1 -10 3 9.45 2.09
 -1 10 -3 11.11 2.08
 -1 10 -3 10.49 1.47
 1 -10 4 0.9 0.61
 -1 10 -4 0.76 0.44
 -1 10 -4 0.69 0.48
 -1 10 -5 72.31 4.5
 -1 10 -5 72.55 4.25
 -1 10 -5 60.23 4.72
 1 -10 5 61.63 5.17
 -1 10 -6 103.27 6.76
 -1 10 -6 109.51 5.48
 -1 10 -6 116.24 6.08
 1 -10 6 93.12 6.52
 1 -10 7 50.07 4.67
 -1 10 -7 59.34 5.16
 -1 10 -7 57.55 3.97
 1 -10 7 63.63 4.71
 -1 10 -7 47.91 4.01
 1 -10 8 131.61 7.78
 -1 10 -8 142.91 8.2
 1 -10 8 128.36 7.13
 -1 10 -8 132.79 7.16
 -1 10 -9 8.2 1.89
 1 -10 9 6.9 1.64
 1 -10 10 55.94 4.71
 -1 10 -10 61.5 5.22
 1 -10 11 4.27 1.33
 1 -10 11 4.81 1.26
 -1 10 -11 4.23 1.34
 1 -10 11 5.91 1.19
 1 -10 12 1.96 0.94
 -1 10 -12 1.13 0.6
 1 -10 12 2.13 0.77
 1 -10 13 3.04 1.17
 1 -10 13 1.58 0.53
 1 -10 14 -0.07 0.71
 1 -10 15 0.92 0.78
 1 -10 16 67.86 4.44
 1 -10 16 71.39 3.79
 1 -10 17 16.96 1.54
 -1 10 -17 15.05 1.45
 -1 10 -17 13.66 1.27
 1 -10 17 17.23 1.91
 -1 10 -18 95.76 3.61
 1 -10 18 98.33 4.31
 1 -10 18 99.72 3.65
 1 -9 -19 37.38 1.81
 1 -9 -18 22.85 1.65
 1 -9 -18 24.62 1.69
 -1 9 18 23.07 1.66
 -1 9 18 23.35 1.65
 -1 9 18 22.59 1.6
 -1 9 17 57.24 3.15
 -1 9 17 67.29 3.33
 1 -9 -17 61.71 3.16
 1 -9 -17 64.18 3.24
 -1 9 17 62.72 3.18
 -1 9 16 98.56 4.54
 -1 9 16 94.25 4.41
 -1 9 16 93.29 4.32
 -1 9 16 96.12 4.54
 1 -9 -16 99.5 4.46
 1 -9 -16 105.19 4.57
 1 -9 -15 21.08 3.39
 -1 9 15 20.88 2.05
 1 -9 -15 23.61 2.19
 -1 9 15 20.57 2.1
 1 -9 -15 22.31 2.08
 -1 9 15 25.56 2.39
 1 -9 -14 6.24 1.19
 -1 9 14 5.85 1.27
 -1 9 14 6.79 1.31
 1 -9 -14 8.2 2.42
 1 -9 -14 6.42 1.2
 -1 9 13 30.42 2.92
 -1 9 13 27.93 3.27
 1 -9 -13 31.19 2.66
 1 -9 -12 9.98 1.46
 -1 9 12 7.63 1.48
 -1 9 12 7.83 1.84
 -1 9 12 7.65 1.8
 1 -9 -12 8.58 1.67
 -1 9 11 120.99 8.39
 1 -9 -11 124.25 6.74
 -1 9 11 111.14 7.29
 -1 9 10 20.43 3.46
 1 -9 -10 15.7 2.26
 -1 9 10 18.04 2.87
 -1 9 10 16.03 2.07
 -1 9 9 0.68 0.42
 1 -9 -9 0.34 0.46
 -1 9 9 0.61 0.65
 -1 9 8 84.53 6.3
 -1 9 8 78.32 4.69
 1 -9 -8 80.98 5.11
 1 -9 -7 148.35 7.08
 -1 9 7 147.95 6.63
 -1 9 7 143.93 7.96
 -1 9 6 4.04 1.05
 -1 9 6 3.61 1.18
 -1 9 6 4.37 1.3
 1 -9 -6 4.28 1.04
 -1 9 5 89.99 5.65
 -1 9 5 92.36 4.94
 -1 9 5 78.31 5.19
 -1 9 5 88 5.38
 1 -9 -5 92.13 5.27
 -1 9 4 3.43 1.05
 -1 9 4 3.52 0.89
 1 -9 -4 3.36 1.07
 1 -9 -4 3.3 0.97
 -1 9 4 2.72 0.9
 -1 9 3 132.08 6.13
 -1 9 3 122.87 6.3
 1 -9 -3 126.66 6.74
 -1 9 3 136.33 6.79
 1 -9 -3 143.21 6.68
 1 -9 -2 18.97 2.26
 -1 9 2 15.37 2.16
 -1 9 2 15.45 2.21
 -1 9 2 17.4 2.1
 1 -9 -2 18.24 2.45
 1 -9 -1 58.16 3.74
 1 -9 -1 51.51 4.54
 -1 9 1 56.43 3.69
 -1 9 1 51.61 4.02
 -1 9 0 1.94 0.73
 -1 9 0 2.51 0.9
 1 -9 0 1.91 1.27
 1 -9 1 469.62 16.46
 -1 9 -1 509.09 15.59
 -1 9 -1 497.53 13.06
 -1 9 -2 43.74 3.83
 -1 9 -2 48.16 3.43
 1 -9 2 43.52 4.12
 1 -9 3 24.44 3.05
 -1 9 -3 24.07 2.55
 -1 9 -3 23.51 2.12
 -1 9 -4 4.23 0.89
 -1 9 -4 5.36 1.33
 1 -9 4 3.85 1.41
 -1 9 -4 3.74 1.04
 -1 9 -5 313.98 9.71
 -1 9 -5 346.2 11.96
 -1 9 -5 248.82 10.76
 -1 9 -5 313.28 10.21
 1 -9 5 264.59 11.44
 -1 9 -5 287.98 11.73
 1 -9 5 306.88 11
 -1 9 -6 25.55 2.59
 -1 9 -6 26.01 3.25
 1 -9 6 29.93 3.03
 -1 9 -6 32.32 3.3
 1 -9 6 22.84 2.95
 -1 9 -6 28.78 3.38
 -1 9 -6 25.33 2.36
 1 -9 7 697.28 21.99
 -1 9 -7 747.18 20.8
 -1 9 -7 831.33 23.32
 1 -9 7 784.1 21.58
 -1 9 -7 829.54 22.51
 -1 9 -7 780.62 19.94
 -1 9 -7 830.19 23.24
 -1 9 -8 4.75 1.71
 -1 9 -8 4.07 1.41
 1 -9 8 1.89 0.78
 1 -9 8 3.34 1.32
 -1 9 -8 5.73 1.51
 -1 9 -9 0.87 0.74
 1 -9 9 1.37 0.8
 -1 9 -10 72.28 5.57
 1 -9 10 74.18 5.38
 -1 9 -11 23.28 3.14
 1 -9 11 21.57 2.9
 1 -9 12 13.11 2.39
 1 -9 12 12 1.58
 1 -9 12 12.51 2.19
 -1 9 -12 13.34 2.41
 1 -9 12 12.71 1.96
 -1 9 -13 174.47 9.01
 1 -9 13 184.11 7.79
 1 -9 13 173.33 6.73
 1 -9 13 167.11 8.94
 1 -9 14 0.98 0.63
 1 -9 14 1.47 0.56
 1 -9 14 2.46 1.14
 1 -9 15 0.59 0.46
 1 -9 15 0.9 0.44
 -1 9 -16 0.96 0.56
 1 -9 16 0.32 0.49
 -1 9 -16 0.91 0.48
 1 -9 17 18.78 2.22
 -1 9 -17 15.4 1.53
 -1 9 -17 16.5 1.69
 -1 9 -17 14.72 1.51
 1 -9 18 2.91 0.71
 -1 9 -18 3.36 0.72
 -1 9 -18 3.33 0.7
 -1 9 -18 4.34 0.77
 1 -9 18 2.87 0.83
 -1 9 -19 58.21 2.51
 1 -9 19 60.24 2.51
 -1 8 19 16.88 1.28
 -1 8 19 14.68 1.19
 1 -8 -19 14.75 1.19
 1 -8 -18 1.18 0.44
 1 -8 -18 1.5 0.45
 1 -8 -18 1.87 1.09
 -1 8 18 1.07 0.4
 -1 8 18 1.72 0.46
 -1 8 18 2.05 0.56
 -1 8 17 56.06 3.1
 -1 8 17 62.02 3.26
 1 -8 -17 62.85 3.31
 -1 8 17 60.88 3.37
 -1 8 17 61.71 3.29
 1 -8 -17 57.5 3.17
 1 -8 -16 0.56 0.44
 1 -8 -16 0.79 0.73
 -1 8 16 0.93 0.52
 1 -8 -16 0.49 0.25
 -1 8 16 0.46 0.4
 -1 8 16 -0.12 0.33
 -1 8 16 1 0.43
 1 -8 -15 -0.16 0.37
 -1 8 15 0.42 0.42
 -1 8 15 1.27 0.61
 1 -8 -15 0.38 0.4
 1 -8 -15 -0.66 1.3
 -1 8 15 0.81 0.61
 -1 8 14 0.43 0.47
 1 -8 -14 0.36 0.42
 -1 8 14 1.22 0.55
 1 -8 -14 0.07 0.83
 -1 8 14 -0.43 0.47
 -1 8 13 21.8 2.45
 -1 8 13 19.85 2.76
 1 -8 -13 25.28 2.38
 -1 8 13 21.3 3.02
 1 -8 -12 5.21 1.34
 -1 8 12 5.02 1.55
 -1 8 12 6.97 1.63
 -1 8 12 7.54 1.46
 1 -8 -12 7.47 1.24
 1 -8 -11 9.14 1.73
 -1 8 11 9.98 2.14
 -1 8 10 10.13 2.28
 -1 8 10 5.94 1.24
 -1 8 10 7.21 1.75
 1 -8 -10 7.73 1.56
 1 -8 -9 7.96 1.57
 -1 8 9 8.14 2.2
 -1 8 9 9.35 1.53
 -1 8 8 4.3 1.3
 1 -8 -8 3.57 1.04
 -1 8 8 4.56 1.4
 -1 8 8 5.66 1.21
 1 -8 -7 21.54 2.51
 -1 8 7 22.53 2.9
 -1 8 7 21.35 2.25
 -1 8 6 27.25 2.5
 1 -8 -6 25.69 2.65
 -1 8 6 23.43 2.74
 -1 8 6 26.38 2.75
 1 -8 -5 0.94 0.73
 -1 8 5 1.05 0.44
 -1 8 5 0.35 0.34
 -1 8 5 0.92 0.57
 -1 8 5 0.25 0.39
 1 -8 -4 54.12 3.82
 1 -8 -4 63.09 4.1
 -1 8 4 54.69 4.02
 -1 8 4 56.06 3.9
 -1 8 4 57.19 3.65
 1 -8 -3 12.8 1.85
 -1 8 3 11.81 1.61
 1 -8 -3 12.4 1.78
 -1 8 3 11.19 1.62
 -1 8 3 12.1 1.84
 1 -8 -2 58.76 3.94
 -1 8 2 54.31 3.88
 -1 8 2 60.78 4.08
 1 -8 -2 65.85 4.55
 -1 8 2 50.34 3.48
 1 -8 -1 3.04 0.77
 1 -8 -1 2.58 1.01
 -1 8 1 2.64 0.93
 -1 8 1 2.86 0.79
 -1 8 0 62.72 3.52
 -1 8 0 53.27 3.9
 1 -8 0 49.92 4.37
 1 -8 0 60.82 3.37
 -1 8 -1 0.94 0.4
 -1 8 -1 0.9 0.45
 1 -8 1 1.19 0.47
 -1 8 -1 1.97 0.78
 -1 8 -2 31.4 3.22
 1 -8 2 23.18 2.8
 -1 8 -2 25.52 1.86
 -1 8 -2 28.68 2.55
 -1 8 -3 14.84 1.88
 -1 8 -3 16.73 1.64
 -1 8 -3 12.9 1.87
 1 -8 3 16.54 2.4
 -1 8 -4 293.05 11.36
 -1 8 -4 361.97 10.04
 -1 8 -4 402.56 12.38
 1 -8 4 328.75 12.11
 -1 8 -4 282.28 10.95
 1 -8 4 363.88 11.25
 -1 8 -5 11.77 1.87
 -1 8 -5 10.18 1.32
 -1 8 -5 9.57 1.86
 -1 8 -5 10.37 1.47
 1 -8 5 10.66 1.73
 -1 8 -5 11.5 1.99
 1 -8 5 8.34 1.69
 1 -8 6 481.06 14.55
 -1 8 -6 497.01 15.78
 -1 8 -6 458.84 12.82
 -1 8 -6 512.72 15.27
 -1 8 -6 486.97 15.65
 -1 8 -6 460.6 13.53
 -1 8 -7 4.15 1.03
 1 -8 7 7.13 1.48
 -1 8 -7 7.47 1.63
 -1 8 -7 7.75 1.69
 -1 8 -7 5.44 1.32
 1 -8 7 5.78 1.55
 -1 8 -7 5.07 1.01
 -1 8 -8 141.13 7.31
 -1 8 -8 145.14 7.65
 1 -8 8 146.6 7.28
 -1 8 -8 148.43 7.71
 -1 8 -8 137.95 6.81
 -1 8 -9 33.74 3.56
 1 -8 9 29.67 3.19
 -1 8 -9 31.03 3.36
 -1 8 -9 29.79 3.33
 -1 8 -10 171.07 8.63
 -1 8 -10 169.19 8.57
 1 -8 10 166.39 8.31
 1 -8 11 10.15 2.05
 -1 8 -11 11.56 2.13
 -1 8 -12 234.3 10.59
 1 -8 12 231.92 10.49
 1 -8 13 -0.21 0.62
 1 -8 13 -0.57 0.47
 1 -8 13 0.97 0.52
 -1 8 -13 0.32 0.44
 1 -8 13 1.15 0.86
 1 -8 13 0.46 0.44
 -1 8 -14 18.37 2.69
 1 -8 14 20.81 2.29
 1 -8 14 12.89 2.37
 1 -8 14 18.23 2.15
 1 -8 14 16.62 1.76
 1 -8 15 0.74 0.76
 1 -8 15 -0.05 0.38
 -1 8 -16 2 0.64
 1 -8 16 2.06 0.75
 1 -8 16 0.66 0.42
 1 -8 17 4.23 0.88
 -1 8 -17 3.17 0.83
 1 -8 17 3.73 1.2
 -1 8 -17 3.14 0.76
 1 -8 18 46.54 3.4
 -1 8 -18 47.73 2.68
 -1 8 -18 47.87 2.75
 -1 8 -18 47.89 2.87
 -1 8 -19 3.53 0.58
 1 -8 19 3.86 0.67
 -1 8 -19 3.84 0.68
 1 -8 19 4.19 0.89
 -1 8 -19 3.31 0.64
 -1 7 19 1.51 0.45
 1 -7 -19 1.92 0.47
 -1 7 19 1.29 0.44
 -1 7 18 16.76 1.53
 -1 7 18 16.51 1.5
 -1 7 18 16.77 1.6
 1 -7 -18 15.62 1.47
 1 -7 -18 16.46 1.52
 -1 7 17 166.05 5.98
 -1 7 17 146.45 5.69
 -1 7 17 157.95 6.15
 1 -7 -17 156.23 5.86
 -1 7 17 150.57 5.8
 1 -7 -17 147.17 5.69
 -1 7 16 0.62 0.47
 1 -7 -16 1.2 0.62
 -1 7 16 1.54 0.63
 1 -7 -16 1.03 0.73
 -1 7 16 1.58 0.65
 1 -7 -16 1.45 0.57
 -1 7 16 1.65 0.69
 -1 7 15 8.67 1.41
 1 -7 -15 5.32 1.81
 1 -7 -15 9.72 1.86
 -1 7 15 9.69 1.55
 1 -7 -15 7.35 1.25
 -1 7 15 7.79 1.25
 1 -7 -14 4.06 1.51
 -1 7 14 4.05 0.97
 1 -7 -14 3.89 1.09
 1 -7 -14 4.38 0.92
 -1 7 14 6.01 1.24
 -1 7 14 4.15 0.9
 1 -7 -13 0.92 0.82
 -1 7 13 0.65 0.73
 -1 7 13 0.47 0.51
 -1 7 13 -0.28 0.83
 1 -7 -13 -0.21 0.43
 1 -7 -13 1.08 0.52
 1 -7 -13 -0.33 0.78
 -1 7 12 69.57 5.31
 1 -7 -12 72.03 4.92
 -1 7 12 72.28 5.61
 1 -7 -12 69.01 4.72
 1 -7 -11 5.94 1.27
 -1 7 11 5.72 1.61
 -1 7 10 32.92 3.67
 -1 7 10 43.79 3.21
 -1 7 10 38.4 4.32
 1 -7 -10 44.64 3.62
 1 -7 -9 110.27 5.83
 -1 7 9 122.07 7.73
 -1 7 9 114.6 5.43
 -1 7 8 60.08 3.7
 1 -7 -8 62.83 4.17
 -1 7 8 70 5.32
 -1 7 8 64.34 4.66
 1 -7 -7 0.39 0.46
 -1 7 7 0.27 0.23
 1 -7 -6 134.12 6.13
 -1 7 6 130.41 5.7
 -1 7 6 128.44 6.56
 -1 7 6 149.97 6.72
 -1 7 5 131.55 6.13
 1 -7 -5 139.93 6.17
 -1 7 5 116.98 5.96
 -1 7 5 134.57 5.67
 -1 7 5 131.63 6.39
 -1 7 4 57.71 3.89
 -1 7 4 58.74 3.75
 1 -7 -4 50.13 3.43
 1 -7 -4 63.15 3.9
 -1 7 4 59.38 3.51
 -1 7 3 203.17 7.71
 -1 7 3 230.98 7.84
 1 -7 -3 215.59 8.23
 1 -7 -3 239.08 8.38
 -1 7 3 212.54 8.06
 -1 7 2 21.99 2.12
 1 -7 -2 23.14 2.3
 -1 7 2 23.23 2.32
 1 -7 -2 19.3 2.66
 1 -7 -2 24.15 2.51
 1 -7 -1 58.51 3.43
 -1 7 1 53.99 3.6
 -1 7 1 64.62 3.75
 1 -7 -1 53.51 4.3
 1 -7 -1 54.07 4.15
 -1 7 0 22.55 2.02
 1 -7 0 20.57 2.64
 1 -7 0 22.78 1.9
 -1 7 0 20.38 2.19
 1 -7 0 22.75 2.73
 -1 7 0 21.14 1.75
 -1 7 -1 818.11 21.22
 -1 7 -1 826.5 18.66
 -1 7 -1 803.51 19.03
 -1 7 -1 845.28 18.92
 -1 7 -2 9.66 1.39
 1 -7 2 8.29 1.57
 -1 7 -2 7.49 1.19
 -1 7 -2 8.34 1.37
 -1 7 -2 7.84 1.03
 -1 7 -2 8.7 1.73
 1 -7 3 3.67 1.12
 1 -7 3 4.54 0.89
 -1 7 -3 3.39 1.07
 -1 7 -3 2.25 0.85
 -1 7 -3 2.18 0.66
 -1 7 -4 1.98 0.86
 1 -7 4 3.88 0.88
 -1 7 -4 3.73 0.74
 -1 7 -4 3.83 1.22
 -1 7 -4 3.43 0.98
 1 -7 4 4.11 1.24
 -1 7 -4 4.08 1
 -1 7 -5 110.6 6.14
 -1 7 -5 125.52 6.11
 1 -7 5 100.05 5.78
 -1 7 -5 117.31 6.28
 -1 7 -5 112.2 6.31
 -1 7 -5 111.71 4.62
 1 -7 5 112.85 5.64
 -1 7 -5 114.55 4.98
 1 -7 6 27.78 2.79
 -1 7 -6 29.49 3.1
 1 -7 6 25.09 2.8
 -1 7 -6 31.25 3.01
 -1 7 -6 32.17 2.64
 -1 7 -6 28.12 2.97
 -1 7 -6 29.24 2.25
 -1 7 -7 268.39 8.65
 1 -7 7 294.97 10.36
 -1 7 -7 294.78 10.58
 -1 7 -7 287.72 10.8
 -1 7 -7 265.77 9.37
 -1 7 -7 280.52 10.69
 1 -7 7 254.88 10.16
 -1 7 -8 37.24 3.45
 -1 7 -8 43.96 3.82
 1 -7 8 39.75 3.46
 -1 7 -8 38.05 3.6
 -1 7 -8 38.05 3.24
 -1 7 -9 91.75 5.66
 -1 7 -9 84.98 5.59
 1 -7 9 89.34 5.53
 -1 7 -9 92.42 5.82
 1 -7 10 0.8 0.78
 -1 7 -10 2.24 1.13
 -1 7 -10 1.24 0.82
 -1 7 -10 0.83 0.69
 -1 7 -11 86.65 5.81
 -1 7 -11 84.36 5.79
 1 -7 11 83.06 5.68
 1 -7 12 27.86 3.34
 -1 7 -12 31.47 3.5
 1 -7 13 1.72 0.82
 -1 7 -13 2.41 0.76
 1 -7 13 0.44 0.6
 1 -7 13 0.91 0.48
 1 -7 13 2.8 0.75
 1 -7 13 3.18 1.12
 1 -7 13 2.3 0.8
 1 -7 14 10.43 2.12
 1 -7 14 11.58 1.73
 -1 7 -14 12.13 2.28
 1 -7 14 13.74 1.82
 1 -7 15 37.61 2.98
 -1 7 -15 34.79 2.73
 1 -7 15 34.93 3.77
 1 -7 15 35.6 2.95
 1 -7 16 0.28 0.64
 1 -7 16 0.71 0.29
 1 -7 16 0.41 0.71
 -1 7 -16 0.13 0.39
 -1 7 -17 43.06 3.17
 -1 7 -17 44.26 2.95
 1 -7 17 41.67 2.82
 -1 7 -17 38.75 2.63
 1 -7 17 38.78 3.62
 -1 7 -18 74.05 3.64
 -1 7 -18 68.94 3.36
 1 -7 18 81.54 3.69
 -1 7 -18 70.71 3.85
 -1 7 -18 75.67 3.71
 1 -7 18 74.62 4.65
 1 -7 19 6.27 1.09
 -1 7 -19 6.79 0.84
 -1 7 -19 7.35 0.97
 -1 7 -19 7.3 0.95
 -1 7 -19 7.87 1.09
 -1 7 -20 1.75 0.47
 -1 7 -20 1.52 0.4
 1 -7 20 1.39 0.42
 1 -7 20 0.7 0.43
 -1 6 20 79.79 3.02
 -1 6 19 4.78 0.82
 1 -6 -19 5.01 0.79
 1 -6 -19 6.82 1
 -1 6 18 154.18 5.5
 1 -6 -18 153.07 5.47
 -1 6 18 150.57 5.72
 1 -6 -18 146.96 5.32
 1 -6 -17 45.25 2.92
 -1 6 17 41.65 2.85
 -1 6 17 42.56 3.03
 -1 6 17 42.3 2.83
 1 -6 -17 41.26 2.78
 1 -6 -16 64.09 4.07
 -1 6 16 45.54 3.34
 1 -6 -16 46.87 3.86
 -1 6 16 47.85 3.19
 -1 6 16 44.81 3.11
 1 -6 -16 31.37 4.21
 1 -6 -16 48.3 3.15
 -1 6 16 50.09 3.3
 1 -6 -15 49.48 3.35
 1 -6 -15 49.26 4.09
 -1 6 15 47.05 3.29
 -1 6 15 57.75 3.74
 -1 6 15 48.02 3.35
 1 -6 -14 0.61 0.53
 -1 6 14 0.42 0.6
 -1 6 14 1.87 0.74
 1 -6 -14 0.29 0.36
 -1 6 14 -0.21 0.35
 -1 6 14 0.06 0.42
 1 -6 -14 -1.03 1.03
 1 -6 -13 10.41 1.92
 1 -6 -13 11.41 2.52
 1 -6 -13 11.97 1.66
 -1 6 13 11.14 2.12
 -1 6 13 10 1.59
 -1 6 13 9.23 1.96
 -1 6 12 1057.56 28.48
 1 -6 -12 1096.86 27.4
 -1 6 12 1061.02 29.25
 1 -6 -11 79.41 5.09
 -1 6 11 70.79 5.38
 -1 6 11 72.74 5.28
 1 -6 -11 75.87 4.76
 1 -6 -10 1711.34 36.89
 1 -6 -10 1642.64 37.35
 1 -6 -9 3.66 0.93
 -1 6 9 3.67 0.93
 1 -6 -9 2.4 0.95
 -1 6 9 4.11 1.23
 -1 6 9 2.95 1.18
 -1 6 8 29.09 3
 1 -6 -8 27.31 2.55
 -1 6 8 30.14 2.46
 1 -6 -8 25.09 2.62
 -1 6 8 31.81 3.42
 1 -6 -7 9.72 1.61
 1 -6 -7 10.31 1.61
 -1 6 7 8.7 1.93
 -1 6 7 9.81 1.45
 -1 6 6 2363.36 53.57
 1 -6 -6 2529.02 52.74
 -1 6 6 2519.65 51.98
 1 -6 -5 0.32 0.42
 -1 6 5 1.89 0.7
 -1 6 5 0.56 0.29
 -1 6 5 1 0.59
 -1 6 5 0.39 0.34
 -1 6 4 2099.87 45.65
 -1 6 4 2112.3 45.46
 -1 6 3 9.46 1.37
 1 -6 -3 8.64 1.32
 1 -6 -3 9.22 1.42
 1 -6 -3 8.63 1.71
 -1 6 3 9.16 1.36
 1 -6 -2 0.13 0.54
 1 -6 -2 0.28 0.55
 1 -6 -2 0.41 0.53
 -1 6 2 0.76 0.48
 -1 6 1 22.95 2.11
 1 -6 -1 25.04 2.05
 1 -6 -1 22.87 2.48
 1 -6 -1 21.78 2.36
 1 -6 0 1026.53 21.56
 1 -6 0 861.14 23.06
 1 -6 0 809.58 23.44
 -1 6 0 926.19 22.47
 -1 6 0 952.37 21.26
 -1 6 0 1096.41 22.85
 -1 6 0 949.96 20.96
 -1 6 -1 11.21 1.38
 1 -6 1 10.05 1.52
 -1 6 -1 12.63 1.58
 -1 6 -1 11.07 1.35
 1 -6 1 11.87 1.13
 -1 6 -1 11.54 1.24
 1 -6 1 10.12 1.61
 -1 6 -2 86.17 4.57
 -1 6 -2 82.71 4.34
 -1 6 -2 79.96 3.28
 -1 6 -2 80.06 4.36
 1 -6 2 81.98 3.54
 -1 6 -2 83.44 3.78
 1 -6 2 74.68 4.52
 -1 6 -3 67.85 4.28
 1 -6 3 71.94 4.41
 -1 6 -3 78.24 3.91
 1 -6 3 78.37 3.89
 -1 6 -3 80.21 4.44
 -1 6 -3 79.22 4.61
 -1 6 -4 37.13 3.31
 -1 6 -4 36.39 2.21
 -1 6 -4 38.36 3.05
 1 -6 4 30.41 2.86
 -1 6 -4 39.85 3.24
 1 -6 4 39.99 3.01
 1 -6 5 42.92 3.39
 1 -6 5 49.93 3.44
 -1 6 -5 51.44 2.73
 -1 6 -5 45.91 3.73
 -1 6 -5 53.99 3.73
 -1 6 -5 49.58 2.94
 -1 6 -5 56.01 3.94
 1 -6 6 169.92 5.89
 -1 6 -6 161.48 7.63
 -1 6 -6 173.7 7.54
 1 -6 6 180.23 7.24
 -1 6 -6 176.58 6.47
 -1 6 -6 165.56 5.78
 -1 6 -6 175.7 7.42
 1 -6 6 149.33 6.99
 -1 6 -7 46.74 3.24
 1 -6 7 45.74 3.51
 -1 6 -7 45.55 3.63
 -1 6 -7 45.62 2.81
 1 -6 7 43.28 3.46
 -1 6 -7 45.3 3.6
 -1 6 -8 71.06 4.75
 -1 6 -8 74.64 4.79
 1 -6 8 66.57 4.44
 -1 6 -8 70.86 4.7
 -1 6 -8 64.54 4.14
 1 -6 9 83.54 5.19
 -1 6 -9 77.77 5.1
 -1 6 -9 78.24 5.15
 -1 6 -9 84.88 5.28
 -1 6 -10 86.47 5.52
 -1 6 -10 93.63 5.76
 1 -6 10 94.69 5.74
 -1 6 -10 95.02 5.85
 -1 6 -11 52.99 4.32
 -1 6 -11 47.88 4.18
 1 -6 11 56.13 4.5
 -1 6 -11 46.03 4.14
 1 -6 12 4.45 1.41
 -1 6 -12 3.53 1.17
 -1 6 -13 87.63 5.94
 1 -6 13 91.57 6.17
 1 -6 14 9.2 1.49
 1 -6 14 8.62 1.91
 1 -6 14 10.01 2.11
 1 -6 14 9.45 1.55
 -1 6 -14 8.91 1.89
 1 -6 14 11.97 1.81
 1 -6 15 -0.63 0.81
 1 -6 15 0.41 0.41
 -1 6 -15 -0.56 0.52
 1 -6 15 1.2 0.63
 1 -6 15 -0.17 0.33
 1 -6 16 43.07 3.15
 1 -6 16 37.76 3.91
 -1 6 -16 43.9 3.11
 1 -6 16 46.52 3.29
 -1 6 -16 44.22 2.99
 -1 6 -17 56.03 3.26
 1 -6 17 53.31 4.43
 1 -6 17 62.21 3.58
 -1 6 -17 60 3.51
 1 -6 17 58.49 3.47
 -1 6 -18 211.71 7.19
 1 -6 18 212.78 6.98
 1 -6 18 209.74 6.96
 1 -6 18 198.07 8.55
 -1 6 -18 206.08 6.97
 -1 6 -18 217.97 7.75
 -1 6 -18 208.73 6.75
 -1 6 -19 50.3 3.02
 -1 6 -19 48.38 2.63
 1 -6 19 55.18 2.74
 -1 6 -19 51.13 2.78
 -1 6 -19 52.42 2.82
 1 -6 19 53.71 3.63
 1 -6 20 31.2 2.34
 -1 6 -20 30 1.79
 -1 6 -20 29.5 1.71
 -1 6 -20 32.19 1.87
 -1 6 -20 29.33 1.94
 -1 5 20 12.05 1.09
 1 -5 -20 10.58 0.94
 1 -5 -19 2.57 0.55
 1 -5 -19 2.17 0.48
 -1 5 19 2.85 0.65
 1 -5 -19 3.53 0.63
 1 -5 -19 4.17 0.85
 1 -5 -18 29.63 2.19
 1 -5 -18 31.52 2.26
 -1 5 18 28.69 2.37
 1 -5 -18 38.17 2.87
 1 -5 -18 29.92 2.16
 -1 5 18 31.38 2.34
 1 -5 -17 187.52 6.76
 1 -5 -17 185.83 6.62
 -1 5 17 183.95 7.16
 -1 5 17 193.35 6.85
 1 -5 -17 179.51 6.59
 -1 5 17 187.78 6.86
 -1 5 16 23.49 2.2
 -1 5 16 23.2 2.4
 1 -5 -16 23.32 2.74
 -1 5 16 22.26 2.17
 -1 5 16 25.47 2.34
 1 -5 -16 23.55 2.17
 -1 5 15 7.07 1.26
 1 -5 -15 7.27 1.59
 1 -5 -15 3.59 1.79
 1 -5 -15 7.31 1.34
 -1 5 15 7.92 1.34
 -1 5 15 8.81 1.43
 -1 5 14 2.12 0.8
 1 -5 -14 2.12 0.9
 1 -5 -14 2.25 1.44
 -1 5 14 3.1 1.21
 -1 5 14 2.1 0.68
 1 -5 -14 3.13 0.89
 -1 5 14 2.82 0.82
 1 -5 -14 3.82 0.9
 -1 5 14 3.19 0.85
 -1 5 13 141.9 7.77
 -1 5 13 140.44 7.27
 1 -5 -13 141.66 7.32
 -1 5 12 120.32 6.97
 -1 5 12 113.55 6.52
 1 -5 -12 116.38 6.42
 1 -5 -11 -0.37 0.52
 -1 5 11 0.35 0.59
 -1 5 11 0.52 0.33
 1 -5 -11 0.64 0.68
 1 -5 -10 12.18 1.91
 -1 5 10 11.32 1.93
 1 -5 -10 12.63 1.73
 1 -5 -9 67.45 4.52
 -1 5 9 81.25 4.03
 -1 5 9 60.04 4.58
 -1 5 9 70.57 5.38
 1 -5 -9 76.55 4.36
 -1 5 8 14.21 2.02
 1 -5 -8 12.4 1.8
 -1 5 8 16.48 1.7
 -1 5 8 15.53 2.36
 1 -5 -8 13.68 1.73
 -1 5 7 195.58 6.88
 -1 5 7 204.36 8.05
 1 -5 -7 197.35 7.34
 1 -5 -7 195.24 7.47
 -1 5 7 207.26 8.67
 1 -5 -6 9.75 1.42
 -1 5 6 9.17 1.23
 -1 5 6 10.54 1.63
 -1 5 5 2.68 0.71
 1 -5 -5 1.15 0.52
 -1 5 5 1.77 0.56
 1 -5 -5 1.08 0.92
 -1 5 5 2.2 0.77
 -1 5 4 86.26 4.19
 -1 5 4 84.51 4.21
 -1 5 4 80.33 4.08
 1 -5 -4 78.05 5.04
 1 -5 -4 92.29 4.41
 -1 5 3 420.36 11.57
 1 -5 -3 418.64 11.68
 -1 5 3 429.57 11.72
 1 -5 -3 407.17 13.1
 1 -5 -2 20.07 1.89
 -1 5 2 21.3 1.85
 -1 5 2 17.82 1.73
 1 -5 -2 20.37 2.25
 -1 5 2 21.55 2.3
 1 -5 -2 19.57 2.02
 1 -5 -1 888.79 22.07
 1 -5 -1 983.7 21.18
 -1 5 1 947.64 21.38
 1 -5 -1 856.24 22.35
 -1 5 1 928.08 20
 1 -5 0 13.13 1.64
 -1 5 0 14.52 1.15
 -1 5 0 11.61 1.2
 1 -5 0 11.02 1.69
 1 -5 0 15.17 1.34
 1 -5 1 640.69 16.51
 -1 5 -1 620.29 16.37
 -1 5 -1 603.12 14.43
 1 -5 1 557.16 16.19
 -1 5 -1 680.6 15.44
 -1 5 -1 661.64 15.52
 -1 5 -1 607.86 15.18
 -1 5 -2 6.37 0.94
 1 -5 2 7.06 0.95
 -1 5 -2 7.4 1.27
 1 -5 2 4.99 1.06
 -1 5 -2 6.37 1.04
 -1 5 -2 7.42 1.2
 -1 5 -2 6.91 1.16
 -1 5 -3 39.59 2.86
 -1 5 -3 42.17 3.24
 1 -5 3 39.29 2.72
 1 -5 3 33.06 2.74
 1 -5 3 38.99 2.54
 -1 5 -3 39.2 2.49
 -1 5 -3 40.69 2.89
 1 -5 4 43.79 3.08
 -1 5 -4 47.2 3.01
 -1 5 -4 47.97 3.78
 -1 5 -4 43.74 2.26
 1 -5 4 40.42 3.1
 -1 5 -4 47.35 3.37
 -1 5 -4 43.99 3.08
 1 -5 4 50.26 3.55
 -1 5 -5 5417.02 107.29
 1 -5 5 5261.05 106.62
 -1 5 -5 5180.52 107.07
 -1 5 -5 5589.67 105.11
 -1 5 -5 5418.02 104.27
 -1 5 -5 5205.66 107.71
 -1 5 -6 0.92 0.53
 1 -5 6 1.23 0.52
 -1 5 -6 0.94 0.41
 -1 5 -6 0.84 0.49
 1 -5 6 1.31 0.6
 -1 5 -6 1.11 0.48
 -1 5 -6 1.19 0.7
 -1 5 -7 3167.33 66.13
 -1 5 -7 3230.95 67.82
 -1 5 -7 3190.19 67.66
 -1 5 -7 3258.49 68.61
 1 -5 7 3282.57 67.38
 1 -5 7 3161.22 67
 -1 5 -8 7.77 1.53
 1 -5 8 8.32 1.64
 -1 5 -8 8.28 1.54
 1 -5 9 162.1 7.39
 -1 5 -9 158 7.3
 -1 5 -9 160.52 7.47
 -1 5 -9 167.85 7.57
 1 -5 10 33.05 3.2
 -1 5 -10 32.03 3.2
 -1 5 -10 28.87 3
 -1 5 -10 32.44 3.21
 -1 5 -11 1944.86 44.14
 -1 5 -11 1820.3 43.42
 -1 5 -11 1887.99 43.9
 1 -5 11 1945.89 44.15
 -1 5 -12 18.21 2.56
 -1 5 -12 15.93 2.3
 1 -5 12 19.14 2.65
 -1 5 -12 19.35 2.63
 -1 5 -13 987.28 26.51
 1 -5 13 982.57 26.83
 1 -5 14 7.12 1.74
 -1 5 -14 7.78 1.73
 1 -5 14 10.64 1.63
 1 -5 14 9.52 1.49
 1 -5 14 8.95 1.54
 1 -5 14 7.52 1.76
 1 -5 15 7.14 1.33
 -1 5 -15 5.02 1.05
 1 -5 15 5.76 1.65
 -1 5 -15 8.34 1.73
 1 -5 15 6.51 1.28
 1 -5 15 6.93 1.28
 1 -5 16 8.85 1.39
 1 -5 16 8.01 1.82
 1 -5 16 7.95 1.31
 1 -5 16 8.24 1.4
 -1 5 -16 6.1 1.17
 1 -5 17 65.83 3.89
 1 -5 17 58.37 4.74
 -1 5 -17 63.11 3.73
 1 -5 17 63.55 3.7
 1 -5 17 67.08 3.79
 -1 5 -17 64.95 3.67
 1 -5 18 1.21 0.56
 1 -5 18 2.09 1.06
 1 -5 18 0.7 0.44
 -1 5 -18 0.49 0.46
 -1 5 -18 1 0.46
 -1 5 -19 134.63 5.14
 1 -5 19 135.78 4.92
 -1 5 -19 134.84 5.05
 -1 5 -19 141.57 5.16
 -1 5 -19 135.61 5.55
 1 -5 19 127.18 6.17
 -1 5 -19 128.96 4.84
 1 -5 19 134.54 4.9
 1 -5 20 9.6 1.37
 -1 5 -20 9.4 0.99
 -1 5 -20 9.89 1.07
 -1 5 -20 9.22 1.15
 1 -5 20 8.89 0.92
 -1 5 -20 9.6 1.03
 -1 4 20 52.58 2.56
 1 -4 -20 50.93 2.32
 1 -4 -20 49.9 2.23
 1 -4 -19 11.92 1.25
 -1 4 19 10.32 1.3
 1 -4 -19 10.18 1.12
 1 -4 -19 10.17 1.11
 1 -4 -18 20.51 1.8
 -1 4 18 19.77 1.81
 1 -4 -18 20.26 1.78
 1 -4 -18 19.48 1.79
 -1 4 18 20.48 2.01
 -1 4 17 0.69 0.41
 -1 4 17 0.23 0.44
 1 -4 -17 0.36 0.4
 1 -4 -17 0.38 0.28
 1 -4 -17 0.95 0.76
 1 -4 -17 0.84 0.66
 -1 4 17 0.65 0.6
 -1 4 16 20.87 2.25
 -1 4 16 16.82 1.86
 1 -4 -16 19.23 2.53
 -1 4 16 19.78 2.05
 1 -4 -16 20.55 2.01
 -1 4 16 17.35 1.92
 1 -4 -15 3.06 0.8
 1 -4 -15 2.09 1.93
 -1 4 15 1.86 0.65
 -1 4 15 2.72 0.83
 1 -4 -15 2.58 0.99
 1 -4 -15 1.85 0.62
 -1 4 15 3.16 0.89
 -1 4 15 2.66 0.75
 1 -4 -14 0.22 0.28
 -1 4 14 0.43 0.41
 -1 4 14 -0.36 0.43
 1 -4 -14 0.34 1.37
 -1 4 14 0.16 0.45
 1 -4 -14 -0.31 0.62
 1 -4 -14 0.63 0.47
 -1 4 14 -0.07 0.31
 -1 4 14 0.36 0.4
 1 -4 -13 10.31 1.91
 -1 4 13 12.27 2.11
 -1 4 13 11.38 1.92
 -1 4 12 374.86 12.99
 1 -4 -12 399.21 13.32
 -1 4 12 368.01 13.37
 1 -4 -11 11.44 1.75
 -1 4 11 12.08 2.23
 -1 4 11 10.86 1.97
 1 -4 -11 9.94 2
 1 -4 -10 491.51 14.6
 1 -4 -10 490.86 13.64
 -1 4 10 443.99 14.42
 -1 4 10 418.85 14.41
 -1 4 9 3.31 1.03
 1 -4 -9 4.47 1.06
 1 -4 -9 2.89 0.96
 1 -4 -8 43.51 3
 1 -4 -8 40.31 3.24
 -1 4 8 34.25 3.19
 -1 4 8 40.07 3.26
 -1 4 8 46.59 3.99
 -1 4 8 44.83 2.77
 -1 4 7 15.37 2.03
 1 -4 -7 14.59 1.71
 1 -4 -7 17.73 2
 -1 4 7 20.01 2.45
 -1 4 6 2137.89 44.88
 -1 4 6 2234.65 47.34
 1 -4 -6 2230.28 45.88
 -1 4 6 2085.37 46.31
 -1 4 5 50.44 2.73
 1 -4 -5 47.53 3.91
 -1 4 5 51.63 3.33
 1 -4 -5 55.75 3.23
 -1 4 5 46 3.5
 -1 4 4 2237.74 46.27
 1 -4 -4 2257.92 44.2
 1 -4 -4 1921.76 45.23
 -1 4 4 1902.7 42.55
 -1 4 4 2090.91 43.71
 -1 4 4 2144.35 43.76
 -1 4 4 2199.12 44.41
 -1 4 4 2002.71 43.55
 1 -4 -3 3.56 0.78
 1 -4 -3 4.15 0.58
 -1 4 3 4.17 1.06
 1 -4 -3 3.86 0.97
 -1 4 3 3.83 0.79
 -1 4 3 3.64 0.8
 -1 4 3 3.68 0.69
 -1 4 3 3.16 0.58
 -1 4 2 303.79 7.87
 -1 4 2 344.04 10.3
 1 -4 -2 343.11 8.04
 -1 4 2 344.31 7.82
 1 -4 -2 281.87 9.35
 1 -4 -2 295.7 8.86
 -1 4 2 303.1 8.63
 -1 4 1 23.06 2.11
 -1 4 1 21.63 1.47
 -1 4 1 23.34 1.75
 -1 4 1 24.91 1.32
 -1 4 0 29.93 2.31
 -1 4 0 28.96 1.84
 -1 4 -1 2.74 0.62
 -1 4 -1 3.34 0.58
 1 -4 1 3.07 0.76
 1 -4 2 805.15 19.14
 -1 4 -2 863.3 18.7
 -1 4 -2 752.6 17.45
 1 -4 2 784.91 17.98
 -1 4 -2 781.67 18.75
 1 -4 2 699.85 18.63
 -1 4 -2 802.05 18.7
 -1 4 -3 1.61 0.64
 1 -4 3 2.03 0.66
 -1 4 -3 0.8 0.4
 -1 4 -3 1.54 0.5
 -1 4 -3 1.5 0.58
 1 -4 3 1.2 0.63
 1 -4 3 1.27 0.55
 -1 4 -4 487.39 12.54
 -1 4 -4 510.95 13.28
 1 -4 4 477.1 13.6
 1 -4 4 529.79 14.33
 -1 4 -4 473.15 14.62
 1 -4 4 492.37 13.12
 -1 4 -4 474.66 12.66
 1 -4 4 429.14 12.68
 1 -4 5 2.86 0.76
 -1 4 -5 1.58 0.77
 -1 4 -5 1.93 0.48
 1 -4 5 1.55 0.67
 -1 4 -5 2.04 0.46
 1 -4 5 2.2 0.59
 1 -4 5 1.81 0.7
 1 -4 6 1.93 0.64
 -1 4 -6 2.8 0.87
 -1 4 -6 3.03 0.81
 -1 4 -6 2.81 0.62
 -1 4 -6 2.65 0.51
 1 -4 6 3.43 0.87
 -1 4 -6 3.22 1.07
 1 -4 6 3.06 0.82
 -1 4 -7 109.35 5.59
 -1 4 -7 120.79 5.6
 -1 4 -7 108.63 5.89
 1 -4 7 114.21 5.15
 1 -4 7 126.4 5.68
 -1 4 -7 109.03 4.85
 -1 4 -7 117.9 5.64
 -1 4 -8 406.13 12.56
 -1 4 -8 401.11 12.75
 1 -4 8 416.58 12.61
 -1 4 -9 1.52 0.74
 -1 4 -9 0.57 0.6
 1 -4 9 1.03 0.51
 -1 4 -9 0.94 0.51
 -1 4 -10 6.8 1.44
 -1 4 -10 11.06 1.79
 -1 4 -10 8.31 1.48
 -1 4 -10 8.49 1.5
 1 -4 10 7.31 1.42
 -1 4 -11 19.28 2.25
 -1 4 -11 15.33 2.16
 -1 4 -11 16.54 2.25
 -1 4 -11 16.52 2.31
 1 -4 11 15.62 2.27
 -1 4 -12 277.92 10.99
 -1 4 -12 278.92 10.87
 -1 4 -12 290.7 10.41
 1 -4 12 280.08 11.11
 -1 4 -12 279.03 10.68
 -1 4 -13 17.3 2.4
 1 -4 13 18.51 2.61
 -1 4 -13 15.23 2.15
 -1 4 -14 192.24 8.49
 1 -4 14 186.4 9.14
 -1 4 -14 184.94 8.73
 -1 4 -15 14.69 2.31
 1 -4 15 17.95 2.17
 1 -4 15 12.83 2.26
 1 -4 15 16.78 2.01
 -1 4 -15 15.55 2.31
 1 -4 15 16.47 2.09
 1 -4 15 14.7 2.4
 1 -4 15 15.74 1.93
 -1 4 -15 15.28 1.85
 -1 4 -16 63.66 3.86
 1 -4 16 66.38 4
 -1 4 -16 62.3 4.56
 1 -4 16 57.89 4.95
 1 -4 16 64.19 3.91
 1 -4 16 70.97 4.27
 1 -4 17 2.11 0.9
 1 -4 17 3.58 0.98
 -1 4 -17 4.31 1.03
 1 -4 17 4.33 1.01
 1 -4 17 3.24 0.87
 -1 4 -17 3.3 0.92
 1 -4 18 443.26 12.01
 1 -4 18 436.99 11.94
 1 -4 18 444.74 12.31
 -1 4 -18 435.56 12.19
 -1 4 -18 424.31 11.92
 1 -4 19 7.06 1.03
 1 -4 19 7.85 1.51
 -1 4 -19 7.35 1.12
 -1 4 -19 7.6 1.12
 1 -4 19 8.02 1.07
 -1 4 -19 7.42 1.04
 -1 4 -19 7.68 1.08
 1 -4 20 15.39 1.27
 -1 4 -20 16.43 1.43
 1 -4 20 13.76 1.65
 -1 4 -20 16.6 1.61
 -1 4 -20 15.4 1.38
 -1 4 -20 15.98 1.36
 -1 4 -21 14.68 1.14
 -1 4 -21 13.49 1.2
 -1 4 -21 15.43 1.15
 -1 3 20 8.18 0.99
 1 -3 -20 8.37 0.92
 1 -3 -19 2 0.47
 1 -3 -19 1.93 0.55
 -1 3 19 1.63 0.49
 1 -3 -19 3.25 0.8
 -1 3 18 0.99 0.47
 -1 3 18 1.26 0.54
 1 -3 -18 0.55 0.38
 1 -3 -18 1.14 0.5
 1 -3 -18 1.43 0.46
 -1 3 17 15.86 1.79
 1 -3 -17 11.15 1.96
 1 -3 -17 11.41 1.44
 -1 3 17 12.67 1.61
 1 -3 -17 12 1.53
 -1 3 17 13.33 1.81
 1 -3 -16 21.11 2.2
 -1 3 16 25.59 2.58
 1 -3 -16 19.46 2.63
 -1 3 16 21.52 2.22
 1 -3 -16 20.14 2.01
 -1 3 16 18.85 2
 -1 3 15 27.68 2.49
 -1 3 15 30.29 2.83
 -1 3 15 29.9 2.58
 -1 3 15 36.04 2.86
 1 -3 -15 31.63 2.72
 -1 3 15 30.83 3.37
 1 -3 -15 25.63 3.04
 1 -3 -15 30.79 2.53
 -1 3 14 2.8 1.16
 -1 3 14 1.6 0.62
 1 -3 -14 0.89 0.48
 1 -3 -14 1.13 0.65
 1 -3 -14 0.53 0.95
 1 -3 -14 1.47 0.61
 -1 3 14 0.59 0.27
 -1 3 14 1.25 0.55
 1 -3 -14 0.71 0.45
 1 -3 -13 9.78 1.82
 -1 3 13 7.92 1.57
 -1 3 13 11.35 1.94
 1 -3 -12 27.7 2.95
 -1 3 12 25.29 2.93
 -1 3 12 27.23 2.88
 -1 3 11 28.03 2.98
 -1 3 11 27.89 2.84
 1 -3 -11 30.58 3.03
 -1 3 10 67.32 4.56
 1 -3 -10 63.76 3.81
 1 -3 -10 70.27 4.52
 -1 3 10 60.4 4.19
 1 -3 -9 158.38 6.93
 -1 3 9 139.23 6.7
 -1 3 9 139.62 6.63
 1 -3 -9 162.55 6.24
 -1 3 8 0.09 0.27
 -1 3 8 0.23 0.42
 1 -3 -8 0.36 0.62
 1 -3 -8 0.61 0.42
 -1 3 7 225.59 8.16
 -1 3 7 228.87 8.9
 1 -3 -7 237.67 7.6
 -1 3 6 36.42 2.83
 -1 3 6 41.96 3.51
 -1 3 6 43.16 3.24
 1 -3 -6 36.88 2.54
 1 -3 -6 31.26 3.13
 -1 3 6 34.05 2.8
 -1 3 5 367.09 11.76
 -1 3 5 407.64 10.4
 -1 3 5 425.66 11.77
 1 -3 -5 351.96 12.04
 -1 3 5 385.74 12.47
 1 -3 -5 446.69 11.31
 -1 3 5 414.91 11.45
 1 -3 -5 417.34 11.03
 1 -3 -4 5.86 1.22
 -1 3 4 5.82 1.05
 1 -3 -4 5.39 0.9
 -1 3 4 5.43 1.09
 -1 3 4 5.99 1
 -1 3 4 5.25 0.82
 1 -3 -3 0.31 0.44
 1 -3 -3 0.59 0.4
 -1 3 3 -0.25 0.29
 -1 3 3 0.15 0.26
 1 -3 -3 0.07 0.16
 -1 3 3 0.56 0.46
 -1 3 3 -0.31 0.38
 1 -3 -2 0.23 0.21
 -1 3 2 -0.03 0.22
 -1 3 2 0.09 0.37
 -1 3 2 -0.26 0.29
 -1 3 2 -0.3 0.22
 1 -3 -1 52.12 2.34
 -1 3 1 48.06 2.37
 -1 3 1 55.88 3.05
 -1 3 0 4.99 0.87
 -1 3 0 5.93 0.82
 -1 3 0 5.36 0.69
 1 -3 1 162.17 5.58
 -1 3 -1 152.57 5.16
 -1 3 -1 153.79 5.33
 1 -3 2 19 1.7
 1 -3 2 19.15 1.6
 -1 3 -2 19.11 1.72
 1 -3 3 8.29 1.15
 -1 3 -3 6.51 0.9
 -1 3 -3 8.22 1.16
 1 -3 3 8.06 1.19
 -1 3 -3 7.31 0.97
 -1 3 -4 25.43 2.42
 1 -3 4 25.49 2.15
 -1 3 -4 25.09 1.89
 -1 3 -4 26.61 2.07
 -1 3 -4 22.51 1.75
 1 -3 4 28.89 2.61
 1 -3 4 27.06 2.17
 1 -3 5 328.33 10.17
 -1 3 -5 341.38 11.94
 -1 3 -5 356.87 10.27
 1 -3 5 327.69 9.99
 -1 3 -5 338.52 8.81
 1 -3 5 333.84 9.64
 1 -3 6 8.63 1.3
 1 -3 6 7.96 1.38
 -1 3 -6 9.94 1.39
 -1 3 -6 9.68 1.49
 -1 3 -6 9.41 1.13
 1 -3 6 7.61 1.22
 1 -3 7 906.25 21.3
 -1 3 -7 833.51 21.45
 -1 3 -7 841.15 21.9
 -1 3 -7 850.76 21.21
 -1 3 -8 1.95 0.74
 1 -3 8 1.06 0.52
 -1 3 -8 2.67 0.94
 -1 3 -8 2.28 0.76
 -1 3 -8 1.53 0.68
 1 -3 9 15.67 1.96
 -1 3 -9 12.84 1.86
 -1 3 -9 12.32 1.71
 -1 3 -9 15.42 1.93
 -1 3 -10 1.19 0.3
 -1 3 -10 2.06 0.93
 -1 3 -10 1.13 0.68
 1 -3 10 1.46 0.68
 -1 3 -11 75.09 4.9
 -1 3 -11 73.39 4.64
 1 -3 11 82.44 5.14
 -1 3 -11 81.28 4.8
 -1 3 -11 74.6 4.8
 1 -3 12 41.35 3.74
 -1 3 -12 46.11 3.97
 -1 3 -12 42.61 3.59
 -1 3 -12 50.67 4.01
 -1 3 -12 46.89 3.75
 -1 3 -13 463.16 15.1
 -1 3 -13 493.32 15.15
 1 -3 13 468.79 15.64
 -1 3 -14 77.39 5.25
 -1 3 -14 82.4 5.33
 1 -3 14 84.5 5.76
 1 -3 15 4.6 1.08
 1 -3 15 4.18 1.2
 1 -3 15 5.29 1.14
 1 -3 15 4.04 1.1
 -1 3 -15 5.47 1.06
 1 -3 15 5.04 1.08
 1 -3 15 6.3 1.22
 -1 3 -15 3.17 1.05
 1 -3 15 7.72 1.8
 1 -3 16 0.05 0.28
 1 -3 16 -0.11 0.46
 -1 3 -16 0.69 0.44
 1 -3 16 0.63 0.51
 1 -3 16 0.8 0.41
 1 -3 16 -0.38 0.85
 -1 3 -16 -0.28 0.34
 -1 3 -16 0.15 0.6
 1 -3 16 0.57 0.42
 -1 3 -17 68.74 3.99
 -1 3 -17 71.29 3.98
 1 -3 17 74.98 4.38
 1 -3 17 70.78 3.98
 1 -3 17 58.47 4.87
 1 -3 17 70.73 4.16
 1 -3 17 67.9 3.96
 -1 3 -17 66.42 4.74
 1 -3 18 27.62 3.03
 1 -3 18 34.55 2.51
 -1 3 -18 33.86 2.5
 1 -3 18 32.09 2.59
 -1 3 -18 32.42 2.5
 -1 3 -18 33.23 2.6
 1 -3 18 33.59 2.53
 -1 3 -19 258.25 8.15
 1 -3 19 228.05 9.26
 1 -3 19 254.05 7.76
 1 -3 19 261.94 7.9
 1 -3 19 256.5 8.11
 -1 3 -19 260.04 8.16
 -1 3 -19 255.43 7.83
 -1 3 -19 267.98 7.96
 -1 3 -19 252.54 7.99
 1 -3 20 9.76 1.07
 -1 3 -20 8.44 1.08
 1 -3 20 8.9 1.42
 1 -3 20 9.28 1.05
 -1 3 -20 11.43 1.25
 -1 3 -20 9.82 1.07
 -1 3 -20 8.4 1.14
 -1 3 -20 10.76 1.36
 1 -3 21 31.88 2.13
 -1 3 -21 29.46 1.7
 -1 3 -21 28.67 1.71
 -1 3 -21 30.14 1.91
 1 -2 -20 22.4 1.6
 -1 2 20 23.62 1.7
 1 -2 -19 2.38 0.7
 1 -2 -19 2.04 0.58
 -1 2 19 2.34 0.64
 -1 2 19 2.31 0.62
 1 -2 -18 7.31 1.08
 -1 2 18 6.31 1.16
 1 -2 -18 7.53 1.07
 1 -2 -18 9.06 1.58
 1 -2 -17 5.88 1.49
 1 -2 -17 7.53 1.16
 -1 2 17 9 1.45
 -1 2 17 6.14 1.18
 1 -2 -17 7.86 1.24
 1 -2 -17 8.32 1.27
 1 -2 -16 2.69 0.93
 -1 2 16 1.57 0.84
 -1 2 16 0.94 0.6
 -1 2 16 0.46 0.35
 1 -2 -16 0.69 0.43
 1 -2 -16 1.27 0.61
 1 -2 -16 2.32 0.79
 -1 2 15 8.12 1.51
 1 -2 -15 8.53 1.34
 -1 2 15 8.91 1.78
 1 -2 -15 7.36 1.62
 -1 2 15 7.9 1.36
 -1 2 15 8.71 1.37
 1 -2 -15 8.07 1.28
 1 -2 -15 8.92 1.47
 1 -2 -15 8.73 1.34
 1 -2 -14 5.45 1.34
 -1 2 14 4.35 1.26
 -1 2 14 5.14 1.19
 -1 2 13 2.57 1.03
 -1 2 13 3.23 1.1
 1 -2 -13 3.16 1.03
 -1 2 12 0.29 0.42
 -1 2 12 -0.41 0.47
 1 -2 -12 0.58 0.39
 -1 2 11 33.79 3.23
 1 -2 -11 33.9 3.21
 -1 2 11 35.43 3.15
 -1 2 10 180.27 7.53
 1 -2 -10 186.53 7.8
 -1 2 10 174.8 7.63
 -1 2 9 3.31 1.03
 1 -2 -9 2.89 0.95
 1 -2 -9 2.96 0.79
 -1 2 9 3.14 0.82
 1 -2 -8 69.9 3.6
 1 -2 -8 66.73 4.1
 -1 2 8 60.75 3.43
 -1 2 8 59.83 3.82
 -1 2 8 59.39 3.85
 -1 2 7 10.86 1.38
 -1 2 7 9.49 1.5
 -1 2 7 10.96 1.54
 1 -2 -7 12.06 1.4
 -1 2 6 1.18 0.48
 -1 2 6 -0.46 0.6
 1 -2 -6 0.34 0.42
 1 -2 -6 0.4 0.39
 1 -2 -6 0.36 0.57
 -1 2 5 74.72 3.85
 1 -2 -5 73.72 3.5
 -1 2 5 74.57 4
 1 -2 -5 61.98 3.62
 1 -2 -5 63.53 3.82
 -1 2 5 67.39 4.26
 -1 2 4 313.7 8.88
 -1 2 4 301.32 8.04
 -1 2 4 320.08 9.42
 1 -2 -4 298.09 8.69
 1 -2 -4 321.54 8.8
 -1 2 3 0.41 0.26
 1 -2 -3 0.15 0.24
 -1 2 3 0.04 0.36
 -1 2 3 0.77 0.4
 -1 2 3 0.23 0.31
 -1 2 2 138.65 4.39
 -1 2 2 151.27 4.75
 -1 2 2 143.28 4.66
 1 -2 -2 141.92 4.55
 -1 2 1 0.29 0.18
 1 -2 -1 0.39 0.19
 -1 2 1 0.59 0.31
 -1 2 1 0.69 0.33
 1 -2 0 341.34 8.55
 -1 2 0 318.71 8.44
 -1 2 -1 7.7 0.86
 -1 2 -1 6.43 0.82
 -1 2 -1 6.05 0.84
 -1 2 -2 101.18 4.1
 1 -2 2 106.45 3.97
 1 -2 2 100.76 3.96
 -1 2 -2 94.07 3.54
 -1 2 -3 -0.03 0.32
 1 -2 3 0.27 0.24
 1 -2 3 -0.15 0.29
 1 -2 4 88.23 3.71
 -1 2 -4 76.54 3.38
 1 -2 4 88.6 4.64
 -1 2 -4 82.06 4.22
 -1 2 -4 78.09 3.09
 1 -2 5 2.87 0.75
 -1 2 -5 3.35 0.73
 -1 2 -5 2.84 0.98
 1 -2 5 3.97 0.73
 1 -2 5 3.48 0.78
 -1 2 -5 3.98 0.84
 1 -2 6 24.12 1.82
 -1 2 -6 30.62 2.46
 1 -2 6 27.17 2.07
 -1 2 -6 25.98 2.08
 1 -2 6 23.02 2.08
 -1 2 -7 35.67 2.96
 1 -2 7 39.16 2.84
 -1 2 -7 38.67 2.9
 1 -2 7 38 2.77
 -1 2 -8 298.63 10.23
 -1 2 -8 308.94 10.28
 1 -2 8 284.43 9.91
 -1 2 -8 283.51 9.9
 1 -2 9 2.03 0.77
 1 -2 9 2.09 0.85
 -1 2 -9 1.66 0.78
 -1 2 -9 1.31 0.69
 -1 2 -9 2.6 0.93
 1 -2 10 9.04 1.51
 -1 2 -10 10.11 1.56
 1 -2 10 8.92 1.68
 -1 2 -10 9.57 1.61
 -1 2 -10 10.08 1.6
 -1 2 -11 45.29 3.54
 -1 2 -11 43.35 3.57
 -1 2 -11 42.55 3.35
 1 -2 11 50.57 4.1
 -1 2 -11 44.5 3.52
 1 -2 11 47.07 3.71
 -1 2 -12 33.97 3.16
 1 -2 12 35.04 3.36
 -1 2 -12 34.44 3.18
 1 -2 12 36.43 3.62
 -1 2 -12 33.68 3.24
 1 -2 13 103.46 6.16
 -1 2 -13 106.2 6.02
 -1 2 -13 110.81 6.25
 -1 2 -13 102.44 5.88
 -1 2 -14 38.83 3.6
 1 -2 14 39.69 3.78
 -1 2 -15 7.35 1.3
 1 -2 15 6.68 1.22
 1 -2 15 6.39 1.64
 1 -2 15 7.52 1.38
 1 -2 15 3.6 0.94
 -1 2 -15 6.82 1.55
 1 -2 15 6 1.27
 1 -2 15 7.19 1.34
 -1 2 -16 8.51 1.41
 1 -2 16 9.21 2.08
 1 -2 16 8.5 1.45
 1 -2 16 9.38 1.48
 -1 2 -16 8.27 1.37
 -1 2 -16 8.58 1.8
 1 -2 16 10.83 1.54
 1 -2 16 10.62 1.64
 1 -2 17 0.04 0.79
 1 -2 17 0.82 0.62
 1 -2 17 1.53 0.84
 1 -2 17 1.24 0.8
 1 -2 17 0.21 0.31
 -1 2 -17 2.33 0.73
 1 -2 17 1.44 0.73
 -1 2 -17 2.39 0.84
 -1 2 -17 1.57 0.88
 1 -2 18 60.12 3.48
 1 -2 18 59.52 3.7
 -1 2 -18 55.6 3.51
 1 -2 18 56.99 3.35
 1 -2 18 57.91 3.56
 1 -2 18 50.07 4.2
 -1 2 -18 56.18 3.41
 -1 2 -18 52.18 3.38
 1 -2 19 45.37 2.78
 -1 2 -19 48.94 2.82
 1 -2 19 39.15 3.4
 -1 2 -19 47.81 3.03
 -1 2 -19 46.05 2.86
 1 -2 19 46.45 2.76
 1 -2 19 48.07 3
 -1 2 -19 47.28 2.97
 -1 2 -19 44.91 2.9
 -1 2 -20 9.85 1.31
 1 -2 20 7.85 1.33
 1 -2 20 7.08 0.93
 -1 2 -20 9.29 1.18
 -1 2 -20 9.19 1.17
 -1 2 -20 9.82 1.15
 -1 2 -20 7.53 1.04
 1 -2 20 8.45 1.12
 1 -2 21 18.06 1.62
 -1 2 -21 15.78 1.41
 -1 2 -21 17.78 1.37
 -1 2 -21 21.86 1.6
 -1 2 -21 16.54 1.29
 -1 1 20 23.93 1.73
 1 -1 -20 22.82 1.66
 -1 1 20 24.61 1.74
 -1 1 19 43.33 2.73
 1 -1 -19 45.97 2.76
 -1 1 18 19.75 2.03
 1 -1 -18 16.86 1.72
 1 -1 -17 -0.29 0.41
 -1 1 17 0.14 0.42
 1 -1 -17 -0.49 0.5
 1 -1 -16 51.46 4.29
 1 -1 -16 53.39 3.58
 -1 1 16 52.49 3.45
 -1 1 16 55.36 3.85
 1 -1 -16 53.29 3.48
 -1 1 15 6.9 1.23
 -1 1 15 8.59 1.52
 1 -1 -15 6.39 1.51
 1 -1 -15 6.06 1.2
 -1 1 15 7.48 1.7
 1 -1 -15 7.15 1.25
 1 -1 -15 6.03 1.23
 -1 1 15 6.62 1.22
 -1 1 14 0.39 0.56
 -1 1 14 -0.03 0.47
 1 -1 -14 0.21 0.43
 1 -1 -13 0.14 0.4
 -1 1 13 -0.26 0.34
 -1 1 13 0.23 0.37
 1 -1 -12 1.23 0.76
 -1 1 12 2.35 1.13
 -1 1 12 1.18 0.65
 -1 1 11 308.53 10.92
 1 -1 -11 299.56 10.95
 -1 1 11 301.27 10.49
 -1 1 10 5.7 1.37
 -1 1 10 5.11 1.32
 1 -1 -10 4.56 1.28
 -1 1 9 61.12 3.91
 -1 1 9 59.64 3.82
 1 -1 -9 66.41 4.23
 1 -1 -8 1.18 0.41
 -1 1 8 1.36 0.63
 -1 1 8 1.38 0.44
 -1 1 8 1.19 0.49
 1 -1 -8 0.72 0.55
 1 -1 -7 61.52 3.19
 -1 1 7 52.57 2.97
 -1 1 7 55.23 3.42
 -1 1 7 48.37 3.22
 1 -1 -6 6.77 1.26
 -1 1 6 9.07 1.25
 1 -1 -6 10.6 1.15
 1 -1 -6 9.93 1.2
 -1 1 6 8.08 1.1
 1 -1 -6 10.27 1.75
 -1 1 5 802.25 19.67
 -1 1 5 874.39 21.77
 1 -1 -5 919.1 19.61
 1 -1 -5 795.92 20.03
 1 -1 -5 842.79 21.19
 1 -1 -4 2.32 0.54
 -1 1 4 2.38 0.68
 -1 1 4 3.18 0.8
 1 -1 -4 2.79 0.76
 -1 1 3 55.84 2.87
 -1 1 3 48.84 2.82
 1 -1 -3 54.83 2.86
 -1 1 2 1.83 0.47
 -1 1 2 1.9 0.38
 -1 1 2 0.9 0.38
 1 -1 -2 1.42 0.48
 -1 1 1 0.23 0.19
 -1 1 1 0.21 0.22
 -1 1 1 0.2 0.2
 1 -1 -1 0.56 0.3
 -1 1 0 4.65 0.59
 -1 1 0 4.3 0.69
 1 -1 0 4.41 0.66
 1 -1 1 91.75 3.42
 -1 1 -1 87.91 3.38
 -1 1 -1 86.17 3.33
 -1 1 -2 5.83 0.83
 1 -1 2 5.42 0.82
 -1 1 -2 7.79 1.01
 -1 1 -2 6.33 0.69
 1 -1 3 3.1 0.74
 -1 1 -3 2.23 0.43
 -1 1 -4 8.57 0.75
 -1 1 -4 8.99 1.01
 -1 1 -4 10.32 1.34
 1 -1 4 10.97 1.55
 -1 1 -5 230.79 8.61
 1 -1 5 240.16 7.66
 -1 1 -5 242.42 7.18
 -1 1 -5 239.29 7.2
 -1 1 -6 0.4 0.49
 -1 1 -6 0.53 0.44
 1 -1 6 0.52 0.36
 1 -1 6 0.56 0.47
 -1 1 -7 436.48 12.22
 1 -1 7 424.02 11.88
 -1 1 -7 405.96 12.01
 1 -1 7 406.45 11.86
 -1 1 -8 3.29 0.94
 -1 1 -8 3.3 0.93
 -1 1 -8 4.44 1.17
 1 -1 8 6.31 1.3
 1 -1 8 3.36 0.97
 1 -1 9 7.36 1.37
 -1 1 -9 7.85 1.39
 1 -1 9 7.92 1.34
 -1 1 -9 7.01 1.26
 -1 1 -9 7.88 1.31
 1 -1 10 7.05 1.36
 -1 1 -10 5.08 1.16
 -1 1 -10 6.5 1.36
 -1 1 -10 7.07 1.24
 1 -1 10 8.6 1.6
 -1 1 -11 687.38 18.73
 -1 1 -11 655.62 18.5
 1 -1 11 647.4 18.57
 -1 1 -12 14.87 2.02
 -1 1 -12 14.44 2.12
 -1 1 -12 12.23 1.87
 1 -1 12 14.81 2.27
 1 -1 12 16.95 2.26
 -1 1 -13 223.96 9.13
 -1 1 -13 201.23 8.85
 1 -1 13 221.89 9.67
 1 -1 13 210.4 9.1
 -1 1 -14 1.94 0.83
 1 -1 14 2.69 0.91
 1 -1 14 3.08 1.13
 1 -1 15 6.62 1.28
 1 -1 15 3.09 0.8
 1 -1 15 5.34 1.11
 1 -1 15 5.98 1.61
 -1 1 -15 4.63 1.35
 -1 1 -15 4.26 1.07
 1 -1 16 2.16 0.68
 1 -1 16 1.37 0.57
 -1 1 -16 2.19 0.77
 1 -1 16 0.36 0.68
 1 -1 16 2.06 0.69
 -1 1 -16 1.5 0.4
 -1 1 -16 1.51 0.73
 1 -1 16 3.71 1.03
 1 -1 17 29.06 2.55
 1 -1 17 29.59 2.7
 1 -1 17 28.01 2.6
 1 -1 17 24.91 3.11
 1 -1 17 29.13 2.73
 -1 1 -17 29.15 2.59
 -1 1 -17 30.64 3.25
 -1 1 -17 28.43 2.54
 1 -1 18 41.05 2.84
 1 -1 18 38.19 2.71
 1 -1 18 34.55 3.46
 1 -1 18 38.22 2.87
 -1 1 -18 32.52 3.23
 1 -1 18 42.53 3.06
 -1 1 -18 36.83 2.78
 -1 1 -18 36.22 2.75
 1 -1 18 42.93 3.14
 1 -1 19 16.13 1.66
 1 -1 19 16.11 1.73
 -1 1 -19 16.75 1.75
 -1 1 -19 16.83 1.71
 -1 1 -19 18.09 1.77
 1 -1 19 19.05 1.93
 1 -1 19 13.76 1.96
 1 -1 19 18.15 1.69
 -1 1 -19 16.91 1.78
 1 -1 20 7.62 1.01
 -1 1 -20 6.81 0.97
 1 -1 20 6.85 1.24
 1 -1 20 7.64 1.08
 -1 1 -20 8.14 1.12
 -1 1 -20 7.82 1.06
 -1 1 -20 8.32 1.1
 -1 1 -21 36.05 2.05
 -1 1 -21 38.82 2.28
 1 -1 21 31.55 1.76
 -1 1 -21 36.67 1.96
 -1 0 20 89.97 3.72
 -1 0 20 93.6 3.79
 1 0 -20 91.64 3.71
 1 0 -19 0 0.56
 -1 0 19 -0.03 0.26
 1 0 -19 0.39 0.37
 -1 0 18 40.98 3
 -1 0 18 41.92 2.91
 1 0 -18 40.4 2.74
 1 0 -18 39.62 2.82
 1 0 -18 41.1 2.65
 1 0 -18 51.67 3.59
 -1 0 17 9.28 1.54
 1 0 -17 8.23 1.39
 1 0 -17 8.16 1.7
 1 0 -17 10.12 1.59
 1 0 -17 8.93 1.37
 1 0 -16 181.53 6.89
 1 0 -16 176.59 8.4
 -1 0 16 170.08 6.84
 1 0 -16 177.43 7
 1 0 -16 173.69 7.07
 -1 0 16 169.87 7.32
 -1 0 15 24.63 3.03
 1 0 -15 23.81 2.33
 -1 0 15 26.03 2.63
 1 0 -15 25.83 2.33
 1 0 -15 24.31 2.37
 1 0 -15 25.86 3.05
 -1 0 15 23.82 2.29
 1 0 -15 22.93 2.36
 -1 0 14 86.71 5.66
 -1 0 14 72.55 4.79
 1 0 -14 76.9 5.29
 -1 0 13 9.76 1.84
 -1 0 13 6.9 1.48
 1 0 -13 10.02 1.83
 1 0 -12 31.03 3.1
 -1 0 12 32.8 3.18
 -1 0 12 33.4 3.06
 1 0 -11 20.9 2.54
 -1 0 11 20.32 2.29
 -1 0 11 23.64 2.6
 -1 0 10 196.65 7.77
 -1 0 10 201.96 8.03
 1 0 -10 198.06 8.13
 1 0 -9 24.54 2.46
 -1 0 9 25.43 2.45
 -1 0 9 23.8 2.26
 -1 0 8 65.48 3.82
 -1 0 8 63.46 3.65
 -1 0 8 67.19 3.37
 1 0 -8 60.87 3.9
 -1 0 8 65.23 3.8
 -1 0 7 64.89 3.67
 1 0 -7 68.17 3.37
 -1 0 7 69.12 3.81
 -1 0 7 74.52 3.9
 -1 0 7 68.02 3.33
 1 0 -6 1019.79 21.67
 -1 0 6 985.71 21.46
 -1 0 6 969.57 21.97
 1 0 -5 18.55 1.55
 -1 0 5 23.64 2.47
 1 0 -5 18.38 2.24
 -1 0 4 32.51 2.18
 1 0 -4 30.69 2.55
 -1 0 4 34.1 2.56
 1 0 -3 12.03 1.4
 -1 0 3 15.81 1.44
 -1 0 3 16.27 1.55
 -1 0 2 289.58 8.26
 1 0 -2 305.47 8.27
 -1 0 1 7.65 0.9
 -1 0 0 518.62 10.97
 -1 0 0 482.61 10.6
 -1 0 -1 2.52 0.51
 1 0 1 2.56 0.52
 -1 0 -1 3.45 0.5
 -1 0 -1 2.21 0.3
 1 0 2 253.08 7.45
 -1 0 -2 275.06 6.38
 -1 0 -2 268.58 7.52
 -1 0 -2 267.51 7.36
 -1 0 -3 7.96 0.6
 1 0 3 9.73 1.21
 -1 0 -3 8.84 0.79
 -1 0 -3 8.87 0.69
 -1 0 -3 9.43 1.15
 -1 0 -4 436.81 9.41
 -1 0 -4 463.69 10.72
 -1 0 -5 13.48 1.25
 -1 0 -5 9.81 0.6
 1 0 5 16.03 2.11
 -1 0 -5 15.06 1.76
 -1 0 -6 601.25 14.67
 -1 0 -6 569.05 14.27
 1 0 6 596.21 14.89
 -1 0 -7 3.76 0.91
 1 0 7 5.58 1.1
 -1 0 -7 4.28 0.93
 1 0 7 5.66 1.04
 1 0 8 203.28 7.36
 -1 0 -8 181.61 6.97
 -1 0 -8 166.86 6.89
 1 0 8 181.06 6.86
 -1 0 -8 192.95 7.53
 -1 0 -9 14.82 1.89
 1 0 9 18.5 2.08
 -1 0 -9 15.06 1.89
 1 0 9 16.48 1.91
 -1 0 -10 104.51 5.39
 1 0 10 121.75 5.94
 -1 0 -10 119.89 5.83
 1 0 10 110.41 5.49
 1 0 11 32.04 3.05
 -1 0 -11 28.41 2.82
 1 0 11 27.19 2.69
 -1 0 -11 23.87 2.5
 -1 0 -12 103.3 5.81
 -1 0 -12 104.31 5.59
 1 0 12 101.07 5.66
 1 0 12 115.06 6.24
 1 0 13 4.3 1.31
 -1 0 -13 2.82 1
 1 0 13 1.82 0.86
 1 0 14 33.17 3.48
 -1 0 -14 30.15 3.21
 1 0 15 3.78 1.22
 -1 0 -15 4.36 1.3
 -1 0 -16 8.13 1.42
 1 0 16 7.02 1.7
 1 0 16 8.32 1.36
 1 0 16 9.8 1.99
 -1 0 -16 8.36 1.74
 -1 0 -16 7.68 1.28
 1 0 16 7.82 1.4
 1 0 17 95.24 4.75
 1 0 17 82.35 5.67
 1 0 17 96.98 5.1
 -1 0 -17 87.87 5.73
 1 0 17 94.98 5.04
 -1 0 -17 91.94 4.81
 1 0 17 93.49 4.91
 -1 0 -17 90.56 4.78
 1 0 18 180.16 7.1
 1 0 18 152.1 7.71
 -1 0 -18 179.23 6.87
 1 0 18 176.3 7.01
 1 0 18 178.11 6.66
 1 0 18 175.27 6.88
 -1 0 -18 174.25 8.13
 -1 0 -18 174.66 6.8
 1 0 19 9.73 1.35
 1 0 19 9.06 1.21
 -1 0 -19 9.04 1.28
 1 0 19 10.63 1.4
 -1 0 -19 10.69 1.32
 1 0 19 8.61 1.52
 1 0 19 10.62 1.4
 -1 0 -19 7.54 1.21
 -1 0 -19 9.59 1.3
 -1 0 -20 3.67 0.77
 1 0 20 5.24 0.85
 1 0 20 4.57 0.84
 -1 0 -20 5.49 0.95
 -1 0 -20 5.56 0.92
 -1 0 -20 3.81 0.69
 1 0 21 3.12 0.55
 -1 0 -21 4.15 0.75
 1 0 21 3.97 0.67
 -1 0 -21 3.43 0.59
 -1 0 -21 4 0.64
 1 1 -20 0.44 0.31
 -1 -1 20 0.1 0.2
 1 1 -20 0.68 0.43
 -1 -1 20 0.63 0.33
 1 1 -20 0.34 0.31
 -1 -1 19 55.18 3.1
 1 1 -19 54.34 2.87
 1 1 -19 54.97 3.1
 1 1 -19 55.81 3.02
 -1 -1 19 55.23 3.11
 1 1 -18 0.34 0.4
 -1 -1 18 -0.56 0.46
 1 1 -18 0.13 0.31
 1 1 -18 -0.18 0.26
 1 1 -18 -0.11 0.4
 1 1 -17 0.59 0.35
 1 1 -17 -0.14 0.32
 -1 -1 17 0.44 0.52
 1 1 -17 0.64 0.49
 1 1 -17 0.87 0.58
 1 1 -16 6.61 1.18
 1 1 -16 6.78 1.23
 1 1 -16 6.23 1.46
 1 1 -16 6.32 1.19
 1 1 -16 6.53 1.24
 -1 -1 16 7.35 1.39
 -1 -1 15 1.88 0.75
 1 1 -15 2.61 0.87
 1 1 -15 2.07 0.82
 1 1 -15 2.38 0.82
 1 1 -15 3.51 1.05
 -1 -1 15 3.07 0.88
 1 1 -15 3.18 1.14
 -1 -1 14 12.17 2.05
 -1 -1 14 10.3 1.7
 1 1 -14 12.37 2.03
 -1 -1 13 8.17 1.54
 1 1 -13 8.61 1.69
 -1 -1 13 10.1 1.84
 -1 -1 12 6.85 1.51
 1 1 -12 8.39 1.66
 -1 -1 12 6.92 1.45
 -1 -1 11 601.82 17.11
 1 1 -11 615.67 17.68
 -1 -1 11 652.97 17.97
 -1 -1 10 13.61 1.81
 1 1 -10 14.74 2
 -1 -1 10 14.53 1.84
 -1 -1 10 16.38 2.09
 -1 -1 9 529.38 14.72
 1 1 -9 508.45 14.82
 -1 -1 9 513.57 14.64
 -1 -1 9 496.99 14.22
 1 1 -8 0.11 0.32
 -1 -1 8 -0.2 0.41
 -1 -1 8 0.3 0.36
 1 1 -8 -0.17 0.35
 -1 -1 8 0.03 0.31
 -1 -1 7 822.29 19.1
 -1 -1 7 805.71 18.97
 -1 -1 6 3.97 0.8
 1 1 -6 3.01 0.66
 -1 -1 6 3.13 0.71
 -1 -1 5 652.06 17.41
 1 1 -5 568.21 17.46
 -1 -1 4 1.16 0.67
 1 1 -4 2.23 0.8
 -1 -1 3 130.62 5.01
 1 1 -3 119.52 5.16
 1 1 -2 2.31 0.57
 -1 -1 2 1.41 0.51
 -1 -1 1 72.64 3.19
 1 1 -1 75.01 3.17
 -1 -1 0 0.05 0.23
 1 1 1 0.09 0.18
 -1 -1 -1 0.19 0.21
 -1 -1 -2 2.26 0.49
 -1 -1 -2 2.51 0.57
 1 1 2 2.15 0.5
 -1 -1 -3 1.49 0.33
 -1 -1 -3 2.01 0.57
 1 1 3 0.93 0.44
 -1 -1 -4 20.34 1.3
 1 1 4 22.76 2.09
 -1 -1 -4 18.54 1.73
 1 1 5 538.25 14.92
 -1 -1 -5 460.48 13.29
 -1 -1 -6 5.01 0.79
 -1 -1 -6 5.52 0.98
 1 1 6 6.02 1.33
 1 1 6 5.98 0.97
 1 1 6 4.62 0.86
 1 1 7 1541.92 31.54
 1 1 7 1432.86 31.06
 -1 -1 -7 1328.63 30.29
 -1 -1 -7 1356.64 31.31
 -1 -1 -7 1461.22 29.7
 1 1 7 1262.85 30.6
 -1 -1 -8 7.4 1.2
 -1 -1 -8 5.99 1.28
 1 1 8 4.15 0.99
 1 1 8 8.84 1.36
 1 1 9 1.03 0.53
 1 1 9 0.51 0.4
 -1 -1 -9 1.12 0.48
 -1 -1 -9 1.37 0.6
 1 1 10 11.98 1.78
 -1 -1 -10 10.09 1.67
 -1 -1 -10 9.94 1.52
 1 1 10 10.26 1.55
 1 1 11 688.98 18.73
 -1 -1 -11 651.79 17.62
 -1 -1 -11 683.03 18.47
 1 1 11 651.24 17.87
 1 1 12 2.51 0.8
 -1 -1 -12 2.6 1.03
 1 1 12 2.89 1.12
 1 1 13 281.42 10.96
 -1 -1 -13 269.39 10.44
 1 1 14 1.8 0.95
 -1 -1 -14 1.07 0.77
 -1 -1 -15 12.21 2.15
 1 1 15 13.42 2.26
 1 1 16 3 1.03
 -1 -1 -16 2.69 0.66
 1 1 16 3.17 0.89
 -1 -1 -16 3.18 0.87
 1 1 16 2.58 0.83
 1 1 16 2.94 1.29
 -1 -1 -16 3.67 1.3
 1 1 16 3.76 0.95
 -1 -1 -16 2.54 0.72
 1 1 17 7.88 1.37
 -1 -1 -17 10.19 1.52
 1 1 17 7.97 1.38
 1 1 17 9.5 1.8
 -1 -1 -17 8.18 1.33
 -1 -1 -17 8.31 1.71
 1 1 18 13.41 1.62
 1 1 18 17.14 1.92
 -1 -1 -18 14.62 2.19
 -1 -1 -18 15.63 1.9
 -1 -1 -18 15.74 1.82
 1 1 18 16.68 1.96
 1 1 18 18.63 2.06
 -1 -1 -19 14.59 1.52
 1 1 19 14.96 1.58
 1 1 19 16.12 1.75
 -1 -1 -19 17.11 1.8
 1 1 19 14.78 1.69
 -1 -1 -19 14.8 1.63
 1 1 19 15.53 1.72
 -1 -1 -19 14.17 1.63
 -1 -1 -20 0.29 0.42
 -1 -1 -20 0.7 0.38
 1 1 20 0.66 0.37
 -1 -1 -20 0.97 0.42
 1 1 20 0.52 0.34
 1 1 20 0.55 0.32
 1 1 20 0.39 0.34
 -1 -1 -20 0.67 0.29
 1 1 21 64.72 2.66
 -1 -1 -21 66.4 2.88
 1 1 21 68.96 3
 -1 -1 -21 69.38 3.08
 -1 -2 20 78.97 3.33
 -1 -2 20 79.03 3.32
 1 2 -20 75.56 3.22
 1 2 -20 73.75 3.24
 -1 -2 19 21.41 1.85
 1 2 -19 19.8 1.73
 -1 -2 19 22.56 1.87
 1 2 -19 22.2 1.76
 1 2 -19 26.94 2.25
 1 2 -19 19.59 1.8
 1 2 -18 11.89 1.59
 1 2 -18 12.91 1.46
 -1 -2 18 14.44 1.67
 1 2 -18 13.97 1.61
 1 2 -18 16.1 1.9
 1 2 -17 39.42 2.93
 -1 -2 17 41.51 3.09
 1 2 -17 31.62 3.26
 1 2 -17 39.53 2.75
 1 2 -17 43.41 3.02
 1 2 -17 39.9 3.16
 -1 -2 16 2.77 0.92
 -1 -2 16 1.4 0.59
 1 2 -16 2.04 0.86
 1 2 -16 1.88 0.6
 1 2 -16 2.43 0.78
 1 2 -16 2.41 0.73
 1 2 -16 2.55 0.81
 1 2 -16 1.93 0.77
 -1 -2 16 3.79 1.25
 1 2 -16 2.82 0.88
 1 2 -15 11.97 2.04
 -1 -2 15 12.94 2.16
 1 2 -15 12.22 1.68
 1 2 -15 14.62 1.77
 1 2 -15 12.37 1.71
 -1 -2 15 14.19 1.97
 1 2 -15 13.41 1.74
 1 2 -15 10.73 1.56
 -1 -2 14 49.21 3.86
 1 2 -14 46.04 4.02
 -1 -2 13 2.06 0.88
 1 2 -13 1.46 0.84
 -1 -2 13 1.86 0.7
 1 2 -13 1.74 0.83
 -1 -2 12 109.84 6.18
 -1 -2 12 107.37 5.72
 -1 -2 12 99.38 5.83
 1 2 -12 93.93 5.28
 1 2 -12 96.58 5.71
 -1 -2 11 1.69 0.78
 -1 -2 11 1.64 0.76
 1 2 -11 1.29 0.67
 -1 -2 11 1.87 0.79
 -1 -2 10 200.98 7.91
 -1 -2 10 214.17 8.51
 1 2 -10 202.83 8.25
 -1 -2 10 198.23 8.26
 1 2 -9 84.72 4.82
 -1 -2 9 84 4.64
 1 2 -9 78.53 4.32
 -1 -2 9 86.65 4.98
 -1 -2 9 98.78 5.18
 -1 -2 8 49.72 3.43
 1 2 -8 41.38 2.98
 -1 -2 8 41.04 3.28
 1 2 -8 45.16 3.31
 -1 -2 8 46.3 3.23
 -1 -2 7 90.02 4.57
 -1 -2 7 81.3 4.26
 -1 -2 6 52.83 3.09
 1 2 -6 50.47 3.2
 -1 -2 5 13.44 1.94
 1 2 -4 726.09 20.27
 -1 -2 4 817.68 19.6
 -1 -2 3 22.87 1.96
 1 2 -3 18.52 2
 1 2 -2 96.42 4.28
 -1 -2 2 92.56 4.26
 1 2 -1 4.59 0.76
 -1 -2 1 3.93 0.75
 -1 -2 0 275.8 7.43
 1 2 0 266.82 7.31
 1 2 1 1.07 0.3
 -1 -2 -1 1.13 0.38
 -1 -2 -2 127.72 4.29
 1 2 2 131.54 4.26
 -1 -2 -2 136.58 4.7
 -1 -2 -3 7.73 0.63
 1 2 3 9.2 1.19
 -1 -2 -3 8.96 1.14
 -1 -2 -3 6.49 0.88
 1 2 4 40.85 2.78
 -1 -2 -4 41.13 1.75
 -1 -2 -4 42.49 2.45
 -1 -2 -5 60.79 3.44
 1 2 5 67.69 4.14
 -1 -2 -5 55.85 3.42
 -1 -2 -6 187.21 5.73
 -1 -2 -6 196.62 5.83
 1 2 6 199.81 8.76
 1 2 6 163.62 6.23
 1 2 6 206.14 7.06
 1 2 6 197.29 6.31
 -1 -2 -6 223.94 8.1
 -1 -2 -6 181 7.59
 1 2 7 0.75 0.48
 -1 -2 -7 1.17 0.51
 -1 -2 -7 0.44 0.45
 -1 -2 -7 1.16 0.43
 -1 -2 -7 0.37 0.32
 1 2 7 0.17 0.25
 1 2 7 0.71 0.4
 1 2 8 189.12 7.04
 1 2 8 193.19 7.24
 -1 -2 -8 173.89 6.55
 -1 -2 -8 188.07 6.31
 1 2 8 167.19 6.56
 1 2 9 1.62 0.5
 -1 -2 -9 2.27 0.58
 -1 -2 -9 2.55 0.79
 -1 -2 -9 1.75 0.52
 1 2 9 2.54 0.81
 1 2 10 32.48 2.85
 -1 -2 -10 32.27 2.83
 1 2 10 28.19 2.48
 1 2 11 56.81 4.11
 -1 -2 -11 59.28 4.08
 1 2 11 58.39 3.82
 -1 -2 -12 143.22 6.94
 1 2 12 148.46 7.27
 -1 -2 -13 5.92 1.32
 1 2 13 8.91 1.81
 -1 -2 -14 17.36 2.43
 1 2 14 16.18 2.42
 -1 -2 -15 13.7 2.23
 1 2 15 14.03 2.35
 -1 -2 -16 27.94 2.53
 -1 -2 -16 31.11 2.62
 1 2 16 31.26 3.5
 -1 -2 -16 31.76 3.4
 1 2 16 29.17 2.44
 -1 -2 -16 27.21 2.53
 1 2 16 29.06 2.74
 1 2 16 28.61 2.76
 1 2 17 8.47 1.65
 1 2 17 9.47 1.59
 -1 -2 -17 11.92 2.15
 -1 -2 -17 10.74 1.6
 -1 -2 -17 9.48 1.48
 1 2 18 57.85 3.72
 -1 -2 -18 53.8 4.28
 1 2 18 54.18 3.62
 -1 -2 -18 54.78 3.53
 -1 -2 -18 54.38 3.44
 -1 -2 -19 9.65 1.36
 1 2 19 10.48 1.43
 1 2 19 9.03 1.26
 -1 -2 -19 9.08 1.29
 1 2 19 10.41 1.45
 -1 -2 -19 8.8 1.33
 1 2 19 9.59 1.39
 1 2 20 0.04 0.21
 1 2 20 0.16 0.43
 -1 -2 -20 -0.01 0.23
 1 2 20 -0.03 0.24
 -1 -2 -20 -0.13 0.36
 1 2 20 -0.26 0.33
 -1 -2 -20 0.15 0.33
 1 2 21 15.31 1.33
 -1 -2 -21 16.02 1.26
 -1 -2 -21 14.63 1.29
 1 3 -20 2.74 0.61
 -1 -3 20 2.91 0.71
 -1 -3 20 3.48 0.71
 1 3 -20 3.85 0.76
 1 3 -20 4.01 0.81
 1 3 -19 44.68 2.82
 1 3 -19 48.44 2.72
 1 3 -19 48.14 2.7
 -1 -3 19 49.26 2.82
 -1 -3 19 48.99 2.8
 -1 -3 19 46.54 3.07
 1 3 -19 46.21 2.47
 -1 -3 18 44.47 2.95
 -1 -3 18 46.2 3
 1 3 -18 44.49 3.11
 -1 -3 18 53.3 3.72
 1 3 -18 49.09 2.85
 1 3 -18 47.67 2.97
 1 3 -18 43.53 2.87
 1 3 -17 63.16 3.59
 -1 -3 17 61.8 3.79
 1 3 -17 56.95 4.29
 -1 -3 17 61.99 4.44
 1 3 -17 59.41 3.67
 1 3 -17 65.44 4.13
 1 3 -17 61.58 3.69
 1 3 -16 9.15 1.33
 1 3 -16 8.65 1.39
 -1 -3 16 6.86 1.5
 1 3 -16 9.98 1.49
 1 3 -16 9.08 1.69
 -1 -3 16 10.52 1.56
 1 3 -16 10.98 1.71
 1 3 -15 11.2 1.63
 -1 -3 15 10.9 1.73
 -1 -3 15 10.7 1.36
 1 3 -15 11.33 1.67
 1 3 -15 11.86 1.66
 1 3 -15 11.01 1.92
 1 3 -15 11.06 1.59
 1 3 -15 12.59 1.71
 -1 -3 15 11.44 2.08
 -1 -3 15 11.44 1.78
 1 3 -14 18.61 2.05
 1 3 -14 18.97 2.12
 1 3 -14 16.34 2.21
 1 3 -14 16.97 1.99
 -1 -3 14 17.1 2.57
 -1 -3 14 17.07 2.27
 -1 -3 14 19.71 2.31
 1 3 -14 17.51 2.43
 1 3 -14 17.56 1.99
 1 3 -14 20.34 2.1
 -1 -3 13 11.7 2.06
 -1 -3 13 8.73 1.64
 1 3 -13 8.04 1.48
 1 3 -13 9 1.72
 -1 -3 12 31.14 3.01
 -1 -3 12 28.46 3.12
 1 3 -12 28.5 3.03
 -1 -3 11 82.33 5.31
 -1 -3 11 84.25 4.96
 1 3 -11 77.66 4.93
 1 3 -11 78.29 4.7
 -1 -3 11 93.26 5.62
 -1 -3 10 5.37 1.31
 -1 -3 10 4.84 1.36
 1 3 -10 4.83 1.14
 1 3 -10 5.69 1.34
 -1 -3 10 4.77 1.15
 -1 -3 9 43.24 3.61
 -1 -3 9 41.2 3.21
 -1 -3 9 50.41 3.79
 1 3 -9 45.65 3.47
 1 3 -9 45.85 3.34
 -1 -3 8 30.68 3.03
 -1 -3 8 37.46 2.94
 1 3 -8 32.4 2.77
 -1 -3 8 34.65 3
 1 3 -8 31.06 2.78
 -1 -3 7 1.11 0.53
 1 3 -7 0.99 0.55
 -1 -3 7 1.61 0.66
 1 3 -6 18.1 2
 -1 -3 6 19.1 1.81
 1 3 -5 22.48 2.02
 -1 -3 5 21.36 1.66
 -1 -3 4 10.48 1.55
 1 3 -4 9.92 1.72
 1 3 -3 12.6 1.76
 -1 -3 3 10.59 1.39
 1 3 -2 1.55 0.66
 -1 -3 1 0.8 0.39
 1 3 -1 1.26 0.42
 -1 -3 0 0.76 0.39
 1 3 0 1.02 0.41
 -1 -3 -1 1.67 0.44
 1 3 1 2.7 0.56
 -1 -3 -2 0.37 0.35
 1 3 2 0.43 0.23
 1 3 3 0.4 0.19
 -1 -3 -3 0.75 0.3
 -1 -3 -3 0.29 0.21
 -1 -3 -3 0.59 0.23
 -1 -3 -3 0.49 0.17
 -1 -3 -4 7.45 0.81
 1 3 4 7.95 1.17
 -1 -3 -4 7.22 0.95
 -1 -3 -5 0.52 0.32
 -1 -3 -5 0.49 0.32
 -1 -3 -5 0.37 0.24
 1 3 5 0.03 0.42
 -1 -3 -6 16.44 1.88
 -1 -3 -6 17.61 1.5
 1 3 6 18.33 2.36
 1 3 6 17.27 1.8
 -1 -3 -6 17.06 2.07
 1 3 6 14.59 1.39
 -1 -3 -7 39.56 3.31
 1 3 7 40.91 2.59
 -1 -3 -7 37.42 2.47
 1 3 7 33.96 2.71
 1 3 7 41.49 3.03
 -1 -3 -7 34.85 2.71
 1 3 8 10.77 1.57
 1 3 8 12.3 1.67
 1 3 8 10.78 1.41
 -1 -3 -8 9.7 1.31
 1 3 9 177.22 7.34
 -1 -3 -9 192.59 7.29
 1 3 9 175.29 7.2
 -1 -3 -9 177.34 6.49
 -1 -3 -10 8.31 1.28
 -1 -3 -10 7.28 1.42
 1 3 10 7.78 1.46
 1 3 11 3.17 0.97
 -1 -3 -11 2.85 0.86
 -1 -3 -12 9.63 1.74
 1 3 12 11.6 2.09
 1 3 13 1.27 0.82
 -1 -3 -13 -0.08 0.49
 -1 -3 -14 1.74 0.98
 1 3 14 2.58 1.15
 -1 -3 -15 1.11 0.8
 -1 -3 -15 1.47 0.61
 -1 -3 -15 2.72 0.81
 1 3 15 2.11 0.99
 1 3 15 2.67 0.93
 1 3 15 1.94 0.66
 -1 -3 -15 2.05 0.82
 -1 -3 -15 1.58 0.53
 -1 -3 -16 3.32 1.2
 1 3 16 3.9 0.99
 -1 -3 -16 4.06 0.88
 1 3 16 3.97 0.93
 1 3 16 4.21 1.21
 -1 -3 -16 3.26 0.84
 -1 -3 -16 3.66 0.98
 -1 -3 -16 3.36 0.93
 1 3 16 4.44 1.06
 1 3 17 4.75 1.15
 -1 -3 -17 3.98 1.04
 -1 -3 -17 2.23 1.04
 1 3 17 3.33 1.03
 -1 -3 -17 4.58 1.09
 -1 -3 -17 3.7 0.89
 1 3 17 2.32 0.66
 -1 -3 -18 14.07 1.54
 -1 -3 -18 15.67 1.79
 1 3 18 14.98 1.81
 -1 -3 -18 15.17 2.22
 1 3 18 14.72 1.83
 -1 -3 -18 13.51 1.65
 1 3 19 4.63 0.91
 -1 -3 -19 4.14 0.89
 1 3 19 4.58 0.95
 1 3 19 4.13 0.77
 1 3 19 3.81 0.89
 -1 -3 -19 4.29 0.83
 -1 -3 -19 5.3 0.96
 1 3 20 1.31 0.47
 1 3 20 0.56 0.31
 -1 -3 -20 1.19 0.49
 1 3 20 1.4 0.56
 -1 -3 -20 1.66 0.53
 1 3 20 1.31 0.53
 -1 -3 -21 17.09 1.25
 1 3 21 21.47 1.57
 1 3 21 20.08 1.49
 1 4 -20 2.03 0.44
 -1 -4 20 1.77 0.44
 -1 -4 20 2.41 0.5
 1 4 -20 2.13 0.49
 -1 -4 19 37.55 2.38
 -1 -4 19 44.33 2.96
 1 4 -19 37.49 2.35
 1 4 -19 40.96 2.36
 1 4 -19 40.4 2.3
 -1 -4 19 40.76 2.48
 1 4 -19 37.97 2.55
 -1 -4 18 122.69 5.17
 -1 -4 18 124.18 6.01
 -1 -4 18 116.59 5.08
 1 4 -18 110.71 4.92
 1 4 -18 120.03 5.03
 1 4 -18 124.77 5.5
 1 4 -18 119.41 4.86
 1 4 -17 3.19 1.01
 1 4 -17 3.46 1.04
 1 4 -17 1.98 0.67
 -1 -4 17 1.74 0.75
 -1 -4 17 1.35 0.68
 -1 -4 17 3.11 0.89
 1 4 -17 2.19 0.82
 1 4 -17 2.1 0.72
 1 4 -16 133.33 5.92
 1 4 -16 133.25 5.95
 -1 -4 16 135.8 6.06
 1 4 -16 125.6 6.66
 -1 -4 16 118.47 6.82
 1 4 -16 135.06 5.84
 1 4 -16 134.2 6.43
 -1 -4 15 1.18 0.85
 -1 -4 15 3.01 0.87
 1 4 -15 4.79 1.11
 1 4 -15 2.68 0.88
 1 4 -15 4.47 1.05
 1 4 -15 4.23 0.94
 1 4 -15 4.32 1.05
 1 4 -15 3.24 1.07
 1 4 -15 3.44 0.99
 1 4 -14 8.08 1.35
 -1 -4 14 7.99 1.71
 1 4 -14 5.64 1.35
 -1 -4 14 8.09 1.5
 1 4 -14 7.67 1.59
 1 4 -14 7.1 1.32
 -1 -4 14 6.25 1.25
 -1 -4 14 6.74 1.66
 -1 -4 14 5.72 1.33
 -1 -4 14 5.12 0.96
 1 4 -14 6.24 1.24
 1 4 -14 5.53 1.1
 1 4 -14 6.23 1.2
 -1 -4 13 36.71 3.71
 -1 -4 13 32.31 3.18
 1 4 -13 37.39 3.43
 1 4 -13 35.85 3.42
 1 4 -12 40.06 3.53
 -1 -4 12 34.33 3.19
 -1 -4 12 35.99 3.64
 1 4 -12 37.23 3.33
 1 4 -11 165.48 7.55
 -1 -4 11 176.71 8.39
 1 4 -11 180.2 7.84
 -1 -4 11 177.9 7.76
 -1 -4 10 0.29 0.28
 1 4 -10 0.13 0.41
 1 4 -10 -0.05 0.47
 -1 -4 10 0.93 0.74
 1 4 -9 1.53 0.74
 -1 -4 9 0.92 0.47
 1 4 -9 1.51 0.84
 -1 -4 9 1.2 0.72
 1 4 -8 399 12.36
 -1 -4 8 413.03 12.5
 1 4 -8 405.81 12.55
 1 4 -7 0.9 0.47
 -1 -4 7 0.74 0.45
 1 4 -6 52.6 3.66
 -1 -4 6 47.15 3.07
 1 4 -5 163.71 6.47
 -1 -4 4 491.63 14.19
 1 4 -4 466.16 12.5
 1 4 -3 12.27 1.78
 -1 -4 3 17.01 1.8
 1 4 -3 12.71 1.18
 1 4 -2 74.51 4.11
 1 4 -1 2.05 0.74
 1 4 -1 1.07 0.36
 1 4 0 541.25 11.9
 -1 -4 0 510.09 13.02
 1 4 0 502.1 12.8
 -1 -4 -1 2.71 0.63
 -1 -4 -1 2.51 0.6
 -1 -4 -2 43.43 2.26
 1 4 2 43.79 2.17
 -1 -4 -2 42.86 2.19
 -1 -4 -2 45.06 2.49
 -1 -4 -3 6.57 0.78
 1 4 3 6.16 0.75
 -1 -4 -3 6.47 0.96
 -1 -4 -3 8.64 0.86
 1 4 4 115.71 3.17
 -1 -4 -4 118.98 4.2
 -1 -4 -4 120.26 4.1
 1 4 5 64.28 3.87
 -1 -4 -5 54.88 2.89
 -1 -4 -5 53.87 2.16
 1 4 5 57.55 3.06
 -1 -4 -5 65.76 2.99
 -1 -4 -5 55.47 3.33
 -1 -4 -6 479.26 14.66
 -1 -4 -6 509.53 13.72
 1 4 6 550.1 13.94
 1 4 6 539.21 15.77
 -1 -4 -6 518.32 13.16
 1 4 6 552.42 14.12
 1 4 7 43.36 2.66
 -1 -4 -7 52.28 3.12
 1 4 7 50.36 3.61
 1 4 7 53.76 3.52
 1 4 8 101.57 5.42
 -1 -4 -8 98.77 4.74
 1 4 9 3.14 0.98
 -1 -4 -9 4.73 0.93
 1 4 9 2.7 0.95
 -1 -4 -9 4.95 1.09
 1 4 10 47.61 3.76
 -1 -4 -10 50.18 3.58
 1 4 10 52.47 3.92
 -1 -4 -10 56.85 3.49
 1 4 11 0.76 0.51
 -1 -4 -11 0.47 0.46
 1 4 12 23.44 2.79
 -1 -4 -12 21.36 2.52
 -1 -4 -13 26.62 2.89
 1 4 13 31.72 3.36
 1 4 14 4.82 1.38
 -1 -4 -14 5.82 1.45
 1 4 15 11.41 1.7
 -1 -4 -15 11.67 1.59
 -1 -4 -15 9.46 1.47
 -1 -4 -15 10.83 1.46
 -1 -4 -15 10.68 1.49
 -1 -4 -15 9.4 1.76
 1 4 15 9.82 1.42
 1 4 15 10.98 2.03
 -1 -4 -16 -0.47 0.46
 1 4 16 0.22 0.42
 1 4 16 0.53 0.4
 -1 -4 -16 0.74 0.65
 -1 -4 -16 0.02 0.35
 1 4 16 0.82 0.52
 -1 -4 -16 0.29 0.45
 -1 -4 -16 0.32 0.4
 -1 -4 -17 0 0.33
 1 4 17 0.32 0.3
 1 4 17 0.66 0.36
 -1 -4 -17 0.41 0.43
 -1 -4 -17 -0.37 0.37
 -1 -4 -17 -0.21 0.38
 -1 -4 -18 1.33 0.62
 1 4 18 1.48 0.53
 1 4 18 1.88 0.73
 -1 -4 -18 1.43 0.56
 1 4 18 0.89 0.53
 -1 -4 -18 1.14 0.53
 -1 -4 -18 1.84 0.66
 -1 -4 -18 1.2 0.56
 -1 -4 -19 0.63 0.24
 1 4 19 0.83 0.4
 1 4 19 0.69 0.48
 -1 -4 -19 1.59 0.56
 -1 -4 -19 0.19 0.33
 -1 -4 -19 0.78 0.37
 1 4 20 4.06 0.86
 -1 -4 -20 3.91 0.69
 -1 -4 -20 4.19 0.83
 1 4 20 4.65 0.85
 1 4 20 4.4 0.76
 1 4 20 4.16 0.87
 1 4 21 1.09 0.42
 1 4 21 0.86 0.41
 -1 -4 -21 1.98 0.61
 -1 -4 -21 0.75 0.32
 1 4 21 0.56 0.37
 -1 -5 20 14.79 1.17
 1 5 -20 13.8 1.22
 1 5 -19 323.22 8.81
 -1 -5 19 351.42 9.35
 -1 -5 19 347.13 9.32
 1 5 -19 335.6 9.2
 1 5 -19 333.04 9.61
 1 5 -19 340.17 9.02
 -1 -5 18 8.3 1.23
 1 5 -18 9.43 1.21
 -1 -5 18 7.89 1.33
 1 5 -18 7.8 1.12
 1 5 -18 6.94 1.06
 1 5 -18 7.72 1.21
 -1 -5 18 7.54 1.1
 -1 -5 17 141.01 5.92
 1 5 -17 143.67 5.89
 -1 -5 17 140.27 5.9
 -1 -5 17 143.84 7.08
 1 5 -17 144.8 6.4
 1 5 -17 144.11 5.8
 1 5 -17 138.53 5.81
 -1 -5 16 15.56 1.87
 1 5 -16 16.35 1.85
 1 5 -16 17.99 1.97
 -1 -5 16 16.17 2.35
 -1 -5 16 15.66 1.88
 1 5 -16 15.92 1.86
 1 5 -16 16.79 2.11
 1 5 -15 7.63 1.34
 1 5 -15 6.48 1.26
 -1 -5 15 6.99 1.33
 -1 -5 15 6.89 1.63
 1 5 -15 7.51 1.31
 1 5 -15 6.94 1.23
 1 5 -15 8.03 1.69
 1 5 -14 26.69 2.56
 -1 -5 14 25.02 3.15
 1 5 -14 28.44 2.61
 -1 -5 14 28.69 2.75
 1 5 -14 25.75 2.92
 -1 -5 14 25.76 2.83
 -1 -5 14 26.83 3.24
 1 5 -14 26.98 2.54
 1 5 -14 26.63 2.42
 1 5 -14 27.05 2.87
 -1 -5 13 446.99 15.83
 -1 -5 13 485 15.03
 1 5 -13 451.22 14.85
 1 5 -13 468 15.11
 1 5 -12 26.88 2.99
 -1 -5 12 26.29 2.84
 -1 -5 12 29.46 3.37
 -1 -5 11 1510.87 36.83
 -1 -5 11 1517.74 35.53
 1 5 -11 1454.42 35.48
 1 5 -10 4.83 1.36
 -1 -5 10 3.62 1.37
 -1 -5 10 4.76 1.43
 -1 -5 9 404.52 14.02
 1 5 -9 400.7 13.18
 -1 -5 9 415.24 13.21
 1 5 -8 1.17 0.77
 -1 -5 8 1.34 0.65
 -1 -5 8 0.49 0.55
 1 5 -7 216.65 8.44
 -1 -5 7 157.18 6.78
 -1 -5 6 2.68 0.9
 1 5 -6 3.03 1.1
 1 5 -5 4945.16 102.11
 -1 -5 5 5129.82 100.6
 1 5 -4 13.53 1.59
 1 5 -4 11.17 1.26
 -1 -5 4 12.46 1.34
 1 5 -3 321.66 8.7
 1 5 -3 345.92 9.53
 -1 -5 3 316.11 9.15
 1 5 -3 324.29 11.55
 1 5 -2 6.25 0.8
 -1 -5 2 7.71 1.13
 1 5 -2 6.98 1.29
 1 5 -2 6.28 0.8
 1 5 -1 210.54 5.99
 1 5 -1 226.87 6.43
 1 5 -1 220.01 7.58
 -1 -5 1 215.3 7.56
 1 5 0 3.25 0.71
 -1 -5 0 2.64 0.66
 1 5 0 2.67 0.52
 -1 -5 -1 547.74 13.85
 1 5 1 567.36 13.19
 -1 -5 -1 540.63 13.54
 -1 -5 -2 7.52 0.87
 1 5 2 6.42 0.83
 -1 -5 -2 7.09 0.97
 -1 -5 -2 7.72 0.95
 -1 -5 -2 5.97 0.89
 1 5 3 6.27 0.75
 -1 -5 -3 6.9 0.94
 -1 -5 -3 8.06 0.93
 -1 -5 -3 5.95 0.78
 1 5 4 5.53 0.65
 -1 -5 -4 4.01 0.72
 -1 -5 -4 6.55 0.94
 1 5 4 6.12 0.99
 -1 -5 -4 6.18 0.78
 1 5 5 0.93 0.52
 -1 -5 -5 0.66 0.42
 1 5 5 1.21 0.48
 -1 -5 -5 0.92 0.48
 -1 -5 -6 7.75 1.42
 1 5 6 9.69 1.35
 1 5 6 10.55 1.45
 1 5 6 8.9 1.6
 -1 -5 -6 11.2 1.38
 1 5 7 59.07 3.86
 1 5 7 63.54 3.83
 -1 -5 -7 56.09 3.5
 -1 -5 -8 98.78 4.76
 1 5 8 98.62 5.34
 -1 -5 -8 92.23 4.74
 1 5 8 109.32 5.93
 -1 -5 -9 221.52 7.92
 -1 -5 -9 196.06 7.57
 1 5 9 198.73 8.73
 1 5 9 226.66 9.02
 -1 -5 -10 25.97 2.5
 -1 -5 -10 22.78 2.31
 1 5 10 22.7 2.65
 -1 -5 -10 26.5 2.45
 1 5 10 22.35 2.64
 1 5 11 111.28 6.26
 -1 -5 -11 115 5.85
 1 5 11 109.55 6.28
 1 5 12 139.87 7.39
 -1 -5 -12 139.34 6.81
 1 5 13 39.09 3.88
 -1 -5 -13 39.07 3.52
 -1 -5 -14 50.5 4.17
 1 5 14 55.62 4.74
 -1 -5 -15 28.95 3.17
 -1 -5 -15 30.63 2.58
 1 5 15 28.21 3.4
 1 5 15 27.45 2.42
 -1 -5 -15 29.1 2.62
 1 5 15 38.99 3.16
 -1 -5 -15 33.25 2.8
 -1 -5 -15 29.39 2.5
 1 5 16 48.4 3.6
 1 5 16 45.24 3.11
 -1 -5 -16 43.07 3.18
 -1 -5 -16 44.84 4
 -1 -5 -16 47.73 3.35
 -1 -5 -16 49.16 3.28
 -1 -5 -16 46.63 3.21
 1 5 17 23.29 2.4
 -1 -5 -17 21.34 2.67
 -1 -5 -17 22.31 2.12
 1 5 17 23.17 2.13
 1 5 17 20.1 2.25
 -1 -5 -17 21.87 2.19
 -1 -5 -17 22.5 2.1
 1 5 18 39.47 3.07
 1 5 18 37.92 2.62
 -1 -5 -18 39.47 2.84
 1 5 18 39.83 3.01
 -1 -5 -18 39.77 2.71
 -1 -5 -18 39.47 2.7
 1 5 19 43.79 2.92
 1 5 19 38.65 2.82
 -1 -5 -19 39.04 2.52
 -1 -5 -19 45.59 2.83
 1 5 20 1.45 0.54
 1 5 20 1.7 0.52
 1 5 20 1 0.48
 -1 -5 -20 0.71 0.37
 1 5 20 0.63 0.38
 1 5 21 12.78 1.17
 1 5 21 12.25 1.13
 1 5 21 13.66 1.2
 -1 -5 -21 13.37 1.06
 -1 -5 -21 17.04 1.43
 -1 -6 19 7.69 0.95
 1 6 -19 6.52 0.89
 -1 -6 19 6.29 1.04
 -1 -6 19 5.85 0.83
 1 6 -19 6.68 0.86
 1 6 -19 6.33 0.96
 1 6 -18 150.95 5.3
 1 6 -18 155.75 5.74
 -1 -6 18 160.88 5.86
 -1 -6 18 167.65 5.94
 1 6 -18 166.07 5.8
 -1 -6 18 171.8 7.05
 1 6 -18 160.33 6.23
 -1 -6 17 35.22 3.28
 -1 -6 17 35.57 2.65
 -1 -6 17 33.57 2.59
 1 6 -17 30.91 2.44
 1 6 -17 30.67 2.46
 1 6 -17 35.19 2.58
 1 6 -17 31.62 2.77
 -1 -6 16 399.98 11.96
 1 6 -16 384.67 11.64
 1 6 -16 374.84 11.55
 -1 -6 16 388.14 11.82
 -1 -6 16 386.98 13.72
 1 6 -16 389.56 11.6
 1 6 -16 404.79 12.63
 1 6 -15 9.78 1.59
 -1 -6 15 12.14 1.71
 -1 -6 15 12.1 1.56
 -1 -6 15 10.62 1.94
 1 6 -15 11.6 1.63
 -1 -6 15 12.03 1.73
 1 6 -15 11.49 1.65
 1 6 -15 11.15 1.86
 -1 -6 14 66.07 4.64
 -1 -6 14 61.79 5.14
 1 6 -14 56.22 4.54
 -1 -6 14 71.83 4.47
 -1 -6 14 62.51 5.15
 1 6 -14 67.87 4.19
 1 6 -14 72.19 4.32
 1 6 -14 70.7 4.22
 -1 -6 14 66.53 4.3
 1 6 -14 74.56 4.91
 -1 -6 13 1.05 0.75
 -1 -6 13 -0.64 0.73
 -1 -6 13 0.49 0.43
 1 6 -13 0.09 0.43
 -1 -6 13 0.27 0.39
 1 6 -13 0.43 0.51
 -1 -6 13 -0.97 0.92
 1 6 -13 0.42 0.44
 -1 -6 12 315.93 12.7
 -1 -6 12 327.3 11.79
 1 6 -12 310.12 11.69
 1 6 -12 318.63 12.03
 -1 -6 11 47.23 4.28
 -1 -6 11 44.4 3.79
 1 6 -11 40.56 3.78
 1 6 -10 60 4.53
 -1 -6 10 59.04 4.41
 -1 -6 10 53.89 4.62
 -1 -6 9 1.69 0.81
 -1 -6 9 1.95 1.07
 1 6 -9 1.57 0.99
 -1 -6 8 521.37 16.72
 1 6 -8 572.75 16.5
 1 6 -7 160.41 7.54
 -1 -6 7 136.88 6.25
 -1 -6 6 147.22 5.98
 1 6 -6 127.47 6.67
 1 6 -5 4.98 1.09
 -1 -6 5 4.11 0.73
 -1 -6 5 5.26 0.96
 -1 -6 5 5.33 1.03
 1 6 -5 3.57 0.77
 -1 -6 4 7.35 1.2
 1 6 -4 9.11 1.21
 -1 -6 4 8.87 1.14
 -1 -6 4 7.77 0.98
 1 6 -4 8.51 1.33
 -1 -6 3 98.01 4.48
 1 6 -3 94.25 3.9
 1 6 -3 96.52 3.99
 -1 -6 3 105.72 3.96
 1 6 -3 104.44 4.59
 1 6 -2 46.91 2.41
 1 6 -2 48 2.51
 -1 -6 2 46.37 2.96
 1 6 -2 52.83 2.86
 -1 -6 2 56.01 3.33
 -1 -6 2 50.63 2.51
 1 6 -2 46.08 3.53
 1 6 -1 -0.07 0.2
 1 6 -1 0.53 0.47
 -1 -6 1 0.44 0.35
 1 6 -1 0.27 0.33
 1 6 0 545.84 14.41
 1 6 0 558.56 13.08
 1 6 0 578.08 14
 -1 -6 0 587.87 13.02
 -1 -6 -1 3.6 0.81
 1 6 1 3.77 0.6
 -1 -6 -1 4.33 0.66
 1 6 1 4.63 0.88
 1 6 2 187.72 5.7
 1 6 2 179.74 6.14
 -1 -6 -2 198.48 6.15
 1 6 2 187.75 6.29
 -1 -6 -2 204.63 5.97
 -1 -6 -2 194.39 6.76
 -1 -6 -3 51.96 2.68
 1 6 3 48.42 2.83
 1 6 3 44.23 2.72
 1 6 4 632.6 15.62
 1 6 4 609.87 15.27
 -1 -6 -4 664.91 15.23
 1 6 5 32.35 2.47
 1 6 5 34.33 2.54
 -1 -6 -5 41.09 2.65
 1 6 6 5690.81 115.71
 1 6 6 5991.1 115.68
 -1 -6 -6 5664.25 115.35
 1 6 7 25.97 2.49
 1 6 7 26 2.56
 -1 -6 -7 24.8 2.42
 1 6 8 555.65 16.28
 1 6 8 563.8 15.68
 -1 -6 -8 540.48 14.28
 1 6 9 40.12 3.52
 1 6 9 34.82 3.58
 -1 -6 -9 34.89 2.81
 -1 -6 -9 34.68 2.94
 1 6 10 673.6 20.68
 -1 -6 -10 714.78 19.15
 -1 -6 -10 747.54 19.14
 1 6 10 730.09 20.65
 -1 -6 -10 721.68 19.03
 1 6 11 10.54 2
 -1 -6 -11 7.32 1.53
 1 6 11 7.29 1.62
 -1 -6 -11 8.62 1.53
 1 6 12 1590.88 40.13
 -1 -6 -12 1757.18 39.08
 1 6 13 7.3 1.74
 -1 -6 -13 3.17 1.09
 -1 -6 -14 347.11 12.32
 1 6 14 328.17 13.05
 1 6 15 2.21 0.76
 1 6 15 1.03 0.77
 -1 -6 -15 1.96 0.98
 -1 -6 -15 1.99 0.78
 1 6 15 1.99 0.89
 -1 -6 -15 1.63 0.54
 -1 -6 -15 2.53 0.9
 -1 -6 -16 111.37 5.22
 1 6 16 115.43 5.73
 -1 -6 -16 106.79 6.26
 1 6 16 102.62 4.95
 -1 -6 -16 114.84 5.24
 -1 -6 -17 23.75 2.74
 1 6 17 26.86 2.27
 -1 -6 -17 28.84 2.39
 1 6 17 25.34 2.49
 -1 -6 -17 26.62 2.38
 1 6 18 18.41 2.04
 1 6 18 20.06 2.06
 1 6 18 20.45 1.85
 -1 -6 -18 21.86 1.97
 -1 -6 -18 21.37 1.97
 1 6 19 2.25 0.7
 -1 -6 -19 3.54 0.8
 1 6 19 3.87 0.87
 -1 -6 -19 2.94 0.68
 1 6 20 125.2 4.67
 1 6 20 116.96 4.16
 1 6 20 123.08 4.74
 1 6 20 124.36 4.61
 -1 -6 -20 124.54 4.32
 -1 -6 -21 8.55 0.83
 1 6 21 8.51 0.88
 1 6 21 8.86 0.93
 1 6 21 8.28 0.87
 1 7 -19 95.17 3.86
 1 7 -19 90.05 3.46
 -1 -7 19 89.87 3.52
 1 7 -18 12.28 1.36
 1 7 -18 12.33 1.5
 -1 -7 18 11.62 1.36
 -1 -7 18 11.71 1.6
 -1 -7 18 11.07 1.31
 1 7 -18 11.55 1.24
 1 7 -18 10.44 1.25
 1 7 -17 19.15 1.86
 -1 -7 17 20.1 1.94
 1 7 -17 21.06 2.17
 1 7 -17 19.54 1.86
 -1 -7 17 22.11 2.55
 -1 -7 17 19.37 1.89
 -1 -7 16 48.71 3.29
 -1 -7 16 48.68 3.31
 -1 -7 16 48.93 4.1
 1 7 -16 44.98 3.09
 1 7 -16 42.81 3.04
 1 7 -16 42.02 2.98
 1 7 -16 45 3.46
 -1 -7 15 2.1 0.98
 -1 -7 15 1.6 0.52
 -1 -7 15 1.36 0.68
 -1 -7 15 2.09 0.78
 1 7 -15 0.81 0.48
 1 7 -15 2.25 0.78
 1 7 -15 1.47 0.59
 1 7 -15 2.75 0.86
 1 7 -14 17.38 2.36
 -1 -7 14 15.52 2.03
 1 7 -14 17.34 2.04
 -1 -7 14 19.6 2.28
 1 7 -14 16.16 1.98
 -1 -7 14 16.27 1.85
 -1 -7 14 18.3 2.71
 1 7 -14 18.25 2.1
 -1 -7 13 35.22 3.15
 -1 -7 13 31.01 3.7
 1 7 -13 36.53 3.03
 -1 -7 13 32.83 2.74
 -1 -7 13 35.94 3.19
 -1 -7 13 34.67 3.38
 1 7 -13 32.59 2.88
 1 7 -13 27.46 3.14
 1 7 -13 33.99 2.94
 -1 -7 13 32.49 3.73
 1 7 -13 38.6 3.56
 -1 -7 12 62.94 5.18
 1 7 -12 57.92 4.74
 -1 -7 12 59.73 4.57
 1 7 -12 64.31 4.8
 -1 -7 11 906.03 25.56
 1 7 -11 885.64 24.72
 -1 -7 11 907.51 24.47
 -1 -7 10 50.06 4.53
 -1 -7 10 48.33 4.14
 1 7 -10 48.98 4.27
 1 7 -9 729.25 20.95
 -1 -7 9 694.17 20.24
 -1 -7 9 734.84 21.6
 -1 -7 8 0.25 0.48
 1 7 -8 1.44 0.88
 -1 -7 8 0.3 0.31
 1 7 -7 223.83 9.66
 -1 -7 7 204.56 8.1
 -1 -7 6 72.73 4.14
 1 7 -6 61.39 4.59
 1 7 -5 2947.58 62.74
 -1 -7 5 3088.05 62.82
 1 7 -5 3103.5 64.7
 -1 -7 5 3022.42 63.46
 -1 -7 4 8.32 1.46
 1 7 -4 10.83 1.58
 1 7 -4 8.13 1.28
 -1 -7 4 10.1 1.33
 -1 -7 4 7.8 1.17
 -1 -7 3 816.27 18.94
 -1 -7 3 819.13 20.09
 -1 -7 3 801.53 18.63
 1 7 -3 859.64 19.9
 1 7 -3 784.45 18.78
 -1 -7 3 824.72 21.59
 1 7 -3 782.11 18.64
 1 7 -2 9.42 1.07
 1 7 -2 11.69 1.4
 1 7 -2 10.92 1.45
 1 7 -2 8.35 1.1
 -1 -7 2 11.21 1.22
 1 7 -2 11.69 1.27
 -1 -7 2 12.18 1.63
 1 7 -1 508.47 12.62
 1 7 -1 547.45 12.39
 1 7 -1 496.32 14.49
 1 7 -1 518.27 13.58
 -1 -7 1 503.57 12.21
 -1 -7 1 515.21 14.17
 -1 -7 0 4.85 0.73
 1 7 0 3.62 0.71
 1 7 0 3.62 0.8
 1 7 0 3.07 0.75
 1 7 1 1337.43 29.28
 -1 -7 -1 1365.7 28.21
 1 7 2 8.13 1.21
 -1 -7 -2 10.31 1.16
 1 7 2 7.48 1.17
 1 7 3 12.34 1.57
 1 7 3 12.95 1.55
 -1 -7 -3 13.25 1.47
 1 7 4 229.35 7.97
 1 7 4 240.84 8.31
 1 7 5 156.14 6.32
 -1 -7 -5 183.45 6.74
 1 7 6 24.77 2.43
 1 7 6 24.42 2.35
 -1 -7 -6 28.78 2.58
 1 7 7 2.16 0.77
 -1 -7 -7 1.85 0.75
 1 7 7 1.5 0.6
 1 7 8 1.14 0.6
 -1 -7 -8 1.28 0.51
 1 7 8 1.64 0.75
 -1 -7 -9 32.6 2.93
 1 7 9 39.92 3.58
 1 7 9 33.28 3.58
 -1 -7 -10 132.42 6.3
 -1 -7 -10 113.73 6.09
 1 7 10 132.79 7.29
 1 7 10 109.44 6.97
 1 7 11 8.47 1.79
 -1 -7 -11 9.57 1.66
 1 7 11 10.51 2.01
 -1 -7 -11 10.91 1.68
 1 7 12 1.71 0.94
 -1 -7 -12 2.67 0.92
 1 7 12 2.18 1.01
 -1 -7 -12 2.15 0.97
 -1 -7 -13 26.02 2.86
 1 7 13 21.24 2.96
 1 7 14 10 2.08
 1 7 14 10.84 1.8
 -1 -7 -14 10.92 1.6
 1 7 14 8.03 1.28
 1 7 14 9.67 1.58
 -1 -7 -14 7.72 1.54
 -1 -7 -14 9.43 1.41
 1 7 15 5.25 1.04
 -1 -7 -15 6.59 1.44
 -1 -7 -15 6.56 1.28
 -1 -7 -15 5.79 1.06
 1 7 15 7.07 1.39
 -1 -7 -15 6.67 1.27
 -1 -7 -16 0.46 0.35
 1 7 16 1.11 0.69
 -1 -7 -16 0.75 0.69
 1 7 16 0.57 0.38
 -1 -7 -16 0.84 0.51
 -1 -7 -17 199.19 7.17
 -1 -7 -17 186.55 8.24
 1 7 17 207.87 7.78
 1 7 17 187.23 6.84
 -1 -7 -17 201.08 7.12
 1 7 18 27.08 2.08
 -1 -7 -18 26.26 2.16
 1 7 18 29.68 2.47
 -1 -7 -18 28.62 2.21
 1 7 19 83.07 4.07
 1 7 19 81.87 3.96
 -1 -7 -19 84.51 3.74
 -1 -7 -20 5.54 0.89
 1 7 20 3.85 0.76
 1 7 20 3.91 0.73
 -1 -7 -20 4.06 0.67
 1 8 -19 42.5 2.07
 -1 -8 18 8.83 1.36
 1 8 -18 6.42 0.99
 1 8 -18 7.79 1
 1 8 -18 7.14 0.92
 1 8 -18 8.38 1.04
 -1 -8 18 7.93 1.02
 1 8 -17 36.08 2.49
 1 8 -17 38.74 2.57
 -1 -8 17 38.25 2.61
 -1 -8 17 40.68 3.33
 1 8 -17 35.38 2.75
 -1 -8 16 47.36 3.21
 1 8 -16 44.63 3
 -1 -8 16 46.14 3.9
 1 8 -16 42.82 2.96
 -1 -8 16 46.2 3.14
 1 8 -16 44.36 3.33
 1 8 -15 2.09 0.78
 -1 -8 15 1.99 0.8
 -1 -8 15 0.78 0.48
 -1 -8 15 2.13 0.78
 1 8 -15 1.18 0.74
 -1 -8 15 1.81 0.81
 1 8 -15 1.12 0.62
 1 8 -15 2.14 0.94
 -1 -8 14 3.35 1.31
 1 8 -14 1.9 0.67
 1 8 -14 3.91 0.95
 -1 -8 14 4.12 1.19
 -1 -8 14 2.99 1.03
 -1 -8 14 3.25 0.91
 1 8 -14 2.18 0.83
 1 8 -14 3.01 1.06
 -1 -8 13 16.84 2.4
 1 8 -13 17.04 2.46
 -1 -8 13 14.09 2.38
 -1 -8 13 17.3 2.21
 -1 -8 13 17.69 1.99
 1 8 -13 17.86 2.41
 -1 -8 13 17.08 2.73
 -1 -8 13 21.64 2.46
 1 8 -13 19.03 2.17
 1 8 -13 16.86 2.01
 1 8 -13 17.22 2.13
 1 8 -12 24.14 2.47
 -1 -8 12 19.72 2.91
 -1 -8 12 22.33 2.53
 -1 -8 12 20.95 2.44
 1 8 -12 20.36 2.73
 -1 -8 12 22.27 3.09
 1 8 -12 18.75 2.69
 1 8 -12 18.7 2.11
 -1 -8 12 20.85 2.69
 -1 -8 12 22.01 2.22
 1 8 -12 23.22 2.76
 -1 -8 11 30.74 3.31
 -1 -8 11 29.8 3.56
 1 8 -11 37.83 3.88
 1 8 -11 31.34 3.39
 1 8 -10 211.16 9.71
 -1 -8 10 200.84 9.79
 -1 -8 10 198.11 9.16
 1 8 -9 61.65 5
 -1 -8 9 59.95 4.63
 -1 -8 9 65.35 5.19
 1 8 -8 120.11 7
 -1 -8 8 108.77 6.8
 -1 -8 7 7.23 1.35
 1 8 -7 8.19 1.86
 1 8 -6 68.9 4.99
 1 8 -6 74.74 4.45
 -1 -8 6 77.43 4.4
 -1 -8 6 67.55 4.46
 -1 -8 5 73.15 4.08
 1 8 -5 72.1 4.72
 1 8 -5 69.51 4
 -1 -8 5 65.26 4.29
 -1 -8 4 472.16 12.94
 -1 -8 4 456.32 13.82
 1 8 -4 487.42 14
 1 8 -4 463.38 12.81
 1 8 -3 5.9 0.99
 1 8 -3 6.36 1.03
 1 8 -3 6.43 1.22
 -1 -8 3 5.26 0.97
 1 8 -3 7.03 1.08
 -1 -8 3 6.4 1.31
 1 8 -2 265.89 7.78
 -1 -8 2 257.45 8.04
 1 8 -2 271.8 8.53
 -1 -8 2 256.19 9.27
 1 8 -2 253.96 8.82
 1 8 -2 254.03 7.96
 -1 -8 1 54.25 3.75
 1 8 -1 49.49 3.33
 1 8 -1 53.92 2.94
 1 8 0 255.55 7.77
 -1 -8 0 272.4 8.04
 1 8 0 263.28 8.84
 -1 -8 0 277.11 9.66
 1 8 1 80.53 3.62
 -1 -8 -1 93.39 4.09
 1 8 1 80.26 4.36
 -1 -8 -1 85.63 4.96
 1 8 2 125.66 5.45
 1 8 2 120.09 4.61
 -1 -8 -2 123.12 6.23
 -1 -8 -2 130.12 5.21
 1 8 2 121.31 5.47
 1 8 3 2.73 0.81
 -1 -8 -3 2.9 0.79
 1 8 3 1.48 0.66
 -1 -8 -3 2.29 0.83
 -1 -8 -4 77.53 4.2
 -1 -8 -4 74.77 4.36
 1 8 4 74.96 4.32
 1 8 4 69.35 4.05
 1 8 5 21.14 2.2
 1 8 5 20.78 2.29
 -1 -8 -5 18.55 2.07
 -1 -8 -5 20.06 2.19
 1 8 6 575.8 15.85
 1 8 6 575.12 16.08
 -1 -8 -6 551.57 15.9
 1 8 7 1.28 0.65
 1 8 7 1.33 0.56
 -1 -8 -7 0.85 0.56
 -1 -8 -8 239.63 9.27
 1 8 8 264.53 10.52
 1 8 8 271.95 10.11
 1 8 9 1.39 0.8
 1 8 9 -0.53 0.71
 -1 -8 -9 1.08 0.68
 1 8 10 349.96 12.91
 1 8 10 329.27 13.39
 -1 -8 -10 316.7 11.17
 1 8 11 44.82 4.28
 1 8 11 49.33 4.81
 -1 -8 -11 51.73 4.08
 -1 -8 -12 718.64 19.78
 1 8 12 671.14 21.32
 1 8 12 674.82 20.78
 1 8 13 58.44 5.1
 -1 -8 -14 41.27 3.18
 1 8 14 45.04 3.77
 1 8 14 43.1 3.52
 -1 -8 -14 42.3 3.11
 -1 -8 -14 46.63 3.15
 1 8 14 40.79 4.23
 1 8 14 41.45 3.08
 1 8 15 1.34 0.7
 -1 -8 -15 0.22 0.47
 1 8 15 0.86 0.43
 -1 -8 -15 1.01 0.6
 1 8 16 11.78 1.76
 -1 -8 -16 10.03 1.45
 1 8 16 9.61 1.4
 1 8 17 53.11 3.17
 1 8 17 60.21 3.78
 -1 -8 -17 59.71 3.47
 1 8 18 95.17 4.52
 -1 -8 -18 88 4.08
 1 8 18 85.54 4.31
 1 8 18 84.2 3.81
 1 8 19 23.71 1.67
 1 8 19 26.08 2.09
 1 8 19 27.24 2.06
 -1 -8 -19 25.92 1.87
 -1 -8 -20 48.18 2.35
 1 8 20 51.47 2.52
 -1 -8 -20 46.77 2.29
 1 8 20 47.43 2.52
 1 9 -18 12.61 1.16
 1 9 -18 12.58 1.2
 1 9 -18 13.29 1.34
 -1 -9 17 52.22 2.95
 1 9 -17 49.62 2.86
 -1 -9 17 57.44 3.78
 1 9 -17 50.33 2.8
 1 9 -17 51.81 3.16
 1 9 -17 51.83 2.9
 1 9 -16 7.56 1.34
 -1 -9 16 7.89 1.23
 1 9 -16 8.89 1.25
 -1 -9 16 8.91 1.62
 1 9 -16 8.92 1.28
 1 9 -16 9.46 1.2
 1 9 -15 1.65 0.68
 1 9 -15 2.04 0.75
 -1 -9 15 1.54 0.6
 -1 -9 15 1.86 0.72
 -1 -9 15 2.39 0.94
 -1 -9 15 2.54 0.66
 1 9 -15 2.25 0.82
 1 9 -14 0.86 0.42
 -1 -9 14 0.27 0.35
 -1 -9 14 0.76 0.27
 -1 -9 14 -0.21 0.76
 -1 -9 14 0.47 0.32
 1 9 -14 0.07 0.3
 1 9 -14 0.39 0.31
 1 9 -14 1.2 0.81
 -1 -9 13 62.87 3.87
 1 9 -13 63.67 4.04
 -1 -9 13 66.6 5.42
 1 9 -13 63.34 4.05
 -1 -9 13 66.75 4.44
 -1 -9 13 61.79 4.33
 -1 -9 13 60.89 4.61
 1 9 -13 65.06 4.68
 1 9 -12 4.13 1.01
 -1 -9 12 2.74 1.09
 -1 -9 12 4.39 1.28
 1 9 -12 1.94 0.72
 -1 -9 12 4.9 1.33
 1 9 -12 3.36 1.22
 -1 -9 12 4.34 1.65
 -1 -9 12 3.28 1.21
 1 9 -12 3.08 0.92
 -1 -9 12 3.3 0.97
 1 9 -12 3.92 1.2
 1 9 -11 85.64 4.96
 1 9 -11 92.59 6.32
 -1 -9 11 90.57 6.41
 1 9 -11 92.64 6.07
 -1 -9 11 94.28 6.1
 1 9 -10 10.4 1.96
 -1 -9 10 6.91 1.65
 -1 -9 10 8.62 2
 1 9 -10 6.8 1.7
 1 9 -9 11.04 2.24
 -1 -9 9 11.77 2.23
 -1 -9 9 6.86 1.48
 1 9 -8 111.36 7.05
 -1 -9 8 111.57 6.94
 -1 -9 7 66.49 4.52
 1 9 -7 71.42 5.62
 -1 -9 7 70.59 5.41
 -1 -9 6 5.41 1.55
 1 9 -6 4.99 1.37
 -1 -9 6 3.92 1.25
 1 9 -6 5.36 1.27
 1 9 -5 189.37 8.4
 1 9 -5 191.39 7.59
 -1 -9 5 184.46 8.19
 -1 -9 5 197.68 7.6
 1 9 -4 2.26 0.73
 1 9 -4 1.57 0.7
 1 9 -4 1.43 0.56
 -1 -9 4 1.27 0.55
 1 9 -4 2.7 0.73
 -1 -9 4 2.54 0.92
 1 9 -3 15.8 2.05
 1 9 -3 14.26 1.63
 1 9 -3 15.61 1.86
 1 9 -3 15.43 1.69
 -1 -9 3 14.78 1.73
 1 9 -3 16.81 1.8
 -1 -9 3 15.22 2.11
 1 9 -2 21.47 1.97
 1 9 -2 21.34 2.4
 -1 -9 2 19.14 2.37
 1 9 -2 21.44 1.92
 1 9 -1 0.97 0.38
 1 9 -1 0.27 0.51
 -1 -9 1 1.74 0.73
 -1 -9 0 1.73 0.89
 1 9 0 1.05 0.51
 1 9 0 1.44 0.76
 -1 -9 -1 5.36 1.05
 1 9 1 4.39 1.02
 1 9 1 5.28 0.9
 -1 -9 -1 5.2 1.18
 -1 -9 -2 0.39 0.46
 1 9 2 -0.16 0.36
 -1 -9 -2 0.63 0.69
 1 9 2 0.7 0.59
 1 9 2 0.1 0.32
 1 9 3 140.99 6.31
 -1 -9 -3 136.32 6.88
 1 9 3 139.61 6.42
 -1 -9 -3 157.83 6.57
 1 9 4 4.97 1.19
 -1 -9 -4 5.8 1.21
 1 9 4 4.17 1.02
 -1 -9 -4 6.83 1.4
 -1 -9 -5 322.93 10.97
 1 9 5 317.19 10.78
 1 9 5 354.49 11.73
 -1 -9 -5 316.5 10.97
 1 9 6 95.23 5.49
 1 9 6 99.18 5.46
 -1 -9 -6 103.7 5.53
 1 9 7 7.71 1.52
 -1 -9 -7 7.65 1.49
 1 9 7 10.84 1.82
 1 9 8 12.61 2.13
 1 9 8 8.44 1.69
 -1 -9 -8 10.86 1.76
 -1 -9 -9 3.3 1.08
 1 9 9 4.26 1.33
 1 9 9 3.53 1.06
 -1 -9 -9 3.5 1.13
 1 9 10 8.79 2.01
 1 9 10 9.57 2.19
 -1 -9 -10 8.27 1.69
 1 9 11 87.42 6.68
 1 9 11 99.74 6.72
 -1 -9 -11 89.93 5.68
 -1 -9 -12 97.83 5.89
 1 9 12 96.4 6.78
 -1 -9 -13 17.77 2.42
 -1 -9 -13 23.03 2.77
 1 9 13 27.42 2.96
 -1 -9 -13 23.54 2.3
 1 9 13 24.51 3.33
 -1 -9 -13 28.03 2.55
 -1 -9 -13 24.73 2.31
 1 9 13 24.52 2.7
 -1 -9 -14 17.28 1.94
 1 9 14 18.84 2.44
 -1 -9 -14 18.13 1.99
 1 9 14 18.23 2.29
 1 9 15 19 2.35
 1 9 15 17.07 1.89
 -1 -9 -15 17.73 1.97
 -1 -9 -15 17.29 1.85
 1 9 15 16.62 2.1
 1 9 16 8.78 1.3
 1 9 16 10.17 1.6
 -1 -9 -16 11.22 1.52
 -1 -9 -16 10.19 1.36
 1 9 17 41.9 3.03
 1 9 17 34.94 2.45
 -1 -9 -17 37.56 2.66
 1 9 18 58.15 2.96
 1 9 18 56.67 3.32
 -1 -9 -18 63.97 3.27
 1 9 18 67.4 3.61
 1 9 19 2.89 0.66
 -1 -9 -19 2.52 0.61
 1 9 19 2.2 0.47
 1 9 19 2.78 0.73
 1 9 20 4.84 0.67
 1 9 20 5.95 0.8
 -1 -9 -20 5.22 0.68
 -1 -9 -20 5.15 0.66
 1 10 -18 17.25 1.28
 1 10 -18 18.56 1.34
 -1 -10 18 16.99 1.28
 1 10 -17 35.02 2.22
 1 10 -17 35.22 2.19
 1 10 -17 33.2 2.3
 1 10 -16 131.82 5.14
 1 10 -16 139.62 5.8
 1 10 -16 136.64 5.32
 -1 -10 16 146.16 5.59
 1 10 -16 133.63 5.04
 -1 -10 15 4.43 1.01
 -1 -10 15 5.03 0.89
 1 10 -15 2.8 0.75
 -1 -10 15 5.12 1.32
 1 10 -15 3.57 0.81
 1 10 -15 5.75 1.23
 1 10 -14 5.27 1
 -1 -10 14 6.77 1.62
 -1 -10 14 5.85 1.19
 1 10 -14 5.51 1.08
 -1 -10 14 5.08 0.98
 1 10 -14 4.24 1.09
 -1 -10 13 0.76 0.57
 1 10 -13 -0.28 0.41
 -1 -10 13 -0.39 0.4
 1 10 -13 -0.33 0.48
 -1 -10 13 0.6 0.68
 1 10 -13 0 0.38
 -1 -10 12 28.51 2.96
 1 10 -12 26.46 2.64
 -1 -10 12 30.6 3.77
 -1 -10 12 30.33 3.34
 -1 -10 12 28.62 2.66
 1 10 -12 28.27 2.68
 1 10 -12 30.29 3.25
 -1 -10 11 2.77 0.95
 1 10 -11 0.99 0.59
 -1 -10 11 2.88 0.91
 -1 -10 11 0.98 0.92
 -1 -10 11 2.27 0.98
 1 10 -11 0.67 0.71
 -1 -10 11 4.32 1.82
 1 10 -11 2.66 0.9
 1 10 -11 1.87 0.98
 -1 -10 11 1.08 0.58
 -1 -10 10 33.7 3.91
 1 10 -10 34.62 3.9
 -1 -10 10 33.49 3.71
 1 10 -10 35.68 3.79
 1 10 -10 31.11 3.07
 1 10 -9 8.1 2.08
 -1 -10 9 6.64 1.68
 -1 -10 9 7.55 1.68
 1 10 -9 7.06 1.65
 1 10 -9 7.98 1.88
 1 10 -8 146.86 8.08
 -1 -10 8 154.38 8.41
 1 10 -8 152.79 8.8
 -1 -10 8 133.21 7.25
 -1 -10 7 11.6 1.91
 1 10 -7 11.73 2.12
 -1 -10 7 11.91 2.26
 1 10 -7 12.57 2.4
 1 10 -6 87.64 5.29
 -1 -10 6 89.44 6.15
 1 10 -6 82.15 5.25
 1 10 -6 76.76 5.66
 -1 -10 6 90.69 5.21
 -1 -10 6 88.24 5.74
 1 10 -5 2.27 0.8
 1 10 -5 3.04 1.24
 -1 -10 5 0.76 0.62
 -1 -10 5 1.93 0.99
 1 10 -5 3.42 1.11
 -1 -10 4 0.51 0.62
 1 10 -4 2.11 0.84
 1 10 -4 1.07 0.55
 1 10 -4 1.15 0.56
 1 10 -4 0.83 0.39
 -1 -10 4 1.25 0.58
 1 10 -4 0.94 0.56
 1 10 -4 0.88 0.41
 -1 -10 3 12.96 2.11
 1 10 -3 16.18 1.79
 1 10 -3 16.82 2.27
 1 10 -3 15.68 1.84
 1 10 -3 15.21 1.84
 1 10 -2 9.18 1.37
 1 10 -2 9.34 1.35
 -1 -10 2 8.8 1.81
 1 10 -2 9.14 1.63
 1 10 -1 40.29 2.86
 -1 -10 1 37.09 3.59
 1 10 -1 38.93 3.36
 1 10 0 187.74 6.87
 -1 -10 0 186.24 8.73
 1 10 0 188.48 8.01
 1 10 1 75.52 3.96
 -1 -10 -1 74.15 5.38
 1 10 2 13.62 1.59
 1 10 2 11.66 1.79
 1 10 2 12.12 1.86
 -1 -10 -2 13.5 2.3
 -1 -10 -2 10.71 1.67
 1 10 3 19.66 2.44
 1 10 3 23.44 2.53
 -1 -10 -3 24.42 2.9
 1 10 3 25.23 2.2
 -1 -10 -3 22.21 2.49
 -1 -10 -4 47.71 3.95
 -1 -10 -4 43.22 3.52
 1 10 4 43.61 3.7
 1 10 4 46.11 3.61
 1 10 5 3.25 0.94
 -1 -10 -5 2.69 0.93
 1 10 5 2.57 1.06
 -1 -10 -5 2.74 0.94
 1 10 6 763.74 21.49
 1 10 6 794.54 21.36
 -1 -10 -6 792.29 21.14
 1 10 7 17.27 2.36
 -1 -10 -7 18.26 2.33
 1 10 7 17.26 2.51
 1 10 8 272.15 11.45
 1 10 8 272.82 10.86
 -1 -10 -8 257.2 10.09
 1 10 9 8.22 2.01
 -1 -10 -9 5.81 1.45
 1 10 9 6.61 1.6
 -1 -10 -9 6.34 1.4
 1 10 10 82.27 6.6
 1 10 10 87.68 6.2
 -1 -10 -10 75.25 5.32
 1 10 11 17.94 2.83
 -1 -10 -11 16.24 2.44
 1 10 11 18.81 3.14
 1 10 12 231.73 11.58
 1 10 12 258.46 10.74
 -1 -10 -12 273.88 10.95
 -1 -10 -12 222.82 9.85
 1 10 12 259.88 10.45
 -1 -10 -12 294.69 9.36
 -1 -10 -12 295.55 9.53
 1 10 12 269.89 10.6
 -1 -10 -13 3.74 1.81
 -1 -10 -13 1.74 0.83
 1 10 13 2.48 0.88
 1 10 13 2.41 0.92
 -1 -10 -13 2.1 0.81
 -1 -10 -13 2.16 0.74
 1 10 13 3.93 1.49
 1 10 14 58.57 4.36
 1 10 14 62.13 4.35
 -1 -10 -14 59.09 3.7
 -1 -10 -14 55.11 3.56
 1 10 15 -0.23 0.64
 1 10 15 0.53 0.48
 1 10 15 -0.01 0.41
 -1 -10 -15 0.39 0.39
 -1 -10 -15 0.77 0.45
 1 10 16 9.07 1.27
 -1 -10 -16 9.28 1.34
 1 10 16 9.39 1.5
 -1 -10 -16 9.52 1.31
 1 10 17 3.68 0.89
 -1 -10 -17 2.84 0.71
 1 10 17 3.36 0.75
 -1 -10 -18 65.18 3.15
 1 10 18 59.25 2.84
 1 10 18 61.04 3.28
 1 10 18 61.78 3.32
 1 10 19 33.12 2.04
 -1 -10 -19 31.13 1.88
 -1 -10 -19 31.98 1.9
 1 10 19 31.47 2.06
 1 11 -17 3.68 0.58
 -1 -11 17 3.57 0.62
 1 11 -17 3.51 0.64
 1 11 -17 3.11 0.58
 1 11 -16 3.79 0.86
 -1 -11 16 3.11 0.73
 1 11 -16 3.07 0.72
 1 11 -16 3.73 0.73
 -1 -11 15 0.77 0.76
 -1 -11 15 0.08 0.26
 1 11 -15 -0.27 0.29
 1 11 -15 -0.05 0.27
 1 11 -15 -0.37 0.45
 -1 -11 14 9.62 1.31
 -1 -11 14 7.97 1.63
 -1 -11 14 10.17 1.51
 1 11 -14 8.9 1.34
 1 11 -14 7.65 1.37
 -1 -11 13 38.64 3.2
 -1 -11 13 35.25 2.74
 1 11 -13 30.26 2.68
 -1 -11 13 38.62 3.91
 1 11 -13 36.63 2.89
 1 11 -13 40.43 3.46
 1 11 -12 6.41 1.3
 -1 -11 12 6.42 1.34
 -1 -11 12 9.12 1.98
 1 11 -12 6.95 1.28
 1 11 -12 9 1.72
 -1 -11 12 7.45 1.34
 -1 -11 11 137.95 6.42
 1 11 -11 131.33 7.23
 -1 -11 11 125.45 6.71
 1 11 -11 113.72 6.09
 -1 -11 11 148.79 8.69
 1 11 -11 140.22 6.4
 -1 -11 11 131.24 7.5
 1 11 -10 24.41 2.76
 -1 -11 10 25.22 3.31
 -1 -11 10 17.83 2.28
 -1 -11 10 23.26 2.57
 1 11 -10 27.27 2.68
 -1 -11 10 25.59 3.57
 1 11 -10 27.61 3.37
 -1 -11 10 22.11 3.05
 -1 -11 9 44.91 4.29
 -1 -11 9 56.02 5
 1 11 -9 53.82 4.79
 1 11 -9 49.86 4.09
 -1 -11 8 2.61 1.06
 -1 -11 8 4.79 1.53
 1 11 -8 4.88 1.31
 1 11 -8 3.91 1.41
 1 11 -7 68.02 5.21
 1 11 -7 68.42 5
 -1 -11 7 81.96 5.36
 1 11 -6 63.98 4.68
 1 11 -6 62.44 4.51
 1 11 -6 74.01 4.96
 -1 -11 6 75.27 5.64
 -1 -11 6 66.62 5.22
 -1 -11 5 1602.13 40.03
 1 11 -5 1662.86 38.36
 -1 -11 5 1715.47 40.98
 1 11 -5 1624.69 37.67
 1 11 -4 1.62 0.78
 -1 -11 4 1.74 0.97
 1 11 -4 0.9 0.69
 1 11 -4 1.31 0.74
 1 11 -3 59.28 3.93
 1 11 -3 58.51 4.58
 1 11 -3 56.48 3.8
 1 11 -3 59.54 3.73
 -1 -11 3 53.14 4.61
 1 11 -2 6.04 1.14
 1 11 -2 5.39 1.14
 -1 -11 2 6.09 1.58
 1 11 -2 5.46 1.13
 1 11 -2 5.16 1.43
 1 11 -1 541.31 14.49
 -1 -11 1 549.74 17.99
 1 11 -1 553.46 16.9
 1 11 -1 548.19 15.17
 1 11 0 9.84 1.34
 1 11 0 10.13 1.54
 -1 -11 0 10.92 2.03
 1 11 0 10.07 1.86
 1 11 1 701.56 17.72
 -1 -11 -1 703.49 21.33
 1 11 2 4.23 1
 1 11 2 4.84 1.28
 -1 -11 -2 2.92 1.06
 1 11 2 5.89 1.49
 -1 -11 -2 3.99 1.35
 -1 -11 -3 1.26 0.8
 1 11 3 0.48 0.38
 -1 -11 -3 1.16 0.84
 1 11 3 0.88 0.33
 1 11 3 1.2 0.67
 -1 -11 -4 9.33 1.79
 1 11 4 6.44 1.51
 1 11 4 9.15 1.79
 1 11 4 8.52 1.41
 -1 -11 -4 9.58 1.65
 -1 -11 -5 60.5 4.62
 1 11 5 59.42 4.76
 1 11 5 67.11 4.72
 -1 -11 -5 65.94 4.5
 1 11 6 95.82 5.87
 -1 -11 -6 107.47 5.92
 1 11 6 93.15 5.99
 1 11 7 9.63 1.95
 1 11 7 7.27 1.65
 -1 -11 -7 12.6 1.97
 -1 -11 -8 127.93 7.3
 -1 -11 -8 153.45 7.46
 1 11 8 145.23 7.78
 1 11 8 147.02 8.35
 1 11 9 53.27 4.69
 1 11 9 57.74 5.3
 -1 -11 -9 49.05 4.31
 1 11 10 23.57 3.21
 1 11 10 24.01 3.61
 -1 -11 -10 19.08 2.62
 1 11 11 -0.14 0.82
 1 11 11 0.01 0.75
 1 11 11 -0.37 0.7
 -1 -11 -11 -0.23 0.47
 1 11 11 -0.58 0.94
 -1 -11 -11 1.42 1.44
 -1 -11 -11 0.12 0.34
 -1 -11 -11 -0.51 0.58
 -1 -11 -11 0 0.27
 1 11 11 -0.6 0.79
 -1 -11 -12 7.8 1.67
 1 11 12 6.64 1.49
 1 11 12 8.25 1.78
 -1 -11 -12 6.12 1.57
 -1 -11 -12 10.96 2.4
 1 11 12 7.31 1.94
 1 11 12 7.9 1.69
 -1 -11 -12 8.42 1.3
 -1 -11 -12 8.32 1.37
 1 11 13 8.14 1.6
 1 11 13 8.01 1.67
 -1 -11 -13 5.49 1.36
 -1 -11 -13 7.03 1.23
 -1 -11 -13 7.42 1.3
 1 11 14 36.06 3.33
 1 11 14 35.76 3.24
 -1 -11 -14 33.86 2.65
 -1 -11 -14 33.06 2.66
 1 11 15 1.46 0.55
 1 11 15 1.88 0.67
 -1 -11 -15 1.77 0.61
 -1 -11 -15 0.17 0.29
 1 11 15 0.84 0.45
 1 11 16 24.84 2.04
 -1 -11 -16 26.67 2.16
 1 11 16 30.86 2.62
 -1 -11 -16 27.34 2.14
 1 11 17 84.24 3.69
 -1 -11 -17 90.96 3.95
 1 11 17 92.55 4.37
 1 11 18 124.68 4.7
 1 11 18 128.47 4.79
 1 11 18 113.14 4.01
 -1 -11 -18 124.37 4.4
 -1 -11 -18 122.89 4.4
 1 11 19 148.44 4.87
 -1 -11 -19 152.71 4.54
 1 11 19 158.75 4.83
 -1 -11 -19 146.51 4.53
 1 12 -17 18.74 1.34
 1 12 -16 149.05 4.95
 -1 -12 16 151.25 5.05
 1 12 -16 153.22 5.29
 1 12 -16 158.14 5.06
 1 12 -15 1.36 0.53
 -1 -12 15 0.13 0.29
 1 12 -15 0.81 0.41
 1 12 -15 0.9 0.43
 -1 -12 14 14.63 2.06
 -1 -12 14 13.16 1.44
 -1 -12 14 11.41 1.53
 1 12 -14 11.71 1.42
 -1 -12 13 0.69 0.39
 1 12 -13 -0.23 0.29
 1 12 -13 -0.01 0.45
 1 12 -13 -0.01 0.31
 1 12 -12 0.27 0.33
 -1 -12 12 0.08 0.29
 1 12 -12 0.86 0.47
 -1 -12 11 0.75 0.91
 1 12 -11 0.42 0.37
 -1 -12 11 0.41 0.41
 -1 -12 10 7.1 1.47
 1 12 -10 6.84 1.55
 -1 -12 10 9.69 1.54
 -1 -12 10 7.67 1.77
 -1 -12 10 7.06 1.35
 -1 -12 9 9.97 2.03
 -1 -12 9 10.83 1.68
 1 12 -9 9.58 1.8
 1 12 -9 11.22 2.23
 1 12 -8 248.12 10.57
 1 12 -8 234.27 11
 -1 -12 7 36.17 3.97
 1 12 -7 28.83 3.25
 -1 -12 6 5.16 1.5
 1 12 -6 3.41 1.15
 -1 -12 6 4.93 1.57
 1 12 -6 3.78 1.1
 1 12 -5 6.27 1.49
 1 12 -5 5.44 1.32
 -1 -12 5 5.27 1.58
 -1 -12 5 4.4 1.41
 1 12 -4 274.39 9.9
 1 12 -4 287.39 10.5
 -1 -12 4 263.43 11.79
 1 12 -3 187.66 7.54
 1 12 -3 193.42 8.13
 1 12 -3 195.64 9.33
 -1 -12 3 178.16 9.42
 1 12 -3 183.49 7.83
 1 12 -2 28.99 2.75
 1 12 -2 30.51 3.42
 1 12 -2 32.42 2.73
 1 12 -2 32.73 3.02
 -1 -12 2 31.19 3.71
 1 12 -1 10.36 1.68
 1 12 -1 11.18 1.5
 -1 -12 1 11.01 2.27
 1 12 -1 10.33 1.98
 1 12 0 67.72 4.3
 -1 -12 0 61.45 5.48
 1 12 0 67.36 3.84
 1 12 1 20.07 1.97
 1 12 1 21.03 2.3
 -1 -12 -1 19.64 3.07
 1 12 1 20.38 2.69
 1 12 1 18.09 2.5
 1 12 2 136.56 6.3
 -1 -12 -2 119.37 7.93
 1 12 2 125.97 7.11
 1 12 2 124.99 6.87
 1 12 3 113.57 6.77
 1 12 3 106.47 6.35
 -1 -12 -3 112.58 6.12
 -1 -12 -3 105.45 7.08
 1 12 3 118.18 5.84
 1 12 4 43.61 3.43
 1 12 4 40.47 3.96
 1 12 4 36.4 3.58
 -1 -12 -4 37.43 3.41
 -1 -12 -4 37.76 3.94
 1 12 5 37.51 3.69
 1 12 5 45.96 4.49
 -1 -12 -5 48.13 3.92
 -1 -12 -5 36.61 3.88
 1 12 6 1636.9 38.98
 -1 -12 -6 1623.27 37.94
 1 12 6 1522.91 39.08
 -1 -12 -7 25.82 3.17
 1 12 7 32.26 3.71
 1 12 7 29.76 3.39
 1 12 8 617 20.39
 1 12 8 633.23 19.55
 -1 -12 -8 567.54 18.62
 1 12 9 23.5 3.47
 1 12 9 20.77 3.03
 -1 -12 -9 18.9 2.7
 -1 -12 -10 223.83 10.21
 -1 -12 -10 248.41 9.25
 -1 -12 -10 239.32 9.03
 1 12 10 255.89 10.45
 1 12 10 264.19 11.47
 -1 -12 -10 248.27 9.94
 1 12 10 233.31 12.27
 -1 -12 -10 216.74 8.7
 -1 -12 -10 238.45 8.57
 1 12 11 10.63 1.98
 1 12 11 12.43 2.23
 1 12 11 11.29 2.24
 1 12 11 10.81 2.52
 -1 -12 -11 10.54 1.92
 -1 -12 -11 9.16 1.45
 1 12 11 9.94 1.91
 1 12 12 455.32 15.49
 1 12 12 476.12 16.12
 -1 -12 -12 520.89 13.96
 -1 -12 -12 532.85 14.43
 1 12 12 502.75 15.91
 -1 -12 -13 1.85 0.84
 1 12 13 2.54 0.99
 -1 -12 -13 4.75 1.46
 1 12 13 3.59 1.08
 -1 -12 -13 2.66 0.75
 -1 -12 -13 2.9 0.75
 -1 -12 -14 159.52 6.28
 1 12 14 173.61 7.71
 -1 -12 -14 154.51 6.39
 1 12 14 165.34 7.36
 -1 -12 -15 2.72 1.02
 1 12 15 1.93 0.62
 1 12 15 1.73 0.82
 1 12 15 2.96 0.9
 -1 -12 -15 2.16 0.71
 -1 -12 -15 2.46 0.75
 1 12 16 274.04 8.77
 1 12 16 247.53 7.72
 -1 -12 -16 265.18 7.94
 -1 -12 -17 87.03 3.56
 1 12 17 91.83 4.09
 -1 -12 -17 84.4 3.57
 1 12 17 80.44 3.38
 1 12 18 213.2 6.36
 -1 -12 -18 211.06 5.92
 -1 -12 -18 206.79 5.97
 1 12 18 226.77 6.52
 1 13 -16 2.03 0.45
 -1 -13 16 2.53 0.48
 1 13 -16 1.95 0.44
 -1 -13 15 27.56 1.88
 1 13 -15 26.03 1.76
 1 13 -15 27.28 1.99
 1 13 -15 27.08 1.9
 1 13 -14 1.4 0.66
 -1 -13 14 0.09 0.31
 1 13 -14 1.08 0.44
 1 13 -14 0.85 0.47
 1 13 -13 0.33 0.36
 1 13 -13 -0.73 0.38
 -1 -13 13 0.36 0.4
 -1 -13 12 0.64 0.55
 1 13 -12 -0.13 0.34
 -1 -13 11 68.44 4.52
 1 13 -11 64.48 4.31
 -1 -13 11 70.08 4.24
 -1 -13 10 4.94 1.11
 -1 -13 10 1.89 0.71
 1 13 -10 3.48 1.05
 -1 -13 10 2.29 0.62
 -1 -13 9 139.13 6.56
 1 13 -9 156.13 7.71
 -1 -13 9 159.27 7.14
 1 13 -8 1.08 0.53
 -1 -13 8 2.62 0.78
 -1 -13 8 1.34 0.75
 -1 -13 8 1.38 0.72
 -1 -13 8 2.31 0.77
 -1 -13 7 0.53 0.43
 -1 -13 7 1.32 0.58
 -1 -13 7 -0.25 0.51
 1 13 -7 0.2 0.68
 -1 -13 7 1.28 0.79
 1 13 -6 52.04 4.48
 -1 -13 6 49.28 4.98
 1 13 -6 44.49 3.93
 1 13 -5 872.44 24.03
 1 13 -5 879.66 23.26
 -1 -13 5 864.47 26.24
 -1 -13 4 6.27 1.84
 1 13 -4 7.81 1.67
 1 13 -4 7.1 1.43
 1 13 -3 421.45 13.87
 -1 -13 3 400.94 15.98
 1 13 -3 421.74 13.04
 1 13 -3 418 13.69
 1 13 -2 35.3 3.34
 1 13 -2 34.65 3.2
 1 13 -2 34.87 3.9
 1 13 -2 35.61 3.02
 -1 -13 2 37.04 4.35
 1 13 -1 146.06 7.03
 -1 -13 1 143.82 8.9
 1 13 -1 146.31 6.38
 1 13 -1 146.22 6.83
 1 13 -1 162.19 8.65
 1 13 0 39.3 3.4
 1 13 0 35.81 3.72
 1 13 0 37.64 3.94
 -1 -13 0 40.11 4.61
 1 13 0 36.4 2.85
 1 13 1 195.22 9.6
 1 13 1 215.92 8.63
 -1 -13 -1 202.54 11.11
 1 13 1 190.24 9.29
 1 13 2 16.23 2.16
 -1 -13 -2 12.72 2.61
 1 13 2 15.32 2.5
 1 13 2 13.41 2.23
 -1 -13 -3 1.17 0.92
 1 13 3 0.31 0.35
 1 13 3 0.72 0.28
 1 13 4 14.77 2.52
 1 13 4 12.56 2.23
 1 13 4 17.53 2.32
 -1 -13 -4 14.84 2.68
 -1 -13 -5 14.68 2.39
 -1 -13 -5 14.91 2.55
 1 13 5 14.71 2.53
 1 13 5 16.71 2.58
 -1 -13 -6 89.07 6.08
 1 13 6 77.17 5.95
 1 13 6 82.09 5.81
 -1 -13 -7 31.69 3.57
 1 13 7 30.81 3.78
 1 13 7 34.08 3.73
 -1 -13 -8 13.85 2.39
 1 13 8 16.2 2.69
 1 13 8 17.55 3.11
 -1 -13 -9 55.86 4.05
 1 13 9 61.14 5.04
 1 13 9 54.55 5.04
 -1 -13 -9 66.97 4.53
 -1 -13 -9 54.67 3.89
 1 13 9 60.41 4.65
 -1 -13 -9 67.78 4.23
 1 13 9 61.37 5.81
 -1 -13 -9 49.92 4.5
 -1 -13 -9 55.23 3.69
 1 13 10 40.29 4.18
 1 13 10 35.82 4.59
 -1 -13 -10 38.87 3.58
 -1 -13 -10 36.09 2.94
 -1 -13 -10 35.59 3.18
 1 13 10 35.92 3.68
 -1 -13 -11 1.8 0.6
 1 13 11 4.17 1.25
 1 13 11 6.01 1.76
 1 13 11 4.76 1.6
 -1 -13 -11 4.22 1.05
 1 13 11 3.56 1.06
 1 13 11 3.78 1.24
 1 13 12 1.94 0.96
 -1 -13 -12 0.78 0.79
 1 13 12 0.32 0.54
 -1 -13 -12 2.06 0.76
 -1 -13 -12 1.4 0.6
 1 13 12 0.71 0.45
 1 13 13 -0.4 0.43
 -1 -13 -13 -0.91 0.76
 1 13 13 -0.76 0.74
 -1 -13 -13 0.2 0.35
 -1 -13 -13 0.47 0.33
 1 13 14 36.25 3.07
 1 13 14 38.96 3.28
 -1 -13 -14 34.62 2.46
 -1 -13 -14 37.1 2.7
 1 13 15 23.87 2.37
 1 13 15 22.84 2.18
 -1 -13 -15 20.16 1.75
 -1 -13 -15 22.74 1.95
 1 13 15 20.43 1.83
 1 13 16 6.53 0.92
 -1 -13 -16 7.46 0.93
 -1 -13 -16 8.93 1.67
 -1 -13 -16 6.41 0.9
 1 13 16 8.19 1.17
 -1 -13 -17 167.16 5.05
 1 13 17 167.15 5.02
 -1 -13 -17 175.96 5.25
 -1 -14 15 1.21 0.36
 1 14 -15 1.98 0.52
 1 14 -15 1.4 0.41
 -1 -14 14 13.74 1.33
 1 14 -14 12.8 1.4
 1 14 -14 14.59 1.46
 1 14 -13 0.7 0.34
 1 14 -13 0.93 0.48
 -1 -14 13 0.74 0.44
 1 14 -12 7.09 1.29
 -1 -14 12 10.42 1.52
 1 14 -12 8.17 1.38
 -1 -14 11 0.88 0.59
 -1 -14 11 2.16 0.61
 1 14 -11 2.34 0.81
 1 14 -11 1.72 0.7
 1 14 -10 4.73 1.23
 -1 -14 10 7.5 1.38
 1 14 -10 4.87 1.14
 -1 -14 10 4.93 1.13
 -1 -14 9 4.61 1.06
 -1 -14 9 3.67 0.97
 1 14 -9 4.81 1.3
 1 14 -8 12.54 2.14
 -1 -14 8 14.52 2.14
 -1 -14 8 15.52 1.95
 -1 -14 7 4.36 0.96
 1 14 -7 4.96 1.41
 -1 -14 7 6 1.4
 -1 -14 6 7.49 1.35
 1 14 -6 2.26 0.78
 -1 -14 6 5.2 1.56
 -1 -14 6 5.03 1.24
 -1 -14 5 0.35 0.37
 1 14 -5 0.46 0.49
 -1 -14 5 0.4 0.39
 1 14 -5 1.14 0.74
 -1 -14 5 1.26 0.48
 -1 -14 5 1.08 0.74
 1 14 -4 191.72 8.91
 1 14 -4 199.03 8.46
 -1 -14 4 184.36 10.47
 1 14 -3 34.12 3.42
 -1 -14 3 35.25 4.44
 1 14 -3 38.09 3.32
 -1 -14 2 23.84 3.65
 1 14 -2 22.19 2.62
 1 14 -2 21.55 2.71
 1 14 -2 25.46 2.61
 1 14 -1 1.48 0.79
 1 14 -1 2.27 0.8
 1 14 -1 2.6 1.02
 1 14 -1 1.55 1
 1 14 -1 1.44 0.69
 -1 -14 1 1.88 1.18
 1 14 0 22.96 2.33
 1 14 0 20.02 2.94
 1 14 0 22.88 2.74
 1 14 0 22.57 3.16
 -1 -14 0 27.51 3.99
 1 14 1 12.03 2.18
 1 14 1 13.04 2.08
 -1 -14 -1 10.66 2.62
 1 14 1 9.5 2.04
 1 14 2 12.62 2.06
 1 14 2 10.25 2.1
 -1 -14 -2 9.35 2.5
 1 14 2 11.36 2.23
 1 14 3 8.65 1.96
 -1 -14 -3 8.76 1.97
 1 14 3 10.09 2.15
 1 14 3 8.59 1.63
 -1 -14 -3 7.66 2.1
 1 14 4 13.39 2.2
 -1 -14 -4 8.38 1.79
 1 14 4 11.63 2.25
 1 14 4 11.93 2.36
 -1 -14 -4 10.18 2.31
 -1 -14 -5 21.37 2.92
 1 14 5 24.93 3.23
 1 14 5 19.68 3
 -1 -14 -5 21.76 3.22
 1 14 6 252.54 11.79
 1 14 6 266.49 11.54
 -1 -14 -6 245.6 10.95
 1 14 7 0.77 0.44
 -1 -14 -7 0.85 0.6
 1 14 7 0.85 0.78
 -1 -14 -7 1.77 0.74
 1 14 7 0.98 0.62
 -1 -14 -7 1.23 0.74
 -1 -14 -7 -0.07 0.39
 1 14 7 0.54 0.56
 -1 -14 -7 -0.09 0.65
 -1 -14 -7 1.72 0.67
 -1 -14 -7 0.89 0.47
 1 14 8 38.58 4.56
 1 14 8 41.25 3.75
 -1 -14 -8 36.92 3.38
 -1 -14 -8 41.71 3.36
 1 14 8 37.04 3.82
 1 14 8 44.21 4.4
 -1 -14 -8 42.25 3.28
 -1 -14 -8 34.59 3.71
 -1 -14 -8 36.18 3.11
 -1 -14 -8 47.02 3.6
 -1 -14 -8 36.94 3
 1 14 8 37.53 3.47
 -1 -14 -9 2.27 0.92
 1 14 9 2.04 0.91
 -1 -14 -9 1.77 0.75
 1 14 9 2.19 1.29
 -1 -14 -9 3.89 1.15
 1 14 9 1.14 0.67
 -1 -14 -9 2.25 0.76
 -1 -14 -10 68.72 4.89
 1 14 10 75.8 5.32
 1 14 10 76.25 5.87
 -1 -14 -10 74.82 4.7
 -1 -14 -10 65.59 4.07
 1 14 11 7.33 1.69
 1 14 11 6.61 1.6
 -1 -14 -11 4.53 1.28
 1 14 11 4.01 1.24
 1 14 11 6.11 1.43
 -1 -14 -11 5.62 1.2
 1 14 12 102.45 5.83
 1 14 12 107.68 5.87
 1 14 12 99.63 5.97
 -1 -14 -12 111.48 5.13
 -1 -14 -13 2.49 0.78
 1 14 13 4.52 1.19
 1 14 13 2.9 0.99
 -1 -14 -13 4.77 1.79
 1 14 14 1 0.74
 -1 -14 -14 0.83 0.63
 1 14 14 0.44 0.38
 -1 -14 -14 0.75 0.47
 1 14 15 10.06 1.19
 -1 -14 -15 13.09 2.07
 1 14 15 11.4 1.45
 1 14 15 12.09 1.54
 1 14 16 1.96 0.57
 1 14 16 1.13 0.42
 -1 -14 -16 1.31 0.38
 -1 -14 -16 2.59 1.07
 1 14 17 114.55 4.01
 1 15 -14 43.46 2.28
 -1 -15 14 39.93 1.97
 1 15 -14 40.22 2.2
 -1 -15 13 23.46 1.75
 1 15 -13 24.43 1.92
 1 15 -13 23.37 1.84
 1 15 -12 4.14 0.93
 -1 -15 12 4.02 0.8
 1 15 -12 2.63 0.71
 -1 -15 11 0.77 0.47
 -1 -15 11 1.38 0.59
 1 15 -11 1.33 0.48
 1 15 -11 0.4 0.37
 1 15 -11 1.1 0.53
 1 15 -10 13.28 1.8
 -1 -15 10 12 1.68
 -1 -15 10 11.31 1.57
 1 15 -10 14.77 1.98
 -1 -15 9 0.85 0.54
 -1 -15 9 -0.23 0.39
 1 15 -9 1.52 0.96
 1 15 -9 0.96 0.56
 1 15 -8 0.62 0.51
 -1 -15 8 0.6 0.34
 -1 -15 7 6.96 1.31
 -1 -15 7 5.62 1.3
 1 15 -7 5.69 1.44
 -1 -15 6 0.75 0.43
 1 15 -6 0.68 0.71
 -1 -15 6 0.89 0.39
 -1 -15 5 6.09 1.2
 1 15 -5 3.72 1.17
 -1 -15 5 4.67 1.22
 -1 -15 5 3.78 0.98
 -1 -15 4 36.05 3.2
 -1 -15 4 27.57 3.97
 -1 -15 4 34.61 2.8
 1 15 -4 32.19 3.15
 1 15 -4 34.55 3.61
 -1 -15 4 29.23 2.81
 -1 -15 3 3.58 0.96
 1 15 -3 5.11 1.44
 -1 -15 3 4.34 0.97
 1 15 -3 3.21 0.94
 -1 -15 3 3.36 0.91
 -1 -15 3 5.16 1.72
 1 15 -2 2.32 1.12
 -1 -15 2 2 0.64
 1 15 -2 1.68 0.6
 -1 -15 2 2.15 0.68
 1 15 -2 1.86 0.78
 1 15 -2 0.87 0.67
 1 15 -2 2.12 0.9
 -1 -15 2 1.47 1.23
 1 15 -1 2.37 0.98
 -1 -15 1 3.04 0.84
 -1 -15 1 2.42 1.61
 1 15 -1 2.51 1.12
 -1 -15 1 3.53 1.01
 1 15 -1 2.44 1.07
 1 15 -1 3.14 1.08
 1 15 -1 2.83 1.06
 1 15 0 1.1 0.55
 1 15 0 0.54 0.44
 1 15 0 1.77 0.83
 -1 -15 0 1.57 1.2
 1 15 0 1.1 0.47
 1 15 1 9.22 1.81
 1 15 1 8.48 1.98
 1 15 1 8.85 2.03
 -1 -15 -1 5.04 1.74
 1 15 2 16.49 2.43
 1 15 2 15.91 2.76
 1 15 2 17.55 2.79
 -1 -15 -2 13.98 2.88
 1 15 3 -0.66 0.78
 -1 -15 -3 -0.17 0.29
 -1 -15 -3 -0.28 0.5
 -1 -15 -3 -0.51 0.54
 -1 -15 -3 1.24 0.52
 1 15 3 0.46 0.56
 1 15 3 0.55 0.94
 -1 -15 -3 0.08 0.4
 -1 -15 -3 0.34 0.32
 1 15 4 3.87 1.3
 1 15 4 4.75 1.06
 -1 -15 -4 4.19 1.09
 -1 -15 -4 3.25 1.19
 1 15 4 3.59 1.57
 -1 -15 -4 4.88 1.07
 -1 -15 -4 4.77 1.11
 -1 -15 -4 4.56 1.06
 -1 -15 -4 3.21 1.42
 -1 -15 -5 40.61 3.09
 -1 -15 -5 40.85 3.13
 -1 -15 -5 31.47 3.61
 1 15 5 35.57 4.14
 1 15 5 39.54 4.15
 -1 -15 -5 41.46 3.59
 -1 -15 -5 39.62 2.99
 -1 -15 -6 20.57 2.24
 -1 -15 -6 18.65 2.41
 1 15 6 15.21 2.37
 -1 -15 -6 19.83 2.17
 1 15 6 17.23 2.94
 1 15 6 18.75 2.87
 -1 -15 -6 18.55 2.73
 1 15 6 19.89 2.43
 -1 -15 -6 19.69 2.09
 1 15 7 6.08 1.52
 -1 -15 -7 9.33 1.53
 -1 -15 -7 12.51 1.93
 1 15 7 8.3 1.56
 1 15 7 9.27 2.06
 -1 -15 -7 8.09 1.4
 1 15 7 9.41 2.23
 -1 -15 -7 8.98 1.55
 -1 -15 -7 10.66 1.6
 -1 -15 -7 7.32 1.32
 1 15 8 6.65 1.58
 1 15 8 5.91 1.58
 -1 -15 -8 5.5 1.17
 -1 -15 -8 6.64 1.38
 1 15 8 5.06 1.69
 1 15 8 8.21 1.63
 -1 -15 -8 5.93 1.32
 -1 -15 -8 5.9 1.2
 -1 -15 -8 6.27 1.24
 -1 -15 -9 9.28 1.66
 -1 -15 -9 11.06 1.67
 1 15 9 11.07 2.17
 -1 -15 -9 9.79 1.55
 1 15 9 9.92 1.89
 1 15 10 1.9 0.85
 -1 -15 -10 3.09 1.12
 -1 -15 -10 3.43 1.3
 1 15 10 1.46 0.94
 -1 -15 -10 1.49 0.73
 -1 -15 -10 1.54 0.65
 1 15 11 5.39 1.34
 -1 -15 -11 3.79 1.12
 1 15 11 5.05 1.3
 1 15 11 6.02 1.45
 -1 -15 -11 6.78 1.19
 1 15 11 6.93 1.5
 -1 -15 -12 17.22 2.1
 1 15 12 23.53 2.65
 -1 -15 -12 23.14 2.11
 1 15 12 21.32 2.43
 1 15 13 11.24 1.61
 1 15 13 12.69 1.8
 -1 -15 -13 13.03 1.52
 1 15 14 48.91 2.75
 1 15 14 53.43 3.28
 1 15 14 56.64 3.5
 1 15 15 -0.32 0.26
 1 15 15 -0.06 0.26
 1 15 16 13.02 1.21
 1 16 -13 19.11 1.46
 1 16 -13 19.35 1.42
 -1 -16 12 145.43 4.92
 1 16 -12 143.37 5.13
 1 16 -12 143.83 5.22
 1 16 -11 2.35 0.72
 -1 -16 11 2.29 0.58
 -1 -16 11 2.01 0.5
 1 16 -11 3.2 0.82
 1 16 -10 136.72 5.9
 -1 -16 10 145.59 5.91
 1 16 -10 148.8 6.15
 1 16 -10 140.06 6.27
 -1 -16 10 141.73 5.67
 -1 -16 9 6.38 1.22
 -1 -16 9 5.42 1.06
 1 16 -9 5.91 1.24
 1 16 -9 5.67 1.19
 -1 -16 8 1.6 0.68
 -1 -16 8 1.86 0.66
 1 16 -8 1.55 0.71
 1 16 -8 1.13 0.8
 -1 -16 7 3.54 1.16
 -1 -16 7 3.93 0.99
 1 16 -7 2.34 1.07
 1 16 -7 3.39 1.01
 1 16 -6 69.07 4.88
 -1 -16 6 69.78 4.7
 1 16 -6 71.44 4.45
 -1 -16 5 2.06 0.66
 1 16 -5 1.23 0.58
 -1 -16 5 2.08 0.88
 -1 -16 4 77.89 4.29
 1 16 -4 76.03 4.85
 1 16 -4 68.32 5.99
 -1 -16 4 75.87 4.74
 -1 -16 3 1.21 0.53
 -1 -16 3 1.52 0.64
 1 16 -3 2.31 0.89
 1 16 -3 1.14 0.87
 1 16 -2 2.5 0.84
 -1 -16 2 1.74 0.59
 -1 -16 2 1.69 0.68
 1 16 -2 2.25 1.21
 -1 -16 1 1.59 0.55
 -1 -16 1 2.57 0.91
 1 16 -1 2.66 0.79
 1 16 -1 1.58 0.88
 1 16 -1 2.52 1.14
 1 16 0 0.52 0.74
 -1 -16 0 0.11 0.38
 -1 -16 0 0.51 0.47
 1 16 0 0.51 0.53
 -1 -16 0 0.98 0.5
 -1 -16 0 0.34 0.83
 1 16 0 1.57 0.69
 1 16 1 6.5 1.5
 -1 -16 -1 6.87 1.28
 -1 -16 -1 6.55 1.18
 1 16 1 3.83 1.38
 -1 -16 -1 7.57 1.34
 1 16 1 4.99 1.47
 -1 -16 -1 3.38 1.79
 -1 -16 -1 7.5 1.63
 -1 -16 -2 45.96 3.21
 1 16 2 43.25 4.13
 1 16 2 40.46 4.5
 1 16 2 37.33 4.11
 -1 -16 -2 39.9 3.68
 -1 -16 -2 43.54 3.31
 -1 -16 -2 46.19 3.18
 -1 -16 -2 42.17 3.05
 -1 -16 -2 32.53 4.59
 -1 -16 -3 13.63 2.09
 1 16 3 11.67 2.29
 1 16 3 11.41 2.41
 -1 -16 -3 13.21 1.7
 -1 -16 -3 14.96 1.82
 -1 -16 -3 13.19 1.77
 -1 -16 -3 12.5 1.65
 -1 -16 -4 0.26 0.28
 -1 -16 -4 0.01 0.48
 1 16 4 0.17 0.56
 -1 -16 -4 -0.05 0.41
 1 16 4 -0.16 0.55
 -1 -16 -4 0.06 0.38
 -1 -16 -5 44.81 3.27
 -1 -16 -5 41.64 3.62
 1 16 5 34.31 4.14
 -1 -16 -5 46.99 3.32
 -1 -16 -5 46.06 3.37
 1 16 5 35.1 3.98
 -1 -16 -6 59.47 3.92
 1 16 6 51.22 4.01
 -1 -16 -6 51.19 3.96
 -1 -16 -6 58.5 3.82
 -1 -16 -6 53.71 3.62
 1 16 6 47.9 4.23
 1 16 7 3.1 1.11
 -1 -16 -7 1.9 0.74
 -1 -16 -7 2.29 0.75
 1 16 7 1.71 0.77
 1 16 7 1.29 0.63
 -1 -16 -7 1.43 0.57
 -1 -16 -8 18.25 2.12
 1 16 8 19.84 2.77
 1 16 8 16.37 2.14
 -1 -16 -8 16.38 2.16
 -1 -16 -8 14.13 1.77
 1 16 8 17.89 2.46
 1 16 9 4.01 1.19
 -1 -16 -9 3.55 0.99
 -1 -16 -9 4.52 1.19
 1 16 9 5.89 1.46
 -1 -16 -9 4.34 0.98
 1 16 10 16.19 2.38
 1 16 10 13.33 2.24
 1 16 10 15.99 2.26
 -1 -16 -10 10.86 1.75
 -1 -16 -10 14.15 1.68
 1 16 11 8.28 1.56
 1 16 11 7.26 1.43
 1 16 11 7.15 1.35
 -1 -16 -11 7.49 1.32
 -1 -16 -11 9.21 1.27
 1 16 12 188.01 7.7
 1 16 12 203.55 8.22
 1 16 13 22.26 2.07
 1 16 13 21.86 2.12
 1 16 14 14.28 1.24
 1 16 14 15.66 1.62
 1 16 14 15.44 1.49
 -1 -16 -15 2.9 0.95
 1 16 15 2.38 0.55
 1 17 -12 6.2 0.77
 -1 -17 11 27.11 1.77
 1 17 -11 31.23 2.08
 -1 -17 10 0.23 0.21
 -1 -17 10 0.53 0.34
 -1 -17 9 37.4 2.68
 -1 -17 9 34.5 2.47
 1 17 -9 35.98 2.77
 -1 -17 8 15.47 1.71
 1 17 -8 18.76 2.3
 -1 -17 8 18.84 2.06
 1 17 -8 17.57 2.02
 -1 -17 7 45.18 2.98
 1 17 -7 35.46 3.3
 -1 -17 7 48.52 3.65
 1 17 -7 34.18 2.82
 -1 -17 6 67.38 4.45
 1 17 -6 63.65 4.47
 -1 -17 5 27.57 2.33
 1 17 -5 28.02 2.82
 -1 -17 5 25.89 2.65
 -1 -17 4 20.06 2.3
 1 17 -4 18.08 2.19
 -1 -17 4 19.21 1.98
 -1 -17 3 79.86 4.75
 1 17 -3 77.31 4.69
 -1 -17 3 83.36 4.33
 -1 -17 2 31.61 2.86
 1 17 -2 25.44 2.55
 -1 -17 2 27.47 2.4
 -1 -17 2 32.6 2.55
 -1 -17 1 76.29 4.16
 -1 -17 1 77.15 4.11
 -1 -17 1 76.01 4.53
 -1 -17 0 21.75 2.37
 -1 -17 0 21.52 2.16
 -1 -17 0 23.06 2.22
 -1 -17 -1 2.11 0.82
 -1 -17 -1 0.11 0.36
 -1 -17 -1 1 0.6
 -1 -17 -1 0.94 0.53
 -1 -17 -1 0.81 0.54
 1 17 1 1.51 0.8
 -1 -17 -2 110.46 5.08
 -1 -17 -2 100.95 4.91
 -1 -17 -2 100.47 5.14
 -1 -17 -2 98.75 4.89
 1 17 3 18.65 2.34
 -1 -17 -3 20.15 2.15
 -1 -17 -3 18.62 2.02
 -1 -17 -3 23.61 2.24
 -1 -17 -3 21.49 2.14
 -1 -17 -3 17.99 2.36
 -1 -17 -4 1.13 0.55
 -1 -17 -4 1.56 0.7
 -1 -17 -4 1.98 0.67
 -1 -17 -4 0.73 0.47
 -1 -17 -5 60.32 3.72
 -1 -17 -5 59.81 3.82
 1 17 5 51.73 3.95
 -1 -17 -5 58.09 3.7
 1 17 5 48.14 4.08
 1 17 6 44.69 4.02
 -1 -17 -6 48.85 3.49
 -1 -17 -6 50.31 3.47
 -1 -17 -6 49.85 3.41
 1 17 6 44.38 3.64
 1 17 7 212.95 8.7
 1 17 7 213.72 9.53
 -1 -17 -7 221.08 8.13
 -1 -17 -7 215.81 8.13
 1 17 7 217.65 9.16
 -1 -17 -7 226.72 8.51
 -1 -17 -8 3.37 1
 -1 -17 -8 4.5 1.11
 1 17 8 5.49 1.44
 1 17 8 3.73 1.41
 -1 -17 -9 3.99 1.03
 1 17 9 3.41 1.18
 1 17 9 6.45 1.46
 -1 -17 -9 6.51 1.27
 1 17 10 30.39 3
 1 17 10 31.34 3.04
 -1 -17 -10 24.09 2.29
 1 17 10 25.58 2.55
 1 17 10 33.74 3.04
 -1 -17 -11 76.59 4.07
 1 17 11 90.86 4.99
 1 17 11 94.32 4.77
 1 17 11 92.12 4.78
 1 17 12 10.61 1.42
 1 17 12 9.19 1.45
 1 17 13 233.1 7.33
 1 17 13 218.6 6.95
 1 17 14 61.97 2.79
 -1 -17 -14 65.35 3.76
 1 18 -11 39.68 2.2
 -1 -18 10 125.67 4.35
 1 18 -10 128.53 4.5
 -1 -18 9 75.78 3.53
 1 18 -9 69.67 3.44
 -1 -18 8 57.87 3.35
 1 18 -8 47.67 2.95
 -1 -18 7 34.8 2.89
 1 18 -6 205.48 8.12
 -1 -18 6 220.03 8.21
 -1 -18 5 14.83 1.88
 1 18 -5 19.08 2.16
 -1 -18 4 423.88 12.91
 1 18 -4 428.62 12.86
 1 18 -3 1.94 0.72
 1 18 -3 1.74 0.79
 -1 -18 3 0.8 0.57
 -1 -18 2 22.63 2.06
 -1 -18 2 24.13 2.41
 -1 -18 1 3.29 0.79
 -1 -18 1 4.39 1.14
 1 18 0 165.25 6.95
 -1 -18 0 170.66 6.43
 -1 -18 0 162.89 6.4
 -1 -18 0 167.33 6.88
 1 18 1 18.04 2.05
 -1 -18 -1 17.88 1.88
 -1 -18 -1 17.62 1.99
 -1 -18 -1 20.76 2.01
 1 18 2 88.27 5.11
 -1 -18 -2 95.09 4.58
 -1 -18 -2 84.49 4.38
 -1 -18 -2 94.62 4.77
 -1 -18 -3 1.84 0.67
 -1 -18 -3 2.87 0.83
 1 18 4 1.42 0.7
 -1 -18 -4 1.37 0.54
 -1 -18 -4 1.4 0.64
 1 18 4 0.82 0.6
 1 18 5 59.5 4.38
 -1 -18 -5 69.27 3.93
 -1 -18 -5 67.27 3.84
 1 18 5 56.82 4.04
 -1 -18 -6 8.65 1.4
 1 18 6 8.29 1.74
 1 18 6 10.27 1.8
 -1 -18 -6 10.2 1.49
 1 18 6 8.96 1.51
 1 18 7 38.41 3.49
 -1 -18 -7 36.05 2.77
 1 18 7 35.5 3.02
 1 18 7 34.09 3.17
 1 18 8 44.69 3.78
 -1 -18 -8 44.61 3.13
 1 18 8 49.32 3.75
 1 18 9 70.49 4.5
 1 18 9 81.14 4.92
 1 18 9 66.45 4.16
 1 18 9 85.54 4.84
 1 18 10 8.08 1.42
 -1 -18 -10 11.76 2.06
 1 18 10 7.48 1.27
 1 18 10 9.1 1.38
 1 18 11 27.56 2.23
 1 18 11 26.65 2.32
 1 18 12 108.43 4.54
 1 18 12 107.65 4.32
 1 19 -9 43.49 2.49
 -1 -19 9 46.45 2.27
 1 19 -9 44.39 2.39
 -1 -19 8 1.9 0.54
 1 19 -8 2.04 0.66
 1 19 -8 1.02 0.46
 1 19 -7 3.03 0.72
 -1 -19 7 5.33 0.99
 -1 -19 6 3.93 0.98
 1 19 -6 3.2 0.81
 1 19 -5 141.35 5.74
 -1 -19 5 135.11 5.8
 1 19 -4 4.07 0.89
 -1 -19 4 4.53 0.96
 1 19 -3 219.95 7.99
 -1 -19 3 218.21 7.82
 1 19 -2 72.55 4.12
 -1 -19 2 72.36 3.7
 -1 -19 2 74.97 4.09
 1 19 -1 43.26 3.09
 -1 -19 1 45.22 2.86
 -1 -19 1 48.91 3.2
 -1 -19 1 50.95 2.94
 1 19 0 2.5 0.79
 -1 -19 0 1.89 0.57
 1 19 0 2.34 0.83
 -1 -19 0 3.2 0.85
 -1 -19 0 2.4 0.62
 -1 -19 -1 8.4 1.16
 -1 -19 -1 8.02 1.29
 -1 -19 -1 6.72 1.07
 1 19 1 8.36 1.4
 -1 -19 -2 44.71 2.84
 -1 -19 -2 40.81 2.75
 1 19 3 11.85 1.74
 -1 -19 -3 13.46 1.56
 -1 -19 -3 14.07 1.57
 1 19 3 14.74 1.88
 1 19 4 0.11 0.44
 -1 -19 -4 0.83 0.44
 1 19 4 1.15 0.77
 -1 -19 -4 0.56 0.39
 1 19 5 108.41 5.4
 -1 -19 -5 121.81 5.14
 -1 -19 -5 124.69 5.18
 1 19 5 117.5 5.84
 1 19 5 116.47 5.93
 1 19 6 27.02 2.42
 -1 -19 -6 26.35 2.2
 1 19 6 27.31 2.64
 1 19 6 24.17 2.52
 1 19 7 82.7 4.85
 1 19 7 84.07 4.78
 -1 -19 -7 86.8 4.25
 1 19 8 6.07 1.26
 -1 -19 -8 6.66 1.66
 1 19 8 5.11 1.11
 1 19 9 7.25 1.17
 1 19 9 7.96 1.28
 1 19 9 7.19 1.13
 1 19 10 5.81 1.05
 1 19 10 5.32 0.88
 1 19 11 235.52 7.29
 1 19 11 230.63 6.98
 1 20 -7 40.82 2.42
 -1 -20 7 45.14 2.38
 -1 -20 6 39.23 2.2
 1 20 -6 42.89 2.7
 1 20 -5 5.64 0.95
 1 20 -5 6.13 0.94
 -1 -20 5 7.71 0.96
 -1 -20 5 8.34 1.18
 1 20 -4 8.08 1.17
 -1 -20 4 10.56 1.16
 -1 -20 4 9.81 1.24
 1 20 -3 42.42 2.77
 -1 -20 3 44.81 2.53
 -1 -20 3 41.9 2.73
 -1 -20 2 26.19 2.13
 1 20 -2 23.42 2.13
 -1 -20 2 27.54 1.98
 1 20 -2 24.12 2.06
 1 20 -1 21.24 1.89
 -1 -20 1 26.36 2.11
 1 20 -1 21.91 2.07
 -1 -20 1 24.97 1.9
 1 20 0 7.29 1.21
 -1 -20 0 6.29 0.94
 1 20 0 6.18 1.03
 -1 -20 -1 8.71 1.1
 -1 -20 -1 9.23 1.15
 -1 -20 -2 0.75 0.4
 -1 -20 -2 1.34 0.47
 1 20 2 1.24 0.56
 -1 -20 -3 20.74 1.75
 -1 -20 -3 19.93 1.74
 1 20 3 18.4 1.91
 1 20 3 17.25 1.99
 1 20 4 27.7 2.32
 -1 -20 -4 28.54 2.11
 1 20 4 27.6 2.49
 1 20 5 25.84 2.19
 -1 -20 -5 27.21 2.05
 1 20 5 25.11 2.34
 -1 -20 -6 125.98 4.98
 1 20 6 128.78 5.66
 -1 -20 -7 22.06 2.32
 1 20 7 18.51 1.87
 1 20 8 27.9 2.25
 1 20 8 26.98 2.02
 1 20 8 27.91 2.11
 -1 -20 -9 1.81 0.67
 1 20 9 -0.08 0.32
 1 21 -3 13.7 1.31
 -1 -21 3 13.35 1.16
 1 21 -2 26.98 1.84
 -1 -21 2 29.89 1.82
 1 21 -1 91.7 4.15
 -1 -21 1 102.62 3.77
 1 21 -1 93.26 3.69
 1 21 0 0.6 0.4
 -1 -21 0 1.17 0.43
 1 21 1 84.98 3.98
 -1 -21 -1 96.96 3.72
 1 21 1 88.03 4.27
 1 21 2 39.3 2.53
 -1 -21 -2 42.44 2.33
 1 21 2 38.07 2.68
 1 21 3 6.03 1.06
 1 21 3 5.87 0.97
 -1 -21 -3 5.57 0.81
 -1 -21 -3 3.31 0.87
 -1 -21 -4 25.13 2.31
 -1 -21 -4 29.35 1.89
 1 21 4 27.41 2.16
 -1 -21 -5 26.72 2.35
 -1 -21 -5 30.76 1.92
 1 21 5 33.54 2.36
 1 21 6 3.37 0.75
 2 -19 -6 36.14 1.99
 2 -19 -5 2.08 0.53
 2 -19 -4 0.06 0.19
 2 -19 -4 0.18 0.21
 2 -19 -3 0 0.18
 2 -19 -3 -0.05 0.3
 2 -19 -3 -0.39 0.37
 2 -19 -2 20.14 1.63
 2 -19 -2 20.05 1.67
 2 -19 -2 22.3 1.6
 2 -19 -1 2.29 0.57
 2 -19 -1 2.84 0.62
 2 -19 -1 2.37 0.58
 2 -19 0 2.81 0.53
 2 -19 0 3.32 0.65
 2 -19 1 1.79 0.46
 2 -19 1 2.09 0.49
 2 -19 2 2.93 0.57
 2 -19 2 2.99 0.64
 2 -19 3 1.98 0.53
 2 -19 3 1.9 0.48
 2 -19 4 6.36 0.8
 2 -19 4 6.23 0.86
 2 -19 5 2.42 0.46
 2 -19 5 2.32 0.52
 2 -19 6 1.63 0.41
 2 -18 -8 5.09 0.72
 2 -18 -7 -0.15 0.22
 2 -18 -6 48.06 2.78
 2 -18 -5 4.08 0.83
 2 -18 -5 4.5 0.78
 2 -18 -4 117.81 4.58
 2 -18 -4 125.51 4.88
 2 -18 -3 19.93 1.69
 2 -18 -3 19.51 1.77
 2 -18 -3 17.06 1.83
 2 -18 -2 8.4 1.22
 2 -18 -2 8 1.11
 2 -18 -2 7.5 1.03
 2 -18 -1 0.75 0.33
 2 -18 -1 0.73 0.44
 2 -18 -1 1.06 0.45
 2 -18 0 45.9 2.79
 2 -18 0 43.82 2.72
 2 -18 0 43.68 2.56
 2 -18 1 17.59 1.57
 2 -18 1 20.93 1.81
 2 -18 2 44.78 2.72
 2 -18 2 43.89 2.54
 2 -18 3 3.2 0.73
 2 -18 3 4.02 0.76
 2 -18 4 4.77 0.84
 2 -18 4 5.46 0.83
 2 -18 5 23.52 1.74
 2 -18 5 27.03 1.99
 2 -18 6 -0.12 0.31
 2 -18 6 0.23 0.28
 2 -18 6 0.26 0.27
 2 -18 7 7.78 1.02
 2 -18 7 6.11 0.81
 2 -18 7 8.35 1.04
 2 -18 8 4.59 0.7
 2 -18 8 4.4 0.65
 2 -18 8 3.67 0.68
 2 -18 9 10.21 1.04
 2 -17 -10 204.21 5.75
 2 -17 -9 11.57 1.14
 2 -17 -9 10.84 1.09
 -2 17 9 9.96 1.16
 -2 17 8 19.65 1.87
 2 -17 -8 27.67 1.99
 2 -17 -7 36.7 2.52
 2 -17 -6 34.35 2.58
 2 -17 -6 34.72 2.43
 2 -17 -5 521.36 13.38
 2 -17 -5 515.75 13.08
 2 -17 -4 34.37 2.55
 2 -17 -4 31.52 2.34
 2 -17 -4 30.1 2.72
 2 -17 -3 83.46 4.19
 2 -17 -3 87.95 4.1
 2 -17 -3 89.33 4.8
 2 -17 -2 5.1 1.3
 2 -17 -2 6.16 1.07
 2 -17 -2 8.57 1.38
 2 -17 -1 163.6 6.24
 2 -17 -1 155.68 5.87
 2 -17 -1 173.96 6.75
 2 -17 0 0.8 0.49
 2 -17 0 0.91 0.45
 2 -17 0 1.13 0.58
 2 -17 0 0.95 0.58
 2 -17 1 600.85 14.97
 2 -17 1 563.64 14.78
 2 -17 1 544.99 14.28
 2 -17 1 571.17 14.65
 2 -17 2 39.49 2.68
 2 -17 2 35.25 2.44
 2 -17 2 39.87 2.77
 2 -17 3 11.97 1.36
 2 -17 3 13.54 1.52
 2 -17 3 12.45 1.52
 2 -17 4 12.9 1.47
 2 -17 5 32.33 2.31
 2 -17 5 28.8 2.27
 2 -17 6 38.83 2.69
 2 -17 6 42.64 2.67
 2 -17 7 12.1 1.34
 2 -17 7 14 1.59
 2 -17 8 0.78 0.4
 2 -17 9 4.35 0.82
 2 -17 10 20.03 1.63
 2 -16 -12 183.39 5.2
 2 -16 -11 17.39 1.38
 -2 16 11 16.32 1.33
 -2 16 10 437.37 11.79
 2 -16 -10 424.94 13.64
 2 -16 -9 4.8 1.33
 2 -16 -9 6.95 1.03
 -2 16 9 6.92 1.18
 2 -16 -8 8.21 1.49
 2 -16 -8 8.12 1.22
 2 -16 -7 118.12 5.28
 2 -16 -7 118.05 5.15
 2 -16 -6 2.13 0.78
 2 -16 -6 1.58 0.62
 2 -16 -6 2.27 0.75
 2 -16 -5 19.57 1.93
 2 -16 -5 16.98 2.11
 2 -16 -5 20.43 2.07
 2 -16 -4 12.22 1.61
 2 -16 -4 13.32 1.59
 2 -16 -4 11.93 1.87
 2 -16 -3 13 1.65
 2 -16 -3 12.9 1.54
 2 -16 -3 13.88 1.97
 2 -16 -2 11.74 1.73
 2 -16 -2 10.16 1.41
 2 -16 -2 12.75 1.53
 2 -16 -1 107.21 5.06
 2 -16 -1 108.42 4.86
 2 -16 -1 120.19 5.72
 2 -16 -1 110.84 5.1
 2 -16 0 44.13 3.23
 2 -16 0 45.89 3.09
 2 -16 0 43.47 3.04
 2 -16 0 42.06 2.83
 2 -16 1 23.78 2.29
 2 -16 1 21.6 2.1
 2 -16 1 21.08 1.97
 2 -16 1 20.47 2.04
 2 -16 2 4.09 0.95
 2 -16 2 2.37 0.76
 2 -16 3 38.09 2.79
 2 -16 4 1.34 0.56
 2 -16 5 0.33 0.34
 2 -16 5 0.74 0.49
 2 -16 6 45.18 3.02
 2 -16 6 45.25 3.19
 2 -16 7 6.99 1.15
 2 -16 7 5.81 1.08
 2 -16 8 25.37 2.12
 2 -16 8 24.21 2.3
 2 -16 9 -0.15 0.29
 2 -16 9 0.35 0.5
 2 -16 10 124.76 4.91
 2 -16 10 132.04 5.36
 2 -16 11 2.35 0.57
 2 -16 11 0.95 0.37
 2 -16 12 447.07 10.96
 2 -15 -13 104.15 3.54
 -2 15 13 105.77 3.48
 -2 15 13 96.89 3.43
 -2 15 12 14.69 1.32
 2 -15 -12 18.1 1.46
 2 -15 -11 161.37 7.61
 -2 15 11 175.08 5.99
 2 -15 -10 64.91 3.22
 2 -15 -10 62.92 4.65
 2 -15 -9 206.83 9.12
 2 -15 -9 159.45 6.15
 2 -15 -8 43.65 4.05
 2 -15 -8 37.48 2.82
 2 -15 -7 126.73 5.89
 2 -15 -7 127.28 5.82
 2 -15 -7 129.3 5.72
 2 -15 -6 1.78 0.74
 2 -15 -6 1.7 0.68
 2 -15 -6 2.19 0.71
 2 -15 -5 452.8 12.85
 2 -15 -5 456.03 12.59
 2 -15 -4 30.64 2.6
 2 -15 -4 32.9 2.58
 2 -15 -4 29.56 3.04
 2 -15 -3 348.51 11.76
 2 -15 -3 316.53 9.91
 2 -15 -3 320.02 10.24
 2 -15 -2 16.17 2.24
 2 -15 -2 14.96 1.74
 2 -15 -2 15.85 1.9
 2 -15 -2 16.05 1.95
 2 -15 -1 81.61 4.21
 2 -15 -1 85.85 4.5
 2 -15 -1 96.04 5.2
 2 -15 -1 83.11 4.51
 2 -15 0 4.95 1.11
 2 -15 0 3.86 0.9
 2 -15 0 4.13 0.92
 2 -15 0 4.86 1.18
 2 -15 1 590.82 16.23
 2 -15 1 641.52 16.84
 2 -15 2 5.2 1.19
 2 -15 3 10.02 1.47
 2 -15 4 46.87 3.26
 2 -15 4 46.95 3.29
 2 -15 5 147.66 6.21
 2 -15 5 145.67 6.39
 2 -15 6 23.59 2.26
 2 -15 7 180.45 7
 2 -15 8 0.62 0.51
 -2 15 -8 0.49 0.56
 2 -15 8 0.16 0.3
 2 -15 9 13.42 1.63
 -2 15 -9 13.31 2.01
 2 -15 9 14.29 1.73
 2 -15 10 49.14 3.24
 2 -15 10 49.81 3.17
 2 -15 11 8.12 1.2
 2 -15 11 8.49 1.25
 2 -15 12 4.52 0.83
 2 -15 12 3.86 0.81
 2 -15 12 4.82 0.86
 2 -15 13 28.45 1.71
 2 -15 13 22.93 1.66
 -2 14 14 11.95 1.04
 2 -14 -14 11.5 1
 -2 14 14 11.04 0.97
 2 -14 -13 16.67 1.41
 -2 14 13 14.19 1.31
 2 -14 -13 13.48 2.11
 -2 14 13 13.66 1.3
 2 -14 -12 148.59 7.7
 -2 14 12 170.29 5.82
 -2 14 11 31.42 2.47
 2 -14 -11 33.93 3.61
 -2 14 10 52.1 3.66
 2 -14 -10 74.63 3.73
 2 -14 -9 6.12 1.63
 2 -14 -9 3.24 0.78
 2 -14 -8 0.19 0.29
 2 -14 -8 0.8 1.22
 2 -14 -8 0.28 0.37
 2 -14 -7 27.56 2.57
 2 -14 -7 28.1 2.55
 2 -14 -7 26.1 2.59
 2 -14 -6 155.93 6.56
 2 -14 -6 150.22 6.32
 2 -14 -5 11.3 1.58
 2 -14 -5 13.34 1.68
 2 -14 -4 118.38 5.47
 2 -14 -4 117.26 5.26
 -2 14 3 10.94 2.31
 2 -14 -3 13.92 1.78
 2 -14 -3 15 1.74
 2 -14 -3 12.26 1.64
 2 -14 -2 33.78 2.73
 2 -14 -2 39.21 3.38
 2 -14 -2 35.27 2.89
 -2 14 2 26.81 3.56
 2 -14 -2 35.22 2.67
 -2 14 2 31.99 3.96
 2 -14 -1 29.26 4.01
 -2 14 1 34.62 3.56
 2 -14 -1 38.98 3
 -2 14 1 31.7 3.99
 2 -14 -1 36.56 2.69
 2 -14 -1 41.71 3.37
 2 -14 -1 39.4 2.94
 -2 14 0 418.35 14.58
 2 -14 0 356.95 16.79
 2 -14 0 451.95 12.92
 -2 14 0 371.62 15.78
 2 -14 1 -0.01 0.4
 -2 14 -1 -0.12 0.29
 2 -14 1 0.88 0.75
 2 -14 1 0.56 0.41
 -2 14 -1 -0.56 0.98
 -2 14 -2 150.96 9.25
 2 -14 2 183.03 7.1
 -2 14 -2 169.81 8.15
 2 -14 2 164.4 10.89
 2 -14 3 22.53 2.25
 2 -14 4 42.91 3.14
 2 -14 5 7.58 1.44
 2 -14 5 9.63 1.58
 2 -14 6 278.21 9.46
 2 -14 6 267.05 9.27
 2 -14 7 1.83 0.75
 2 -14 7 2.19 0.81
 2 -14 8 77.01 4.44
 2 -14 8 76.44 4.4
 2 -14 9 44.41 3.23
 2 -14 9 43.74 3.28
 2 -14 10 -0.08 0.31
 2 -14 10 0.53 0.5
 2 -14 11 8.9 1.4
 -2 14 -11 9.95 1.57
 2 -14 11 9.17 1.41
 2 -14 12 431.88 12.23
 2 -14 12 424.98 11.98
 2 -14 13 17.87 1.65
 2 -14 13 15.28 1.59
 2 -14 14 110.97 4.17
 2 -14 14 125.52 4.43
 2 -14 14 121.33 4.2
 -2 13 15 73.91 2.74
 -2 13 15 69.49 2.72
 -2 13 14 23.23 1.7
 -2 13 14 24.9 1.71
 2 -13 -14 26.06 1.76
 -2 13 13 0.04 0.25
 2 -13 -13 0.57 0.82
 2 -13 -12 29.05 3.35
 -2 13 12 30.83 2.36
 2 -13 -11 37.16 4.02
 -2 13 11 29.5 2.6
 2 -13 -10 28.4 3.52
 2 -13 -10 22.93 2.1
 2 -13 -9 5.22 1.09
 -2 13 9 2.65 0.86
 2 -13 -8 3.12 0.91
 2 -13 -8 2.06 1.32
 2 -13 -7 0.47 0.48
 2 -13 -7 2.35 1.06
 -2 13 7 1.19 0.89
 2 -13 -7 1.33 0.58
 2 -13 -6 47.58 3.39
 -2 13 6 39.25 4.47
 2 -13 -6 47.62 3.32
 2 -13 -5 1.05 0.54
 -2 13 5 1.29 1.09
 2 -13 -5 1.25 0.56
 -2 13 5 0.44 0.54
 2 -13 -5 0.43 0.66
 2 -13 -4 3.12 0.81
 2 -13 -4 3.67 0.92
 -2 13 4 1.37 0.78
 -2 13 4 3.97 1.63
 2 -13 -4 3.33 0.89
 -2 13 4 1.91 0.99
 -2 13 3 16.1 2.46
 2 -13 -3 22.56 2.26
 -2 13 3 19.04 2.96
 2 -13 -3 22.12 2.15
 -2 13 3 18.93 2.95
 2 -13 -3 22.3 2.06
 2 -13 -2 22.87 3.42
 -2 13 2 28.46 3.33
 2 -13 -2 32.33 2.69
 -2 13 2 21.78 3.27
 2 -13 -2 28.7 2.48
 2 -13 -1 6.95 1.95
 -2 13 1 4.45 1.48
 -2 13 1 7.79 1.65
 -2 13 0 0.94 0.96
 2 -13 0 0.02 0.88
 -2 13 -1 76.01 5.09
 2 -13 1 75.06 7.03
 -2 13 -1 70.76 5.94
 -2 13 -2 12.33 2
 2 -13 2 12.87 2.93
 2 -13 3 32.25 2.99
 -2 13 -3 31.6 3.19
 2 -13 3 34.31 4.64
 2 -13 3 37.72 2.94
 2 -13 4 49.39 3.89
 -2 13 -4 47.35 4.13
 2 -13 4 57.37 3.67
 2 -13 4 55.19 3.61
 -2 13 -4 50.17 4.01
 2 -13 4 46.06 5.28
 2 -13 5 1.92 0.75
 2 -13 5 2.29 0.79
 -2 13 -5 1.3 0.54
 -2 13 -5 1.72 0.58
 2 -13 5 1.85 1.42
 2 -13 5 1.05 0.53
 2 -13 6 8.86 1.43
 -2 13 -6 7.9 1.6
 2 -13 6 9.33 1.46
 2 -13 6 10.44 1.76
 2 -13 6 8.31 2.03
 2 -13 7 120.91 5.82
 2 -13 7 127.39 6.22
 2 -13 7 118.37 5.73
 2 -13 8 25.26 2.52
 2 -13 8 24.95 2.48
 2 -13 9 0.95 0.53
 2 -13 10 1.67 0.6
 2 -13 11 99.28 5.22
 2 -13 12 14.27 1.83
 2 -13 13 208.45 7.46
 2 -13 14 35.29 2.4
 2 -13 15 0.03 0.19
 2 -13 15 0.21 0.17
 -2 12 16 236.85 5.61
 2 -12 -16 108.83 6.42
 -2 12 15 2.44 0.55
 -2 12 15 2.25 0.55
 2 -12 -15 1.12 0.32
 2 -12 -15 2.81 1.05
 -2 12 14 227.83 6.99
 -2 12 14 217.89 6.98
 2 -12 -13 4.25 1.52
 2 -12 -13 4.55 0.87
 -2 12 13 4.87 0.97
 2 -12 -12 22.65 1.99
 2 -12 -12 27.21 3.6
 -2 12 11 1.65 0.59
 2 -12 -11 0.95 0.74
 -2 12 10 42.06 4.51
 -2 12 10 50.63 3.87
 -2 12 9 1.46 0.84
 2 -12 -9 3.93 1.32
 2 -12 -8 3.76 1.23
 2 -12 -8 3.06 0.89
 -2 12 8 4.9 1.82
 -2 12 7 0.32 0.41
 2 -12 -7 -0.22 1.29
 2 -12 -7 -0.69 0.81
 -2 12 7 0.7 0.98
 2 -12 -7 1.37 0.51
 2 -12 -7 1.24 0.58
 2 -12 -6 12.97 2.27
 2 -12 -6 9.63 1.46
 -2 12 6 8.63 2.16
 2 -12 -6 9.83 1.47
 -2 12 6 8.77 1.75
 2 -12 -6 6 1.55
 2 -12 -5 9.57 1.96
 -2 12 5 11.59 1.99
 -2 12 5 12.17 2.31
 -2 12 4 42.16 3.84
 2 -12 -4 43.11 4.25
 -2 12 4 49.87 4.84
 -2 12 4 43.78 4.46
 -2 12 3 40.33 4.33
 -2 12 3 38.36 4.03
 -2 12 3 36.81 3.66
 -2 12 2 225.42 10
 2 -12 -2 216.62 10.95
 -2 12 2 229.98 10.85
 -2 12 1 0.18 0.67
 -2 12 1 1.02 0.64
 2 -12 -1 0.5 0.92
 -2 12 0 363.21 14.34
 2 -12 0 366.43 16.06
 2 -12 1 1.21 1.17
 2 -12 2 661.31 23.52
 -2 12 -2 637.17 18.31
 -2 12 -3 17.27 2.24
 2 -12 3 17.06 3.3
 -2 12 -4 7.16 1.43
 2 -12 4 5.71 1.78
 2 -12 5 2.49 1.26
 -2 12 -5 2.48 0.96
 -2 12 -5 3.25 0.95
 2 -12 6 9.71 1.47
 2 -12 6 9.33 2.25
 -2 12 -6 7.21 1.57
 2 -12 6 9.87 1.57
 2 -12 6 8.74 1.36
 -2 12 -7 -0.33 0.45
 2 -12 7 0.7 0.62
 2 -12 7 -0.02 0.31
 2 -12 7 0.74 0.85
 2 -12 7 0.99 0.89
 2 -12 8 7.58 1.4
 2 -12 8 8.44 2
 2 -12 8 5.87 1.18
 -2 12 -8 6.67 1.6
 2 -12 8 8.46 1.49
 2 -12 9 6.68 1.34
 -2 12 -9 4.73 1.37
 2 -12 9 5.01 1.13
 2 -12 9 6.01 1.21
 2 -12 10 30.08 2.8
 2 -12 10 24.36 2.57
 2 -12 11 1.03 0.73
 2 -12 12 77.61 4.72
 2 -12 13 27.97 2.59
 2 -12 14 9.68 1.35
 2 -12 15 43.11 2.62
 -2 12 -15 43.54 2.35
 2 -12 16 150.35 4.89
 -2 12 -16 142.56 4.45
 2 -11 -16 8.47 0.87
 -2 11 16 9.35 0.99
 -2 11 16 8.44 0.94
 -2 11 15 64.99 3.09
 2 -11 -15 62.5 2.98
 2 -11 -15 64.06 3
 -2 11 15 61.89 3.1
 -2 11 14 37.39 2.5
 -2 11 14 37.08 2.54
 2 -11 -14 36.76 2.43
 -2 11 13 38.8 2.76
 2 -11 -13 36.3 4.29
 2 -11 -13 38.23 2.65
 2 -11 -12 0.03 0.3
 2 -11 -12 1.72 1.16
 2 -11 -12 0.9 0.5
 -2 11 11 2.92 1.1
 2 -11 -11 2.95 0.87
 2 -11 -11 4.47 1.41
 2 -11 -11 3.07 0.81
 -2 11 10 65.94 5.72
 2 -11 -10 75.3 4.47
 -2 11 9 6.74 1.69
 -2 11 9 5.09 1.81
 -2 11 8 37.55 3.53
 2 -11 -8 36.93 3.75
 2 -11 -8 48.33 3.51
 2 -11 -8 51.29 3.57
 -2 11 8 44 5.01
 2 -11 -7 53.6 4.54
 -2 11 7 57.61 4.41
 -2 11 7 52.57 5.19
 -2 11 7 52.1 5.18
 -2 11 6 48.74 4.83
 2 -11 -6 48.02 4.34
 -2 11 6 46.82 3.93
 -2 11 5 1308.58 31.98
 2 -11 -5 1235.92 32.75
 -2 11 5 1333.32 34.36
 2 -11 -4 45.09 4.27
 -2 11 4 53.04 4.78
 -2 11 4 44.41 4.28
 -2 11 4 47.48 3.98
 -2 11 3 246.96 11
 2 -11 -3 254.81 10.35
 -2 11 2 7.25 1.75
 -2 11 2 6.3 1.76
 2 -11 -2 2.17 1.55
 -2 11 1 478.08 16.76
 -2 11 1 560.62 16.58
 2 -11 -1 491.14 18.16
 -2 11 1 457.04 16.76
 -2 11 1 539.58 17.83
 -2 11 0 0.35 0.43
 2 -11 0 0.25 0.93
 -2 11 0 1.14 0.71
 -2 11 -1 1363.19 35.14
 2 -11 1 1284.54 37.41
 2 -11 2 7.96 2.09
 -2 11 -2 7.76 1.91
 -2 11 -3 221.82 8.62
 2 -11 3 215.43 11.52
 -2 11 -3 206.75 10.57
 2 -11 4 8.08 2.24
 -2 11 -4 10.5 1.73
 -2 11 -4 7.56 2.01
 -2 11 -5 321.15 11.68
 -2 11 -5 335.4 11.22
 2 -11 5 315.81 14.08
 2 -11 6 57.85 5.47
 -2 11 -6 59.01 4.51
 -2 11 -6 61.49 5.57
 -2 11 -7 308.08 11.78
 2 -11 7 293.78 13.26
 -2 11 -7 307.02 13.33
 -2 11 -8 0.24 0.66
 2 -11 8 1.77 0.67
 -2 11 -8 3.04 1.29
 2 -11 8 0.57 0.47
 2 -11 8 1.13 0.73
 2 -11 8 1.74 0.65
 2 -11 9 65.11 4.4
 2 -11 9 58.84 4.01
 -2 11 -9 65.02 5.56
 2 -11 9 64.18 4
 2 -11 10 13.8 1.93
 2 -11 10 17.36 2.14
 -2 11 -10 11.81 2.22
 2 -11 10 20.07 2.11
 2 -11 11 16.47 1.82
 2 -11 11 21.11 2.25
 2 -11 11 16.38 2.18
 2 -11 12 28.71 2.52
 2 -11 12 24.24 2.65
 2 -11 13 12.45 1.57
 2 -11 13 11.38 1.73
 2 -11 14 3.98 1.02
 2 -11 15 36.54 2.61
 2 -11 16 44.53 2.61
 -2 11 -17 110.15 3.74
 2 -11 17 109 3.9
 -2 10 17 23.69 1.53
 -2 10 17 24.25 1.52
 2 -10 -16 409.22 10.15
 -2 10 16 429.17 10.27
 -2 10 16 410.38 10.25
 -2 10 15 13 1.47
 2 -10 -15 12.02 1.36
 2 -10 -15 7.65 2
 -2 10 15 11.61 1.37
 2 -10 -15 11.61 1.31
 2 -10 -14 56.91 3.28
 -2 10 14 59.29 3.35
 2 -10 -14 48.72 5
 -2 10 14 62.01 3.5
 2 -10 -13 1.31 1.27
 2 -10 -13 1.47 0.61
 -2 10 13 1.73 0.73
 2 -10 -13 1.13 0.62
 -2 10 12 36.56 3.81
 2 -10 -12 35.4 2.8
 2 -10 -12 37.88 2.94
 -2 10 11 12.81 2.39
 2 -10 -11 13.37 1.87
 2 -10 -11 12.05 1.72
 -2 10 10 192.91 10.82
 -2 10 10 176.28 9.81
 -2 10 10 206.47 8.63
 2 -10 -10 172.71 7.57
 2 -10 -10 192.85 7.69
 2 -10 -9 11.15 1.73
 2 -10 -9 9.79 1.84
 -2 10 9 9.62 1.69
 -2 10 9 10.98 2.56
 -2 10 9 9.16 2.17
 2 -10 -8 35.32 3.6
 -2 10 8 34.54 3.3
 -2 10 8 36.35 4.3
 -2 10 8 34.8 4.29
 -2 10 7 11.66 1.93
 2 -10 -7 11.74 2.06
 -2 10 7 12.69 2.56
 -2 10 7 11.79 2.38
 2 -10 -6 22.93 2.89
 -2 10 6 22.77 2.64
 -2 10 6 23.44 3.19
 2 -10 -5 52.77 4.47
 -2 10 5 58.09 5.01
 -2 10 5 55.3 4.82
 -2 10 5 59.58 4.33
 -2 10 4 8.87 1.6
 2 -10 -4 7.73 1.75
 -2 10 4 10.79 2.06
 -2 10 4 10.26 1.96
 -2 10 4 11.62 2.22
 -2 10 3 24.24 2.7
 -2 10 3 21.32 2.92
 -2 10 3 21.63 2.72
 -2 10 3 23.41 2.96
 2 -10 -3 20.47 2.64
 -2 10 2 1.67 0.67
 -2 10 2 1.19 0.7
 -2 10 2 0.21 0.41
 2 -10 -2 2.88 0.92
 2 -10 -2 0.93 0.78
 -2 10 1 61.02 4.52
 -2 10 1 58.53 4.8
 -2 10 1 47.36 4.24
 2 -10 -1 57.45 5.12
 -2 10 1 50.73 4.49
 -2 10 0 25.97 2.73
 2 -10 0 23.34 3.45
 -2 10 0 23.36 2.99
 -2 10 -1 11.59 1.71
 -2 10 -1 11.12 2.2
 2 -10 1 10.26 2.44
 -2 10 -2 37.51 3.9
 2 -10 2 39.52 4.59
 -2 10 -3 70.07 4.26
 -2 10 -3 69.55 5.53
 2 -10 3 71.17 6.07
 -2 10 -4 26.69 2.53
 2 -10 4 29.7 3.87
 2 -10 5 15.2 2.73
 -2 10 -5 15.66 2.13
 -2 10 -5 15.25 1.94
 -2 10 -5 11.99 2.19
 2 -10 6 203.77 10.47
 -2 10 -6 212.91 10.63
 -2 10 -6 204.81 10.26
 -2 10 -6 212.57 8.84
 2 -10 7 27.24 3.64
 -2 10 -7 27.51 3
 -2 10 -7 26.15 3.4
 -2 10 -7 26.47 3.47
 -2 10 -8 279.06 12.12
 -2 10 -8 253.85 10.59
 -2 10 -8 261.29 11.97
 2 -10 8 258.13 11.82
 -2 10 -9 1.07 0.69
 -2 10 -9 0.69 0.56
 -2 10 -9 0.18 0.6
 -2 10 -9 0.63 0.42
 -2 10 -10 23.38 3.18
 2 -10 10 26.79 2.71
 2 -10 10 24.96 2.34
 2 -10 10 28.2 2.76
 2 -10 11 18.27 2.29
 -2 10 -11 15.54 2.71
 2 -10 11 22.06 2.36
 2 -10 12 395.6 13.26
 2 -10 12 435.57 12.67
 2 -10 13 3.21 0.83
 2 -10 13 2.86 0.96
 2 -10 14 105.64 4.8
 2 -10 14 117.7 5.72
 2 -10 15 6.96 1.39
 2 -10 15 6.6 1.19
 2 -10 16 468.86 12.35
 2 -10 16 448.36 13.29
 2 -10 17 66.49 3.55
 2 -10 17 59.25 2.96
 2 -10 18 506.8 11.74
 -2 10 -18 503.74 11.65
 -2 9 17 15.58 1.28
 2 -9 -17 15.07 1.27
 -2 9 17 14.87 1.12
 -2 9 17 15.02 1.28
 -2 9 16 60.67 3.11
 2 -9 -16 65.91 3.18
 -2 9 16 65.81 3.17
 2 -9 -15 98.47 4.17
 2 -9 -15 100.53 4.43
 -2 9 15 94.07 4.35
 -2 9 15 94.81 4.3
 -2 9 14 2.55 0.74
 2 -9 -14 2.74 1.29
 -2 9 14 2.43 0.75
 2 -9 -14 2.06 0.58
 2 -9 -14 3.22 0.83
 -2 9 13 5.11 1.25
 2 -9 -13 5 1.86
 2 -9 -13 5.82 1.11
 2 -9 -13 5.77 1.15
 -2 9 13 7.34 1.28
 2 -9 -12 0.44 1.21
 2 -9 -12 0.38 0.44
 -2 9 12 0.71 0.48
 2 -9 -12 0.18 0.36
 -2 9 11 1.23 0.99
 -2 9 11 1.17 1.03
 2 -9 -11 1.41 0.67
 2 -9 -11 3.75 1.66
 2 -9 -11 2.31 0.76
 -2 9 10 5.62 1.6
 2 -9 -10 3.5 1.08
 -2 9 10 5.18 1.32
 2 -9 -10 5.15 1.11
 -2 9 10 4.87 1.87
 2 -9 -10 5.54 1.14
 2 -9 -10 8.81 2.09
 -2 9 9 0.35 0.59
 -2 9 9 1.85 0.99
 2 -9 -9 1.71 0.85
 -2 9 9 1.8 1.07
 -2 9 9 1.22 0.57
 -2 9 8 15.57 2.15
 -2 9 8 13.64 2.72
 2 -9 -8 12.45 2.08
 -2 9 8 15.24 2.71
 2 -9 -7 39.76 3.71
 -2 9 7 41.13 3.53
 -2 9 7 42.41 4.42
 -2 9 7 43.65 4.48
 -2 9 6 17.05 2.28
 2 -9 -6 15.96 2.36
 -2 9 6 16.77 2.77
 2 -9 -5 411.16 14.13
 -2 9 5 433.64 13.52
 -2 9 5 438.54 15.14
 -2 9 5 406.41 14.4
 -2 9 5 381.25 13.52
 2 -9 -4 9.03 1.79
 -2 9 4 9 1.69
 -2 9 4 11.8 1.86
 -2 9 4 10.85 1.93
 -2 9 4 11.15 1.94
 -2 9 4 10.74 2.01
 -2 9 3 21.41 2.45
 2 -9 -3 18.56 2.52
 2 -9 -3 21.06 2.56
 -2 9 3 20.33 2.53
 -2 9 3 20.24 2.67
 -2 9 3 18.25 2.41
 -2 9 2 0.4 0.5
 2 -9 -2 0.33 0.5
 -2 9 2 -0.04 0.38
 -2 9 2 0.09 0.42
 2 -9 -2 0.32 0.65
 -2 9 2 -0.14 0.34
 2 -9 -1 182.25 10.31
 -2 9 1 197.11 8.49
 2 -9 -1 191.49 9.56
 -2 9 1 185.58 8.69
 -2 9 1 208.03 9.07
 -2 9 1 190.76 8.58
 -2 9 0 9.52 1.81
 -2 9 0 4.47 1.43
 2 -9 0 8.47 2.14
 2 -9 0 8.47 2.24
 2 -9 1 1115.83 33.37
 -2 9 -1 1208.25 31.14
 -2 9 -2 17.84 2.6
 2 -9 2 17.25 2.99
 2 -9 3 98.79 6.91
 -2 9 -4 0.54 0.43
 -2 9 -4 0.12 0.55
 -2 9 -4 0.92 0.72
 2 -9 4 -0.1 0.79
 -2 9 -5 57.29 3.59
 -2 9 -5 59.89 5.24
 -2 9 -5 53.87 4.72
 2 -9 5 48.51 4.61
 -2 9 -5 55.01 4.84
 -2 9 -6 14.18 2
 -2 9 -6 18.4 2.71
 2 -9 6 19.09 2.85
 -2 9 -6 15.9 2.57
 -2 9 -7 560.9 16.86
 -2 9 -7 607.06 19.2
 -2 9 -7 608.86 18.58
 -2 9 -7 591.13 19.19
 2 -9 7 542.93 18.71
 2 -9 8 18.9 2.78
 -2 9 -8 18.24 2.75
 -2 9 -8 18.22 2.46
 2 -9 8 19.07 2.72
 -2 9 -8 17.39 2.57
 -2 9 -8 19.74 2.89
 -2 9 -9 146.62 7.64
 -2 9 -9 154.57 8.47
 -2 9 -9 152.43 8.51
 2 -9 9 155.78 8.27
 -2 9 -9 147.18 8.11
 -2 9 -10 14.33 2.45
 -2 9 -10 16.08 2.65
 -2 9 -10 15.77 2.67
 2 -9 10 10.63 2.05
 -2 9 -11 17.09 2.71
 -2 9 -11 18.48 2.76
 2 -9 11 17.46 2.76
 2 -9 11 19.25 2.18
 -2 9 -12 4.98 1.49
 2 -9 12 3.3 0.89
 2 -9 13 57.05 3.61
 2 -9 14 20.88 2.83
 2 -9 14 21.92 2.06
 2 -9 15 24.17 2.89
 2 -9 15 24.48 2.05
 2 -9 16 8.29 1.48
 2 -9 16 8.81 1.3
 2 -9 16 6.05 0.9
 2 -9 17 16.04 1.56
 2 -9 17 12.67 1.75
 -2 9 -17 11.99 1.24
 -2 9 -18 5.06 0.7
 2 -9 18 5.31 0.79
 2 -9 18 6.87 1.13
 -2 9 -18 6.95 0.91
 -2 8 18 0.51 0.21
 2 -8 -18 0.25 0.15
 -2 8 17 27.44 1.85
 -2 8 17 26.98 1.88
 2 -8 -17 28.98 1.92
 -2 8 17 26.48 1.66
 2 -8 -16 3.87 0.76
 -2 8 16 4.08 0.81
 -2 8 16 3.88 0.79
 -2 8 15 25.56 2.22
 2 -8 -15 29.58 2.37
 2 -8 -15 26.34 2.23
 -2 8 15 27.25 2.23
 2 -8 -14 1.67 0.66
 -2 8 14 0.35 0.27
 2 -8 -14 0.33 0.75
 -2 8 14 1.14 0.56
 2 -8 -14 1.68 0.45
 -2 8 13 -0.16 0.67
 2 -8 -13 1.11 1.31
 2 -8 -13 0.24 0.35
 2 -8 -13 0.1 0.42
 -2 8 13 0.41 0.47
 2 -8 -12 0.24 0.49
 -2 8 12 1.68 0.69
 2 -8 -12 0.83 0.43
 2 -8 -12 0.44 1.37
 -2 8 11 13.67 2.45
 -2 8 11 15.05 2.59
 2 -8 -11 11.89 2.03
 2 -8 -11 16.84 2.09
 2 -8 -11 17.44 2.04
 2 -8 -11 19.25 3.28
 2 -8 -10 25.3 2.97
 -2 8 10 26.85 2.78
 -2 8 10 21.91 3.13
 -2 8 9 0.19 0.54
 -2 8 9 -0.41 0.95
 2 -8 -9 0.83 0.69
 -2 8 9 1.01 0.96
 -2 8 9 1.02 0.69
 -2 8 8 70.38 5.82
 2 -8 -8 71.8 5
 -2 8 8 76.01 6.21
 -2 8 8 73.06 4.7
 -2 8 7 0.03 0.44
 -2 8 7 -0.31 0.74
 2 -8 -7 0.01 0.64
 -2 8 7 -0.05 0.71
 -2 8 6 1.44 0.7
 2 -8 -6 0.87 0.46
 -2 8 6 1.01 0.39
 2 -8 -5 7.45 1.57
 -2 8 5 8.84 1.6
 -2 8 5 6.93 1.55
 -2 8 5 6.27 1.35
 -2 8 5 8.02 1.65
 -2 8 4 0.3 0.3
 -2 8 4 -0.26 0.32
 -2 8 4 -0.12 0.38
 -2 8 4 -0.32 0.61
 2 -8 -4 1.36 0.74
 2 -8 -4 0.55 0.84
 2 -8 -3 2.42 0.71
 2 -8 -3 0.54 0.51
 2 -8 -3 1.56 0.82
 -2 8 3 1.8 0.81
 -2 8 3 1.48 0.65
 -2 8 3 2.03 0.84
 2 -8 -2 58.95 4.49
 -2 8 2 55.12 4.08
 -2 8 2 60.28 4.29
 2 -8 -2 66.77 4.16
 -2 8 2 52.98 4.15
 2 -8 -2 57.63 5.2
 2 -8 -1 1.9 1.01
 2 -8 -1 2.41 0.81
 2 -8 -1 2.22 1.01
 -2 8 1 2.37 0.87
 2 -8 0 17.37 2.69
 2 -8 0 21.22 3.07
 -2 8 0 18.65 2.37
 -2 8 -1 4.13 1.19
 2 -8 1 2.97 1.12
 -2 8 -2 30.95 2.79
 -2 8 -2 31.18 3.31
 2 -8 2 28.49 3.47
 2 -8 3 10.82 2.1
 -2 8 -3 10.63 1.68
 -2 8 -3 10.43 1.99
 -2 8 -3 8.98 1.72
 -2 8 -4 6.93 1.16
 -2 8 -4 5.42 1.53
 -2 8 -4 6.4 1.41
 -2 8 -4 5.23 1.57
 2 -8 4 4.85 1.46
 2 -8 5 3.06 1.08
 -2 8 -5 3.29 1.35
 -2 8 -5 3.52 0.84
 -2 8 -5 4.92 1.32
 -2 8 -5 4.15 1.24
 -2 8 -6 125.04 5.93
 -2 8 -6 130.1 7.34
 2 -8 6 115.48 7.06
 -2 8 -6 120.12 7.5
 2 -8 6 122.62 6.31
 -2 8 -6 125.55 7
 -2 8 -7 1.72 1.12
 -2 8 -7 2.05 0.87
 -2 8 -7 1.47 0.96
 -2 8 -7 0.78 0.74
 2 -8 7 0.54 0.65
 2 -8 7 1.22 0.7
 2 -8 8 41.13 4.04
 -2 8 -8 38.39 3.94
 2 -8 8 39.46 3.84
 -2 8 -8 34.28 3.59
 -2 8 -8 39.36 3.95
 -2 8 -8 40.92 3.51
 -2 8 -9 27 3
 -2 8 -9 26.43 3.25
 -2 8 -9 25.66 3.2
 -2 8 -9 25.53 3.14
 2 -8 9 25.74 3.15
 2 -8 10 20.19 2.8
 -2 8 -10 22.41 2.99
 -2 8 -10 20.83 2.89
 -2 8 -10 18.97 2.75
 2 -8 11 3.29 1.03
 -2 8 -11 3.86 1.38
 -2 8 -11 3.22 1.28
 -2 8 -11 2.61 1.09
 2 -8 12 14.84 2.43
 2 -8 12 17.31 2.16
 -2 8 -12 15.93 2.6
 -2 8 -12 15.93 2.56
 2 -8 12 16.53 2.57
 2 -8 12 17.35 1.98
 2 -8 13 3.24 0.9
 -2 8 -13 5.92 1.61
 2 -8 13 5.38 1.7
 2 -8 14 29.06 3.44
 2 -8 14 29.22 2.46
 2 -8 15 6.17 1.66
 2 -8 15 5.23 0.93
 2 -8 16 0.26 0.31
 2 -8 16 0.35 0.41
 2 -8 17 6.95 1.34
 2 -8 18 215.09 6.64
 2 -8 18 204.72 7.64
 -2 8 -18 208.65 6.35
 -2 8 -19 13.39 1.17
 -2 8 -19 11.32 0.98
 2 -8 19 11.39 1.32
 2 -8 19 11.63 1.08
 2 -7 -18 2.09 0.98
 -2 7 18 1.86 0.47
 2 -7 -18 2.43 0.52
 -2 7 18 2.14 0.42
 -2 7 17 16.8 1.53
 -2 7 17 17.58 1.54
 -2 7 17 14.99 1.3
 2 -7 -17 16.02 1.52
 -2 7 16 8.59 1.25
 2 -7 -16 3.97 1.49
 2 -7 -16 6.93 1.17
 2 -7 -16 6.15 1.17
 -2 7 16 7.71 1.18
 -2 7 15 85.91 4.36
 -2 7 15 89.26 4.37
 2 -7 -15 94.35 4.54
 2 -7 -15 95.75 4.58
 2 -7 -14 18.59 3.22
 -2 7 14 24.58 2.34
 -2 7 14 27.99 2.44
 -2 7 14 26.21 2.98
 2 -7 -14 28.42 2.48
 2 -7 -14 26.84 2.44
 -2 7 13 0.09 0.51
 2 -7 -13 0.39 0.27
 2 -7 -13 0.36 0.41
 2 -7 -13 1.55 1.25
 -2 7 13 0.28 0.27
 2 -7 -12 0.28 0.37
 -2 7 12 -0.44 0.43
 2 -7 -12 0.54 0.57
 2 -7 -12 0.75 0.35
 2 -7 -12 0.84 0.39
 2 -7 -12 -0.07 1.12
 -2 7 11 25.47 3.25
 -2 7 11 19.94 2.88
 2 -7 -11 21.34 2.71
 2 -7 -11 18.78 2.63
 -2 7 10 11.25 2.14
 2 -7 -10 13.48 2.1
 -2 7 10 9.39 1.61
 -2 7 10 7.33 1.62
 -2 7 9 47.12 3.62
 -2 7 9 41.38 4.24
 -2 7 9 37.22 4.25
 -2 7 9 38.23 4.11
 2 -7 -9 46.48 3.89
 -2 7 8 0.51 0.49
 2 -7 -8 0.03 0.38
 -2 7 8 1.13 1.03
 -2 7 8 0.1 0.36
 -2 7 7 0.23 0.3
 -2 7 7 0.51 0.81
 2 -7 -7 0.13 0.47
 -2 7 7 -0.05 0.75
 -2 7 6 0.08 0.44
 2 -7 -6 1.03 0.69
 -2 7 6 0.89 0.77
 -2 7 6 0.59 0.33
 -2 7 5 59.11 4.09
 2 -7 -5 57.14 5.47
 -2 7 5 63.21 4.66
 -2 7 5 59.99 4.37
 2 -7 -5 62.36 4.51
 -2 7 4 3.26 1.04
 2 -7 -4 2.42 1.07
 2 -7 -4 3.13 1.3
 -2 7 4 3.4 1.03
 -2 7 4 3.63 1.14
 -2 7 4 3 0.9
 2 -7 -3 66.08 5.33
 2 -7 -3 67.33 4.38
 -2 7 3 68.34 4.53
 -2 7 3 61.77 4.06
 -2 7 3 69.13 4.36
 2 -7 -3 65.12 4.31
 2 -7 -2 3.63 0.94
 -2 7 2 2.09 0.67
 -2 7 2 3.02 0.85
 2 -7 -2 4.24 1.22
 2 -7 -2 3.6 1
 -2 7 2 4.2 1.21
 2 -7 -1 31.59 3.28
 2 -7 -1 34.08 2.62
 -2 7 1 31.25 2.83
 2 -7 -1 32.08 3.39
 2 -7 0 13.82 1.61
 2 -7 0 10.17 2.15
 2 -7 0 9.74 1.99
 -2 7 0 9.4 1.72
 2 -7 1 685.58 19.98
 -2 7 -1 726.96 18.4
 2 -7 1 651.92 21.22
 -2 7 -1 711.67 19.42
 -2 7 -2 10.34 1.75
 -2 7 -2 9.81 1.56
 2 -7 2 8.85 1.99
 2 -7 3 29.02 3.3
 -2 7 -3 34.02 3.24
 -2 7 -3 30.53 2.72
 2 -7 4 7.64 1.67
 -2 7 -4 7 1.4
 -2 7 -4 7.77 1.66
 -2 7 -5 0.89 0.43
 -2 7 -5 1.52 0.79
 -2 7 -5 0.57 0.3
 -2 7 -5 0.5 0.3
 2 -7 5 0.3 0.5
 2 -7 5 -0.36 0.7
 2 -7 6 23.83 2.96
 -2 7 -6 24.62 2.32
 2 -7 6 24.12 2.6
 -2 7 -6 22.12 3.06
 -2 7 -6 26.76 3.08
 -2 7 -6 21.1 2.74
 -2 7 -7 4.7 0.95
 -2 7 -7 5.95 1.53
 2 -7 7 4.59 1.32
 -2 7 -7 4.77 1.54
 2 -7 7 5.11 1.42
 -2 7 -7 6.34 1.48
 -2 7 -8 2.02 0.81
 -2 7 -8 1.76 0.75
 2 -7 8 2.32 1.16
 -2 7 -8 1.4 0.82
 -2 7 -8 1.03 0.58
 2 -7 8 1.28 0.7
 2 -7 9 11.79 2.08
 -2 7 -9 11.82 2.09
 -2 7 -9 13.05 2.23
 -2 7 -10 2.97 1.26
 2 -7 10 2.14 1.01
 -2 7 -10 1.21 0.92
 -2 7 -10 2.58 0.93
 -2 7 -11 157.75 8.47
 2 -7 11 164.2 8.5
 -2 7 -11 154.62 8.33
 -2 7 -11 160.68 8.54
 2 -7 12 29.14 3.43
 -2 7 -12 24.39 3.21
 -2 7 -12 27.77 3.38
 -2 7 -12 27.59 3.34
 2 -7 13 228.97 8.17
 -2 7 -13 231.66 10.64
 -2 7 -13 247.11 10.91
 2 -7 13 225.41 10.62
 2 -7 13 222.73 10.42
 -2 7 -14 2.84 1.03
 2 -7 14 2.09 0.68
 2 -7 14 2.36 1.45
 2 -7 15 1.07 0.56
 2 -7 15 -0.48 0.74
 2 -7 16 1.74 0.95
 2 -7 16 2.37 0.65
 2 -7 17 80.07 5.11
 2 -7 18 87.84 4.88
 -2 7 -18 81.28 3.91
 2 -7 19 69.9 3.05
 -2 7 -19 66.4 2.94
 2 -7 19 63.67 3.64
 -2 7 -19 65.68 2.99
 -2 7 -19 63.02 2.97
 -2 6 19 0.98 0.32
 -2 6 18 38.24 1.95
 2 -6 -18 40.89 2.24
 -2 6 18 40.06 2.23
 -2 6 17 13.16 1.42
 -2 6 17 13.52 1.43
 2 -6 -17 13.97 1.47
 -2 6 17 13.19 1.28
 2 -6 -16 6.42 1.06
 2 -6 -16 2.99 1.4
 -2 6 16 4.07 0.89
 2 -6 -16 4.92 0.95
 -2 6 16 5.09 0.98
 2 -6 -16 7.52 1.3
 2 -6 -15 18.08 1.93
 2 -6 -15 14.31 2.07
 -2 6 15 12.96 1.62
 2 -6 -15 17.11 1.84
 -2 6 15 16.49 1.78
 2 -6 -15 11.81 2.73
 -2 6 14 112.3 5.44
 2 -6 -14 117.8 6.59
 2 -6 -14 121.38 5.61
 -2 6 14 120.36 5.51
 -2 6 14 126.04 6.94
 2 -6 -14 116.87 5.48
 -2 6 13 2.3 0.89
 2 -6 -13 2.39 1.6
 2 -6 -13 2.14 1.09
 -2 6 13 2.37 1.12
 2 -6 -13 2 0.83
 2 -6 -13 2.5 0.95
 2 -6 -13 2.11 0.93
 -2 6 13 3.93 0.95
 2 -6 -12 11.07 1.98
 2 -6 -12 10.92 1.65
 2 -6 -12 11.07 1.9
 -2 6 12 12.05 2.24
 2 -6 -12 11.81 2.52
 2 -6 -12 10.89 1.56
 -2 6 11 71.04 5.25
 2 -6 -11 77.89 5.13
 2 -6 -11 68.24 5.09
 -2 6 11 74.95 5.56
 -2 6 10 16.43 2.3
 -2 6 10 17.1 2.68
 2 -6 -10 15.26 2.34
 2 -6 -10 20.89 2.56
 2 -6 -9 107.7 5.97
 -2 6 9 107.42 6.69
 -2 6 9 97.01 6.75
 2 -6 -9 104.51 6.27
 -2 6 9 115.43 5.68
 -2 6 9 93.83 6.36
 2 -6 -8 0.31 0.37
 -2 6 8 1.37 0.81
 -2 6 8 0.79 0.81
 -2 6 8 0.13 0.63
 -2 6 8 1.04 0.58
 2 -6 -8 0.49 0.58
 -2 6 7 7.69 1.73
 -2 6 7 7.39 1.71
 2 -6 -7 6.88 1.32
 2 -6 -7 7.95 1.56
 -2 6 6 232.6 9.8
 -2 6 6 227.46 9.51
 2 -6 -6 219.98 8.93
 -2 6 6 225.69 8.58
 2 -6 -6 232.35 8.2
 2 -6 -5 23.94 2.68
 -2 6 5 26.56 2.55
 -2 6 5 24.69 2.73
 2 -6 -5 22.09 3.26
 2 -6 -4 489.82 16.66
 2 -6 -4 468.84 14.8
 -2 6 4 475.3 13.94
 -2 6 4 506.79 14.35
 -2 6 4 482.4 14.21
 -2 6 4 504.01 15.01
 2 -6 -3 2.52 0.81
 2 -6 -3 1.52 0.68
 2 -6 -3 2.93 0.88
 -2 6 3 3.24 0.84
 -2 6 3 2.77 0.79
 -2 6 3 3.51 0.91
 2 -6 -2 42.79 3.01
 2 -6 -2 34.86 3.35
 -2 6 2 35.41 3
 -2 6 2 38.62 2.94
 -2 6 2 37.21 2.85
 2 -6 -2 38.09 3.19
 -2 6 1 1.21 0.54
 2 -6 -1 1.52 0.66
 2 -6 -1 1.48 0.82
 2 -6 -1 1.72 0.83
 -2 6 1 2.67 0.87
 2 -6 0 505.82 16.26
 2 -6 0 538.44 13.25
 2 -6 0 492.46 14.97
 -2 6 0 495.92 14.22
 2 -6 1 1.31 0.36
 2 -6 1 1.38 0.76
 2 -6 1 0.53 0.71
 2 -6 2 757.1 21.46
 -2 6 -2 751.3 18.75
 2 -6 2 754.3 19.57
 2 -6 3 26.82 2.99
 -2 6 -3 24.46 2.47
 -2 6 -3 22.58 2.22
 -2 6 -4 238.82 9.16
 2 -6 4 228.93 9.51
 2 -6 4 232.65 7.68
 -2 6 -4 230.73 8.48
 2 -6 5 5.37 1.34
 -2 6 -5 7.07 1.38
 2 -6 5 6.72 1.25
 -2 6 -5 7.37 1.46
 -2 6 -6 116.87 5.2
 -2 6 -6 122.51 6.32
 -2 6 -6 117.93 6.74
 2 -6 6 130.38 6.27
 2 -6 6 110.28 6.25
 -2 6 -7 0.65 0.59
 -2 6 -7 0.39 0.46
 2 -6 7 0.3 0.46
 -2 6 -7 0.5 0.77
 2 -6 7 0.41 0.74
 -2 6 -7 0.4 0.36
 -2 6 -8 0.89 0.58
 -2 6 -8 -0.19 0.45
 -2 6 -8 0.21 0.46
 2 -6 8 1.6 0.59
 -2 6 -8 1 0.63
 2 -6 8 -0.31 0.56
 -2 6 -9 4.76 1.41
 2 -6 9 2.73 0.97
 -2 6 -9 3.11 1.2
 -2 6 -9 3.58 1.18
 2 -6 10 7.48 1.61
 -2 6 -10 6.49 1.6
 -2 6 -10 8.41 1.83
 -2 6 -11 2.62 0.99
 -2 6 -11 1.73 0.89
 -2 6 -11 1.78 1
 2 -6 11 2.17 0.87
 -2 6 -12 286.56 11.94
 -2 6 -12 291.99 12.06
 -2 6 -12 279.61 11.77
 2 -6 12 292.83 11.97
 -2 6 -13 3.27 1.28
 -2 6 -13 2.56 1.02
 2 -6 13 4.48 1.11
 2 -6 13 4.31 1.35
 2 -6 13 3.06 0.82
 2 -6 13 3.86 1.38
 2 -6 14 12.9 2.27
 2 -6 14 12.61 1.59
 2 -6 14 9.33 2.04
 2 -6 14 10.78 1.71
 -2 6 -14 11.38 2.15
 2 -6 15 13.23 1.59
 2 -6 15 10.41 2.03
 2 -6 16 100.58 6.44
 2 -6 16 106.9 4.6
 -2 6 -16 106.87 4.84
 -2 6 -17 1 0.49
 2 -6 17 1.02 0.64
 -2 6 -17 -0.05 0.26
 2 -6 18 114.85 6.05
 -2 6 -18 120.72 4.68
 -2 6 -18 117.03 4.55
 -2 6 -19 2.19 0.47
 -2 6 -19 2.25 0.51
 2 -6 19 3.35 0.96
 -2 6 -19 2.43 0.54
 -2 6 -19 2.95 0.68
 2 -6 20 11.11 1.32
 2 -6 20 10.9 1
 -2 6 -20 11.26 1.02
 -2 6 -20 10.33 0.99
 -2 6 -20 9.77 0.99
 -2 5 19 0.81 0.28
 2 -5 -18 3.79 1.42
 2 -5 -18 3.18 0.61
 2 -5 -18 3.7 0.66
 -2 5 18 3.83 0.6
 2 -5 -18 6.18 1.01
 -2 5 17 423.09 11.08
 2 -5 -17 417.38 10.85
 2 -5 -17 421.15 11.06
 -2 5 17 420.24 11.18
 -2 5 17 415.32 11.12
 -2 5 17 391.85 10.44
 -2 5 16 0.68 0.45
 -2 5 16 0.82 0.47
 -2 5 16 1.35 0.63
 2 -5 -16 -0.02 0.53
 2 -5 -16 0.2 0.3
 -2 5 16 0.68 0.5
 2 -5 -16 0.75 0.4
 2 -5 -16 0.08 0.31
 -2 5 15 311.47 9.8
 2 -5 -15 311.18 9.72
 2 -5 -15 187.15 12.33
 -2 5 15 306.56 9.94
 -2 5 15 294.68 9.74
 2 -5 -15 305.64 11.52
 2 -5 -15 313.16 9.9
 2 -5 -15 316.94 9.87
 -2 5 15 310.55 11.5
 2 -5 -15 433.8 12.24
 2 -5 -14 1.08 0.56
 2 -5 -14 0.31 0.38
 -2 5 14 0.4 0.4
 2 -5 -14 1.42 0.99
 2 -5 -14 1.18 0.63
 -2 5 14 1.31 0.79
 2 -5 -14 0.24 0.33
 -2 5 14 0.76 0.64
 2 -5 -14 0.55 0.46
 2 -5 -13 3.86 1.08
 -2 5 13 3.17 0.89
 2 -5 -13 2.41 0.69
 -2 5 13 2.93 1.12
 2 -5 -13 0.42 1.07
 2 -5 -13 2.36 0.85
 2 -5 -13 1.47 0.68
 -2 5 13 1.83 0.69
 2 -5 -13 1.97 0.7
 2 -5 -12 0.81 0.53
 -2 5 12 0.9 0.53
 2 -5 -12 0.52 0.5
 2 -5 -11 1056.41 27.95
 -2 5 11 1044.83 28.13
 2 -5 -11 1068.85 26.92
 -2 5 10 29.06 3.19
 2 -5 -10 26.58 2.8
 2 -5 -10 20.48 2.77
 -2 5 10 28.9 3.29
 -2 5 10 25.54 2.87
 -2 5 9 275.1 9.22
 2 -5 -9 253.32 9.55
 -2 5 9 230.4 10.16
 -2 5 9 215.41 9.88
 -2 5 9 201.13 9
 2 -5 -9 247.44 10.26
 2 -5 -8 15.22 2.05
 2 -5 -8 18.55 2.36
 -2 5 8 16.23 2.4
 -2 5 8 13.89 2.39
 -2 5 8 12.61 2.09
 2 -5 -7 53.8 3.8
 2 -5 -7 55.26 3.93
 2 -5 -7 49.44 4.99
 -2 5 7 54.52 4.56
 -2 5 7 50.35 4.29
 2 -5 -6 50.13 3.76
 -2 5 6 52.67 3.63
 -2 5 6 55.14 4.31
 -2 5 6 49.3 4
 2 -5 -6 52.01 3.44
 2 -5 -6 45.77 4.55
 2 -5 -5 2.25 0.71
 2 -5 -5 2.5 0.99
 -2 5 5 3.25 1.18
 -2 5 5 2.49 0.98
 -2 5 5 2.37 0.76
 2 -5 -5 1.89 1.06
 -2 5 4 6.89 1.27
 -2 5 4 6.36 1.27
 2 -5 -4 6.4 1.37
 -2 5 4 6.9 1.27
 -2 5 4 9.26 1.57
 2 -5 -4 5.88 1.44
 2 -5 -3 84.68 4.57
 -2 5 3 90.7 4.86
 2 -5 -3 90.39 4.52
 -2 5 3 85.61 4.31
 -2 5 3 82.65 4.28
 -2 5 3 86.52 4.46
 2 -5 -3 90.58 5.38
 2 -5 -2 1.26 0.6
 2 -5 -2 1.26 0.58
 -2 5 2 2.07 0.71
 -2 5 2 2.61 0.85
 -2 5 2 2.31 0.68
 -2 5 2 1.28 0.56
 2 -5 -2 2.7 0.85
 2 -5 -1 17.52 2.09
 2 -5 -1 23.44 1.94
 2 -5 -1 19.43 2.27
 -2 5 1 19.05 1.89
 -2 5 1 18.39 1.99
 2 -5 0 42.45 2.51
 2 -5 0 39.73 3.52
 2 -5 0 36.89 2.9
 -2 5 0 37.07 2.71
 2 -5 1 337.04 8.71
 2 -5 1 316.99 10.04
 2 -5 1 282.07 11.04
 -2 5 -1 303.41 10.27
 2 -5 2 51.44 3.96
 2 -5 2 49.56 3.21
 2 -5 3 90.78 4.41
 -2 5 -3 89.46 4.42
 2 -5 3 91.54 5.34
 2 -5 3 92.97 3.87
 2 -5 4 12.48 1.9
 -2 5 -4 11.15 1.54
 2 -5 4 13.8 1.53
 -2 5 -5 130.52 5.94
 2 -5 5 124.89 6.28
 -2 5 -5 125.85 6.18
 2 -5 5 132.25 5.7
 2 -5 6 10.84 1.67
 -2 5 -6 9.57 1.28
 -2 5 -6 10.03 1.63
 -2 5 -6 9.32 1.67
 -2 5 -6 11.47 1.49
 2 -5 6 8.92 1.64
 -2 5 -7 4.29 0.92
 -2 5 -7 5.2 1.09
 -2 5 -7 3.21 1.01
 2 -5 7 6.02 1.4
 2 -5 7 4.1 1.16
 -2 5 -8 4.61 1
 -2 5 -8 6.13 1.36
 -2 5 -8 4.02 1.37
 -2 5 -8 4.72 1.4
 2 -5 8 6.24 1.41
 2 -5 8 5.17 1.3
 -2 5 -9 5.53 1.46
 -2 5 -9 3.88 1.05
 -2 5 -9 5.22 1.51
 -2 5 -9 5.27 1.5
 2 -5 9 4.82 1.24
 -2 5 -10 8.3 1.81
 2 -5 10 11.79 2.01
 -2 5 -10 9.69 1.79
 2 -5 11 206.43 9.41
 -2 5 -11 208.17 9.65
 -2 5 -11 197.16 9.26
 2 -5 12 2.47 0.9
 -2 5 -12 2.42 0.92
 -2 5 -12 4.87 1.37
 -2 5 -12 4.02 1.31
 -2 5 -13 353 13.55
 2 -5 13 369.11 13.73
 -2 5 -13 329.11 13.05
 -2 5 -13 352.38 13.47
 -2 5 -14 0.48 0.53
 2 -5 14 2.05 1.13
 -2 5 -14 0.73 0.8
 2 -5 14 0.51 0.41
 2 -5 14 -0.27 0.8
 2 -5 14 0.05 0.52
 2 -5 15 35.16 3.03
 -2 5 -15 30.77 3.44
 2 -5 15 32.42 3.72
 2 -5 15 32.4 2.51
 2 -5 16 7.47 1.65
 2 -5 16 7.98 1.4
 2 -5 17 173.39 8.59
 -2 5 -17 191.84 6.85
 -2 5 -18 0.28 0.27
 2 -5 18 0.44 0.71
 -2 5 -18 0.86 0.46
 -2 5 -19 34.63 2.17
 2 -5 19 31.54 2.83
 -2 5 -19 34.94 2.21
 -2 5 -20 2.83 0.5
 -2 5 -20 3.23 0.57
 2 -5 20 3.96 0.89
 -2 5 -20 3.13 0.59
 -2 5 -20 3.58 0.58
 -2 5 -20 2.88 0.65
 2 -4 -19 0.34 0.25
 -2 4 19 0.16 0.21
 2 -4 -19 0.86 0.45
 -2 4 18 117.66 4.13
 2 -4 -18 128.56 4.58
 2 -4 -18 123.84 4.45
 -2 4 17 25.3 1.91
 -2 4 17 28.97 2.19
 2 -4 -17 29.66 2.22
 2 -4 -17 29.47 2.16
 -2 4 17 28.49 2.25
 -2 4 17 24.58 2.08
 -2 4 16 3.83 0.81
 2 -4 -16 7.45 1.39
 -2 4 16 5.19 1.04
 -2 4 16 5.39 1.03
 2 -4 -16 4.97 0.97
 2 -4 -16 4.63 0.91
 -2 4 16 4.54 0.99
 2 -4 -16 6.1 1.1
 2 -4 -15 3.2 1.21
 2 -4 -15 1.97 0.73
 -2 4 15 1.29 0.59
 -2 4 15 0.82 0.82
 2 -4 -15 2.28 1.57
 2 -4 -15 1.25 0.55
 2 -4 -15 1.09 0.82
 -2 4 15 1.96 0.64
 2 -4 -15 1.48 0.71
 -2 4 15 1.52 0.68
 2 -4 -14 97.81 4.93
 -2 4 14 89.74 4.68
 2 -4 -14 54.5 6.21
 -2 4 14 89.34 4.73
 2 -4 -14 91.06 5.89
 -2 4 14 93.02 4.98
 2 -4 -14 92.89 4.81
 -2 4 14 93.04 5.88
 2 -4 -14 94.91 4.81
 2 -4 -14 126.36 6.31
 -2 4 13 18.68 2.04
 2 -4 -13 9.75 2.48
 2 -4 -13 18.38 2.05
 -2 4 13 17.94 1.98
 2 -4 -13 17.92 2.57
 2 -4 -13 19.9 2.12
 -2 4 13 20.79 2.72
 2 -4 -13 20.09 2.16
 2 -4 -13 27.3 2.87
 -2 4 12 67.25 5.07
 2 -4 -12 74.56 5.3
 2 -4 -11 3.27 1.01
 2 -4 -11 0.62 0.92
 -2 4 11 2.69 1.2
 -2 4 10 0.73 0.88
 2 -4 -10 -0.46 0.51
 2 -4 -10 0.44 0.37
 -2 4 10 0.58 0.69
 -2 4 10 0.9 0.69
 -2 4 9 0.97 0.57
 2 -4 -9 1.29 0.8
 2 -4 -9 1.34 0.68
 -2 4 9 1.58 0.69
 -2 4 9 0.54 0.49
 -2 4 9 0.45 0.55
 -2 4 8 0.97 0.74
 -2 4 8 0.85 0.38
 -2 4 8 0.89 0.46
 2 -4 -8 1.66 0.64
 2 -4 -8 1.62 0.6
 2 -4 -7 34.41 3.95
 -2 4 7 39.34 3.6
 -2 4 7 30.93 3.27
 2 -4 -7 39.93 3.18
 2 -4 -7 39.57 3.21
 -2 4 7 33.35 3.28
 2 -4 -6 587.33 16.28
 -2 4 6 584.58 17.33
 2 -4 -6 595.19 15.58
 -2 4 6 601.83 17.32
 2 -4 -5 53.95 3.77
 -2 4 5 54.6 3.51
 -2 4 5 54.95 3.79
 -2 4 5 56.56 4.06
 2 -4 -5 53.8 3.23
 2 -4 -5 50.96 4.17
 -2 4 4 1014.39 23.62
 -2 4 4 1003.45 22.88
 -2 4 4 974.47 22.61
 2 -4 -3 10.39 1.67
 2 -4 -3 10.38 1.51
 2 -4 -3 11.25 1.41
 -2 4 3 11.22 1.59
 -2 4 3 11.94 1.53
 -2 4 3 12.35 1.47
 -2 4 3 9.29 1.31
 2 -4 -2 276.59 8.28
 -2 4 2 237.2 8.11
 2 -4 -2 260.17 9.09
 -2 4 2 252.97 7.8
 2 -4 -2 267.29 8.57
 -2 4 2 258.52 7.82
 -2 4 2 250.58 8.48
 2 -4 -1 2.73 0.89
 2 -4 -1 1.98 0.56
 2 -4 -1 2.3 0.73
 -2 4 1 2.12 0.72
 -2 4 1 1.91 0.62
 -2 4 1 2.06 0.69
 -2 4 1 1.93 0.55
 2 -4 -1 2.96 0.82
 2 -4 0 1040.15 25.16
 2 -4 0 993.98 23.81
 -2 4 0 1013.16 23.61
 -2 4 0 961 23.97
 2 -4 0 1069.17 22.56
 2 -4 1 4.41 1.25
 2 -4 1 5.46 1.02
 2 -4 1 5.27 0.77
 -2 4 -1 4.38 0.99
 -2 4 -1 4.99 0.96
 2 -4 2 317.99 8.45
 2 -4 2 326.59 11.13
 2 -4 2 349.41 9.81
 -2 4 -2 339.6 10.94
 2 -4 3 3.87 0.97
 2 -4 3 3.74 0.69
 2 -4 3 4.7 0.87
 2 -4 4 46.92 3.45
 -2 4 -4 45.59 3
 2 -4 4 46.06 2.79
 -2 4 -5 1.32 0.42
 -2 4 -5 2.05 0.74
 2 -4 5 2.63 0.81
 2 -4 5 2.67 0.91
 2 -4 6 370.09 11.62
 -2 4 -6 364.75 10.04
 -2 4 -6 360.21 11.83
 -2 4 -6 349.68 11.32
 2 -4 6 366.33 11.8
 -2 4 -6 362.4 10.5
 2 -4 7 5.85 1.2
 2 -4 7 6.97 1.48
 -2 4 -7 6.13 1.05
 -2 4 -7 7.57 1.33
 -2 4 -7 6.82 1.42
 -2 4 -7 5.81 1.19
 2 -4 8 148.83 6.64
 2 -4 8 138.87 7
 -2 4 -8 138.42 7.36
 -2 4 -8 147.48 6.74
 -2 4 -8 141.87 6.36
 -2 4 -9 0.82 0.83
 2 -4 9 0.41 0.47
 -2 4 -9 0.53 0.45
 -2 4 -9 0.68 0.65
 -2 4 -9 0.17 0.42
 2 -4 10 5.21 1.36
 -2 4 -10 5.72 1.46
 -2 4 -10 6.68 1.7
 -2 4 -10 4.81 1.35
 -2 4 -10 6.1 1.37
 -2 4 -10 5.32 1.33
 -2 4 -11 0.81 0.45
 -2 4 -11 0.17 0.57
 -2 4 -11 0.83 0.66
 2 -4 11 -0.77 0.42
 2 -4 12 180.47 8.71
 -2 4 -12 186.92 8.38
 -2 4 -12 173.32 8.76
 -2 4 -12 162.78 8.29
 2 -4 13 7.81 1.76
 -2 4 -13 10.37 2.08
 -2 4 -13 8.53 1.92
 -2 4 -13 10.37 1.99
 -2 4 -13 8.67 1.75
 2 -4 14 66.13 5.25
 -2 4 -14 59.12 4.91
 -2 4 -14 57.68 4.89
 -2 4 -14 61.54 4.65
 2 -4 14 72.82 4.57
 2 -4 14 67.46 4.36
 2 -4 14 64.04 3.65
 2 -4 15 12.15 2.19
 -2 4 -15 11.62 2.14
 2 -4 15 12.34 1.71
 -2 4 -15 10.86 1.85
 2 -4 16 140.94 8.01
 2 -4 16 145.07 6.45
 2 -4 17 6.57 1.62
 2 -4 17 5.1 1.15
 -2 4 -17 7.49 1.25
 2 -4 18 104.55 4.8
 2 -4 18 94.25 5.79
 -2 4 -18 96.37 4.44
 -2 4 -19 3.04 0.74
 -2 4 -19 2 0.6
 2 -4 19 1.9 0.79
 -2 4 -20 8.89 1.01
 2 -4 20 8.26 1.26
 -2 4 -20 8.55 1.01
 -2 4 -20 7.73 0.92
 -2 4 -20 7.78 0.93
 -2 4 -20 9.12 1.15
 2 -3 -19 0.9 0.32
 -2 3 19 1.42 0.4
 2 -3 -19 1.09 0.44
 -2 3 18 30.38 1.91
 2 -3 -18 36.48 2.31
 2 -3 -18 34.05 2.11
 -2 3 17 98.22 4.11
 -2 3 17 105.04 4.5
 2 -3 -17 102.11 4.52
 2 -3 -17 103.02 4.37
 -2 3 17 103.09 4.68
 -2 3 16 16.63 1.79
 2 -3 -16 17.28 1.9
 -2 3 16 17.09 1.85
 2 -3 -16 6.17 1.85
 2 -3 -16 17.76 2.4
 -2 3 16 19.27 2
 -2 3 16 15.91 1.63
 2 -3 -16 18.37 1.84
 2 -3 -16 16.98 1.8
 2 -3 -16 27.38 2.7
 -2 3 15 243.19 9.87
 2 -3 -15 250.22 8.6
 2 -3 -15 246.64 8.41
 -2 3 15 236.24 8.28
 -2 3 15 243.91 8.75
 2 -3 -15 242.63 8.3
 2 -3 -15 242.65 10.19
 -2 3 15 239.36 8.4
 2 -3 -14 15.88 1.86
 2 -3 -14 13.93 2.24
 2 -3 -14 16.45 1.87
 -2 3 14 16.33 1.98
 -2 3 14 14.94 2.26
 -2 3 14 15.14 1.78
 -2 3 14 14.13 1.81
 2 -3 -14 23.16 2.68
 2 -3 -14 7.44 2.37
 2 -3 -13 15.35 3.12
 2 -3 -13 19.04 2.11
 -2 3 13 16.36 1.94
 -2 3 13 17.02 2.44
 -2 3 13 16.74 2
 2 -3 -13 15.75 2.43
 2 -3 -13 18.39 2.03
 -2 3 13 16.2 1.88
 2 -3 -13 22.66 2.7
 2 -3 -12 67.62 5.06
 -2 3 12 69.71 5.02
 -2 3 11 177.86 8.37
 2 -3 -11 186.2 8.76
 2 -3 -11 182.35 7.78
 -2 3 10 7.8 1.46
 2 -3 -10 8.84 1.6
 2 -3 -10 8.05 1.77
 -2 3 10 11.21 1.98
 2 -3 -9 9.64 1.59
 -2 3 9 8.55 1.49
 -2 3 9 9.08 1.61
 -2 3 9 8.53 1.65
 2 -3 -9 8.48 1.74
 -2 3 8 2.14 0.83
 2 -3 -8 0.83 0.75
 -2 3 8 2.08 0.82
 -2 3 8 1.32 0.76
 2 -3 -8 2.16 0.84
 2 -3 -8 1.85 0.79
 2 -3 -7 107.11 5.33
 2 -3 -7 94.91 6.26
 2 -3 -7 105.66 5.38
 -2 3 7 96.26 5.55
 2 -3 -6 0.64 0.66
 2 -3 -6 2.09 0.79
 -2 3 6 1.13 0.79
 -2 3 6 1.26 0.65
 -2 3 6 1.19 0.57
 2 -3 -6 1.72 0.68
 2 -3 -5 41.15 3.57
 2 -3 -5 45.29 3.36
 -2 3 5 47.34 3.7
 -2 3 5 47.68 3.56
 2 -3 -4 56.07 3.85
 -2 3 4 62.6 4.03
 -2 3 4 59.45 3.57
 -2 3 4 60.32 3.49
 2 -3 -3 0.48 0.35
 -2 3 3 0.6 0.35
 2 -3 -3 0.83 0.44
 2 -3 -3 0.28 0.45
 -2 3 3 0.72 0.29
 -2 3 3 0.45 0.31
 -2 3 3 1.39 0.56
 -2 3 3 1.35 0.54
 2 -3 -3 1.14 0.45
 2 -3 -2 10.82 1.48
 -2 3 2 10.02 1.46
 2 -3 -2 11.44 1.32
 2 -3 -2 13.19 1.46
 -2 3 2 10.74 1.37
 -2 3 2 10.54 1.42
 2 -3 -2 10.32 1.47
 -2 3 2 11.25 1.18
 -2 3 1 60.39 3.55
 2 -3 -1 68.67 3.8
 2 -3 -1 60.92 3.52
 2 -3 -1 72.9 3.86
 -2 3 1 59.11 3.32
 -2 3 1 60.08 3.38
 -2 3 1 61.26 2.9
 2 -3 -1 66.13 3.12
 -2 3 0 5.38 1.07
 2 -3 0 7.37 1.19
 -2 3 0 4.93 0.91
 2 -3 0 5.93 1.1
 -2 3 0 6.03 1.05
 2 -3 0 5.36 1.08
 2 -3 0 6.51 0.88
 -2 3 0 4.41 0.95
 2 -3 1 10.53 1.64
 -2 3 -1 13.05 1.67
 2 -3 1 11.2 1.07
 -2 3 -1 11.82 1.54
 2 -3 1 13.91 1.48
 -2 3 -1 10.39 1.45
 2 -3 2 16.38 1.99
 -2 3 -2 15.97 1.92
 -2 3 -2 19.25 1.95
 2 -3 2 17.2 1.31
 -2 3 -2 18.22 2.03
 2 -3 2 17.89 1.64
 2 -3 3 35.51 2.84
 -2 3 -3 32.52 2.5
 2 -3 3 33.69 2.23
 2 -3 3 31.79 2
 2 -3 4 20.56 1.76
 2 -3 4 24.23 2.36
 2 -3 4 22.68 1.77
 -2 3 -4 20.12 1.87
 2 -3 5 41.1 2.77
 -2 3 -5 36.57 2.72
 2 -3 5 38.64 2.99
 -2 3 -5 39.02 2.18
 -2 3 -5 39.66 2.73
 2 -3 6 18.31 2.02
 -2 3 -6 16.45 1.5
 -2 3 -6 14.46 1.75
 2 -3 6 18.78 2.06
 2 -3 7 12.26 1.7
 2 -3 7 11.8 1.86
 -2 3 -7 12.09 1.57
 -2 3 -7 11.65 1.73
 -2 3 -7 10.71 1.63
 -2 3 -7 11.85 1.38
 2 -3 8 5.42 1.32
 2 -3 8 5.57 1.19
 -2 3 -8 4.48 1.16
 -2 3 -8 4.38 1.02
 -2 3 -8 5.32 1.1
 2 -3 9 1.96 0.92
 -2 3 -9 0.67 0.47
 -2 3 -9 0.64 0.6
 -2 3 -9 0.76 0.58
 2 -3 10 4.75 1.32
 -2 3 -10 4.24 1.34
 -2 3 -10 3.59 1.16
 -2 3 -10 3.18 1.08
 -2 3 -10 4.53 1.19
 -2 3 -11 54.66 4.32
 -2 3 -11 52.8 4.22
 -2 3 -11 53.31 4.51
 2 -3 11 52.71 4.32
 2 -3 12 12.43 2.09
 -2 3 -12 15.38 2.31
 -2 3 -12 11.31 2.03
 -2 3 -12 12.74 2.1
 -2 3 -13 142.32 7.81
 -2 3 -13 146.44 7.76
 -2 3 -13 142.6 7.52
 -2 3 -13 145.24 7.47
 2 -3 13 149.62 7.89
 -2 3 -14 11.4 2.07
 2 -3 14 13.79 2.28
 -2 3 -14 12.27 2.01
 -2 3 -14 13.29 2.22
 2 -3 15 9.8 1.6
 -2 3 -15 9.06 1.88
 2 -3 15 8.94 1.91
 2 -3 15 8.79 1.57
 2 -3 15 8.69 2.03
 -2 3 -15 7.06 1.58
 2 -3 16 45.54 4.39
 2 -3 16 51.53 3.65
 2 -3 16 49.26 3.54
 -2 3 -16 43.81 3.91
 -2 3 -16 51.4 3.37
 2 -3 17 65.69 5.1
 2 -3 17 70.42 4.14
 -2 3 -17 69.45 4.86
 -2 3 -17 70.26 3.87
 -2 3 -17 67.36 3.92
 2 -3 18 10.95 1.5
 -2 3 -18 11.38 1.4
 2 -3 18 9.51 1.83
 -2 3 -18 10.25 1.41
 2 -3 19 22.66 1.97
 2 -3 19 18.9 2.31
 -2 3 -19 21.15 1.86
 -2 3 -19 20.55 1.73
 -2 3 -19 22.24 1.91
 -2 3 -20 12.94 1.29
 2 -3 20 9.11 1.39
 -2 3 -20 11.75 1.23
 -2 3 -20 11.38 1.12
 -2 3 -20 10.57 1.1
 -2 3 -20 10.94 1.2
 -2 3 -21 1.77 0.42
 -2 3 -21 1.88 0.41
 2 -3 21 1.26 0.35
 -2 3 -21 1.52 0.41
 2 -2 -19 0.17 0.16
 -2 2 19 0.64 0.35
 2 -2 -19 0.15 0.31
 -2 2 18 4.87 0.77
 2 -2 -18 5.57 0.93
 -2 2 18 5.26 0.94
 2 -2 -18 8 1.31
 -2 2 17 83.74 3.81
 2 -2 -17 93.72 4.08
 -2 2 17 97.19 4.56
 2 -2 -17 100.79 4.51
 2 -2 -16 0.98 0.67
 -2 2 16 0.87 0.45
 2 -2 -16 0.63 1.02
 2 -2 -16 0.68 0.55
 2 -2 -16 1.46 0.75
 -2 2 16 0.81 0.44
 2 -2 -16 0.98 0.63
 -2 2 16 1.03 0.61
 2 -2 -16 1.69 0.59
 -2 2 16 1.34 0.71
 -2 2 15 66.48 3.87
 2 -2 -15 72.92 4.15
 2 -2 -15 62.83 4.83
 2 -2 -15 68.03 3.88
 -2 2 15 74.74 4.34
 -2 2 15 66.84 3.94
 -2 2 15 64.42 4.66
 2 -2 -15 65.15 3.77
 -2 2 15 60.95 3.53
 -2 2 14 51.13 3.39
 -2 2 14 46.79 3.07
 -2 2 14 47.27 3.34
 2 -2 -14 55.09 3.51
 -2 2 14 56.56 4.4
 2 -2 -14 50.12 4.32
 2 -2 -14 50.74 3.35
 -2 2 14 51.28 3.64
 -2 2 13 1.3 0.7
 2 -2 -13 1.69 0.97
 2 -2 -13 0.91 0.87
 2 -2 -13 2.62 1.33
 2 -2 -13 1.45 0.68
 -2 2 13 0.92 0.72
 -2 2 13 1.13 0.71
 -2 2 12 207.31 9.18
 2 -2 -12 216.02 9.61
 -2 2 11 112.57 6.34
 2 -2 -11 118.84 6.73
 -2 2 10 3.14 0.95
 2 -2 -10 1.53 0.86
 2 -2 -10 2.4 0.75
 2 -2 -9 -0.19 0.36
 2 -2 -9 -0.19 0.46
 -2 2 9 -0.27 0.56
 -2 2 9 0.2 0.52
 2 -2 -8 48.15 3.42
 2 -2 -8 41.58 4.15
 2 -2 -8 42.29 3.59
 -2 2 8 39.33 3.14
 -2 2 8 40.85 3.41
 2 -2 -7 0.31 0.36
 -2 2 7 -0.22 0.27
 -2 2 7 0.13 0.48
 -2 2 7 0.98 0.51
 2 -2 -7 -0.13 0.42
 2 -2 -7 0.25 0.53
 2 -2 -6 37.33 2.96
 -2 2 6 30.22 2.68
 -2 2 6 29.4 2.76
 2 -2 -6 34.46 3.2
 2 -2 -6 38.62 2.84
 -2 2 6 32.13 2.99
 -2 2 5 8.24 1.39
 2 -2 -5 7.89 1.29
 -2 2 5 7.01 1.25
 -2 2 5 8.02 1.4
 2 -2 -5 7.95 1.46
 2 -2 -4 269.27 9.18
 2 -2 -4 227.87 8.24
 -2 2 4 297.41 9.73
 -2 2 4 302.93 9.32
 -2 2 4 261.34 9.61
 2 -2 -4 276.95 7.34
 -2 2 4 273.37 9.58
 2 -2 -4 268.28 9.53
 -2 2 3 9.64 1.3
 2 -2 -3 10.41 1.51
 -2 2 3 9.37 1.44
 -2 2 3 9.76 1.56
 2 -2 -3 9.8 1.25
 2 -2 -3 9.33 1.37
 -2 2 2 247.72 8.6
 -2 2 2 251.32 8.09
 2 -2 -2 248.33 8.56
 -2 2 2 261.37 8.09
 2 -2 -2 251.88 8.21
 -2 2 2 270.76 8.8
 2 -2 -2 269.34 7.71
 2 -2 -1 1.68 0.46
 2 -2 -1 1.41 0.59
 -2 2 1 1.42 0.53
 -2 2 1 1.54 0.57
 -2 2 1 0.87 0.34
 -2 2 1 2.01 0.39
 2 -2 -1 1.03 0.44
 2 -2 -1 1.71 0.49
 2 -2 0 31.04 2.2
 2 -2 0 30.03 1.83
 2 -2 0 31.51 2.53
 -2 2 0 23.73 1.93
 2 -2 0 33.17 2.51
 -2 2 0 29.51 2.16
 2 -2 1 4.16 0.96
 -2 2 -1 2.51 0.74
 -2 2 -1 3.71 0.89
 2 -2 1 2.81 0.64
 -2 2 -1 2.83 0.7
 2 -2 1 3.51 0.97
 -2 2 -1 2.08 0.57
 -2 2 -1 4.41 0.9
 -2 2 -2 49.07 3.03
 2 -2 2 49.42 3.3
 -2 2 -2 49.41 3.33
 2 -2 2 49.71 2.66
 -2 2 -2 47.71 3.3
 -2 2 -2 44.94 2.73
 -2 2 -3 1.72 0.54
 -2 2 -3 0.98 0.62
 2 -2 3 1.67 0.46
 2 -2 3 1.19 0.58
 2 -2 3 1.24 0.41
 -2 2 -4 0.34 0.18
 2 -2 4 0.65 0.4
 2 -2 4 1.01 0.41
 2 -2 4 0.32 0.37
 -2 2 -4 0.38 0.19
 -2 2 -5 0.72 0.41
 2 -2 5 0.91 0.35
 2 -2 5 1.15 0.46
 -2 2 -5 1.27 0.39
 2 -2 5 1.26 0.47
 2 -2 6 186.24 6.97
 -2 2 -6 164.44 6.46
 2 -2 6 169.15 6.53
 2 -2 7 5.26 1.04
 2 -2 7 5.3 1.12
 -2 2 -7 5.03 0.97
 -2 2 -7 5.67 1.17
 -2 2 -7 6.22 1.2
 2 -2 8 73.92 4.8
 -2 2 -8 82.91 4.96
 -2 2 -8 83.29 4.7
 2 -2 8 86.24 4.36
 2 -2 9 8.35 1.58
 -2 2 -9 8.44 1.69
 -2 2 -9 7.42 1.42
 -2 2 -9 6.49 1.32
 -2 2 -10 26.54 2.97
 -2 2 -10 25.2 3.11
 -2 2 -10 24.94 3.01
 -2 2 -10 22.86 2.91
 2 -2 10 29.02 2.96
 -2 2 -11 14.57 2.14
 -2 2 -11 13.19 2.18
 -2 2 -11 13.39 2.12
 2 -2 11 15.04 2.2
 -2 2 -12 40.83 3.65
 -2 2 -12 39.33 3.69
 2 -2 12 40.08 3.75
 -2 2 -12 36.61 3.7
 -2 2 -13 19.78 2.74
 -2 2 -13 22.46 2.84
 2 -2 13 20 2.69
 -2 2 -14 1.82 0.85
 -2 2 -14 0.54 0.66
 -2 2 -14 0.91 0.54
 2 -2 14 1.42 0.93
 2 -2 15 15.59 2.53
 -2 2 -15 18.25 2.54
 -2 2 -15 15.5 2.46
 2 -2 15 19.4 2.23
 2 -2 15 18.01 2.13
 2 -2 16 88.62 4.95
 2 -2 16 83.83 4.74
 2 -2 16 73.85 5.7
 -2 2 -16 92.45 5.84
 -2 2 -16 89.08 4.67
 -2 2 -17 15.3 2.32
 2 -2 17 20.03 2.23
 2 -2 17 21.95 2.96
 2 -2 17 20.05 2.16
 -2 2 -17 18.79 2.02
 -2 2 -17 17.44 1.98
 2 -2 18 4.85 1.33
 2 -2 18 5.97 1.16
 -2 2 -18 4.86 0.99
 -2 2 -18 5.09 0.96
 2 -2 19 4.32 1.11
 2 -2 19 5.29 1.01
 -2 2 -19 4.93 0.95
 -2 2 -19 5.29 0.99
 -2 2 -20 12.68 1.32
 2 -2 20 13.31 1.74
 -2 2 -20 10.81 1.09
 -2 2 -20 11.46 1.2
 -2 2 -20 11.97 1.27
 -2 2 -21 1.07 0.39
 -2 2 -21 0.63 0.21
 2 -2 21 0.99 0.4
 -2 2 -21 0.71 0.31
 -2 2 -21 0.61 0.4
 2 -1 -20 1.42 0.37
 -2 1 20 1.68 0.4
 2 -1 -19 3.93 0.7
 2 -1 -19 5.61 1.01
 -2 1 19 3.26 0.64
 -2 1 18 16.31 1.39
 2 -1 -18 17.85 1.66
 -2 1 18 15.75 1.59
 -2 1 17 185.21 6.48
 -2 1 17 207.79 7.47
 2 -1 -17 202.3 7.23
 -2 1 16 39.26 2.66
 -2 1 16 42.04 2.96
 2 -1 -16 43.39 3.1
 -2 1 16 39.34 3.05
 2 -1 -16 36.62 3.54
 -2 1 15 74.17 3.92
 -2 1 15 76.05 4.17
 -2 1 15 70.57 4.11
 -2 1 15 70.33 4.89
 -2 1 15 78.43 4.55
 2 -1 -15 77.08 5.36
 2 -1 -15 73.65 3.95
 2 -1 -15 82.27 4.3
 -2 1 14 16.94 2.4
 -2 1 14 17.54 1.98
 2 -1 -14 22.05 2.7
 -2 1 14 17.13 1.99
 2 -1 -14 10.32 2.68
 -2 1 14 14.38 1.68
 -2 1 14 16.94 1.82
 2 -1 -14 17.1 1.9
 -2 1 14 17.82 2.13
 2 -1 -14 15.43 2.38
 2 -1 -14 17.45 1.9
 2 -1 -14 18.25 2.02
 2 -1 -13 3.34 1.22
 -2 1 13 5.04 1.3
 2 -1 -12 -0.07 0.55
 -2 1 12 0.18 0.34
 -2 1 11 557.13 16.99
 2 -1 -11 579.11 17.74
 2 -1 -10 7.73 1.75
 -2 1 10 8.77 1.62
 2 -1 -9 219.67 8.08
 -2 1 9 216.53 8.09
 -2 1 9 211.58 8.57
 2 -1 -8 0.43 0.39
 2 -1 -8 1.19 0.81
 -2 1 8 0.33 0.25
 -2 1 8 0.14 0.33
 2 -1 -8 0.75 0.46
 2 -1 -7 18.48 2.42
 -2 1 7 19 2.03
 -2 1 7 19.14 2.18
 2 -1 -7 22.62 2.38
 2 -1 -7 22.41 2.29
 2 -1 -6 26.75 2.45
 2 -1 -6 25.74 2.65
 2 -1 -6 28.95 2.41
 -2 1 6 25.26 2.44
 -2 1 6 23.9 2.26
 2 -1 -6 28.9 2.07
 2 -1 -5 24.2 2.32
 2 -1 -5 27.78 1.87
 2 -1 -5 20.78 2.1
 -2 1 5 23.92 2.41
 -2 1 5 21.34 2.11
 -2 1 5 23.03 2.25
 -2 1 4 2.17 0.71
 2 -1 -4 2.81 0.7
 2 -1 -4 2.25 0.7
 -2 1 4 1.51 0.63
 -2 1 4 1.51 0.58
 2 -1 -4 2.13 0.51
 2 -1 -3 52.41 3.12
 -2 1 3 52.29 3.67
 2 -1 -3 55.94 2.49
 -2 1 3 55.4 3.56
 2 -1 -3 50.46 3.52
 2 -1 -3 51.03 2.85
 2 -1 -2 0.39 0.22
 -2 1 2 -0.29 0.43
 -2 1 2 -0.12 0.39
 2 -1 -2 0.03 0.29
 2 -1 -2 0.26 0.32
 2 -1 -1 1.99 0.52
 -2 1 1 1.9 0.55
 2 -1 -1 1.82 0.53
 2 -1 -1 2.08 0.63
 -2 1 1 1.93 0.55
 -2 1 1 2.14 0.55
 -2 1 1 3.41 0.46
 -2 1 1 1.87 0.66
 2 -1 0 9.44 1.36
 -2 1 0 10.71 1.39
 -2 1 0 8 1
 2 -1 0 9.95 1.15
 -2 1 0 10.63 1.24
 2 -1 1 3631.97 73.91
 -2 1 -1 3416.81 73.67
 2 -1 1 3696.87 72.22
 -2 1 -1 3465.45 72.68
 -2 1 -1 3984.98 73.6
 2 -1 1 4049.4 74.2
 -2 1 -1 3295.62 71.72
 -2 1 -2 14.22 1.25
 2 -1 2 13.79 1.68
 -2 1 -2 17.16 1.61
 -2 1 -2 14 1.69
 2 -1 2 16.05 1.73
 -2 1 -2 17.98 1.96
 2 -1 2 15.32 1.4
 -2 1 -3 42.77 3.16
 2 -1 3 44.7 2.37
 -2 1 -3 42.37 2.51
 -2 1 -3 39.75 2.5
 -2 1 -3 37.66 2.05
 2 -1 3 37.49 2.12
 2 -1 3 41.33 2.82
 -2 1 -3 41.58 3.15
 -2 1 -4 3.35 0.98
 -2 1 -4 2.54 0.61
 2 -1 4 3.13 0.64
 -2 1 -4 3 0.69
 2 -1 4 3.39 0.71
 2 -1 4 3.31 0.79
 -2 1 -4 3.2 0.6
 -2 1 -5 46.93 2.29
 2 -1 5 46.22 2.8
 -2 1 -5 47.26 2.83
 -2 1 -5 40.71 2.35
 2 -1 5 48.39 3
 2 -1 5 52.49 2.69
 -2 1 -6 10.21 1.39
 2 -1 6 10.7 1.38
 2 -1 6 11.85 1.31
 2 -1 6 10.53 1.19
 2 -1 6 9.22 1.36
 -2 1 -7 70.68 3.99
 -2 1 -7 69.27 3.85
 2 -1 7 72.44 4.34
 2 -1 7 63.86 3.61
 2 -1 7 75.49 3.8
 2 -1 8 22.14 2.51
 -2 1 -8 24.11 2.42
 -2 1 -8 24.66 2.44
 2 -1 8 23.22 2.32
 2 -1 9 19.88 2.36
 2 -1 9 19.4 2.3
 -2 1 -9 23.24 2.62
 -2 1 -9 23.26 2.6
 -2 1 -9 21.3 2.38
 2 -1 10 6.03 1.37
 -2 1 -10 4.58 1.2
 -2 1 -10 6.34 1.55
 -2 1 -10 7.58 1.54
 2 -1 10 5.52 1.34
 -2 1 -11 60.87 4.72
 -2 1 -11 58.96 4.63
 -2 1 -11 58.35 4.55
 2 -1 11 54.77 4.28
 2 -1 11 61.46 4.57
 2 -1 12 34.66 3.55
 -2 1 -12 28.18 3.25
 -2 1 -12 30.09 3.27
 -2 1 -12 26.3 2.92
 2 -1 12 27.72 3.1
 -2 1 -13 196.82 9.09
 -2 1 -13 200.62 9.2
 2 -1 13 198.6 9.09
 -2 1 -14 9.87 1.84
 -2 1 -14 7.09 1.61
 2 -1 14 5.67 1.41
 2 -1 15 30.32 3.5
 -2 1 -15 35.62 3.66
 -2 1 -15 38.57 3.77
 2 -1 15 38.31 3.18
 2 -1 15 35.59 3
 2 -1 16 1.15 0.6
 2 -1 16 1.6 0.87
 2 -1 16 2.62 0.88
 -2 1 -16 2.36 0.95
 2 -1 17 23.75 3.1
 2 -1 17 32.54 2.77
 2 -1 17 32.2 2.81
 -2 1 -17 33.52 3.41
 -2 1 -17 30.28 2.59
 2 -1 18 8.67 1.39
 2 -1 18 7.71 1.65
 -2 1 -18 8.32 1.29
 -2 1 -18 6.74 1.22
 2 -1 18 5.28 1.09
 2 -1 19 17.92 1.82
 2 -1 19 15 2.21
 -2 1 -19 18.95 1.85
 -2 1 -19 20.92 1.9
 -2 1 -20 5.08 0.87
 -2 1 -20 3.47 0.69
 2 -1 20 3.22 0.89
 2 -1 20 4.39 0.82
 -2 1 -20 4.95 0.84
 -2 1 -21 6.24 0.83
 2 -1 21 5.81 0.97
 -2 1 -21 7.21 0.83
 -2 1 -21 6.76 0.81
 -2 1 -21 7.37 0.89
 -2 0 20 16.7 1.18
 -2 0 20 14.49 1.13
 2 0 -20 15.38 1.14
 2 0 -19 0.26 0.3
 -2 0 19 0.3 0.28
 2 0 -19 0.8 0.45
 -2 0 18 58.08 2.83
 2 0 -18 65.3 3.38
 -2 0 18 61.96 3.31
 2 0 -17 11.96 1.79
 2 0 -17 10.05 1.4
 -2 0 17 8.42 1.14
 -2 0 17 9.15 1.3
 2 0 -16 30.17 2.46
 -2 0 16 29.77 2.3
 -2 0 16 30.52 2.68
 2 0 -16 31.11 3.23
 2 0 -16 28.74 2.5
 2 0 -16 30.29 2.42
 2 0 -16 39.91 3.42
 -2 0 15 24.69 2.16
 -2 0 15 27.42 2.43
 2 0 -15 26.64 3.09
 -2 0 15 30.38 2.75
 -2 0 15 28.37 3.02
 2 0 -15 29.39 2.45
 -2 0 15 27.16 2.22
 2 0 -15 27.59 2.42
 2 0 -15 38.36 3.4
 2 0 -14 354.75 10.93
 -2 0 14 320 10.05
 -2 0 14 347.45 10.65
 2 0 -14 350.12 10.7
 -2 0 14 331.98 10.55
 -2 0 14 326.21 10.03
 -2 0 14 350.6 11.36
 -2 0 14 356.69 12.5
 2 0 -14 357.09 13
 -2 0 13 1.71 0.71
 2 0 -13 2.67 1.05
 -2 0 12 476.35 15.41
 2 0 -12 493.28 16.07
 2 0 -11 16.76 2.44
 -2 0 11 16.14 2.27
 -2 0 10 41.39 3.53
 2 0 -10 42.22 3.84
 -2 0 9 89.57 5.12
 2 0 -9 81.64 5.42
 -2 0 8 17.95 1.98
 -2 0 8 19.2 2.22
 2 0 -8 17.04 2.23
 2 0 -8 16.89 1.93
 2 0 -7 110.89 5.85
 2 0 -7 115.14 5.43
 -2 0 7 118.7 5.35
 2 0 -7 113.07 5.65
 2 0 -7 119.17 5.18
 -2 0 7 112.38 5.56
 -2 0 6 645.69 16.77
 2 0 -6 694.54 17.05
 -2 0 6 643.67 17.24
 2 0 -6 616.58 17.24
 2 0 -6 626.11 16.92
 2 0 -6 692.05 16.25
 2 0 -5 3 0.85
 -2 0 5 3.5 1
 2 0 -5 3.7 0.79
 -2 0 5 2.53 0.81
 2 0 -5 1.7 0.71
 2 0 -4 1023.59 23.67
 2 0 -4 1092.38 22.58
 -2 0 4 1039.53 23.9
 -2 0 3 19.23 2.27
 -2 0 3 22.14 2.17
 2 0 -3 23.4 1.58
 -2 0 3 21.45 1.98
 2 0 -3 21.74 1.86
 -2 0 2 33.87 2.82
 2 0 -2 35.75 2.86
 -2 0 2 37.54 2.78
 -2 0 2 36.91 2.57
 2 0 -2 39.51 2.4
 -2 0 1 2.24 0.73
 2 0 -1 2.96 0.82
 2 0 -1 1.96 0.58
 -2 0 1 1.5 0.52
 2 0 0 5489.7 102.9
 -2 0 0 5243.19 102.58
 -2 0 -1 14.05 1.29
 -2 0 -1 13.38 1.66
 2 0 1 12.85 1.58
 -2 0 -1 11.33 1.37
 -2 0 -1 16.49 1.56
 2 0 2 9354.27 182.49
 -2 0 -2 9049.41 182.43
 -2 0 -2 9072.05 179.93
 -2 0 -2 9651.31 181.34
 -2 0 -2 9453.38 179.82
 2 0 2 9258.83 181.63
 -2 0 -2 8927.42 182.71
 2 0 3 9.74 1.45
 -2 0 -3 9.39 1.44
 -2 0 -3 9.71 1.14
 -2 0 -3 13.65 1.8
 -2 0 -3 9.8 0.9
 -2 0 -3 10.59 1.02
 2 0 3 11.85 1.39
 2 0 3 11.59 1.18
 2 0 3 9.63 1.03
 -2 0 -4 203.54 7.81
 2 0 4 188.55 6.02
 -2 0 -4 203.77 5.92
 -2 0 -4 189.57 5.36
 -2 0 -4 194.96 5.67
 -2 0 -4 180.46 5.76
 2 0 4 199.97 6.06
 2 0 4 198.32 6.61
 2 0 5 9.54 1.09
 -2 0 -5 8.01 0.86
 -2 0 -5 9.76 1.19
 -2 0 -5 9.53 0.94
 2 0 5 8.59 1.15
 2 0 5 8.76 1.15
 -2 0 -5 9.34 0.88
 2 0 6 562.61 14.25
 2 0 6 577.94 14.23
 -2 0 -6 573.19 13.14
 -2 0 -6 584.36 14.7
 2 0 6 600.85 14.59
 2 0 6 607.71 15.17
 2 0 7 85.98 4.59
 -2 0 -7 79.95 4.14
 -2 0 -7 78.16 4.08
 2 0 7 79.63 3.78
 2 0 7 82.82 3.82
 2 0 8 211.25 8.47
 -2 0 -8 208.61 7.8
 -2 0 -8 220.95 8.08
 2 0 8 197.08 7.72
 2 0 9 8.91 1.6
 -2 0 -9 6.86 1.38
 -2 0 -9 9.61 1.71
 -2 0 -9 7.07 1.39
 2 0 9 8.44 1.54
 2 0 10 52.09 3.97
 -2 0 -10 47.88 3.99
 2 0 10 60.64 4.22
 -2 0 -10 51.33 4.09
 -2 0 -10 52.47 4.33
 -2 0 -11 6.15 1.56
 -2 0 -11 6.52 1.49
 -2 0 -11 6.03 1.46
 2 0 11 5.75 1.36
 2 0 11 6.21 1.4
 2 0 12 7.37 1.58
 2 0 12 9.69 1.86
 -2 0 -12 10.56 1.9
 -2 0 -12 9.37 1.88
 2 0 13 72.91 5.16
 -2 0 -13 59.15 4.57
 -2 0 -13 59.12 4.71
 2 0 13 64.14 4.84
 2 0 14 95.77 6.11
 2 0 14 102.45 6.41
 -2 0 -14 104.87 6.25
 -2 0 -14 102.06 6.32
 2 0 15 3.03 1.15
 -2 0 -15 2.28 0.91
 2 0 15 3.35 0.94
 2 0 15 4.21 0.96
 -2 0 -16 252.2 10.63
 2 0 16 246.97 8.99
 2 0 16 254.96 9.27
 -2 0 -17 36.16 2.92
 2 0 17 39.29 3.92
 2 0 17 37.99 3
 -2 0 -17 36.42 3.62
 2 0 17 40.03 3.12
 2 0 18 63.25 4.84
 2 0 18 77.17 4.31
 2 0 18 72.89 4.08
 -2 0 -18 72.98 4.98
 -2 0 -18 69.67 3.99
 -2 0 -18 71.95 4.06
 2 0 19 85.52 5.25
 2 0 19 100.45 4.67
 2 0 19 96.71 4.51
 -2 0 -19 92.83 4.38
 -2 0 -19 91.2 4.39
 2 0 20 1.35 0.51
 -2 0 -20 1.24 0.4
 2 0 20 1.67 0.73
 -2 0 -20 1.08 0.45
 -2 0 -20 0.85 0.39
 -2 0 -21 0.98 0.31
 2 0 21 0.4 0.32
 2 0 21 0.77 0.4
 -2 0 -21 0.79 0.27
 -2 0 -21 0.95 0.36
 -2 0 -21 0.71 0.34
 -2 -1 20 5.95 0.69
 2 1 -20 5.9 0.68
 2 1 -19 2.63 0.57
 -2 -1 19 2.76 0.62
 -2 -1 19 2.53 0.57
 2 1 -19 3.75 0.78
 2 1 -18 5.49 0.95
 -2 -1 18 5.75 0.98
 2 1 -18 7.91 1.41
 -2 -1 17 424.58 11.87
 2 1 -17 456.88 12.79
 -2 -1 17 458.98 12.85
 -2 -1 16 16.64 1.67
 2 1 -16 19.49 1.95
 -2 -1 16 19.23 2.04
 2 1 -16 19.48 2.55
 2 1 -16 23.4 2.56
 2 1 -16 16.03 1.86
 2 1 -15 523.45 14.27
 -2 -1 15 475.73 13.22
 2 1 -15 530.64 14.1
 -2 -1 15 501.2 13.26
 -2 -1 15 523.84 14.78
 -2 -1 15 532.41 15.93
 2 1 -15 535.8 16.47
 2 1 -14 0.56 0.52
 -2 -1 14 0.68 0.58
 2 1 -14 0.35 0.4
 -2 -1 14 0.17 0.38
 -2 -1 14 0.83 0.65
 2 1 -14 -0.09 0.4
 2 1 -14 -1.28 1.82
 -2 -1 14 0.48 0.41
 -2 -1 14 -0.06 0.29
 2 1 -14 -0.24 0.52
 -2 -1 13 36.27 3.53
 2 1 -13 33.41 3.53
 -2 -1 12 0.76 0.62
 2 1 -12 0.17 0.53
 -2 -1 11 1236.68 31.2
 2 1 -11 1318.36 32.3
 -2 -1 10 23.35 2.63
 2 1 -10 26.19 3.03
 2 1 -10 21.22 2.31
 2 1 -9 868.77 22.35
 2 1 -9 857.06 23.99
 -2 -1 8 0.83 0.34
 2 1 -8 1.19 0.82
 2 1 -8 0.96 0.58
 -2 -1 7 730.54 18.11
 -2 -1 7 731.93 18.8
 2 1 -7 711.27 18.7
 2 1 -6 6.27 1.05
 -2 -1 6 6.79 1.27
 -2 -1 6 5.59 1.08
 2 1 -6 6.94 1.13
 2 1 -6 5.26 1.1
 -2 -1 5 287.63 9.06
 2 1 -5 286.27 8.33
 -2 -1 5 298.6 9.43
 2 1 -4 10.47 1.28
 2 1 -4 11.41 1.22
 -2 -1 4 12.05 1.49
 2 1 -3 1.05 0.5
 -2 -1 3 0.9 0.3
 -2 -1 3 0.35 0.52
 2 1 -3 1.18 0.32
 2 1 -2 1.81 0.55
 -2 -1 2 1.45 0.47
 -2 -1 2 1.48 0.64
 2 1 -2 1.42 0.45
 -2 -1 1 3559.06 74.28
 2 1 -1 3661.41 74.27
 -2 -1 0 52 3.33
 2 1 0 56.71 3.46
 2 1 1 1.89 0.66
 -2 -1 -1 2.06 0.45
 2 1 2 42.57 2.97
 -2 -1 -2 37.77 2.85
 -2 -1 -2 46.9 3.31
 -2 -1 -2 46.63 2.17
 -2 -1 -2 49.05 2.32
 2 1 3 685.55 14.89
 2 1 3 662.55 16.73
 -2 -1 -3 651.24 16.79
 2 1 3 623.19 15.45
 -2 -1 -3 643.17 17.1
 -2 -1 -3 647.44 14.5
 -2 -1 -3 605.31 14.14
 2 1 3 616.31 14.6
 -2 -1 -4 0.96 0.54
 2 1 4 1.58 0.46
 -2 -1 -4 1 0.24
 -2 -1 -4 2.03 0.78
 2 1 4 1.42 0.49
 2 1 4 1.09 0.39
 2 1 5 23.54 2.1
 -2 -1 -5 24.99 2.57
 -2 -1 -5 20.42 1.66
 2 1 5 24.71 1.77
 2 1 5 20.92 1.76
 -2 -1 -5 21.04 1.44
 2 1 6 4.22 0.95
 2 1 6 3.6 0.76
 2 1 6 3.56 0.78
 -2 -1 -6 3.41 0.73
 -2 -1 -6 4.2 0.64
 2 1 7 376.56 11.41
 -2 -1 -7 403.84 10.06
 -2 -1 -7 406.51 11.27
 -2 -1 -7 396.33 11.43
 2 1 7 413.92 12
 -2 -1 -8 39.42 2.92
 -2 -1 -8 42.53 3.25
 2 1 8 42.54 3.4
 2 1 8 45.23 3.24
 2 1 9 97.96 5.53
 -2 -1 -9 110.46 5.51
 -2 -1 -9 116.46 6.05
 -2 -1 -9 109.96 5.71
 2 1 9 121.33 5.76
 2 1 10 3.07 1.04
 -2 -1 -10 2.73 1.08
 2 1 10 4.88 1.2
 -2 -1 -10 4.28 1.15
 2 1 11 742.54 20.55
 -2 -1 -11 715.95 21.05
 -2 -1 -11 707.5 20.65
 -2 -1 -12 28.44 3.05
 2 1 12 31.48 3.16
 -2 -1 -12 30.99 3.31
 2 1 12 34.26 3.3
 2 1 13 1509.46 36.73
 -2 -1 -13 1532.06 37.37
 2 1 13 1557.04 37.14
 2 1 14 0.64 0.48
 2 1 14 1.09 0.62
 -2 -1 -14 0.88 0.57
 2 1 15 67.52 5.23
 -2 -1 -15 68.87 5.22
 2 1 15 68.03 4.31
 2 1 15 77.07 4.49
 -2 -1 -15 71.88 4.1
 -2 -1 -16 22.13 2.86
 2 1 16 26.1 2.49
 2 1 16 21.87 2.4
 -2 -1 -16 21 2.11
 -2 -1 -17 629.33 16.02
 2 1 17 597.52 18.86
 -2 -1 -17 590.74 16.22
 2 1 17 584.77 16.37
 -2 -1 -17 611.94 18.64
 2 1 17 609.47 16.76
 -2 -1 -17 614.01 16.44
 2 1 18 41.66 3.13
 2 1 18 37.39 3.59
 2 1 18 40.76 3.01
 -2 -1 -18 42.48 3.79
 -2 -1 -18 44.1 2.86
 -2 -1 -18 41.76 3.02
 -2 -1 -18 40.42 2.96
 -2 -1 -19 446.51 12.16
 2 1 19 444.66 12.42
 2 1 19 440.86 12.2
 -2 -1 -19 456.67 12.28
 -2 -1 -20 1.38 0.57
 2 1 20 0.93 0.49
 2 1 20 0.65 0.54
 2 1 20 1.48 0.58
 -2 -1 -20 1.58 0.55
 -2 -1 -20 0.87 0.37
 -2 -1 -21 1.57 0.35
 2 1 21 2.29 0.54
 -2 -1 -21 2.77 0.58
 -2 -1 -21 2.2 0.5
 -2 -1 -21 2.22 0.51
 2 2 -19 5.36 0.89
 -2 -2 19 3.95 0.58
 2 2 -19 4.46 0.72
 -2 -2 19 5.15 0.8
 -2 -2 19 5.34 0.77
 2 2 -18 27.81 2.1
 -2 -2 18 28.78 2.17
 2 2 -18 28.98 2.16
 2 2 -17 73.1 3.82
 2 2 -17 76.14 3.96
 -2 -2 17 77.83 4.02
 2 2 -17 74.07 4.04
 -2 -2 16 9.68 1.27
 2 2 -16 11.46 1.49
 -2 -2 16 12.72 1.62
 2 2 -16 8.68 1.31
 2 2 -16 10.64 1.87
 2 2 -16 9.9 1.36
 2 2 -16 14.52 2.02
 2 2 -16 10.68 1.51
 -2 -2 15 69.1 3.81
 2 2 -15 72.74 4.17
 -2 -2 15 73.01 4.28
 -2 -2 15 68.84 3.74
 -2 -2 15 72.82 4.94
 2 2 -15 76.72 5.25
 2 2 -15 74.96 4.33
 2 2 -15 75.25 4.11
 2 2 -15 76.59 4.59
 -2 -2 14 215.31 7.64
 2 2 -14 229.41 8.35
 -2 -2 14 211.02 7.52
 -2 -2 14 239.72 8.97
 -2 -2 14 232.2 9.61
 2 2 -14 221.67 9.75
 2 2 -14 236.89 8.55
 2 2 -14 232.34 8.17
 2 2 -14 235.58 8.98
 -2 -2 13 0.93 0.8
 2 2 -13 0.49 0.55
 -2 -2 12 587.37 17.64
 2 2 -12 587.58 18.18
 2 2 -11 0.79 0.64
 -2 -2 11 0.17 0.35
 2 2 -11 0.55 0.58
 2 2 -10 11.42 2.05
 2 2 -10 13.24 1.9
 -2 -2 10 12.72 1.97
 -2 -2 9 58.95 4.43
 2 2 -9 64.72 4.19
 -2 -2 9 64.58 4.31
 2 2 -9 54.16 4.39
 2 2 -8 31.04 2.83
 -2 -2 8 37.45 3.14
 2 2 -8 31.11 3.01
 2 2 -7 103.5 5.22
 -2 -2 7 115.29 5.62
 2 2 -7 108.79 5.4
 -2 -2 6 838.8 20.69
 2 2 -6 783.55 19.61
 2 2 -5 25.83 2.07
 -2 -2 5 24.52 2.31
 -2 -2 4 426.82 11.67
 2 2 -4 402.17 10.49
 2 2 -3 21.7 1.63
 -2 -2 3 19.95 1.92
 2 2 -3 21.08 1.65
 2 2 -2 37.25 3.02
 -2 -2 2 37.9 3.16
 -2 -2 2 31.97 2.29
 2 2 -2 40.6 2.14
 -2 -2 1 40.6 2.12
 2 2 -1 37.37 1.98
 -2 -2 0 8798.5 174.19
 2 2 0 8821.8 174.2
 -2 -2 0 8850.24 171.56
 2 2 1 4.94 1.07
 -2 -2 -1 3.59 0.93
 -2 -2 -1 4.7 0.73
 2 2 2 9173.12 187.02
 2 2 2 9686.87 189.41
 -2 -2 -2 9412.91 186.82
 -2 -2 -2 9549.63 187.06
 -2 -2 -2 9999 187.68
 2 2 3 9.33 1.34
 -2 -2 -3 7.73 1.27
 -2 -2 -3 8.96 1.11
 -2 -2 -3 9.3 0.94
 -2 -2 -3 10.78 1.55
 2 2 3 8.18 0.99
 2 2 3 9.28 1
 -2 -2 -4 15.56 1.97
 2 2 4 12.41 1.26
 -2 -2 -4 10.63 1.57
 -2 -2 -4 13.64 1.15
 2 2 5 6.8 0.96
 -2 -2 -5 7.25 1.34
 -2 -2 -5 7.51 0.89
 2 2 5 8.09 1.27
 -2 -2 -5 7.26 0.93
 2 2 6 1047.7 23.82
 -2 -2 -6 1030.61 22.52
 -2 -2 -6 1049.01 23.1
 2 2 6 1041.83 24.88
 2 2 6 1051.05 23.77
 -2 -2 -7 99.01 3.88
 -2 -2 -7 94.43 4.25
 -2 -2 -7 91.08 4.46
 2 2 7 83.21 4.7
 2 2 7 99.37 4.75
 2 2 7 99.99 4.65
 2 2 8 1276.48 29.07
 -2 -2 -8 1232.06 28.3
 -2 -2 -8 1248.94 29.46
 2 2 8 1184.04 29.63
 -2 -2 -8 1326.9 27.69
 -2 -2 -8 1228.06 29.11
 2 2 8 1316.9 29.98
 -2 -2 -9 1.49 0.74
 -2 -2 -9 3.38 1.06
 2 2 9 2.29 0.96
 2 2 9 3.61 1.01
 2 2 10 95.19 5.13
 -2 -2 -10 81.27 5.35
 -2 -2 -10 91.44 5.78
 2 2 10 78.84 4.91
 2 2 11 0.02 0.3
 -2 -2 -11 -0.28 0.43
 -2 -2 -11 0.79 0.71
 2 2 11 0.21 0.34
 2 2 12 97.38 5.75
 -2 -2 -12 102.69 6.11
 2 2 12 95.98 5.69
 2 2 13 71.3 5.01
 -2 -2 -13 67.37 4.99
 2 2 13 60.95 4.57
 -2 -2 -14 234.77 10.16
 2 2 14 234.6 10.15
 2 2 15 36.11 3.75
 2 2 15 38.02 3.13
 -2 -2 -15 32.42 3.51
 2 2 15 44.78 3.35
 -2 -2 -15 38.69 3.03
 2 2 16 146.63 6.49
 2 2 16 151.04 6.74
 -2 -2 -16 143.72 7.77
 2 2 16 153.13 6.66
 -2 -2 -16 149.73 6.34
 2 2 16 147.54 7.99
 2 2 17 8.88 1.54
 2 2 17 6.51 1.27
 2 2 17 8.54 1.83
 -2 -2 -17 7.09 1.59
 2 2 17 8.97 1.47
 -2 -2 -17 9.3 1.95
 -2 -2 -17 7.67 1.37
 -2 -2 -17 8.97 1.44
 2 2 18 80.42 4.43
 2 2 18 68.72 4.92
 2 2 18 78.13 4.28
 -2 -2 -18 78.09 5.21
 -2 -2 -18 83.09 4.16
 2 2 18 75.34 4.15
 -2 -2 -18 80.68 4.34
 -2 -2 -18 80.21 4.24
 2 2 19 4.1 0.88
 2 2 19 5.32 1.03
 2 2 19 5.13 1.25
 2 2 19 4.71 0.88
 -2 -2 -19 4.58 0.93
 -2 -2 -19 5.91 1.06
 -2 -2 -20 6.65 0.95
 2 2 20 6.74 1.06
 2 2 20 6.42 0.93
 -2 -2 -20 5.8 0.96
 -2 -2 -20 5.79 0.93
 2 2 20 6.98 1.05
 -2 -2 -21 5.36 0.77
 2 2 21 6.08 0.86
 -2 -2 -21 5.81 0.83
 -2 -2 -21 5.33 0.8
 2 3 -19 19.23 1.47
 -2 -3 19 20.17 1.52
 -2 -3 19 18.65 1.48
 2 3 -18 35.33 2.31
 -2 -3 18 34.43 2.32
 -2 -3 18 32.39 2.29
 2 3 -18 31.38 2.04
 2 3 -18 30.47 2.25
 2 3 -17 11.19 1.41
 -2 -3 17 11.59 1.48
 2 3 -17 11.1 1.41
 2 3 -17 12.32 1.42
 2 3 -17 14.58 1.86
 2 3 -17 12.25 1.55
 2 3 -16 6.11 1.15
 2 3 -16 6.98 1.26
 2 3 -16 8.63 1.61
 -2 -3 16 6.22 1.2
 2 3 -16 5.51 1.36
 2 3 -16 6.76 1.23
 -2 -3 16 6.43 1.08
 2 3 -16 7.65 1.25
 2 3 -16 6.47 1.3
 2 3 -15 2.82 0.86
 2 3 -15 2.95 0.81
 2 3 -15 4.55 1.19
 -2 -3 15 4.39 1.3
 -2 -3 15 3.22 0.89
 2 3 -15 3.03 1.01
 -2 -3 15 2.92 0.75
 -2 -3 15 4.39 1.2
 -2 -3 15 1.51 0.57
 2 3 -15 3.25 0.86
 2 3 -15 1.3 0.75
 2 3 -14 1.46 0.82
 2 3 -14 1.04 0.74
 2 3 -14 0.92 0.61
 2 3 -14 1.89 0.76
 -2 -3 14 1.09 0.78
 -2 -3 14 1.09 0.79
 -2 -3 14 -0.17 0.53
 2 3 -14 0.75 0.74
 -2 -3 14 1.03 0.63
 -2 -3 14 0.42 0.49
 2 3 -14 0.75 0.5
 -2 -3 13 35.07 3.67
 -2 -3 13 35.16 2.69
 -2 -3 13 36.01 2.7
 -2 -3 13 37.75 3.26
 2 3 -13 35.3 3.35
 -2 -3 13 39.11 3.65
 2 3 -13 36.66 3.66
 2 3 -13 37.19 3.05
 2 3 -13 38.38 3.15
 2 3 -13 35.76 2.93
 2 3 -13 36.3 3.3
 2 3 -13 46.71 3.9
 -2 -3 12 56.96 4.39
 2 3 -12 58.95 4.27
 2 3 -12 55.09 4.49
 2 3 -11 163.83 7.56
 -2 -3 11 174.74 8.04
 2 3 -11 176.36 8.46
 -2 -3 10 3.52 1.36
 2 3 -10 3.11 1.33
 2 3 -10 4.07 1.2
 -2 -3 10 4.4 1.53
 -2 -3 9 80.18 4.96
 2 3 -9 73.08 5.17
 2 3 -9 74.78 4.72
 -2 -3 8 0.93 0.65
 2 3 -8 0.4 0.62
 2 3 -8 0.23 0.56
 -2 -3 7 22.48 2.44
 2 3 -7 24.06 2.39
 -2 -3 7 23.92 2.18
 2 3 -7 20.19 2.31
 -2 -3 6 25.12 2.27
 2 3 -6 22.08 2.16
 -2 -3 6 24.6 2.53
 -2 -3 5 45.94 3.26
 2 3 -5 48.18 3.01
 -2 -3 5 44.67 2.99
 2 3 -4 7.39 1.06
 -2 -3 4 8.02 0.95
 -2 -3 4 6.19 1
 -2 -3 3 41.77 2.2
 2 3 -3 37.77 2.28
 -2 -3 2 10.25 1.66
 2 3 -2 11.84 1.19
 -2 -3 2 12.03 1.14
 -2 -3 2 12.05 1.21
 -2 -3 1 34.94 2.97
 2 3 -1 39.77 2.09
 -2 -3 1 37 2.04
 -2 -3 0 3.29 0.59
 -2 -3 0 4.04 0.99
 2 3 0 3.5 0.94
 2 3 0 4.09 0.64
 -2 -3 0 3.68 0.62
 -2 -3 -1 806.5 20.56
 2 3 1 830.73 20.6
 -2 -3 -1 882.73 18.69
 -2 -3 -1 850.15 18.48
 -2 -3 -1 774.38 18.89
 2 3 1 899.12 18.78
 -2 -3 -2 4.16 0.8
 -2 -3 -2 3.55 0.91
 2 3 2 4.52 1.01
 2 3 2 4.49 0.74
 -2 -3 -2 4.93 0.73
 -2 -3 -3 0.83 0.36
 2 3 3 0.87 0.3
 2 3 3 0.3 0.34
 -2 -3 -3 0.62 0.4
 -2 -3 -3 0.44 0.41
 2 3 4 8.3 1.31
 -2 -3 -4 6.62 1.25
 -2 -3 -4 8.51 1.14
 2 3 4 9.18 1.08
 -2 -3 -4 9.41 1.57
 -2 -3 -4 10.11 1.04
 -2 -3 -5 1.12 0.48
 -2 -3 -5 1.13 0.34
 2 3 5 1.91 0.6
 -2 -3 -5 1.7 0.6
 2 3 5 1.07 0.38
 -2 -3 -5 2.19 0.47
 -2 -3 -6 15.9 1.42
 -2 -3 -6 14.75 1.34
 2 3 6 15.65 1.86
 2 3 6 16.86 1.67
 2 3 6 14.31 1.55
 -2 -3 -7 159.26 5.49
 2 3 7 151.11 6.03
 2 3 7 152.36 6.84
 -2 -3 -7 159.89 6.22
 2 3 7 163.55 6.3
 -2 -3 -8 38.31 2.55
 2 3 8 38.09 3.03
 2 3 8 41.29 2.99
 -2 -3 -8 37.92 3.08
 2 3 8 33.79 3.07
 -2 -3 -8 35.49 2.91
 2 3 9 8.85 1.61
 2 3 9 10.08 1.67
 2 3 9 11.24 1.64
 -2 -3 -9 10.92 1.82
 -2 -3 -9 9.28 1.59
 -2 -3 -9 13.88 1.63
 -2 -3 -10 6.6 1.53
 2 3 10 5.46 1.26
 -2 -3 -10 7.94 1.59
 2 3 10 7.46 1.41
 2 3 11 319.04 11.06
 -2 -3 -11 312.31 11.56
 2 3 11 289.44 10.76
 2 3 12 5.53 1.36
 -2 -3 -12 5.79 1.39
 2 3 12 7.55 1.56
 -2 -3 -13 630.01 18.88
 2 3 13 610.72 18.49
 2 3 14 1.06 0.75
 -2 -3 -14 0.84 0.35
 2 3 15 6.8 1.37
 2 3 15 5.56 1.45
 2 3 15 5.87 1.21
 -2 -3 -15 6.58 1.54
 -2 -3 -15 8.91 1.51
 2 3 15 7.3 1.34
 -2 -3 -15 6.52 1.19
 -2 -3 -16 4.72 1.43
 2 3 16 6.51 1.36
 -2 -3 -16 5.23 1.07
 -2 -3 -16 5.74 1.17
 2 3 16 4.99 1.2
 2 3 17 166.87 7.09
 2 3 17 167.57 6.97
 -2 -3 -17 163.87 8.19
 2 3 17 186.77 7.18
 -2 -3 -17 175.98 6.9
 -2 -3 -17 178.95 6.57
 -2 -3 -17 166.72 6.9
 -2 -3 -17 171.7 6.83
 2 3 18 22.5 2.34
 2 3 18 18.95 2.1
 -2 -3 -18 20.27 2.68
 -2 -3 -18 21.6 2.11
 -2 -3 -18 20.71 1.93
 -2 -3 -18 22.19 2.22
 -2 -3 -18 23.42 2.22
 2 3 19 197.52 7.01
 2 3 19 209.99 7.38
 2 3 19 208.12 7.23
 -2 -3 -19 205.14 7.19
 -2 -3 -19 203.79 7
 2 3 20 2.23 0.55
 2 3 20 1.64 0.53
 2 3 20 1.12 0.44
 -2 -3 -20 1.29 0.47
 -2 -3 -20 1.44 0.47
 -2 -3 -20 1.74 0.54
 -2 -3 -21 1.3 0.38
 2 3 21 1.27 0.37
 2 3 21 1 0.37
 -2 -3 -21 1.77 0.49
 2 4 -19 3.84 0.62
 -2 -4 19 4.14 0.66
 -2 -4 19 5.14 0.78
 -2 -4 18 4.03 0.8
 2 4 -18 3.85 0.68
 -2 -4 18 3.76 0.67
 -2 -4 18 5.03 0.85
 2 4 -18 4.66 0.79
 2 4 -18 4.51 0.87
 2 4 -18 6.7 1.15
 2 4 -17 7.31 1.08
 2 4 -17 7.11 1.11
 2 4 -17 7 1.1
 -2 -4 17 7.47 1.19
 -2 -4 17 7.54 1.19
 -2 -4 17 7.73 1.33
 2 4 -17 6.47 1.15
 2 4 -17 9.37 1.49
 2 4 -16 2.2 0.64
 2 4 -16 2.22 0.64
 -2 -4 16 3.13 1.03
 2 4 -16 2.67 0.95
 -2 -4 16 2.25 0.64
 2 4 -16 2.14 0.65
 2 4 -16 2.29 0.79
 2 4 -15 12 1.92
 2 4 -15 11.54 1.69
 2 4 -15 11.72 1.67
 -2 -4 15 10.04 1.53
 -2 -4 15 8.87 1.74
 -2 -4 15 10.8 1.87
 2 4 -15 9.5 1.8
 2 4 -15 10.57 1.56
 2 4 -15 10.39 1.69
 -2 -4 14 10.72 1.5
 -2 -4 14 12.65 2.33
 -2 -4 14 11.42 1.52
 2 4 -14 12.16 1.73
 -2 -4 14 9.61 1.6
 -2 -4 14 12.07 1.99
 2 4 -14 13.61 2.2
 2 4 -14 11.77 1.75
 2 4 -14 11 1.64
 2 4 -14 14.34 2.17
 2 4 -14 13.34 2.02
 2 4 -13 3.52 1.49
 -2 -4 13 2.36 0.85
 2 4 -13 2.46 1.09
 -2 -4 13 1.78 0.89
 2 4 -13 3.32 1.26
 -2 -4 13 3.32 1.16
 -2 -4 13 1.72 1.11
 2 4 -13 4.14 1.37
 2 4 -13 1.86 1.02
 -2 -4 13 2.44 0.82
 2 4 -13 2.03 1.05
 2 4 -13 2.37 1.1
 -2 -4 12 4.95 1.31
 2 4 -12 5.38 1.4
 -2 -4 12 6.23 1.54
 2 4 -12 3.27 1.09
 -2 -4 11 102.07 6.54
 2 4 -11 101.05 5.83
 -2 -4 11 97.72 5.87
 2 4 -11 100.18 6.15
 -2 -4 10 18.68 2.71
 2 4 -10 16.19 2.25
 -2 -4 10 20.8 2.56
 2 4 -10 20.17 2.66
 -2 -4 9 1.42 0.45
 2 4 -9 0.69 0.37
 2 4 -9 1.78 0.7
 -2 -4 8 5.37 1.27
 2 4 -8 3.94 1.09
 2 4 -8 4.13 1.22
 -2 -4 7 20.29 2.45
 2 4 -7 19.22 2.29
 2 4 -7 20.41 2.16
 -2 -4 7 19.98 2
 -2 -4 6 216.64 8.52
 2 4 -6 230.75 8.46
 2 4 -5 21.36 2.01
 -2 -4 5 15.57 1.82
 -2 -4 5 17.03 1.79
 2 4 -4 58.25 3.16
 -2 -4 4 52.08 3.05
 -2 -4 3 8.96 0.99
 2 4 -3 8.74 1.13
 -2 -4 3 6.85 1.03
 -2 -4 2 0.83 0.25
 2 4 -2 1.23 0.5
 -2 -4 2 0.66 0.29
 -2 -4 1 5.14 1.18
 2 4 -1 5.45 0.77
 -2 -4 1 6.26 0.87
 -2 -4 1 5.96 0.77
 -2 -4 0 221.01 8.42
 2 4 0 249.63 6.71
 2 4 0 229.25 6.51
 -2 -4 0 231.77 6.55
 -2 -4 -1 3.08 0.54
 2 4 1 2.16 0.68
 2 4 1 2.76 0.48
 2 4 1 3.28 0.59
 -2 -4 -1 2.43 0.7
 2 4 2 5.72 1.13
 2 4 2 4.46 0.69
 -2 -4 -2 5.34 0.75
 -2 -4 -2 5.16 1.1
 -2 -4 -3 11.59 1.57
 2 4 3 11.28 1.53
 -2 -4 -3 11.88 1.15
 -2 -4 -3 12.96 1.83
 -2 -4 -3 10.15 1.25
 2 4 4 6.98 1.2
 -2 -4 -4 6.25 0.86
 2 4 4 6.7 0.94
 -2 -4 -4 6.48 1.07
 2 4 4 7.15 1.09
 -2 -4 -5 24.11 2.42
 -2 -4 -5 27.06 1.87
 2 4 5 25.83 2.21
 2 4 5 23.82 1.89
 -2 -4 -5 24.37 2.08
 -2 -4 -6 60.26 4.13
 -2 -4 -6 50.83 2.81
 -2 -4 -6 57.2 3.19
 2 4 6 51.7 3.06
 2 4 6 57.86 3.66
 2 4 7 30.43 2.85
 -2 -4 -7 31.64 2.25
 2 4 7 26.69 2.33
 -2 -4 -7 29.5 2.48
 -2 -4 -7 32.28 2.65
 2 4 7 28.43 2.34
 -2 -4 -8 153.35 5.87
 -2 -4 -8 150.83 6.65
 2 4 8 136.34 6.06
 -2 -4 -8 140.09 6.44
 2 4 8 157.26 7.25
 -2 -4 -8 139.49 6.35
 2 4 8 153.88 6.41
 2 4 9 45.37 3.54
 2 4 9 46.11 3.42
 -2 -4 -9 41.63 3.62
 2 4 9 37.58 3.45
 -2 -4 -9 38.84 3.46
 -2 -4 -9 50.4 3.34
 2 4 10 3.95 0.97
 2 4 10 7.73 1.49
 2 4 10 8.23 1.73
 -2 -4 -10 8.01 1.41
 -2 -4 -10 7.77 1.57
 -2 -4 -11 34.94 3.4
 2 4 11 36.32 3.3
 2 4 12 122.21 6.57
 -2 -4 -12 121.17 6.64
 2 4 13 31.29 3.27
 -2 -4 -13 31.78 3.34
 -2 -4 -14 316.51 12.11
 2 4 14 307.89 12.08
 2 4 15 2.37 0.8
 2 4 15 3.48 1.14
 -2 -4 -15 5.14 1.42
 2 4 15 3.6 1.04
 -2 -4 -15 3.56 0.94
 -2 -4 -15 3.7 0.91
 -2 -4 -16 14.39 2.24
 2 4 16 13.4 1.8
 2 4 16 14.97 1.94
 -2 -4 -16 13.49 1.74
 -2 -4 -16 15.06 1.73
 -2 -4 -16 11.77 1.58
 2 4 17 111.16 5.27
 -2 -4 -17 100.54 5.02
 -2 -4 -17 100.39 6.17
 -2 -4 -17 107.1 4.86
 2 4 17 102.02 5.28
 -2 -4 -17 96.46 4.96
 -2 -4 -17 100.58 4.89
 2 4 18 30.14 2.58
 2 4 18 30.5 2.64
 -2 -4 -18 28.87 2.42
 -2 -4 -18 30.63 2.34
 -2 -4 -18 29.14 2.46
 -2 -4 -18 30.49 2.44
 2 4 19 146.75 5.83
 2 4 19 138.22 5.56
 2 4 19 136.65 5.52
 -2 -4 -19 135.48 5.06
 -2 -4 -19 136.47 5.5
 -2 -4 -19 133.39 5.25
 -2 -4 -20 4.72 0.76
 2 4 20 4.3 0.84
 2 4 20 4.21 0.74
 2 4 20 4.71 0.8
 -2 -4 -20 4.73 0.82
 -2 -4 -20 4.61 0.82
 -2 -4 -21 1.05 0.34
 -2 -4 -21 1.16 0.39
 2 4 21 1.32 0.4
 2 4 21 1.9 0.48
 2 5 -19 2.27 0.44
 -2 -5 19 2.2 0.46
 -2 -5 19 2.44 0.56
 2 5 -18 6.24 0.88
 -2 -5 18 7.23 0.9
 -2 -5 18 8.56 1.1
 -2 -5 18 7.58 1.03
 2 5 -18 7.46 0.98
 2 5 -18 7.95 1.12
 2 5 -17 33.55 2.34
 -2 -5 17 36.06 2.54
 2 5 -17 35.64 2.53
 -2 -5 17 37.2 2.38
 -2 -5 17 34.7 2.95
 -2 -5 17 35.1 2.52
 2 5 -17 35.49 2.44
 2 5 -17 35.88 2.72
 -2 -5 16 9.08 1.32
 2 5 -16 8.42 1.3
 -2 -5 16 8.82 1.38
 -2 -5 16 10.01 1.71
 2 5 -16 8.47 1.27
 2 5 -16 8.57 1.26
 2 5 -16 13.23 1.79
 2 5 -16 9.38 1.47
 2 5 -15 112.64 5.49
 -2 -5 15 114.24 5.52
 -2 -5 15 125.83 6.92
 2 5 -15 110.73 5.47
 -2 -5 15 112.98 6.24
 2 5 -15 114.75 5.4
 2 5 -15 119.49 6.08
 2 5 -14 61.71 3.97
 -2 -5 14 58.75 3.9
 -2 -5 14 58.14 4.48
 2 5 -14 60.79 3.98
 2 5 -14 62.89 3.94
 -2 -5 14 70.56 5.2
 2 5 -14 59.48 4.27
 -2 -5 13 4.44 1.39
 -2 -5 13 2.49 0.92
 2 5 -13 2.12 0.77
 -2 -5 13 2.03 0.69
 -2 -5 13 3.45 0.98
 2 5 -13 1.64 0.71
 -2 -5 13 1.08 0.55
 2 5 -13 2.74 0.77
 -2 -5 13 2.38 0.8
 2 5 -13 4.35 0.97
 2 5 -13 2.97 1.11
 2 5 -12 13.59 2.13
 -2 -5 12 17.38 2.48
 -2 -5 12 15.71 2.52
 -2 -5 11 304.75 12.62
 -2 -5 11 314.2 11.72
 2 5 -11 284.14 11.19
 2 5 -10 21.19 2.64
 -2 -5 10 16.73 2.79
 -2 -5 10 17.78 2.45
 2 5 -9 57.88 4.43
 -2 -5 9 64.27 4.7
 -2 -5 8 1.05 0.59
 2 5 -8 0.41 0.49
 -2 -5 7 2.61 0.86
 2 5 -7 1.81 0.78
 -2 -5 6 0.29 0.44
 -2 -5 6 0.73 0.57
 2 5 -6 0.26 0.35
 -2 -5 5 74.41 4.18
 -2 -5 5 69.9 3.85
 -2 -5 4 0.48 0.27
 -2 -5 4 0.9 0.49
 2 5 -4 0.63 0.4
 -2 -5 3 50.68 2.59
 2 5 -3 54.45 2.98
 -2 -5 3 54.29 2.98
 -2 -5 2 15.02 1.3
 2 5 -2 13.14 1.32
 -2 -5 2 13.35 1.39
 -2 -5 1 45.28 2.34
 2 5 -1 41.85 2.36
 2 5 -1 42.54 2.24
 -2 -5 1 44.27 2.47
 -2 -5 0 1.04 0.39
 -2 -5 0 0.41 0.37
 2 5 0 1.07 0.41
 2 5 0 0.93 0.29
 -2 -5 0 0.9 0.35
 -2 -5 -1 23.79 1.65
 -2 -5 -1 26.2 1.76
 -2 -5 -1 22.49 2.27
 2 5 1 22.63 2.31
 2 5 1 24.2 1.62
 2 5 2 1.77 0.65
 -2 -5 -2 0.74 0.53
 2 5 2 1.94 0.48
 2 5 2 2.05 0.52
 -2 -5 -2 1.8 0.46
 -2 -5 -2 2.34 0.57
 -2 -5 -3 2.48 0.75
 2 5 3 1.66 0.6
 -2 -5 -3 1.27 0.46
 2 5 3 1.12 0.45
 -2 -5 -3 1.64 0.42
 -2 -5 -3 1.19 0.38
 -2 -5 -4 9.26 1.44
 2 5 4 9.66 1.34
 -2 -5 -4 10.54 1.23
 -2 -5 -4 13.51 1.32
 2 5 4 12.3 1.48
 -2 -5 -4 13.71 1.22
 -2 -5 -4 10.24 1.33
 2 5 5 1.08 0.49
 -2 -5 -5 0.43 0.31
 -2 -5 -5 1.56 0.52
 2 5 5 1.52 0.53
 2 5 6 8.41 1.19
 -2 -5 -6 9.77 1.3
 2 5 6 9.88 1.48
 -2 -5 -6 10.6 1.28
 -2 -5 -6 9.76 1.41
 -2 -5 -7 0.43 0.46
 -2 -5 -7 1.13 0.62
 2 5 7 1.58 0.67
 -2 -5 -7 1.32 0.5
 2 5 7 2.23 0.58
 -2 -5 -8 48.09 3.18
 2 5 8 39.88 3.14
 -2 -5 -8 43.03 3.41
 2 5 8 47.71 3.29
 2 5 8 43.35 3.69
 -2 -5 -8 40.91 3.3
 2 5 9 14.62 1.95
 -2 -5 -9 18.14 2.37
 2 5 9 17.21 2.14
 2 5 9 18.78 2.48
 -2 -5 -9 18.47 2.35
 -2 -5 -9 18 2.08
 2 5 10 14.28 2.04
 -2 -5 -10 13.77 2
 2 5 10 13.26 2.22
 -2 -5 -10 14.31 1.96
 2 5 11 0.74 0.65
 -2 -5 -11 1.18 0.66
 -2 -5 -11 0.69 0.75
 2 5 11 1.29 0.51
 2 5 12 76.51 5.18
 -2 -5 -12 78.84 5.21
 2 5 13 163.21 8.11
 -2 -5 -13 168.31 8.08
 2 5 14 38.35 3.84
 -2 -5 -14 40.61 3.85
 2 5 15 1.34 0.73
 -2 -5 -15 0.56 0.52
 2 5 15 0.41 0.65
 -2 -5 -15 0.18 0.38
 2 5 15 1.15 0.68
 -2 -5 -15 0.75 0.53
 2 5 16 1.89 0.91
 -2 -5 -16 2.11 1.01
 2 5 16 1.92 0.72
 -2 -5 -16 0.44 0.44
 -2 -5 -16 1.61 0.69
 -2 -5 -16 2.03 0.83
 -2 -5 -16 1.82 0.67
 2 5 17 223.02 8.53
 -2 -5 -17 236.47 9.9
 2 5 17 248.21 8.59
 -2 -5 -17 234.52 8.38
 -2 -5 -17 239.18 8.11
 -2 -5 -17 240.11 8.43
 -2 -5 -17 235.06 8.09
 2 5 18 2.52 0.96
 2 5 18 2.16 0.82
 -2 -5 -18 2.66 0.78
 -2 -5 -18 3.18 0.9
 -2 -5 -18 2 0.68
 2 5 19 165.14 6.29
 2 5 19 161.95 6.15
 -2 -5 -19 170.78 5.83
 -2 -5 -19 164.68 6.04
 -2 -5 -19 159.69 5.72
 2 5 20 8.72 1.14
 2 5 20 9.31 1.21
 2 5 20 9.75 1.22
 -2 -5 -20 9.19 1.07
 -2 -5 -20 9.56 1.19
 -2 -5 -20 10.92 1.15
 2 5 21 7.23 0.89
 2 5 21 7.74 0.88
 -2 -5 -21 8.12 0.91
 2 6 -19 0.34 0.2
 -2 -6 19 0.42 0.17
 2 6 -19 0.75 0.33
 -2 -6 18 3.67 0.67
 -2 -6 18 3.48 0.61
 -2 -6 18 4.87 0.8
 2 6 -18 3.63 0.68
 2 6 -18 4.55 0.82
 2 6 -17 1.89 0.6
 -2 -6 17 2.89 0.71
 -2 -6 17 1.99 0.68
 -2 -6 17 2.64 0.84
 2 6 -17 2.23 0.63
 2 6 -17 2.45 0.77
 2 6 -16 93.53 4.62
 -2 -6 16 102.96 4.79
 -2 -6 16 95.67 4.67
 2 6 -16 97.57 4.4
 -2 -6 16 98.51 4.44
 -2 -6 16 109.74 5.92
 2 6 -16 102.5 4.71
 2 6 -16 101.98 5.18
 -2 -6 15 2.31 0.98
 2 6 -15 2.9 0.9
 -2 -6 15 2.05 0.82
 -2 -6 15 3.49 0.92
 2 6 -15 2.94 0.85
 2 6 -15 2.78 0.96
 2 6 -15 1.74 0.66
 2 6 -14 211.04 8.21
 2 6 -14 214.94 8.22
 -2 -6 14 223.35 8.34
 -2 -6 14 211.04 9.21
 -2 -6 14 216.75 8.25
 -2 -6 14 215.78 9.87
 2 6 -14 217.15 8.14
 2 6 -14 213.93 8.91
 -2 -6 13 1.75 0.95
 2 6 -13 0.53 0.56
 -2 -6 13 0.36 0.39
 -2 -6 13 1.22 0.82
 -2 -6 13 -1.01 0.7
 2 6 -13 0.93 0.81
 2 6 -13 0.3 0.51
 2 6 -13 0.66 0.61
 2 6 -13 0.61 0.81
 -2 -6 12 5.21 1.62
 -2 -6 12 4.04 1.31
 2 6 -12 2.9 1.05
 2 6 -12 4.62 1.13
 -2 -6 11 3.88 1.59
 -2 -6 11 4.93 1.5
 2 6 -11 6.28 1.55
 -2 -6 10 188.79 9.78
 -2 -6 10 206.83 9.24
 2 6 -10 190.63 8.87
 -2 -6 9 8.54 1.78
 2 6 -9 9.65 1.87
 -2 -6 8 119.43 6.68
 2 6 -8 96.71 6.07
 -2 -6 7 6.94 1.46
 2 6 -7 10.38 1.79
 -2 -6 6 72.02 4.53
 2 6 -6 79.78 4.82
 -2 -6 5 7.41 1.3
 -2 -6 5 6.86 1.22
 2 6 -5 8.48 1.38
 -2 -6 4 439.29 12.11
 2 6 -4 458.18 12.31
 2 6 -3 17.02 1.67
 -2 -6 3 13.97 1.53
 -2 -6 3 16.3 1.62
 -2 -6 2 114.73 4.27
 2 6 -2 120.8 4.68
 -2 -6 2 121.92 4.78
 2 6 -1 46.81 2.44
 -2 -6 1 54.53 2.91
 -2 -6 1 59.5 2.79
 2 6 -1 54.43 2.81
 2 6 -1 53.85 2.59
 -2 -6 0 411.99 13.59
 2 6 0 455.7 10.89
 -2 -6 0 419.2 10.75
 -2 -6 0 441.61 11.16
 2 6 0 429.99 10.8
 2 6 0 415.96 11.42
 2 6 1 0.64 0.39
 -2 -6 -1 0.94 0.64
 2 6 1 0.81 0.58
 2 6 1 0.68 0.31
 -2 -6 -1 0.82 0.43
 -2 -6 -1 0.71 0.38
 -2 -6 -2 1146.98 27.1
 2 6 2 1131.55 26.69
 2 6 2 1133.27 24.09
 2 6 2 1101.09 24.12
 2 6 2 1112.57 25.43
 -2 -6 -2 1156.37 24.72
 -2 -6 -2 1162.3 24.73
 2 6 3 3.62 0.78
 -2 -6 -3 2.95 0.91
 2 6 3 3.07 0.79
 -2 -6 -3 3.58 1.03
 -2 -6 -3 2.65 0.72
 -2 -6 -3 3.53 0.74
 -2 -6 -3 3.26 0.67
 2 6 4 74.71 3.94
 -2 -6 -4 71.46 3.43
 2 6 5 0.8 0.47
 -2 -6 -5 1.61 0.57
 -2 -6 -6 1408.31 31.15
 2 6 6 1416.55 32.4
 -2 -6 -7 1.25 0.28
 2 6 7 1.71 0.81
 -2 -6 -7 1.02 0.5
 2 6 7 1.65 0.65
 -2 -6 -8 500.54 15.09
 2 6 8 552.11 16.12
 -2 -6 -8 480.08 14.77
 -2 -6 -8 533.34 14.67
 -2 -6 -9 18.08 2.25
 2 6 9 16.54 2.18
 2 6 9 18.51 2.6
 -2 -6 -9 19.78 2.27
 -2 -6 -10 5.15 1.29
 2 6 10 4.36 1.09
 2 6 10 5.84 1.52
 -2 -6 -10 5.71 1.35
 -2 -6 -11 30.82 3.04
 2 6 11 29.1 3.08
 2 6 11 23.88 3.1
 -2 -6 -11 29.63 2.96
 -2 -6 -12 2.87 0.98
 2 6 12 3.66 1.28
 -2 -6 -12 1.52 0.96
 2 6 12 3.68 1.27
 -2 -6 -13 15.06 2.23
 2 6 13 13.71 2.22
 2 6 14 1.93 0.81
 2 6 14 2.63 0.94
 -2 -6 -14 4.81 1.37
 -2 -6 -14 3.62 0.93
 2 6 14 2.82 1
 -2 -6 -14 1.45 0.68
 2 6 15 42.24 4.09
 -2 -6 -15 41.82 3.85
 2 6 15 42.7 3.36
 -2 -6 -15 38.41 3.07
 -2 -6 -15 42.09 3.08
 2 6 15 39.47 3.25
 2 6 16 8.09 1.46
 -2 -6 -16 7.53 1.68
 -2 -6 -16 7.67 1.35
 2 6 16 8.5 1.45
 -2 -6 -16 10.62 1.53
 -2 -6 -16 8.6 1.36
 2 6 17 2.99 0.8
 2 6 17 2.46 0.79
 -2 -6 -17 2.12 0.75
 2 6 17 2.01 0.62
 -2 -6 -17 2.57 0.75
 -2 -6 -17 2.76 0.77
 -2 -6 -17 3.55 0.9
 -2 -6 -18 27.14 2.2
 -2 -6 -18 27.85 2.29
 2 6 18 23.97 2.3
 2 6 19 54.36 3.21
 2 6 19 53.11 3.15
 -2 -6 -19 54.71 2.95
 -2 -6 -19 50.36 2.92
 2 6 20 28.4 1.99
 2 6 20 28.62 1.99
 2 6 20 30.69 2.11
 -2 -6 -20 31.31 1.91
 -2 -6 -20 27.7 1.88
 2 6 21 9.18 0.92
 2 6 21 10.78 1.03
 -2 -7 18 2.13 0.49
 -2 -7 18 2.37 0.56
 2 7 -18 2.37 0.52
 -2 -7 17 3.58 0.77
 -2 -7 17 2.94 0.66
 -2 -7 17 4.1 0.83
 2 7 -17 4.47 0.83
 2 7 -17 2.95 0.79
 -2 -7 16 -0.59 0.55
 2 7 -16 0.94 0.54
 2 7 -16 -0.08 0.25
 -2 -7 16 0.7 0.4
 -2 -7 16 0.22 0.31
 -2 -7 16 0.08 0.24
 2 7 -16 0.34 0.35
 2 7 -16 0.13 0.4
 2 7 -15 202.5 7.64
 -2 -7 15 215.54 7.8
 2 7 -15 206.4 7.5
 -2 -7 15 200.3 7.29
 -2 -7 15 213.96 7.81
 -2 -7 15 219.19 9.37
 2 7 -15 209.3 7.64
 2 7 -15 220.41 8.52
 -2 -7 14 18.4 2.08
 2 7 -14 15.38 1.96
 -2 -7 14 15.43 2.26
 -2 -7 14 19.13 2.16
 -2 -7 14 21.38 2.9
 2 7 -14 17.97 2.06
 2 7 -14 16.07 2.19
 2 7 -13 109.7 5.62
 -2 -7 13 110.29 5.66
 -2 -7 13 116.06 5.82
 -2 -7 13 109.49 6.46
 -2 -7 13 121.13 7.29
 2 7 -13 111.09 5.68
 2 7 -13 104.63 5.45
 2 7 -13 106.56 6.16
 -2 -7 12 7.1 1.66
 2 7 -12 6.31 1.3
 -2 -7 12 8.45 1.56
 -2 -7 12 7.45 1.74
 -2 -7 12 6.56 1.53
 -2 -7 12 7.03 1.41
 2 7 -12 7.69 1.65
 2 7 -12 7.82 1.5
 2 7 -12 6.13 1.31
 2 7 -12 7.47 1.7
 -2 -7 11 229.23 11.09
 2 7 -11 235.15 10.25
 -2 -7 11 253.15 10.6
 -2 -7 10 1.11 0.75
 -2 -7 10 3.23 1.31
 2 7 -10 2.12 1.07
 -2 -7 9 432.58 14.99
 2 7 -9 407.74 14.57
 -2 -7 8 1.78 0.83
 2 7 -8 2.54 0.98
 -2 -7 7 5.37 1.24
 2 7 -7 2.74 0.8
 2 7 -7 4.44 1.33
 2 7 -6 1.85 0.85
 -2 -7 6 1.78 0.7
 -2 -7 6 2.09 0.68
 -2 -7 5 3.45 0.89
 -2 -7 5 2.95 0.8
 2 7 -5 4.77 1.11
 -2 -7 4 0.81 0.61
 -2 -7 4 0.05 0.45
 -2 -7 4 0.21 0.34
 2 7 -4 0.68 0.49
 -2 -7 3 24.8 2.11
 -2 -7 3 23.26 2.04
 2 7 -3 25.24 2.14
 2 7 -2 0.47 0.37
 2 7 -2 0.58 0.41
 -2 -7 2 0.57 0.27
 -2 -7 2 1 0.49
 -2 -7 2 0.65 0.23
 2 7 -1 81.69 3.54
 -2 -7 1 90.04 3.72
 -2 -7 1 91.71 3.94
 2 7 -1 85.59 3.82
 -2 -7 1 93.36 4.13
 -2 -7 0 82.4 3.55
 2 7 0 79.1 3.47
 -2 -7 0 73.89 3.62
 2 7 1 445.4 11.39
 2 7 1 447.86 11.09
 2 7 1 440.05 12.3
 -2 -7 -1 458.57 11.77
 -2 -7 -1 443.22 11.46
 2 7 2 43.06 2.42
 -2 -7 -2 47.69 2.7
 2 7 2 41.47 2.89
 -2 -7 -2 46.81 2.73
 -2 -7 -3 133.68 5.07
 2 7 3 127.37 5.52
 -2 -7 -4 53.36 3.07
 2 7 4 49.23 3.32
 2 7 5 1.13 0.68
 -2 -7 -5 1.4 0.53
 2 7 6 10.24 1.65
 -2 -7 -6 11.45 1.54
 2 7 7 7.13 1.42
 -2 -7 -7 7.38 1.34
 2 7 8 52.71 4.2
 -2 -7 -8 54.11 3.88
 -2 -7 -9 8.24 1.58
 2 7 9 6.96 1.61
 -2 -7 -10 1.09 0.6
 2 7 10 2.88 1.26
 2 7 10 1.63 0.86
 2 7 11 345.99 12.85
 2 7 11 336.12 13.6
 -2 -7 -11 357.85 12.55
 2 7 12 62.68 4.86
 -2 -7 -12 59.74 4.33
 2 7 12 57.5 5
 -2 -7 -12 62.26 4.52
 2 7 13 997.52 27.45
 -2 -7 -13 1045.01 26.59
 2 7 14 11.41 1.83
 -2 -7 -14 10.72 1.91
 -2 -7 -14 10.09 1.57
 2 7 14 11.51 1.76
 2 7 14 12.37 1.8
 -2 -7 -14 11.64 1.64
 2 7 14 12.29 2.25
 2 7 15 18.73 2.21
 -2 -7 -15 18.45 2.49
 2 7 15 18.79 2.23
 -2 -7 -15 19.73 2.17
 -2 -7 -15 17.42 1.98
 -2 -7 -15 18.84 2.02
 -2 -7 -16 7.18 1.61
 -2 -7 -16 8.36 1.46
 2 7 16 6.87 1.3
 2 7 16 8.67 1.53
 -2 -7 -16 6.9 1.28
 -2 -7 -16 8.26 1.34
 2 7 17 535.08 14.53
 -2 -7 -17 469.88 15.25
 2 7 17 526.53 14.21
 -2 -7 -17 504.85 14.11
 -2 -7 -17 503.62 13.75
 -2 -7 -17 499.52 13.68
 2 7 18 3.78 0.9
 -2 -7 -18 2.2 0.56
 -2 -7 -18 4.36 0.95
 2 7 19 467.74 12.45
 2 7 19 447.09 12.29
 -2 -7 -19 470.42 11.92
 -2 -7 -19 465.84 11.88
 2 7 20 4.75 0.75
 2 7 20 3.77 0.7
 -2 -7 -20 5.35 0.76
 2 7 20 4.76 0.78
 -2 -7 -20 3.47 0.58
 -2 -8 18 3.71 0.53
 -2 -8 18 4.34 0.68
 2 8 -18 4.72 0.7
 2 8 -18 4.41 0.68
 2 8 -17 2.3 0.54
 -2 -8 17 3.16 0.58
 -2 -8 17 2.13 0.59
 2 8 -17 3.86 0.76
 -2 -8 16 33.27 2.43
 2 8 -16 32.42 2.34
 -2 -8 16 32.6 2.42
 -2 -8 16 34.81 2.32
 -2 -8 16 37.98 3.27
 2 8 -16 33.05 2.43
 2 8 -16 35.01 2.78
 2 8 -15 6.17 1.12
 -2 -8 15 6.89 1.17
 2 8 -15 5.19 1.01
 -2 -8 15 7.49 1.21
 -2 -8 15 7.4 1.29
 -2 -8 15 8.62 1.82
 2 8 -15 5.21 0.99
 2 8 -15 6.45 1.3
 -2 -8 14 135.53 6.07
 2 8 -14 126.06 5.81
 -2 -8 14 122.97 5.55
 -2 -8 14 127.59 5.91
 -2 -8 14 146.59 7.67
 -2 -8 14 120.67 6.58
 2 8 -14 128.46 5.86
 2 8 -14 126.24 6.44
 -2 -8 13 33.48 3
 -2 -8 13 31.21 3.32
 2 8 -13 29.59 2.77
 -2 -8 13 29.7 2.67
 -2 -8 13 31.72 2.91
 -2 -8 13 33.97 3.77
 2 8 -13 32.16 2.87
 2 8 -13 28.06 3.03
 2 8 -12 2.27 0.78
 -2 -8 12 1.58 0.95
 -2 -8 12 2.6 0.91
 -2 -8 12 4.97 1.2
 -2 -8 12 1.17 0.68
 -2 -8 12 2.13 0.9
 -2 -8 12 1.39 0.73
 2 8 -12 1.59 0.85
 2 8 -12 1.96 0.84
 2 8 -12 2.59 1.02
 -2 -8 11 11.71 2.55
 -2 -8 11 7.22 1.67
 -2 -8 11 6.43 1.72
 2 8 -11 7.68 1.5
 -2 -8 11 9.56 1.69
 2 8 -11 8.01 1.56
 2 8 -11 7.66 1.78
 2 8 -11 8.74 1.52
 2 8 -11 7.03 1.63
 -2 -8 10 257.17 12
 2 8 -10 255.78 11.03
 -2 -8 10 268.34 11.31
 -2 -8 9 9.95 1.97
 2 8 -9 11.6 2.17
 -2 -8 9 8.5 1.98
 -2 -8 8 12.72 2.17
 2 8 -8 11.19 1.74
 2 8 -8 9.53 2.07
 -2 -8 7 0.24 0.39
 2 8 -7 -0.59 0.58
 2 8 -7 -0.22 0.35
 -2 -8 6 3.93 1.08
 2 8 -6 4.63 1.19
 2 8 -6 3.76 1.04
 2 8 -5 9.49 1.56
 -2 -8 5 10.23 1.57
 -2 -8 5 8.56 1.41
 -2 -8 5 8.67 1.5
 2 8 -4 100 4.96
 -2 -8 4 98.74 4.94
 -2 -8 4 90.17 4.67
 -2 -8 4 95.11 5.21
 2 8 -3 10.81 1.46
 2 8 -3 11.41 1.47
 -2 -8 3 11.21 1.46
 -2 -8 3 11.17 1.69
 -2 -8 3 9.21 1.32
 2 8 -2 147.56 5.69
 -2 -8 2 166.26 6.21
 2 8 -2 161.34 5.98
 -2 -8 2 159.25 6.06
 -2 -8 1 11.73 1.31
 2 8 -1 11.56 1.34
 -2 -8 1 11.19 1.37
 -2 -8 1 10.16 1.36
 2 8 0 253.57 8.21
 -2 -8 0 276.41 8.17
 2 8 0 278.66 8.01
 -2 -8 0 271.47 8.2
 -2 -8 0 278.74 8.52
 2 8 1 83.25 3.93
 -2 -8 -1 94.74 4.3
 2 8 1 83.91 4.53
 2 8 2 870.35 20.06
 2 8 2 854.88 21.47
 -2 -8 -2 893.73 20.51
 -2 -8 -3 70.63 3.67
 2 8 3 55.16 3.69
 -2 -8 -4 55.26 3.31
 2 8 4 50 3.57
 -2 -8 -5 9.11 1.41
 2 8 5 6.22 1.31
 -2 -8 -6 509.26 14.21
 2 8 6 467.01 14.52
 2 8 7 25.49 2.79
 -2 -8 -7 29.27 2.76
 2 8 8 360.19 12.82
 -2 -8 -8 349.45 12.11
 2 8 9 0.1 0.55
 -2 -8 -9 1.68 0.87
 2 8 10 6.09 1.61
 -2 -8 -10 4.1 1.16
 2 8 11 52.49 4.5
 2 8 11 59.17 5.21
 -2 -8 -11 67.4 4.84
 2 8 12 13.47 2.51
 -2 -8 -12 12.98 2.08
 2 8 12 15.86 2.41
 -2 -8 -12 14.24 2.2
 2 8 13 82.18 5.82
 2 8 13 76.65 5.91
 2 8 14 2.54 0.8
 2 8 14 1.39 0.59
 2 8 14 1.35 0.6
 -2 -8 -14 1.86 0.74
 2 8 14 0.58 0.57
 -2 -8 -14 1.28 0.52
 -2 -8 -14 0.69 0.31
 2 8 15 3.89 1.09
 -2 -8 -15 2.92 0.95
 2 8 15 4.85 1.15
 -2 -8 -15 3.53 1.01
 -2 -8 -15 3.64 0.95
 2 8 16 74.4 4.4
 2 8 16 70.08 4.22
 -2 -8 -16 69.41 4.09
 -2 -8 -16 70.89 4.02
 2 8 17 42.26 3.11
 2 8 17 40.65 2.92
 -2 -8 -17 40.83 2.84
 -2 -8 -17 41.36 2.76
 2 8 18 12.81 1.58
 -2 -8 -18 11.66 1.39
 -2 -8 -18 11.73 1.31
 -2 -8 -19 9.66 1.13
 2 8 19 7.62 1.11
 2 8 19 8.32 1.15
 2 8 20 11.57 1.16
 2 8 20 12.53 1.24
 2 8 20 12.28 1.17
 -2 -8 -20 13.14 1.16
 2 9 -18 2.5 0.47
 -2 -9 18 2.26 0.47
 2 9 -18 2.75 0.5
 -2 -9 17 5.21 0.74
 -2 -9 17 5.76 0.86
 2 9 -17 5.91 0.83
 2 9 -17 4.77 0.72
 2 9 -17 5.81 0.86
 2 9 -16 38.63 2.49
 -2 -9 16 40.72 2.58
 -2 -9 16 38.68 2.36
 2 9 -16 36.81 2.48
 2 9 -16 39.4 2.81
 2 9 -15 12.26 1.54
 -2 -9 15 12.24 1.55
 -2 -9 15 18.4 2.4
 -2 -9 15 10.72 1.33
 2 9 -15 14.26 1.64
 2 9 -15 15.82 1.95
 2 9 -14 5.32 1.21
 -2 -9 14 4.87 1.5
 2 9 -14 6.7 1.33
 -2 -9 14 5.62 1.22
 -2 -9 14 5.18 1.18
 -2 -9 14 6.17 1.3
 2 9 -14 4.88 1.12
 2 9 -14 3.78 1.18
 2 9 -14 5.14 1.02
 -2 -9 13 -0.3 0.46
 2 9 -13 0.09 0.37
 -2 -9 13 0.19 0.59
 -2 -9 13 -0.24 0.32
 2 9 -13 0.1 0.45
 -2 -9 13 -0.41 0.53
 -2 -9 13 0.2 0.62
 2 9 -13 -0.09 0.47
 2 9 -13 -0.42 0.55
 2 9 -12 0.5 0.46
 -2 -9 12 -0.7 0.45
 -2 -9 12 0.03 0.51
 -2 -9 12 0.76 0.71
 -2 -9 12 0.54 0.75
 -2 -9 12 0.47 0.47
 2 9 -12 0.78 0.56
 2 9 -12 0.31 0.51
 -2 -9 11 52.86 5.08
 2 9 -11 64.81 4.35
 -2 -9 11 62.2 4.45
 -2 -9 11 59.75 4.1
 2 9 -11 56.02 4.78
 -2 -9 11 61.04 4.35
 -2 -9 11 63.2 5.6
 -2 -9 11 63.72 5.11
 2 9 -11 58.83 4.06
 2 9 -11 64.03 5.02
 -2 -9 10 9.83 1.97
 -2 -9 10 8.39 2
 2 9 -10 11.37 2.18
 -2 -9 9 117.66 7.94
 2 9 -9 128.45 7.67
 -2 -9 9 133.45 7.83
 2 9 -9 132.54 6.41
 -2 -9 8 7.6 1.76
 2 9 -8 8.75 1.58
 2 9 -8 7.67 1.84
 -2 -9 7 3.03 1.07
 2 9 -7 1.5 0.61
 2 9 -7 3.17 1.05
 -2 -9 6 10.73 1.76
 2 9 -6 7.99 1.44
 2 9 -6 10.01 1.83
 -2 -9 5 8.76 1.51
 2 9 -5 8.66 1.43
 -2 -9 5 11.89 1.9
 -2 -9 5 9.53 1.55
 2 9 -5 9.1 1.56
 -2 -9 4 0.34 0.52
 2 9 -4 -0.03 0.24
 -2 -9 4 0.27 0.36
 2 9 -4 -0.06 0.27
 -2 -9 4 0.31 0.45
 2 9 -3 5.75 1.12
 -2 -9 3 6.85 1.23
 -2 -9 3 6.9 1.2
 2 9 -3 8.16 1.34
 -2 -9 3 6.02 1.42
 2 9 -2 1.04 0.49
 -2 -9 2 -0.07 0.27
 2 9 -2 0.59 0.44
 -2 -9 2 0.58 0.4
 -2 -9 2 0.78 0.56
 2 9 -1 3.42 0.81
 -2 -9 1 3.29 0.92
 -2 -9 1 5.04 0.98
 -2 -9 0 4.73 0.93
 2 9 0 4.26 0.92
 -2 -9 -1 105.95 4.68
 2 9 1 93.23 5.08
 2 9 1 95.47 4.48
 2 9 2 2.36 0.67
 2 9 2 1.67 0.55
 -2 -9 -2 1.62 0.55
 2 9 3 1.09 0.39
 -2 -9 -3 2 0.7
 2 9 4 4.69 1.04
 2 9 4 4.25 1.03
 -2 -9 -4 3.86 1.05
 2 9 5 52.71 3.94
 -2 -9 -5 60.01 3.9
 2 9 6 12.74 1.93
 -2 -9 -6 14.57 1.96
 -2 -9 -7 1.69 0.69
 2 9 7 2.36 0.96
 -2 -9 -8 0.69 0.41
 2 9 8 1.65 0.87
 2 9 9 7.33 1.79
 -2 -9 -9 7.35 1.66
 -2 -9 -10 0.07 0.33
 2 9 10 0.4 0.77
 2 9 11 26.59 3.26
 2 9 11 33.31 3.95
 -2 -9 -11 30.75 3.33
 2 9 12 9.4 1.91
 -2 -9 -12 6.76 1.63
 -2 -9 -12 8.19 1.83
 2 9 12 8.3 2.07
 2 9 13 87.29 6.1
 2 9 13 90.57 5.19
 2 9 13 80.9 6.24
 2 9 13 82.28 5.61
 -2 -9 -13 85.24 4.8
 -2 -9 -13 89.24 4.77
 2 9 13 101.57 5.84
 -2 -9 -13 87.94 4.68
 -2 -9 -13 91.48 4.73
 2 9 14 1.19 0.88
 2 9 14 1.1 0.66
 -2 -9 -14 0.61 0.48
 2 9 14 2.18 0.89
 -2 -9 -14 0.54 0.28
 -2 -9 -14 0.87 0.54
 2 9 15 1.72 0.68
 -2 -9 -15 2.44 0.92
 2 9 15 2.22 0.91
 -2 -9 -15 1.94 0.68
 -2 -9 -15 0.91 0.5
 -2 -9 -16 1.43 0.52
 2 9 16 1.27 0.64
 2 9 16 0.65 0.53
 -2 -9 -16 0.64 0.39
 2 9 17 50.25 3.32
 2 9 17 49.14 3.14
 -2 -9 -17 50.75 3.15
 2 9 18 15.09 1.78
 -2 -9 -18 16.1 1.71
 2 9 19 35.25 2.35
 2 9 19 37.04 2.37
 -2 -9 -19 35.68 2.18
 2 9 20 0.85 0.34
 2 9 20 0.25 0.24
 2 9 20 0.52 0.32
 -2 -9 -20 0.65 0.26
 -2 -10 17 16.25 1.37
 2 10 -17 16.74 1.3
 -2 -10 17 16.32 1.18
 2 10 -17 16.65 1.32
 2 10 -17 17.27 1.37
 -2 -10 16 120 4.34
 -2 -10 16 122.3 4.61
 2 10 -16 113.33 4.42
 2 10 -16 113.73 4.52
 2 10 -16 119.39 4.58
 -2 -10 15 17.72 1.71
 -2 -10 15 19.68 1.91
 2 10 -15 16.06 1.71
 2 10 -15 17.5 1.8
 2 10 -15 17.26 1.61
 2 10 -14 2.43 0.78
 -2 -10 14 3.41 0.8
 -2 -10 14 4.18 0.97
 -2 -10 14 2.37 0.95
 2 10 -14 3.65 0.84
 2 10 -14 2.4 0.81
 2 10 -14 3.48 0.79
 2 10 -13 16.89 2.02
 2 10 -13 13.02 1.73
 -2 -10 13 12.99 1.67
 -2 -10 13 14.45 1.9
 -2 -10 13 17.26 2.57
 2 10 -13 13.29 1.76
 2 10 -13 16.89 2.31
 2 10 -13 13.41 1.66
 2 10 -12 45.08 3.46
 -2 -10 12 47.12 3.65
 -2 -10 12 45.14 3.39
 -2 -10 12 42.13 3.99
 -2 -10 12 49.69 4.73
 2 10 -12 47.17 3.5
 2 10 -12 51.81 4.24
 2 10 -11 4.39 1.2
 -2 -10 11 1.54 0.9
 -2 -10 11 3.77 1.38
 -2 -10 11 3.74 1.64
 2 10 -11 2.06 0.98
 2 10 -11 3.69 1.17
 -2 -10 11 3.43 1.06
 -2 -10 10 51.83 5.02
 -2 -10 10 36.93 3.32
 -2 -10 10 47.23 3.72
 2 10 -10 44.72 4.37
 -2 -10 10 48.61 4.59
 -2 -10 10 42.05 3.53
 2 10 -10 45.12 3.53
 -2 -10 10 57.77 5.5
 2 10 -10 49.25 3.78
 2 10 -10 33.39 3.6
 -2 -10 9 14.28 2.75
 2 10 -9 17.2 2.74
 -2 -10 9 16.11 2.66
 2 10 -9 14.51 2.05
 -2 -10 8 47.41 4.96
 2 10 -8 46.92 4.59
 -2 -10 8 40.59 4.06
 2 10 -8 47.17 3.85
 -2 -10 7 9.49 1.88
 2 10 -7 10.49 1.86
 2 10 -7 10.9 2.06
 -2 -10 6 2.16 0.87
 2 10 -6 2.56 0.88
 2 10 -6 2 0.96
 2 10 -5 18.78 2.31
 -2 -10 5 14.89 2.04
 2 10 -5 14.9 1.99
 -2 -10 5 13.56 2.2
 2 10 -4 28.22 2.61
 -2 -10 4 27.98 2.73
 2 10 -4 25.52 2.49
 -2 -10 4 27.62 3.1
 -2 -10 3 8.86 1.8
 2 10 -3 10.19 1.54
 2 10 -3 10.86 1.51
 -2 -10 3 12.15 1.71
 2 10 -3 10.31 1.53
 2 10 -2 6.86 1.21
 -2 -10 2 7.45 1.69
 -2 -10 2 7.23 1.28
 2 10 -2 8.71 1.33
 2 10 -1 12.09 1.51
 -2 -10 1 13.23 2.16
 2 10 0 102.36 5.01
 2 10 0 99.77 5.59
 -2 -10 0 110.93 6.5
 -2 -10 -1 41.36 3.01
 2 10 1 36.83 2.79
 2 10 1 32.62 3.14
 -2 -10 -1 35.92 3.68
 2 10 2 34.29 2.65
 2 10 2 36.35 3.25
 -2 -10 -2 33.7 2.8
 2 10 3 4.32 1.21
 -2 -10 -3 5.6 1.21
 -2 -10 -4 50.99 3.71
 2 10 4 51.14 3.83
 2 10 4 41.42 3.57
 2 10 5 3.47 1.06
 -2 -10 -5 3.19 0.95
 2 10 6 9.75 1.78
 -2 -10 -6 13.36 2.04
 -2 -10 -6 11.52 1.88
 -2 -10 -7 11.62 1.98
 2 10 7 10.78 1.96
 -2 -10 -8 11.74 2.08
 2 10 8 13.09 2.17
 -2 -10 -9 0.3 0.66
 2 10 9 -0.37 0.58
 2 10 10 25.12 3.47
 -2 -10 -10 21.14 2.8
 -2 -10 -11 0.1 0.54
 2 10 11 1.12 0.96
 2 10 11 0.27 0.67
 -2 -10 -11 0.36 0.34
 2 10 12 39.59 3.68
 2 10 12 39.41 4.15
 2 10 12 37.55 3.81
 2 10 12 30.6 3.58
 -2 -10 -12 36.07 3.72
 -2 -10 -12 27.19 3.12
 -2 -10 -12 36.24 2.86
 2 10 12 46.58 5.11
 2 10 12 35.73 4.16
 -2 -10 -12 32.94 2.99
 -2 -10 -12 43.9 3.12
 -2 -10 -12 41.41 3.11
 2 10 12 35.63 3.3
 2 10 12 32.75 3.51
 2 10 13 9.34 1.67
 2 10 13 9.35 1.74
 2 10 13 8.55 1.79
 -2 -10 -13 7.18 1.65
 -2 -10 -13 8.59 1.38
 2 10 13 6.59 1.69
 2 10 13 11.36 2.24
 -2 -10 -13 11.67 1.63
 -2 -10 -13 12.56 1.73
 2 10 14 22.32 2.65
 2 10 14 21.25 2.42
 2 10 14 19.07 2.37
 -2 -10 -14 23.1 2.32
 -2 -10 -14 21.31 2.18
 -2 -10 -14 21.68 2.16
 2 10 15 0.56 0.55
 2 10 15 0.9 0.61
 2 10 15 0.84 0.6
 -2 -10 -15 0.89 0.45
 -2 -10 -15 0.54 0.36
 2 10 16 7.1 1.29
 2 10 16 6.56 1.23
 -2 -10 -16 6.13 1.09
 -2 -10 -16 7.1 1.17
 2 10 17 8.5 1.3
 -2 -10 -17 9.31 1.27
 -2 -10 -17 7.65 1.07
 2 10 17 8.63 1.23
 2 10 18 18.04 1.75
 -2 -10 -18 18.17 1.64
 2 10 19 69.83 3.25
 2 10 19 72.5 3.28
 -2 -10 -19 70.49 3.04
 -2 -11 17 135.83 4.2
 2 11 -16 15.41 1.38
 2 11 -16 15.06 1.3
 -2 -11 16 15.46 1.26
 -2 -11 16 15.83 1.43
 2 11 -16 15.56 1.36
 -2 -11 15 11.37 1.36
 -2 -11 15 11.6 1.24
 2 11 -15 12.62 1.43
 2 11 -15 10.93 1.29
 2 11 -15 12.15 1.28
 2 11 -14 9.18 1.33
 -2 -11 14 9.53 1.29
 -2 -11 14 8.76 1.31
 2 11 -14 9.77 1.33
 2 11 -14 9.2 1.26
 -2 -11 13 135.24 5.79
 -2 -11 13 144.31 6.19
 2 11 -13 133.4 6.08
 2 11 -13 133.8 5.83
 2 11 -13 130.98 5.72
 -2 -11 12 36.45 2.96
 -2 -11 12 30.2 3.27
 -2 -11 12 36.28 3.1
 -2 -11 12 43.23 4.28
 2 11 -12 33.09 3
 2 11 -12 33.04 2.83
 2 11 -12 35.25 3.41
 2 11 -12 33.28 2.82
 -2 -11 11 53.25 4.95
 -2 -11 11 42.56 3.39
 -2 -11 11 43.49 4.23
 -2 -11 11 43.3 3.61
 2 11 -11 38.23 3.13
 2 11 -11 45.22 3.47
 2 11 -11 44.13 4.03
 -2 -11 10 5.41 1.31
 -2 -11 10 8.19 1.66
 -2 -11 10 6.83 1.71
 2 11 -10 4.76 1.14
 -2 -11 10 6.13 1.86
 2 11 -10 6.94 1.76
 2 11 -10 7.9 1.54
 2 11 -10 6.95 1.64
 -2 -11 9 18.6 2.37
 2 11 -9 23.46 3.26
 -2 -11 9 25.91 3.4
 -2 -11 9 22.82 2.41
 2 11 -9 22.54 2.61
 -2 -11 9 23.86 3.41
 2 11 -9 25.58 2.78
 2 11 -9 21.19 2.72
 -2 -11 9 28.6 3.78
 -2 -11 8 17.98 3.11
 2 11 -8 21.73 2.7
 2 11 -8 19.94 2.99
 -2 -11 8 19.76 2.86
 2 11 -7 174.58 8.89
 2 11 -7 172.33 8.42
 -2 -11 7 188.24 8.97
 -2 -11 6 3.14 1.04
 2 11 -6 3.62 1.25
 2 11 -6 5.78 1.43
 -2 -11 5 284.74 11.81
 2 11 -5 317.01 11.16
 -2 -11 5 305.3 11.22
 2 11 -5 292.15 10.67
 -2 -11 4 6.38 1.45
 2 11 -4 6.04 1.25
 2 11 -4 5.76 1.22
 -2 -11 4 5.23 1.42
 2 11 -3 76.16 4.57
 -2 -11 3 70.93 5.35
 2 11 -3 75.91 4.42
 2 11 -2 4.59 1.08
 -2 -11 2 3.16 1.02
 2 11 -1 155.39 6.33
 -2 -11 1 154.98 8.25
 2 11 0 2.9 0.87
 2 11 0 4.3 0.94
 2 11 0 2.51 0.94
 -2 -11 0 2.65 1.07
 2 11 1 834.79 20.74
 2 11 1 801.16 19.73
 2 11 1 765.39 21.95
 -2 -11 -1 846.97 24.36
 2 11 2 3.56 0.98
 2 11 2 1.68 0.51
 2 11 2 1.72 0.79
 -2 -11 -2 1.65 0.8
 -2 -11 -2 0.92 0.66
 2 11 3 326.21 9.79
 -2 -11 -3 312.62 12.98
 2 11 3 320.13 11.86
 -2 -11 -3 335.57 11.51
 2 11 4 5.7 1.03
 -2 -11 -4 6.34 1.47
 2 11 4 3.92 1.09
 -2 -11 -4 3.42 1.2
 2 11 5 10.18 1.89
 -2 -11 -5 12.46 2.18
 -2 -11 -5 13.3 2.15
 -2 -11 -6 10.53 2.01
 -2 -11 -6 11.25 1.97
 2 11 6 13.02 2.27
 2 11 7 336.06 12.78
 -2 -11 -7 299.11 12.03
 2 11 8 66.11 5.31
 -2 -11 -8 61.58 4.87
 2 11 9 99.87 6.9
 -2 -11 -9 98.7 6.28
 2 11 10 1.88 0.84
 -2 -11 -10 2.56 1.07
 -2 -11 -11 7.7 1.57
 2 11 11 6.42 1.59
 2 11 11 8.51 1.99
 -2 -11 -11 7.35 1.69
 2 11 11 7.47 1.77
 2 11 11 6.22 1.35
 2 11 11 10.65 2.29
 -2 -11 -11 9.01 1.84
 2 11 11 8.24 2.14
 -2 -11 -11 6.19 1.36
 2 11 11 8.82 1.8
 2 11 11 9.4 1.92
 -2 -11 -11 9.32 1.39
 -2 -11 -11 8.9 1.46
 2 11 12 4.98 1.65
 2 11 12 5.57 1.41
 2 11 12 6.73 1.66
 2 11 12 6.82 1.74
 -2 -11 -12 6.42 1.63
 2 11 12 6.46 1.89
 -2 -11 -12 6.28 1.42
 2 11 12 6.36 1.43
 -2 -11 -12 7.34 1.33
 -2 -11 -12 7.44 1.33
 2 11 12 7.45 1.89
 -2 -11 -13 15.63 2.33
 2 11 13 19.43 2.63
 2 11 13 18.67 2.33
 2 11 13 16.98 2.81
 -2 -11 -13 20.39 2.09
 -2 -11 -13 21.48 2.17
 -2 -11 -13 21.46 2.21
 2 11 13 19.07 2.54
 2 11 14 0.96 0.62
 2 11 14 0.21 0.37
 2 11 14 1.89 0.81
 -2 -11 -14 0.66 0.5
 -2 -11 -14 0.84 0.38
 2 11 15 9.22 1.6
 2 11 15 9.12 1.51
 2 11 15 7.68 1.33
 -2 -11 -15 7.97 1.23
 -2 -11 -15 8.37 1.29
 2 11 16 2.34 0.67
 2 11 16 3.99 0.89
 -2 -11 -16 4.22 0.85
 -2 -11 -16 2.18 0.64
 2 11 17 95.58 4.39
 2 11 17 85.51 3.97
 -2 -11 -17 86.98 3.92
 -2 -11 -17 90.46 3.87
 2 11 18 10.06 1.22
 -2 -11 -18 12.29 1.22
 2 11 19 89.08 3.54
 2 11 19 92.83 3.57
 -2 -11 -19 93.6 3.35
 2 12 -16 521.24 12.43
 -2 -12 16 538.24 12.42
 2 12 -16 534.6 12.23
 -2 -12 15 45.13 2.6
 -2 -12 15 44.96 2.4
 2 12 -15 44.9 2.61
 2 12 -15 46.23 2.5
 2 12 -15 43.84 2.38
 -2 -12 14 387.98 10.86
 -2 -12 14 375.28 10.26
 2 12 -14 379.2 10.8
 2 12 -14 371.78 10.36
 2 12 -14 354.33 10.21
 -2 -12 13 2 0.71
 -2 -12 13 0.99 0.45
 2 12 -13 2.03 0.73
 2 12 -13 2.78 0.78
 2 12 -13 1.42 0.58
 2 12 -12 99.41 5.28
 -2 -12 12 100.54 5.44
 -2 -12 12 100.14 5.01
 2 12 -12 101.34 4.99
 2 12 -12 89.29 4.79
 -2 -12 11 13.79 2.07
 -2 -12 11 15.47 2.03
 -2 -12 11 16.86 2.18
 2 12 -11 11.44 1.69
 2 12 -11 15.79 1.96
 2 12 -11 13.08 2
 2 12 -11 14.07 1.96
 2 12 -10 387.5 13.14
 -2 -12 10 385.78 12.5
 -2 -12 10 407.33 14.85
 2 12 -10 362.5 12.1
 -2 -12 9 10.72 1.72
 -2 -12 9 10.93 2.19
 2 12 -9 12.04 1.94
 -2 -12 9 9.26 1.55
 2 12 -9 9.83 2.11
 -2 -12 9 6.75 1.37
 2 12 -9 10.1 1.93
 2 12 -8 8.86 1.75
 -2 -12 8 8.96 2.11
 -2 -12 8 7.92 1.42
 -2 -12 8 11.87 1.77
 -2 -12 8 8.23 1.92
 2 12 -8 8.66 1.87
 2 12 -8 6.89 1.79
 -2 -12 8 10.98 1.7
 -2 -12 7 8.68 2.01
 2 12 -7 8.07 1.8
 2 12 -7 5.98 1.58
 -2 -12 7 5.44 1.41
 2 12 -6 370.15 12.94
 2 12 -6 314.35 12.01
 -2 -12 5 0.09 0.49
 2 12 -5 0.57 0.59
 -2 -12 4 102.64 6.86
 2 12 -4 101.06 5.6
 2 12 -3 1.2 0.5
 -2 -12 3 1.15 0.8
 2 12 -2 38 3.1
 -2 -12 2 39.42 4.18
 2 12 -1 210.57 7.92
 2 12 -1 202.58 9.35
 -2 -12 1 206.21 10.32
 2 12 0 61.53 4.25
 2 12 0 61.92 3.8
 2 12 0 59.35 4.69
 -2 -12 0 60.99 5.38
 2 12 1 2.3 0.83
 2 12 1 2.71 0.87
 2 12 1 1.91 0.92
 -2 -12 -1 1.41 0.77
 2 12 2 122.26 6.07
 2 12 2 113.62 6.69
 -2 -12 -2 130.59 8.35
 2 12 2 119.14 5.36
 2 12 3 34.93 3.6
 -2 -12 -3 36.06 4.15
 2 12 3 43.57 3
 -2 -12 -3 46.2 4.05
 2 12 4 111.11 6.68
 -2 -12 -4 114.56 6.75
 -2 -12 -4 110.18 7.2
 2 12 5 75.33 5.51
 -2 -12 -5 75.96 5.75
 -2 -12 -5 74.92 5.4
 2 12 6 38.26 3.9
 -2 -12 -6 40.68 3.88
 -2 -12 -6 36.31 3.81
 2 12 7 26.98 3.36
 -2 -12 -7 25.55 3.15
 2 12 8 27.11 3.52
 -2 -12 -8 25.48 3.12
 2 12 9 108.55 7.43
 -2 -12 -9 114.22 6.83
 2 12 10 13.11 2.65
 2 12 10 14.09 2.44
 2 12 10 11.84 2
 -2 -12 -10 10.84 2.19
 2 12 10 14.89 2.33
 2 12 10 14.68 2.36
 -2 -12 -10 15.08 2.19
 -2 -12 -10 11.04 1.74
 2 12 10 13.2 2.65
 -2 -12 -10 11.64 1.79
 2 12 10 11.82 2.27
 -2 -12 -10 10.47 2.05
 -2 -12 -10 11.18 1.69
 2 12 11 44.92 4.15
 2 12 11 52.47 4.89
 2 12 11 53.08 4.59
 2 12 11 44.44 4.87
 -2 -12 -11 42.32 3.47
 -2 -12 -11 46.88 4.13
 -2 -12 -11 45.87 3.34
 2 12 11 38.63 3.57
 2 12 11 45.65 4.23
 2 12 12 176.54 8.58
 2 12 12 196.21 9.88
 2 12 12 176.35 8.87
 2 12 12 182.2 8.16
 -2 -12 -12 163.5 8.26
 2 12 12 184.16 10.13
 -2 -12 -12 183.16 7.71
 -2 -12 -12 197.95 7.22
 -2 -12 -12 197.39 7.54
 2 12 12 183.81 8.75
 2 12 13 25.13 2.88
 -2 -12 -13 18.69 2.5
 -2 -12 -13 24.16 2.21
 -2 -12 -13 28.39 2.5
 2 12 13 23.9 2.64
 2 12 13 25.67 2.91
 2 12 14 32.64 3.15
 2 12 14 28.5 2.78
 -2 -12 -14 29.02 2.37
 2 12 14 33.9 2.97
 -2 -12 -14 31.8 2.58
 2 12 15 9.96 1.6
 2 12 15 8.05 1.38
 -2 -12 -15 8.07 1.21
 2 12 15 8.7 1.41
 -2 -12 -15 7.53 1.15
 2 12 16 46.38 3.04
 2 12 16 42.73 2.84
 -2 -12 -16 48.32 2.83
 -2 -12 -16 46.81 2.8
 2 12 17 45.71 2.76
 -2 -12 -17 43.9 2.49
 -2 -12 -17 45.22 2.49
 2 12 18 429.53 11.09
 -2 -12 -18 447.25 10.67
 -2 -13 15 48.62 2.43
 2 13 -15 47.66 2.48
 2 13 -15 45.94 2.25
 2 13 -14 57.5 3.14
 -2 -13 14 60.55 3.15
 2 13 -14 56.25 2.82
 2 13 -14 56.94 2.94
 -2 -13 13 207.17 7.25
 -2 -13 13 198.83 6.73
 2 13 -13 198.94 7.13
 2 13 -13 187.99 6.51
 2 13 -13 186.23 6.7
 -2 -13 12 14.16 1.82
 -2 -13 12 14.79 1.76
 2 13 -12 13.33 1.78
 2 13 -12 11.92 1.5
 2 13 -12 14.07 1.73
 2 13 -11 5.38 1.18
 -2 -13 11 5.38 1.23
 2 13 -11 4.57 1.06
 -2 -13 11 6.9 1.37
 2 13 -11 6.46 1.27
 -2 -13 10 12.71 1.89
 -2 -13 10 16.3 2.13
 2 13 -10 15.03 2.01
 2 13 -10 16.43 2.22
 2 13 -10 14.32 1.94
 -2 -13 9 31.45 2.99
 2 13 -9 31.27 3.31
 -2 -13 9 28.39 2.93
 2 13 -9 35.64 3.37
 2 13 -9 37.12 3.41
 -2 -13 8 26.41 2.66
 2 13 -8 22.19 2.76
 -2 -13 8 30.91 2.8
 -2 -13 8 22.99 2.53
 2 13 -8 26.94 3.09
 2 13 -8 28.21 3.13
 -2 -13 7 252.85 11.86
 -2 -13 7 204.87 8.39
 2 13 -7 231.44 9.35
 -2 -13 7 247.51 9.09
 -2 -13 7 225.17 8.75
 -2 -13 7 235.56 9.51
 2 13 -7 207.71 9.78
 -2 -13 7 257.24 8.61
 -2 -13 6 1.62 0.61
 -2 -13 6 3.34 1.27
 -2 -13 6 1.13 0.54
 -2 -13 6 1.26 0.64
 2 13 -6 1.78 0.93
 -2 -13 6 0.94 0.48
 -2 -13 6 2.54 0.77
 2 13 -6 2.56 0.85
 2 13 -6 2.54 0.99
 2 13 -5 426.34 14.13
 -2 -13 5 423.27 16.08
 -2 -13 4 60.12 5.34
 2 13 -4 63.46 4.45
 -2 -13 3 132.23 8.31
 2 13 -3 147.42 6.85
 2 13 -2 15.03 2
 2 13 -2 17.33 2.74
 -2 -13 2 15.91 2.79
 2 13 -1 235.28 10.64
 2 13 -1 234.06 8.77
 -2 -13 1 240.29 11.7
 2 13 0 35.29 2.97
 -2 -13 0 36.96 4.41
 2 13 0 37.5 3.94
 2 13 1 1659.8 36.78
 2 13 1 1668.89 38.44
 -2 -13 -1 1687.61 43.45
 2 13 2 7.48 1.64
 2 13 2 8.61 1.45
 2 13 2 8.23 1.94
 -2 -13 -2 7.93 2.38
 2 13 3 556.61 14.81
 2 13 3 529.2 17.64
 -2 -13 -4 3.19 1.35
 -2 -13 -4 2.24 0.85
 2 13 4 1.58 1.01
 2 13 5 206.91 9.84
 -2 -13 -5 182.92 8.98
 -2 -13 -5 190.03 9.95
 -2 -13 -6 1.59 0.75
 -2 -13 -6 2.25 1.01
 2 13 6 1.15 0.78
 2 13 7 1281.49 32.9
 -2 -13 -7 1133.78 30.72
 2 13 8 46.28 4.71
 -2 -13 -8 50.8 4.43
 2 13 9 106.4 6.8
 2 13 9 120.03 6.81
 -2 -13 -9 83.24 6.32
 2 13 9 119.36 6.71
 -2 -13 -9 126.33 6.39
 -2 -13 -9 123.32 5.86
 2 13 9 121.35 7.92
 -2 -13 -9 94.92 5.57
 -2 -13 -9 102.26 5.8
 -2 -13 -9 104.65 6.55
 -2 -13 -9 109.97 5.44
 2 13 9 123.45 7.02
 2 13 10 17.57 2.7
 2 13 10 17.53 2.71
 2 13 10 18.5 2.66
 2 13 10 12.46 2.1
 2 13 10 17.19 2.89
 -2 -13 -10 15.96 2.11
 -2 -13 -10 18.49 2.49
 2 13 10 17.29 2.56
 -2 -13 -10 14.55 2.03
 -2 -13 -10 18.14 2.08
 -2 -13 -11 28.99 3.16
 2 13 11 30.08 3.41
 2 13 11 36.84 4.12
 2 13 11 34.63 3.64
 2 13 11 26.33 2.94
 -2 -13 -11 31.15 2.83
 2 13 11 32.39 4.21
 -2 -13 -11 26.29 2.68
 -2 -13 -11 28.97 2.6
 2 13 11 30.91 3.49
 -2 -13 -12 42.84 3.88
 2 13 12 53.32 4.37
 2 13 12 58.43 5
 2 13 12 49.93 4.27
 2 13 12 51.74 3.94
 -2 -13 -12 53.47 3.54
 2 13 12 46.89 4.11
 2 13 13 1.31 0.83
 2 13 13 2.08 0.8
 -2 -13 -13 0.73 0.68
 2 13 13 2.9 0.96
 -2 -13 -13 6.22 1.76
 -2 -13 -13 3.05 0.76
 -2 -13 -13 4.4 0.98
 2 13 14 1.98 0.7
 2 13 14 1.76 0.85
 2 13 14 2.77 0.93
 -2 -13 -14 2.49 0.71
 -2 -13 -14 2.13 0.63
 2 13 15 1.88 0.73
 2 13 15 2.81 0.83
 2 13 15 2.62 0.73
 -2 -13 -15 3.07 0.74
 -2 -13 -15 3.09 0.73
 2 13 16 58.29 3.16
 -2 -13 -16 59.33 2.94
 -2 -13 -16 58.42 3.02
 2 13 16 61.62 3.33
 2 13 17 49.11 2.64
 -2 -13 -17 44.92 2.3
 2 13 18 11.63 1.13
 -2 -14 14 187.94 5.75
 2 14 -14 180.89 5.81
 2 14 -14 175.48 5.55
 2 14 -13 66.06 3.45
 -2 -14 13 68.61 3.46
 2 14 -13 66.92 3.36
 -2 -14 12 18.08 1.91
 2 14 -12 17.12 1.87
 2 14 -12 17.71 1.81
 -2 -14 11 34.52 2.95
 2 14 -11 35.2 2.94
 2 14 -11 28.78 2.53
 2 14 -11 33.19 2.75
 -2 -14 10 122.75 5.91
 2 14 -10 114.67 5.79
 -2 -14 10 104.86 5.62
 2 14 -10 113.3 6.06
 2 14 -10 115.22 5.79
 -2 -14 9 1.4 0.69
 -2 -14 9 0.92 0.6
 2 14 -9 2.92 1.07
 2 14 -9 2.84 1.17
 2 14 -9 2.86 1.08
 2 14 -8 15.25 2.18
 -2 -14 8 20.41 2.22
 -2 -14 8 17.02 2.12
 -2 -14 8 16.18 2.11
 -2 -14 8 20.03 2.32
 2 14 -8 18.78 2.53
 2 14 -8 18.32 2.53
 2 14 -7 11.44 1.84
 -2 -14 7 11.21 1.66
 -2 -14 7 12.43 1.97
 -2 -14 7 11.64 1.75
 -2 -14 7 10.49 1.66
 2 14 -7 10.32 2.04
 -2 -14 7 13.65 1.69
 2 14 -7 8.4 1.8
 -2 -14 6 1.81 0.77
 -2 -14 6 0.6 0.46
 -2 -14 6 2.27 1
 2 14 -6 1.76 0.72
 2 14 -6 1.03 0.56
 -2 -14 6 2.69 0.9
 2 14 -6 0.87 0.45
 -2 -14 5 0.16 0.34
 -2 -14 5 -0.01 0.47
 2 14 -5 0.05 0.44
 -2 -14 5 -0.18 0.4
 -2 -14 5 0.74 1.07
 -2 -14 5 0.24 0.54
 2 14 -5 -0.28 0.44
 -2 -14 4 53.91 5.3
 -2 -14 4 58.36 3.82
 -2 -14 4 55.68 4.05
 2 14 -4 55.91 4.24
 -2 -14 4 46.69 3.53
 -2 -14 4 58.43 3.8
 2 14 -4 56.58 3.95
 2 14 -3 1.12 0.72
 2 14 -3 0.74 0.63
 -2 -14 3 1.51 0.81
 -2 -14 2 3.78 1.53
 2 14 -2 5.65 1.3
 2 14 -2 4.26 1.54
 -2 -14 1 18.57 3.19
 2 14 -1 13.22 1.84
 2 14 -1 13.71 2.51
 2 14 0 127.93 6.08
 2 14 0 116.28 7.41
 -2 -14 0 128.95 8.83
 2 14 1 8.08 1.43
 2 14 1 7.84 1.88
 -2 -14 -1 7.82 2.25
 -2 -14 -2 217 12.26
 2 14 2 230.08 8.39
 2 14 2 222.17 10.61
 2 14 3 3.38 1.2
 -2 -14 -3 4.05 1.72
 2 14 4 363.63 14.2
 -2 -14 -4 352.56 15.13
 2 14 5 113.72 7.38
 -2 -14 -5 125.44 7.14
 -2 -14 -5 102.09 7.34
 2 14 6 9.17 1.69
 2 14 6 8.09 1.5
 -2 -14 -6 7.55 1.33
 -2 -14 -6 7.51 1.49
 -2 -14 -6 8.88 1.86
 2 14 6 8.31 1.98
 2 14 7 10.45 1.93
 -2 -14 -7 11.51 2
 -2 -14 -7 13.84 1.78
 -2 -14 -7 9.62 1.96
 2 14 7 8.85 2.07
 2 14 7 9.68 1.78
 2 14 7 9.69 1.79
 -2 -14 -7 8.76 1.6
 -2 -14 -7 11.65 1.75
 -2 -14 -7 9 1.47
 2 14 8 6.22 1.5
 2 14 8 4.15 1.3
 -2 -14 -8 6.87 1.77
 2 14 8 6.97 1.59
 2 14 8 6.03 1.39
 -2 -14 -8 6.18 1.31
 -2 -14 -8 5.45 1.3
 -2 -14 -8 5.29 1.44
 -2 -14 -8 6.89 1.32
 2 14 8 5.67 1.55
 -2 -14 -8 5.72 1.3
 -2 -14 -8 6.88 1.32
 2 14 9 15.12 2.36
 2 14 9 10.59 2.01
 2 14 9 12.36 2.08
 -2 -14 -9 11.94 1.9
 -2 -14 -9 9.64 1.71
 -2 -14 -9 11.29 1.66
 2 14 9 9.18 2.16
 -2 -14 -9 9.09 1.59
 2 14 9 12.17 2.05
 -2 -14 -9 10.97 1.61
 2 14 10 43.25 4.3
 2 14 10 42.58 3.99
 2 14 10 41.91 3.91
 2 14 10 31.25 3.23
 -2 -14 -10 35.92 3.13
 -2 -14 -10 37.2 3.24
 -2 -14 -10 40.5 3.62
 -2 -14 -10 35.7 2.91
 2 14 10 44.64 4.17
 2 14 11 1.48 0.81
 2 14 11 1.99 1.18
 2 14 11 1.24 0.85
 -2 -14 -11 2.96 0.98
 -2 -14 -11 2.67 0.9
 -2 -14 -11 1.87 0.63
 2 14 11 1.05 0.42
 -2 -14 -11 1.69 0.64
 -2 -14 -11 2.82 1.51
 2 14 11 2.42 0.92
 2 14 12 65.97 5.19
 2 14 12 59.6 4.51
 -2 -14 -12 55.51 4.27
 2 14 12 55.26 4.35
 -2 -14 -12 62.01 3.74
 2 14 12 65.5 4.31
 2 14 12 61.31 4.57
 2 14 13 6.16 1.38
 -2 -14 -13 3.5 0.94
 2 14 13 4.16 1.03
 -2 -14 -13 5.08 1
 2 14 14 26.46 2.52
 2 14 14 22.75 2.22
 2 14 14 24.86 2.29
 -2 -14 -14 25.46 2.13
 2 14 15 4.55 0.88
 2 14 15 5.55 1.05
 2 14 15 4.09 0.79
 -2 -14 -15 4.33 0.71
 -2 -14 -15 4.7 0.85
 2 14 16 215.8 6.67
 2 14 16 211.84 6.39
 -2 -14 -16 204.09 5.98
 -2 -14 -16 212.68 6.4
 2 14 17 3.19 0.6
 -2 -15 13 1.89 0.51
 2 15 -13 1.82 0.49
 2 15 -13 1.73 0.47
 2 15 -12 8.87 1.23
 -2 -15 12 7.49 1.14
 2 15 -12 7.65 1.15
 -2 -15 11 40.59 2.94
 2 15 -11 40.84 2.97
 2 15 -11 40.12 2.85
 2 15 -10 30.52 2.77
 -2 -15 10 30.21 2.71
 2 15 -10 27.18 2.51
 2 15 -10 25.6 2.43
 2 15 -9 30.92 2.98
 -2 -15 9 27.26 2.61
 -2 -15 9 32.86 2.6
 2 15 -9 30.04 2.91
 2 15 -9 35 3.11
 -2 -15 8 8.39 1.37
 -2 -15 8 6.91 1.31
 2 15 -8 5.45 1.38
 -2 -15 8 6.49 1.22
 2 15 -8 6.14 1.38
 2 15 -8 7.59 1.59
 -2 -15 7 6.73 1.23
 2 15 -7 7.18 1.41
 -2 -15 7 7.56 1.35
 -2 -15 7 9.8 1.78
 2 15 -7 5.73 1.54
 -2 -15 7 8.11 1.32
 2 15 -7 5.59 1.43
 -2 -15 6 3.59 0.96
 -2 -15 6 1.32 0.59
 -2 -15 6 3.36 0.94
 2 15 -6 2.36 1.05
 -2 -15 6 3.07 0.89
 2 15 -6 2.69 0.84
 -2 -15 5 33.1 2.91
 2 15 -5 28.57 3.09
 2 15 -5 29.88 3.91
 -2 -15 5 29.83 2.75
 -2 -15 5 32.53 2.94
 -2 -15 5 26.18 2.82
 2 15 -5 33.32 3.06
 -2 -15 4 7.69 1.39
 -2 -15 4 7.22 1.38
 -2 -15 4 6.69 1.37
 2 15 -4 5.91 1.37
 2 15 -4 6.1 1.7
 -2 -15 4 6.6 1.3
 2 15 -4 7.76 1.46
 -2 -15 3 9.47 1.47
 -2 -15 3 9.83 1.48
 -2 -15 3 10 1.66
 2 15 -3 8.38 1.64
 2 15 -3 9.53 2.27
 -2 -15 3 8.42 1.44
 -2 -15 3 9.96 2.28
 -2 -15 2 53.09 5.62
 -2 -15 2 59.92 3.85
 -2 -15 2 62.73 3.91
 -2 -15 2 60.76 4.17
 2 15 -2 53.8 4.02
 2 15 -2 51.75 5.04
 -2 -15 2 52.45 3.64
 -2 -15 1 65.97 6.37
 -2 -15 1 67.63 4.08
 -2 -15 1 63.75 4.21
 2 15 -1 64.04 4.28
 2 15 -1 58.26 5.29
 -2 -15 1 62.05 3.92
 -2 -15 0 0.71 0.51
 -2 -15 0 0.91 0.44
 2 15 0 0.2 0.55
 2 15 0 0.32 0.68
 2 15 0 0.03 0.5
 -2 -15 0 0.2 0.39
 -2 -15 0 0.66 0.96
 2 15 1 88.31 5.15
 -2 -15 -1 93.05 5.98
 -2 -15 -1 91.25 4.82
 -2 -15 -1 83.76 7.53
 2 15 1 92.88 5.2
 -2 -15 -1 95.09 5.14
 2 15 1 86.68 4.88
 2 15 1 86.13 6.43
 -2 -15 -1 81.91 4.5
 2 15 2 1.77 0.79
 -2 -15 -2 2.02 0.8
 2 15 2 1.06 0.54
 -2 -15 -2 2.62 1.01
 -2 -15 -2 2.11 0.82
 2 15 2 1.73 0.71
 2 15 2 4.14 1.59
 -2 -15 -2 4.71 1.92
 -2 -15 -2 4.18 1.05
 2 15 3 10.75 1.74
 -2 -15 -3 6.96 2.2
 -2 -15 -3 11.6 1.67
 -2 -15 -3 15.25 2.31
 -2 -15 -3 11.24 1.67
 2 15 3 8.92 2.04
 2 15 4 9.62 1.59
 2 15 4 9.08 1.68
 -2 -15 -4 10.92 1.95
 -2 -15 -4 8.54 1.47
 -2 -15 -4 10.39 1.58
 2 15 4 10.04 2.2
 -2 -15 -4 8.4 1.23
 -2 -15 -4 4.76 1.54
 -2 -15 -5 0.66 0.51
 2 15 5 1.58 0.79
 -2 -15 -5 1.5 0.51
 -2 -15 -5 0.52 0.37
 2 15 5 0.71 0.67
 -2 -15 -5 0.77 1.02
 2 15 6 8.17 1.72
 -2 -15 -6 5.93 1.3
 -2 -15 -6 9.39 1.79
 -2 -15 -6 6.52 1.22
 2 15 6 6.93 1.93
 -2 -15 -6 7.27 1.57
 2 15 6 6.22 1.56
 -2 -15 -7 17.03 2.36
 -2 -15 -7 20.07 2.33
 2 15 7 19.87 2.61
 2 15 7 20.03 2.63
 -2 -15 -7 22.15 2.25
 2 15 7 17.32 2.89
 -2 -15 -7 16.1 2.15
 2 15 7 16.34 2.5
 -2 -15 -7 17.71 2.09
 2 15 7 18.42 2.54
 2 15 8 25.83 3.22
 2 15 8 35.39 3.47
 2 15 8 32.45 3.39
 -2 -15 -8 33.3 3.07
 -2 -15 -8 33.5 2.88
 2 15 8 29.39 3.74
 -2 -15 -8 25.99 2.7
 -2 -15 -8 28.3 2.96
 -2 -15 -8 28.85 2.63
 2 15 8 28.7 3.29
 2 15 9 1.63 0.99
 -2 -15 -9 -0.03 0.47
 2 15 9 0.78 0.85
 -2 -15 -9 0.61 0.54
 -2 -15 -9 0.84 0.61
 -2 -15 -9 0.22 0.45
 2 15 9 1.42 0.9
 -2 -15 -9 0.72 0.49
 2 15 9 -0.68 0.78
 2 15 10 3.34 1.12
 -2 -15 -10 4.17 1.13
 2 15 10 4.95 1.41
 2 15 10 5.49 1.56
 2 15 10 1.91 0.88
 2 15 10 3.9 1.23
 -2 -15 -10 5.33 1.41
 -2 -15 -10 3.75 1
 -2 -15 -10 3.1 0.83
 2 15 10 3.65 1.21
 -2 -15 -11 1.07 0.64
 2 15 11 1.42 0.74
 2 15 11 1.34 0.73
 2 15 11 1.47 0.91
 2 15 11 1.17 0.67
 -2 -15 -11 3.66 1.75
 -2 -15 -11 1.4 0.64
 2 15 11 1.62 0.85
 2 15 12 17.16 2.24
 2 15 12 23.22 2.95
 -2 -15 -12 14.77 2.1
 2 15 12 21.89 2.3
 -2 -15 -12 21.33 2.02
 2 15 13 2 0.68
 2 15 13 1.97 0.86
 -2 -15 -13 3.75 1.29
 -2 -15 -13 1.22 0.47
 -2 -15 -13 3.25 0.8
 2 15 14 5.46 1.1
 -2 -15 -14 8.06 1.6
 2 15 14 3.85 0.74
 2 15 14 5.36 1.01
 -2 -15 -14 5.31 0.94
 2 15 15 0.84 0.44
 2 15 15 1.07 0.43
 -2 -15 -15 0.85 0.46
 2 15 16 21.53 1.51
 2 16 -13 92.21 3.29
 -2 -16 12 149.68 5.03
 2 16 -12 152.66 5.14
 2 16 -12 149.74 5.1
 2 16 -11 26.87 2.14
 -2 -16 11 29.78 2.2
 2 16 -11 30.6 2.24
 -2 -16 10 457.17 12.84
 2 16 -10 458.19 12.84
 2 16 -10 448.87 12.68
 2 16 -9 11.28 1.62
 -2 -16 9 9.04 1.4
 -2 -16 9 10.49 1.36
 2 16 -9 11.96 1.68
 2 16 -9 11.13 1.65
 2 16 -8 0.77 0.47
 -2 -16 8 1.95 0.7
 -2 -16 8 1.31 0.53
 2 16 -8 1.3 0.54
 2 16 -7 34.82 3.49
 -2 -16 7 43.4 3.42
 -2 -16 7 39.03 3.05
 -2 -16 7 40.55 2.79
 -2 -16 6 110.66 5.45
 -2 -16 6 119.4 5.59
 -2 -16 6 102.36 5.82
 2 16 -6 81.02 5.52
 -2 -16 6 131.58 5.63
 2 16 -6 100.94 5.55
 2 16 -5 1.36 0.55
 -2 -16 5 2.73 0.87
 -2 -16 5 2.3 0.81
 -2 -16 5 0.99 0.82
 -2 -16 5 1.96 0.8
 2 16 -5 1.95 0.75
 2 16 -4 108.58 6.02
 -2 -16 4 105.31 5.83
 -2 -16 4 106.77 5.55
 -2 -16 4 115.95 5.55
 2 16 -3 9.57 1.71
 -2 -16 3 9.24 1.49
 -2 -16 3 10.45 1.74
 -2 -16 3 9.11 1.54
 -2 -16 2 94.66 5.32
 2 16 -2 93.84 5.38
 -2 -16 2 99.56 5.07
 2 16 -2 88.43 6.73
 -2 -16 2 90.29 4.96
 2 16 -1 13.93 2.03
 -2 -16 1 14.91 1.99
 2 16 -1 14.14 1.93
 2 16 -1 12.57 2.44
 -2 -16 1 16.01 1.92
 -2 -16 1 15.6 1.9
 2 16 0 299.99 10.7
 -2 -16 0 306.7 10.1
 -2 -16 0 301.97 10.54
 2 16 0 296.81 10.38
 2 16 0 290.51 12.94
 -2 -16 0 297.59 9.98
 2 16 0 297.18 10.76
 2 16 1 5.46 1.26
 2 16 1 4.54 1.11
 -2 -16 -1 4.82 1.09
 -2 -16 -1 5.69 1.49
 -2 -16 -1 5.04 1.18
 2 16 1 5.72 1.69
 2 16 1 4.7 1.13
 2 16 2 140.12 6.67
 -2 -16 -2 138.74 6.44
 -2 -16 -2 129.27 7.17
 -2 -16 -2 142.51 5.87
 2 16 2 127.95 8.08
 -2 -16 -2 139.21 6.23
 2 16 3 49.05 3.71
 2 16 3 39.17 4.34
 2 16 3 45.81 3.91
 -2 -16 -3 50.69 3.3
 -2 -16 -3 50.85 3.69
 -2 -16 -3 49.82 3.51
 -2 -16 -3 44.8 4
 2 16 4 9.47 1.58
 -2 -16 -4 9.58 1.51
 2 16 4 8.03 1.67
 -2 -16 -4 9.52 1.83
 -2 -16 -4 10.24 1.46
 2 16 4 6.68 1.86
 -2 -16 -5 17.53 2.38
 2 16 5 21.4 2.66
 2 16 5 21.05 2.58
 -2 -16 -5 23.46 2.24
 -2 -16 -5 18.56 2.13
 2 16 5 17.37 2.78
 -2 -16 -6 31.75 2.94
 2 16 6 37.38 3.56
 -2 -16 -6 44.71 3.39
 -2 -16 -6 35.48 3.37
 -2 -16 -6 44.27 3.14
 2 16 6 42.87 3.73
 2 16 6 38.56 3.68
 -2 -16 -7 63.82 4.26
 2 16 7 55.44 4.67
 2 16 7 67.2 4.83
 -2 -16 -7 65.82 3.96
 -2 -16 -7 51.44 3.72
 -2 -16 -7 63.53 4.44
 2 16 7 61.73 4.62
 2 16 7 62.53 4.75
 2 16 8 33.61 3.66
 2 16 8 41.73 3.74
 -2 -16 -8 42.29 3.48
 -2 -16 -8 39.99 3.11
 2 16 8 37.86 3.56
 -2 -16 -8 31.65 2.89
 -2 -16 -8 36.28 3.27
 -2 -16 -8 37.22 2.89
 2 16 8 42.6 3.86
 2 16 9 15.95 2.35
 -2 -16 -9 12.16 1.9
 2 16 9 12.41 2.07
 2 16 9 16.06 2.53
 -2 -16 -9 15.68 1.94
 -2 -16 -9 12.74 1.76
 -2 -16 -9 16.94 2.09
 -2 -16 -9 13.35 1.66
 2 16 9 14.12 2.19
 2 16 10 5.18 1.44
 2 16 10 6.46 1.66
 2 16 10 4.11 1.04
 2 16 10 6.3 1.59
 -2 -16 -10 4.04 1.12
 2 16 10 5.51 1.34
 -2 -16 -10 4.91 1
 2 16 10 4.38 1.27
 2 16 11 0.17 0.52
 2 16 11 0.13 0.51
 -2 -16 -11 0.48 0.75
 2 16 11 1.06 0.74
 -2 -16 -11 0.1 0.36
 2 16 11 1.02 0.79
 -2 -16 -11 -0.02 0.35
 2 16 12 61.69 4.08
 2 16 12 59.68 3.63
 -2 -16 -12 63.47 3.4
 2 16 13 77.5 3.92
 -2 -16 -13 76.86 3.67
 2 16 13 82.34 4.41
 2 16 14 93.63 4.02
 2 16 14 91.21 4.01
 2 16 14 104.49 4.57
 2 16 15 7.34 0.86
 2 17 -11 101.36 4.16
 -2 -17 11 108.05 3.96
 2 17 -11 114.02 4.15
 2 17 -10 5.14 0.9
 2 17 -10 4.65 0.89
 -2 -17 10 5.66 0.95
 2 17 -10 5.03 0.96
 -2 -17 9 22.35 1.81
 -2 -17 9 21.91 2.01
 2 17 -9 26.35 2.23
 -2 -17 8 57.59 3.51
 -2 -17 8 69.38 3.73
 2 17 -8 67.49 4.07
 -2 -17 7 72.79 4.21
 2 17 -7 63.08 4.45
 -2 -17 7 62.95 3.72
 2 17 -6 2.18 0.83
 -2 -17 6 0.72 0.6
 -2 -17 6 1.59 0.68
 2 17 -6 0.29 0.36
 -2 -17 5 247.45 8.37
 -2 -17 5 205.54 8.58
 2 17 -5 209.12 8.83
 2 17 -5 241.01 8.38
 -2 -17 4 46.33 3.24
 -2 -17 4 45.62 3.58
 2 17 -4 40.63 3.42
 2 17 -3 60.56 4.22
 -2 -17 3 55.62 3.97
 2 17 -3 58.84 4.11
 -2 -17 3 63.51 3.86
 -2 -17 2 53.86 3.54
 -2 -17 2 57.53 4.01
 2 17 -2 51.72 3.88
 2 17 -2 48.77 3.69
 -2 -17 1 31.99 2.69
 2 17 -1 34.77 3.15
 2 17 -1 32.72 3.07
 -2 -17 1 32.99 2.98
 2 17 -1 29.33 2.76
 2 17 0 14.74 2.02
 2 17 0 16.81 2.13
 -2 -17 0 14.22 1.83
 -2 -17 0 15.91 2
 2 17 0 13.97 1.87
 2 17 1 701.66 19.21
 -2 -17 -1 657.3 20.05
 2 17 1 717.12 19.06
 -2 -17 -1 716.92 18.47
 -2 -17 -1 723.52 17.9
 -2 -17 -1 713.03 18.98
 2 17 2 35.25 3.08
 -2 -17 -2 35.26 2.91
 -2 -17 -2 35.38 2.68
 -2 -17 -2 37.69 3.11
 -2 -17 -2 29 3.15
 2 17 3 91.89 5.1
 2 17 3 84.55 5.41
 -2 -17 -3 93.23 4.56
 -2 -17 -3 88.94 4.79
 -2 -17 -3 81.04 5.32
 -2 -17 -4 5.91 1.31
 2 17 4 7.4 1.66
 -2 -17 -4 9.22 1.91
 -2 -17 -4 6.71 1.28
 2 17 4 7.11 1.48
 -2 -17 -5 238.48 9.59
 -2 -17 -5 261.6 9.09
 2 17 5 240.62 9.73
 2 17 5 220.9 9.5
 -2 -17 -5 255.93 8.55
 2 17 6 2.13 1
 2 17 6 4.6 1.37
 -2 -17 -6 2.72 0.92
 -2 -17 -6 2.91 1.03
 -2 -17 -6 2.45 0.78
 2 17 6 1.95 0.78
 2 17 6 2 0.82
 -2 -17 -7 583.5 17.03
 2 17 7 609.59 17.73
 2 17 7 596.64 17.76
 2 17 7 572.18 18.3
 -2 -17 -7 656.88 16.47
 -2 -17 -7 553.35 15.79
 -2 -17 -7 664.97 17.24
 2 17 7 625.59 18.4
 2 17 8 4.83 1.45
 2 17 8 4.79 1.35
 -2 -17 -8 3.85 1.06
 2 17 8 2.94 1.07
 -2 -17 -8 3.09 0.91
 -2 -17 -8 2.91 0.92
 2 17 8 3.84 1.15
 -2 -17 -9 49.19 3.74
 2 17 9 57.76 4.61
 2 17 9 51.57 3.91
 2 17 9 40.04 3.26
 2 17 9 49.22 3.88
 -2 -17 -9 46.74 3
 2 17 9 50.16 4.11
 -2 -17 -10 3.98 1.07
 2 17 10 5.98 1.29
 2 17 10 4.31 1.34
 -2 -17 -10 6.53 1.61
 2 17 10 6.18 1.21
 2 17 10 5.24 1.38
 -2 -17 -10 4.87 0.92
 2 17 11 109.52 5.54
 2 17 11 112.66 6.03
 2 17 11 115.37 5.11
 -2 -17 -11 113.17 4.6
 2 17 11 104.41 5.4
 2 17 12 44.22 2.76
 2 17 12 48.11 3.22
 -2 -17 -12 42.22 2.5
 2 17 13 133.56 5.26
 2 17 13 123.52 4.67
 2 17 13 121.51 4.8
 2 18 -10 405.17 10.71
 2 18 -10 433.77 10.4
 2 18 -9 10.27 1.17
 -2 -18 9 9.42 1
 2 18 -9 10.46 1.35
 -2 -18 9 12.12 1.27
 2 18 -9 10.92 1.23
 2 18 -8 180.94 6.47
 2 18 -8 176.51 6.99
 -2 -18 8 169.18 6.11
 -2 -18 8 181.78 6.09
 2 18 -8 173.82 6.37
 2 18 -7 14.36 1.9
 2 18 -7 17.92 2
 -2 -18 7 11.78 1.4
 -2 -18 7 15.41 1.74
 2 18 -7 10.77 1.42
 -2 -18 6 63.17 3.49
 2 18 -6 61.76 4.14
 -2 -18 6 65.56 4
 2 18 -6 46.35 3.52
 2 18 -6 52.41 3.23
 2 18 -5 2.59 0.9
 2 18 -5 3.73 0.97
 -2 -18 5 3.27 0.75
 -2 -18 5 4.04 1.07
 2 18 -5 2.95 0.89
 2 18 -4 68.82 4.31
 -2 -18 4 72.41 3.89
 2 18 -4 64.17 4.31
 -2 -18 4 66.01 4.21
 2 18 -4 68.21 4.26
 2 18 -3 1.74 0.98
 2 18 -3 0.48 0.53
 -2 -18 3 0.4 0.38
 2 18 -3 1.29 0.67
 -2 -18 3 0.06 0.35
 2 18 -2 11.54 1.76
 -2 -18 2 13.07 1.64
 2 18 -2 11.03 1.68
 -2 -18 2 11.74 1.71
 2 18 -2 12.1 1.71
 2 18 -1 23.16 2.47
 2 18 -1 23.74 2.45
 -2 -18 1 23.12 2.19
 -2 -18 1 25.52 2.12
 -2 -18 1 26.21 2.53
 2 18 -1 22.01 2.26
 2 18 0 28.65 2.76
 2 18 0 29.03 2.66
 -2 -18 0 26.29 2.59
 -2 -18 0 27.09 2.24
 -2 -18 0 28.37 2.46
 2 18 1 46.09 3.47
 -2 -18 -1 46.44 3.21
 -2 -18 -1 45.75 3.38
 -2 -18 -1 47.07 3
 -2 -18 -1 47.57 3.9
 2 18 2 61.25 3.97
 -2 -18 -2 62.79 3.76
 2 18 2 56.22 4.18
 -2 -18 -2 49.59 3.97
 -2 -18 -2 60.63 3.46
 2 18 3 153.91 7.2
 -2 -18 -3 142.11 6.95
 -2 -18 -3 158.46 6.05
 2 18 3 146.28 6.47
 -2 -18 -3 155.08 6.37
 -2 -18 -4 40.93 3.45
 2 18 4 40.83 3.52
 2 18 4 43.38 3.58
 -2 -18 -4 43.82 2.93
 -2 -18 -4 44.19 3.18
 -2 -18 -5 36.87 3.16
 2 18 5 29.64 3.13
 2 18 5 32.97 3.08
 2 18 5 30.78 3.04
 -2 -18 -5 38.61 2.73
 -2 -18 -5 36.01 2.87
 2 18 5 34.73 3.29
 2 18 6 43.64 3.83
 2 18 6 46.22 3.63
 2 18 6 43.6 3.57
 -2 -18 -6 50.32 3.46
 -2 -18 -6 46.16 3.05
 -2 -18 -6 42.18 3.37
 2 18 6 48.42 3.89
 2 18 7 11.12 1.88
 2 18 7 10.89 1.9
 2 18 7 12.2 1.88
 -2 -18 -7 13.41 1.6
 2 18 7 13.13 1.9
 -2 -18 -7 12.65 1.69
 2 18 8 6.35 1.42
 2 18 8 7.98 1.57
 2 18 8 7.53 1.47
 -2 -18 -8 6.75 1.22
 -2 -18 -8 7.88 1.25
 2 18 8 5.48 1.11
 2 18 8 5.82 1.17
 2 18 9 221.15 8.87
 2 18 9 259.01 10.01
 2 18 9 244.99 9.01
 -2 -18 -9 237.45 8.66
 2 18 9 231.99 9.06
 2 18 10 89.13 4.79
 2 18 10 96.27 5.32
 -2 -18 -10 76.38 4.27
 2 18 10 91.89 4.31
 2 18 10 91.4 4.85
 2 18 11 1 0.53
 2 18 11 0.71 0.36
 -2 -18 -11 0.81 0.41
 -2 -18 -11 1.63 0.73
 2 18 12 513.35 12.95
 2 18 12 490.97 13.29
 2 18 13 86.65 3.5
 2 19 -8 48.77 2.61
 -2 -19 8 50.7 2.49
 -2 -19 8 52.09 2.46
 2 19 -8 50.6 2.89
 2 19 -7 73.15 3.69
 2 19 -7 67.5 3.79
 -2 -19 7 68.35 3.23
 -2 -19 7 75.03 3.45
 2 19 -6 2.17 0.73
 2 19 -6 1.42 0.47
 -2 -19 6 1.24 0.41
 -2 -19 6 1.62 0.64
 2 19 -5 25.83 2.44
 2 19 -5 29.33 2.49
 -2 -19 5 31.02 2.23
 -2 -19 5 29.33 2.47
 2 19 -4 32.09 2.76
 2 19 -4 36.88 2.81
 -2 -19 4 34.77 2.78
 -2 -19 4 35.71 2.47
 2 19 -3 25.08 2.46
 2 19 -3 25.94 2.32
 -2 -19 3 27.03 1.99
 -2 -19 3 27.56 2.44
 -2 -19 3 29.55 2.25
 2 19 -2 37.36 2.93
 -2 -19 2 36.91 2.86
 -2 -19 2 37.56 2.61
 -2 -19 2 36.88 2.4
 2 19 -2 34.93 2.75
 2 19 -1 32.22 2.71
 2 19 -1 28.18 2.44
 -2 -19 1 32.1 2.24
 -2 -19 1 31.98 2.43
 -2 -19 1 31.75 2.66
 2 19 0 43.45 3.23
 2 19 0 43.25 3.46
 -2 -19 0 45.58 3.19
 -2 -19 0 46.93 3.01
 -2 -19 0 47.24 2.81
 -2 -19 -1 435.74 11.86
 2 19 1 392.93 12.73
 -2 -19 -1 415.9 11.27
 2 19 1 406.34 12.18
 -2 -19 -2 16.03 1.73
 2 19 2 13.59 1.87
 -2 -19 -2 15.48 1.56
 2 19 2 15.81 1.83
 2 19 3 223.36 8.59
 -2 -19 -3 241.88 7.97
 -2 -19 -3 232.86 7.52
 2 19 3 220.54 8.65
 2 19 3 223.19 7.91
 -2 -19 -4 12.38 1.59
 2 19 4 11.47 1.8
 2 19 4 14.25 2.07
 2 19 4 13.76 2.06
 -2 -19 -4 12.65 1.52
 2 19 4 11.1 1.9
 2 19 5 143.82 7.03
 2 19 5 153.14 6.71
 -2 -19 -5 167.37 6.39
 -2 -19 -5 167.92 6.03
 2 19 5 151.56 6.83
 2 19 5 164.34 7.24
 2 19 6 7.99 1.62
 2 19 6 7.31 1.42
 2 19 6 5.28 1.3
 2 19 6 8.4 1.47
 -2 -19 -6 7.54 1.29
 -2 -19 -6 8.15 1.21
 2 19 7 433.7 12.92
 2 19 7 443.4 13.72
 2 19 7 412.71 12.49
 -2 -19 -7 430.92 12.24
 -2 -19 -7 406.9 11.48
 2 19 7 448.4 13.47
 2 19 8 8.83 1.49
 2 19 8 7.71 1.35
 -2 -19 -8 8.04 1.34
 2 19 8 8.07 1.48
 2 19 8 8.49 1.51
 -2 -19 -8 11.21 2.01
 2 19 9 53.24 3.42
 2 19 9 61.98 3.9
 2 19 9 61.38 3.67
 2 19 10 16.83 1.72
 2 19 10 16.89 1.45
 2 19 11 65.89 3.25
 -2 -19 -11 105.6 4.78
 2 20 -6 9.8 1.17
 2 20 -6 8.5 1.13
 2 20 -5 0.48 0.44
 -2 -20 5 -0.02 0.17
 2 20 -4 0.34 0.32
 -2 -20 4 1.36 0.5
 -2 -20 4 0.81 0.37
 2 20 -4 0.97 0.51
 2 20 -3 20.83 2
 2 20 -3 21.48 1.87
 -2 -20 3 24.1 1.82
 2 20 -2 1.11 0.42
 -2 -20 2 1.03 0.37
 2 20 -2 1.57 0.54
 -2 -20 2 1.59 0.45
 2 20 -2 0.95 0.53
 2 20 -1 6.21 1.13
 -2 -20 1 6.09 0.93
 -2 -20 1 4.87 0.77
 2 20 -1 5.79 1.02
 2 20 0 1.28 0.66
 2 20 0 0.37 0.35
 -2 -20 0 1.19 0.52
 -2 -20 0 -0.03 0.23
 2 20 1 13.16 1.74
 -2 -20 -1 15.72 1.54
 -2 -20 -1 14.9 1.4
 2 20 1 13.34 1.73
 2 20 1 13.9 1.56
 2 20 2 7.87 1.35
 2 20 2 8.39 1.35
 2 20 2 4.38 1.01
 -2 -20 -2 8.91 1.2
 2 20 2 6.65 1.05
 -2 -20 -2 8.52 1.05
 2 20 2 8.06 1.31
 2 20 3 0.99 0.5
 2 20 3 1.11 0.52
 2 20 3 0.72 0.27
 -2 -20 -3 2.07 0.62
 -2 -20 -3 1.37 0.46
 2 20 3 0.43 0.4
 2 20 4 1.24 0.54
 2 20 4 0.59 0.45
 2 20 4 2.34 0.81
 2 20 4 1.03 0.42
 -2 -20 -4 1.67 0.59
 -2 -20 -4 0.94 0.4
 -2 -20 -5 65.71 3.46
 2 20 5 62.17 3.95
 2 20 5 63.21 3.61
 2 20 5 62.24 3.75
 -2 -20 -5 64.53 3.16
 2 20 5 60.14 3.83
 2 20 6 28.87 2.6
 -2 -20 -6 24.76 2.07
 2 20 6 24.4 2.21
 -2 -20 -6 24.42 1.85
 2 20 6 28.38 2.51
 2 20 7 1.53 0.68
 -2 -20 -7 1.69 0.56
 2 20 7 1.68 0.62
 2 20 7 2.8 0.92
 -2 -20 -7 1.63 0.73
 2 20 7 2.26 0.83
 2 20 8 15.66 1.63
 2 20 8 17.3 1.8
 -2 -20 -8 12.39 1.31
 2 20 8 19 1.83
 2 20 9 7.46 1.01
 -2 -20 -9 9.04 1.41
 2 21 -3 0.64 0.41
 2 21 -3 0.95 0.43
 2 21 -3 0.65 0.36
 2 21 -2 2.74 0.67
 2 21 -2 3.45 0.73
 2 21 -2 2.73 0.69
 2 21 -2 2.15 0.52
 2 21 -1 4.09 0.88
 2 21 -1 2.68 0.7
 2 21 -1 3.96 0.81
 2 21 -1 3.25 0.73
 2 21 -1 4.11 0.77
 2 21 0 0.08 0.28
 2 21 0 0.89 0.54
 2 21 0 0.31 0.29
 2 21 0 0.37 0.4
 2 21 0 0.21 0.42
 -2 -21 0 0.94 0.39
 2 21 1 3.23 0.8
 2 21 1 3.63 0.83
 2 21 1 3.74 0.75
 2 21 1 3.32 0.76
 -2 -21 -1 4.85 0.73
 2 21 2 8.75 1.3
 2 21 2 8.77 1.24
 2 21 2 6.84 1.09
 2 21 2 7.83 1.1
 -2 -21 -2 6.83 0.88
 2 21 3 1.51 0.59
 2 21 3 2.03 0.67
 2 21 3 0.29 0.24
 -2 -21 -3 1.58 0.46
 2 21 3 0.49 0.37
 2 21 4 2.91 0.71
 2 21 4 4.11 0.9
 2 21 4 4.39 0.87
 2 21 5 10.06 1.33
 2 21 5 10.1 1.25
 -2 -21 -5 9.26 1.68
 2 21 5 11.04 1.38
 2 21 6 1.01 0.45
 -2 -21 -6 -0.39 0.64
 2 21 6 0.52 0.44
 3 -18 -5 17.68 1.34
 3 -18 -4 131.31 4.6
 3 -18 -3 13.51 1.35
 3 -18 -2 25.63 1.91
 3 -18 -2 25.56 1.66
 3 -18 -1 19.09 1.59
 3 -18 -1 19.26 1.44
 3 -18 0 1.65 0.51
 3 -18 0 2.57 0.55
 3 -18 1 12.69 1.17
 3 -18 1 13.04 1.18
 3 -18 2 15.6 1.3
 3 -18 3 21.99 1.53
 3 -18 4 5.71 0.75
 3 -18 5 45.93 2.21
 3 -17 -7 26.65 1.67
 3 -17 -6 0.82 0.38
 3 -17 -5 83.95 3.79
 3 -17 -4 16.87 1.68
 3 -17 -3 43.18 2.92
 3 -17 -3 45.21 2.54
 3 -17 -2 11.81 1.48
 3 -17 -2 10.93 1.21
 3 -17 -1 7.07 1.12
 3 -17 -1 7.07 0.98
 3 -17 0 30.91 2.29
 3 -17 0 27.98 2
 3 -17 1 29.75 2.04
 3 -17 1 27.87 2.12
 3 -17 2 10.43 1.24
 3 -17 2 10.05 1.15
 3 -17 3 2.82 0.66
 3 -17 3 2.83 0.59
 3 -17 4 13.98 1.39
 3 -17 4 13.92 1.37
 3 -17 5 145.96 5.15
 3 -17 5 138.86 4.91
 3 -17 6 14.87 1.38
 3 -17 6 15.43 1.38
 3 -17 7 294.45 8.05
 3 -17 7 288.62 7.89
 3 -17 8 0.93 0.41
 3 -17 8 0.44 0.24
 3 -16 -9 5.84 0.71
 3 -16 -8 29.35 1.84
 3 -16 -8 26.74 1.74
 3 -16 -7 41.99 2.46
 3 -16 -7 32.64 2.08
 3 -16 -6 8.37 1.24
 3 -16 -5 11.89 1.48
 3 -16 -4 9.83 1.49
 3 -16 -4 11.43 1.36
 3 -16 -3 90.19 4.83
 3 -16 -3 94.4 4.18
 3 -16 -2 1.81 0.74
 3 -16 -2 1.18 0.37
 3 -16 -1 6.01 0.98
 3 -16 -1 7.59 1.29
 3 -16 0 75.18 4.09
 3 -16 0 71.99 3.8
 3 -16 0 68.71 3.53
 3 -16 1 36.84 2.7
 3 -16 1 36.63 2.64
 3 -16 1 37.53 2.51
 3 -16 2 219.72 7.45
 3 -16 2 220.66 7.18
 3 -16 2 219.87 7.43
 3 -16 3 5.28 1.01
 3 -16 3 4.72 0.88
 3 -16 4 22.22 1.97
 3 -16 4 25.16 2
 3 -16 5 -0.06 0.37
 3 -16 5 0.2 0.42
 3 -16 6 273.84 8.41
 3 -16 7 7.5 1.11
 3 -16 8 235.06 7.24
 3 -16 8 222.9 7.06
 3 -16 9 9.59 1.16
 3 -16 9 8.42 1.07
 3 -16 10 43.58 2.34
 3 -16 10 41.15 2.28
 -3 15 11 103.91 3.61
 3 -15 -11 116.69 3.72
 -3 15 10 18.62 1.31
 3 -15 -10 15.14 1.31
 3 -15 -9 160.3 5.17
 3 -15 -9 155.86 5.32
 3 -15 -8 1.36 0.53
 3 -15 -8 0.74 0.37
 3 -15 -7 3.91 0.86
 3 -15 -7 4.1 0.89
 3 -15 -6 2.21 0.83
 3 -15 -6 0.5 0.37
 3 -15 -5 109.49 5.43
 3 -15 -5 130.88 5.24
 3 -15 -4 7.22 1.42
 3 -15 -4 7.55 1.13
 3 -15 -3 102.67 5.56
 3 -15 -3 107.53 4.74
 3 -15 -2 0.16 0.39
 3 -15 -2 0.84 0.57
 3 -15 -1 3.56 1.06
 3 -15 -1 1.93 0.69
 3 -15 -1 2.08 0.55
 3 -15 0 37.75 3.04
 3 -15 0 36.02 2.78
 3 -15 0 34.68 2.53
 3 -15 1 3.95 0.94
 3 -15 1 4.25 0.97
 3 -15 1 3.6 0.83
 3 -15 2 0.71 0.39
 3 -15 2 1.24 0.6
 3 -15 2 0.93 0.42
 3 -15 3 31.99 2.51
 3 -15 3 31.56 2.56
 3 -15 3 29.72 2.33
 3 -15 4 42.34 2.99
 3 -15 5 9.89 1.44
 3 -15 6 3.75 0.9
 3 -15 7 2.68 0.67
 3 -15 7 3.18 0.73
 3 -15 8 14.14 1.6
 3 -15 9 1.1 0.51
 3 -15 10 32.87 2.35
 3 -15 10 39.23 2.61
 3 -15 11 -0.06 0.29
 3 -15 11 0.52 0.43
 3 -15 12 1.35 0.37
 3 -15 12 0.69 0.31
 -3 14 12 0.01 0.23
 3 -14 -12 0.55 0.19
 -3 14 11 22.13 1.47
 3 -14 -11 25.01 1.73
 3 -14 -10 96.12 6.01
 3 -14 -10 162.5 5.39
 3 -14 -9 4.08 0.83
 3 -14 -9 4.78 0.79
 3 -14 -8 3.12 0.78
 3 -14 -8 2.56 0.72
 3 -14 -7 0.6 0.41
 3 -14 -6 1.39 0.72
 3 -14 -5 0.55 0.54
 3 -14 -5 1.2 0.57
 3 -14 -4 14.81 2.13
 3 -14 -4 16.55 1.78
 3 -14 -3 4.12 0.94
 3 -14 -3 3.1 1.18
 3 -14 -2 11.48 1.8
 3 -14 -2 10.83 1.56
 3 -14 -2 11.14 1.46
 3 -14 -1 3.12 0.9
 3 -14 -1 3.76 0.87
 3 -14 -1 3.84 1.03
 3 -14 0 75.99 4.52
 3 -14 0 69.76 4.1
 3 -14 0 71.3 3.86
 3 -14 1 7.4 1.39
 3 -14 1 9.32 1.42
 3 -14 1 6.32 1.08
 3 -14 2 0.98 0.53
 3 -14 2 -0.08 0.43
 3 -14 3 0.54 0.46
 3 -14 3 0.62 0.7
 3 -14 3 0.58 0.26
 3 -14 4 0.56 0.44
 3 -14 4 0.89 0.53
 3 -14 5 3.3 0.87
 3 -14 5 3.44 1.04
 3 -14 6 63.37 3.85
 3 -14 6 71.95 4.49
 3 -14 7 1.96 0.74
 3 -14 8 65.15 3.85
 3 -14 9 5.43 1.05
 3 -14 10 3.45 0.94
 3 -14 11 7.14 1.14
 3 -14 12 145.11 5.33
 3 -14 13 0.13 0.2
 -3 13 13 1.82 0.41
 3 -13 -13 1.35 0.36
 -3 13 12 8.11 0.88
 -3 13 12 6.87 0.92
 3 -13 -12 7.72 0.97
 -3 13 11 0.19 0.17
 3 -13 -11 0.28 0.3
 3 -13 -10 35.11 2.49
 3 -13 -10 24.78 3.17
 3 -13 -9 21.46 3
 3 -13 -9 27.31 2.14
 3 -13 -8 0.58 0.43
 3 -13 -7 4.66 1.03
 3 -13 -6 0.94 0.72
 3 -13 -5 24.67 2.65
 3 -13 -5 27.83 2.39
 3 -13 -4 31.48 3.2
 3 -13 -4 38.3 2.78
 3 -13 -3 85.7 5.38
 3 -13 -3 84.91 4.7
 3 -13 -3 90.49 4.44
 3 -13 -2 4.9 1.3
 3 -13 -2 4.57 1.11
 3 -13 -2 5.76 1.06
 3 -13 -1 -0.06 0.39
 3 -13 -1 0.07 0.39
 3 -13 -1 -0.2 0.37
 3 -13 0 10.33 1.56
 3 -13 0 9.89 1.36
 3 -13 0 11.67 1.82
 3 -13 1 7.36 1.42
 3 -13 1 5.35 1.13
 3 -13 1 7.4 1.36
 3 -13 2 17.4 2.08
 3 -13 2 14.29 1.88
 3 -13 2 12.97 1.81
 3 -13 3 35.69 2.89
 3 -13 3 30.78 2.69
 3 -13 3 30.03 2.85
 3 -13 4 0.39 0.41
 3 -13 4 0.1 0.42
 3 -13 5 6.73 1.26
 3 -13 5 7.28 1.59
 3 -13 6 12.57 1.69
 3 -13 6 16.2 2.21
 3 -13 7 82.51 4.41
 3 -13 7 79.1 4.49
 3 -13 7 90.39 5.05
 3 -13 8 3.48 0.93
 3 -13 8 3 0.85
 3 -13 8 3.67 0.93
 3 -13 9 0.69 0.56
 3 -13 9 -0.46 0.45
 3 -13 9 0.3 0.34
 3 -13 10 0.4 0.32
 3 -13 10 0.78 0.41
 3 -13 11 7.28 1.22
 3 -13 11 6.87 1.21
 3 -13 12 4.95 0.94
 3 -13 12 3.07 0.81
 3 -13 13 22.52 1.81
 3 -13 13 23.23 1.91
 3 -13 14 16.57 1.35
 3 -13 14 17.43 1.44
 -3 12 14 0.98 0.34
 3 -12 -14 1.73 0.4
 3 -12 -13 2.18 0.44
 -3 12 13 2.51 0.58
 -3 12 13 2.17 0.47
 3 -12 -13 1.33 0.65
 3 -12 -12 1.05 0.45
 -3 12 12 1.51 0.49
 -3 12 11 5.01 0.87
 3 -12 -11 5.76 0.99
 3 -12 -11 4.27 1.42
 3 -12 -10 72.2 5.69
 3 -12 -9 5.77 1.89
 3 -12 -8 60.11 5.26
 3 -12 -8 58.75 3.64
 3 -12 -7 23.4 2.38
 -3 12 7 18.04 2.91
 3 -12 -6 5.07 1.17
 3 -12 -5 2.56 0.99
 3 -12 -4 268.29 10.57
 3 -12 -3 33.3 3.28
 3 -12 -3 35.39 2.9
 -3 12 2 0.47 0.58
 3 -12 -2 1.85 0.92
 3 -12 -2 0.47 0.3
 -3 12 1 0.68 0.79
 3 -12 -1 1.48 0.71
 3 -12 -1 0.9 0.47
 3 -12 -1 0.39 0.34
 3 -12 -1 -1.09 1.05
 3 -12 0 43.92 3.46
 3 -12 0 39.95 4.69
 3 -12 0 41.12 3.1
 -3 12 0 34.31 3.89
 3 -12 0 40.04 2.8
 3 -12 1 9.77 2.49
 3 -12 1 13.73 1.89
 3 -12 1 10.41 1.57
 -3 12 -1 7.94 1.9
 3 -12 1 13.17 1.82
 -3 12 -2 18.71 2.42
 3 -12 2 22.26 2.25
 -3 12 -2 16.34 2.74
 3 -12 2 18.31 2.19
 3 -12 2 22.63 2.44
 3 -12 2 14.43 3.24
 3 -12 3 3.69 1.09
 3 -12 3 3.72 0.91
 3 -12 3 2.87 0.83
 3 -12 3 3.36 1.46
 -3 12 -4 110.33 6.34
 3 -12 4 114.66 8.43
 3 -12 4 114.76 5.47
 3 -12 4 96.81 5.74
 3 -12 5 13.49 1.72
 3 -12 5 11.07 2.47
 3 -12 5 16.69 2.48
 3 -12 5 12.97 1.82
 3 -12 6 321.06 11.29
 3 -12 6 360.57 12.06
 3 -12 6 330.55 10.53
 3 -12 6 326.68 10.76
 3 -12 7 2.71 0.8
 3 -12 7 3.24 0.85
 3 -12 7 4.75 1.22
 3 -12 7 2.06 0.92
 3 -12 7 2.64 0.79
 3 -12 8 87.58 4.92
 3 -12 8 106.35 5.43
 3 -12 8 96.68 5.13
 3 -12 8 104.81 5.11
 3 -12 9 10.46 1.58
 3 -12 9 11.13 1.71
 3 -12 9 13.27 1.75
 3 -12 9 12.48 1.78
 3 -12 10 17.62 1.93
 3 -12 10 16.24 1.95
 3 -12 10 20.89 2.27
 3 -12 11 -0.12 0.35
 3 -12 11 0.22 0.43
 3 -12 12 22.45 2.19
 3 -12 13 1.1 0.4
 3 -12 13 0.18 0.4
 3 -12 14 7.66 1.02
 3 -12 14 7.77 1.09
 3 -12 15 9.93 1.02
 3 -12 15 9.96 1.07
 -3 11 15 69.36 2.56
 -3 11 15 65.27 2.42
 -3 11 14 1.75 0.55
 -3 11 14 1.69 0.44
 3 -11 -14 1.99 0.85
 3 -11 -14 0.76 0.33
 -3 11 13 1.48 0.49
 -3 11 13 0.57 0.26
 3 -11 -13 0.85 0.4
 3 -11 -13 0.21 0.71
 -3 11 12 2.45 0.63
 3 -11 -12 2.85 0.73
 3 -11 -12 1.69 1.11
 3 -11 -11 0.5 0.55
 3 -11 -11 0.04 0.27
 3 -11 -10 0.93 0.97
 3 -11 -9 25.25 3.48
 -3 11 9 18.16 2.79
 3 -11 -8 8.18 1.88
 3 -11 -8 8.8 1.36
 -3 11 8 5.3 1.58
 -3 11 7 148 9.17
 3 -11 -7 191.43 7.55
 3 -11 -6 13.85 2.02
 3 -11 -5 43.66 4.49
 -3 11 5 54.19 4.37
 3 -11 -5 59.1 4.29
 -3 11 4 73.98 5.23
 3 -11 -4 66.36 5.39
 3 -11 -4 83.86 5.4
 3 -11 -4 89.5 4.77
 3 -11 -3 21.97 2.65
 3 -11 -3 24.81 2.37
 -3 11 3 22.8 2.86
 -3 11 2 6.87 1.54
 -3 11 1 -0.29 0.4
 3 -11 -1 -0.38 0.53
 -3 11 0 23.5 2.89
 3 -11 0 24.26 3.66
 -3 11 0 17.72 2.67
 -3 11 -1 80.05 5.94
 3 -11 1 116.08 8.43
 3 -11 2 30.38 4.34
 -3 11 -3 32 3.03
 3 -11 3 37.83 4.8
 3 -11 4 -0.44 0.75
 -3 11 -5 98.13 5.82
 3 -11 5 92.91 4.68
 3 -11 5 93.46 4.93
 3 -11 5 91.14 7.28
 3 -11 5 97.65 5.81
 3 -11 5 92.79 5.13
 3 -11 6 14.8 1.82
 3 -11 6 16.8 2
 3 -11 6 19.19 2.37
 3 -11 6 15.43 1.87
 3 -11 6 12.97 2.66
 3 -11 6 16.83 2.17
 3 -11 7 1001.04 24
 3 -11 7 932.25 24.01
 3 -11 7 988.05 25.15
 3 -11 7 989.73 29.26
 3 -11 8 14.19 1.92
 3 -11 8 18.77 2.09
 3 -11 8 21.38 2.36
 3 -11 8 15.34 2.21
 3 -11 9 7.01 1.34
 3 -11 9 6.11 1.22
 3 -11 9 7.61 1.37
 3 -11 10 -0.14 0.33
 3 -11 10 0.92 0.39
 3 -11 10 0.49 0.47
 3 -11 11 196.28 7.47
 3 -11 11 178.5 6.74
 3 -11 12 0.51 0.37
 3 -11 12 1.49 0.49
 3 -11 12 1.94 0.75
 3 -11 13 43.64 3.1
 3 -11 13 44.67 2.89
 3 -11 14 1.13 0.49
 3 -11 15 0.78 0.34
 3 -11 16 -0.28 0.22
 3 -11 16 0.54 0.31
 -3 10 15 116.12 3.66
 3 -10 -15 115.2 3.77
 -3 10 15 105.73 3.43
 -3 10 15 113.23 3.88
 3 -10 -14 164.05 5.27
 -3 10 14 154.89 4.97
 -3 10 14 151.19 5.19
 -3 10 13 13.99 1.4
 3 -10 -13 13.25 1.44
 -3 10 13 14.19 1.53
 -3 10 12 93.5 4.24
 3 -10 -12 103.75 4.67
 3 -10 -11 5.96 2.02
 3 -10 -11 4.82 1.03
 3 -10 -10 311.89 13.64
 -3 10 10 292.09 12.06
 3 -10 -9 20.38 3.19
 3 -10 -9 12.63 1.87
 -3 10 9 14.97 2.53
 3 -10 -8 158.39 9.06
 3 -10 -8 132.56 6.19
 -3 10 7 2.57 1.08
 3 -10 -7 1.72 0.67
 3 -10 -7 -0.49 0.48
 -3 10 7 1.11 0.58
 -3 10 6 332.78 12.36
 3 -10 -6 300.58 12.93
 3 -10 -5 -0.41 0.69
 -3 10 5 0.3 0.72
 -3 10 5 -1.18 1.26
 3 -10 -4 1065.89 29.72
 -3 10 4 1134.43 28.89
 -3 10 4 1141.63 32.15
 3 -10 -3 23.88 2.99
 -3 10 3 28.12 3.19
 -3 10 2 21.2 2.72
 -3 10 1 28.46 3.27
 3 -10 -1 32 3.93
 3 -10 0 207.63 10.9
 -3 10 0 205.33 9.38
 -3 10 -1 36.06 3.88
 -3 10 -1 30.58 3.46
 -3 10 -2 0.84 0.91
 3 -10 2 1.13 1.07
 -3 10 -3 7.21 1.77
 3 -10 3 7.34 2.04
 3 -10 4 5.8 1.64
 3 -10 5 34.6 4.29
 3 -10 6 47.65 5.06
 3 -10 7 0.67 0.74
 -3 10 -7 2.26 0.9
 3 -10 7 2.93 1.09
 3 -10 8 184.31 7.21
 3 -10 8 163.4 7.3
 3 -10 8 180.5 7.92
 3 -10 8 189.11 10.08
 -3 10 -8 187.64 9.82
 3 -10 8 193.24 7.75
 3 -10 9 8.37 1.65
 3 -10 9 6.65 1.23
 -3 10 -9 10.28 2.22
 3 -10 9 8.79 1.5
 3 -10 9 5.68 1.47
 3 -10 10 105.63 5.45
 3 -10 10 121.43 6.04
 -3 10 -10 110.89 7.27
 3 -10 10 108.21 5.32
 3 -10 11 2.39 0.81
 3 -10 11 2.66 0.84
 3 -10 11 3.65 0.95
 3 -10 12 2.2 0.87
 3 -10 12 4.31 1.07
 3 -10 12 3.12 0.77
 3 -10 13 0.99 0.5
 3 -10 13 0.94 0.42
 3 -10 14 22 2.1
 3 -10 14 21.13 1.9
 3 -10 15 0.48 0.46
 3 -10 15 -0.02 0.25
 3 -10 16 1.76 0.49
 3 -10 17 0.62 0.32
 -3 9 16 27.4 1.51
 -3 9 16 26.8 1.58
 -3 9 15 92.59 3.44
 -3 9 15 89.65 3.6
 -3 9 15 89.74 3.3
 3 -9 -15 83.96 3.34
 -3 9 14 37.74 2.26
 3 -9 -14 38.01 2.37
 -3 9 14 33.5 2.3
 -3 9 13 41.93 2.79
 -3 9 13 46.22 2.76
 3 -9 -13 47.29 2.91
 3 -9 -13 46.15 2.93
 -3 9 12 9.77 1.33
 3 -9 -12 12.66 1.59
 3 -9 -12 12.6 1.6
 -3 9 11 20.15 2.81
 3 -9 -11 20.47 2.22
 3 -9 -11 17.97 3.04
 3 -9 -10 7.92 2.52
 -3 9 10 5.03 1.62
 3 -9 -10 5.69 1.26
 3 -9 -9 -0.55 1.06
 3 -9 -9 0 0.4
 -3 9 9 0.55 0.66
 -3 9 8 12.11 2
 -3 9 8 11.94 2.38
 3 -9 -8 14.96 2.86
 3 -9 -8 10.75 1.71
 3 -9 -8 9.98 2.06
 -3 9 7 243.49 9.93
 3 -9 -7 217.12 10.23
 3 -9 -7 233.12 8.63
 -3 9 6 18.93 2.58
 3 -9 -6 18.71 2.86
 -3 9 6 17 3.08
 -3 9 5 46.44 4
 -3 9 5 46.82 4.91
 3 -9 -5 38.73 4.13
 -3 9 4 8.95 2.12
 3 -9 -4 9.65 2
 3 -9 -3 5.1 2
 3 -9 -3 6.39 1.56
 3 -9 -2 51.53 4.59
 3 -9 -2 44.78 5.31
 3 -9 -2 47.01 3.85
 3 -9 -1 48.8 5.37
 3 -9 -1 54.89 4.92
 -3 9 1 51.97 4.72
 -3 9 0 3.92 1.31
 3 -9 0 3.28 1.49
 3 -9 0 4.96 1.53
 -3 9 -1 370.25 14.31
 -3 9 -1 383.35 14.05
 3 -9 1 419.1 16.8
 3 -9 2 5.58 1.83
 -3 9 -2 4.01 1.37
 -3 9 -2 5.11 1.4
 3 -9 3 392.59 16.2
 -3 9 -3 350 13.84
 3 -9 4 28.96 3.96
 -3 9 -4 24.79 3.37
 3 -9 5 48.16 4.94
 -3 9 -5 39.04 4.65
 -3 9 -5 38.96 4.34
 -3 9 -6 -1.06 1.29
 -3 9 -6 0.48 0.78
 3 -9 6 0.9 0.68
 -3 9 -7 1121.16 31.17
 -3 9 -7 1149.78 31.7
 3 -9 7 1129.48 31.56
 -3 9 -8 25.66 3.4
 -3 9 -8 24.66 3.34
 3 -9 8 26.89 3.56
 3 -9 9 86.71 4.72
 3 -9 9 83.63 5.23
 -3 9 -9 91.92 6.59
 -3 9 -9 85.22 6.24
 3 -9 9 95.14 5.02
 3 -9 9 92.26 6.61
 3 -9 9 102.32 5.57
 3 -9 10 5.95 1.32
 3 -9 10 4.32 1.01
 -3 9 -10 6.59 1.86
 -3 9 -10 4.76 1.49
 3 -9 10 2.46 0.84
 3 -9 11 34.63 3.04
 -3 9 -11 35.91 3.97
 3 -9 11 37.26 2.86
 3 -9 11 44.33 3.38
 3 -9 12 7.72 1.47
 3 -9 12 9.24 1.47
 3 -9 13 90.76 5.13
 3 -9 13 97.13 4.79
 3 -9 14 3.43 0.86
 3 -9 14 2.64 0.84
 3 -9 15 9.43 1.35
 3 -9 15 6.75 1.03
 3 -9 16 8.82 1.16
 3 -9 16 6.93 0.95
 3 -9 17 4.71 0.73
 -3 8 16 57.3 2.43
 -3 8 16 57.73 2.61
 -3 8 16 55.44 2.46
 -3 8 15 0.01 0.16
 3 -8 -15 -0.67 1.01
 -3 8 15 -0.11 0.28
 3 -8 -14 10.44 2.48
 3 -8 -14 17.85 1.74
 -3 8 14 12.56 1.45
 -3 8 14 15.5 1.52
 3 -8 -14 15.23 1.52
 -3 8 13 14.17 1.57
 3 -8 -13 14.66 1.65
 3 -8 -13 16.27 1.77
 -3 8 13 11.23 1.47
 -3 8 12 61.26 3.55
 3 -8 -12 70.73 3.95
 3 -8 -12 66.25 3.95
 3 -8 -11 2.01 0.6
 -3 8 11 1.16 0.52
 3 -8 -10 140.47 6.71
 -3 8 10 153.68 8.49
 -3 8 9 54.34 4.14
 3 -8 -9 47.47 4.26
 3 -8 -9 51.43 5.23
 3 -8 -9 46.71 3.71
 -3 8 9 40.04 4.1
 -3 8 9 43.04 4.46
 3 -8 -8 3.72 1.33
 -3 8 8 2.57 0.93
 3 -8 -8 3.14 0.94
 -3 8 8 1.89 0.94
 -3 8 8 2.7 1.41
 3 -8 -7 18.13 2.69
 -3 8 7 19.23 2.5
 -3 8 7 19.72 3.19
 -3 8 7 15.78 2.72
 3 -8 -6 193.67 9.59
 -3 8 6 206.63 10.95
 3 -8 -5 0.17 0.6
 3 -8 -5 0.41 0.63
 -3 8 5 1.29 1.02
 3 -8 -4 555.03 21.39
 3 -8 -4 543.11 17.97
 3 -8 -3 8.55 1.64
 -3 8 3 6.26 1.59
 3 -8 -3 8.53 2.32
 3 -8 -2 -0.41 0.57
 3 -8 -2 0.08 0.4
 -3 8 2 -0.05 0.51
 -3 8 2 0.61 0.5
 3 -8 -2 -0.02 0.56
 3 -8 -1 46.85 4.35
 3 -8 -1 37.57 4.41
 3 -8 -1 39.67 3.27
 -3 8 1 41.23 3.93
 -3 8 1 42.25 4.11
 3 -8 0 88.33 6.51
 3 -8 0 74.57 6.1
 -3 8 0 71.96 5.34
 -3 8 0 72.65 5.34
 3 -8 1 -0.73 0.76
 -3 8 -1 1.73 0.93
 -3 8 -1 0.5 0.7
 -3 8 -1 -0.29 0.62
 3 -8 1 0.7 0.87
 3 -8 2 361.92 15.27
 -3 8 -2 308.92 12.35
 -3 8 -2 348.24 12.25
 -3 8 -2 304.02 12.61
 -3 8 -2 332 12.46
 3 -8 3 3.31 1.66
 -3 8 -3 4.2 1.32
 -3 8 -3 4.09 1.27
 -3 8 -3 4.09 1.29
 -3 8 -4 55.02 4.99
 -3 8 -4 52.39 4.41
 3 -8 4 57.68 5.41
 -3 8 -4 52.07 4.89
 3 -8 5 26.21 3.47
 -3 8 -5 22.45 2.95
 -3 8 -5 22.01 3.29
 -3 8 -5 22.1 3.13
 3 -8 6 75.59 6
 -3 8 -6 76.31 5.97
 -3 8 -6 76.24 6.35
 -3 8 -7 0.8 0.86
 -3 8 -7 0.56 0.44
 3 -8 7 0.22 0.7
 -3 8 -7 1.13 1.02
 -3 8 -8 105.98 7.16
 3 -8 8 113.04 7.28
 -3 8 -8 102.27 6.94
 -3 8 -9 8.86 1.88
 -3 8 -9 8.77 1.87
 3 -8 9 11 2.08
 3 -8 10 29.32 2.77
 3 -8 10 23.82 2.69
 -3 8 -10 27.42 3.51
 -3 8 -10 23.93 3.23
 3 -8 10 26.88 2.44
 3 -8 10 27.45 3.5
 3 -8 11 3.33 1.23
 3 -8 11 4.77 1.31
 -3 8 -11 4.9 1.8
 -3 8 -11 4.13 1.54
 3 -8 11 3.3 1.09
 -3 8 -12 56.7 5.01
 3 -8 12 60.14 3.85
 3 -8 13 1.79 0.66
 3 -8 14 31.1 2.51
 3 -8 15 1.04 0.58
 3 -8 15 0.98 0.44
 3 -8 16 13.26 1.51
 3 -8 16 10.66 1.65
 3 -8 16 11.94 1.29
 3 -8 17 1.58 0.44
 3 -8 17 2.51 0.62
 3 -8 17 2.63 0.76
 -3 8 -18 39.83 1.99
 3 -8 18 41.85 2.13
 3 -8 18 37.11 2.47
 -3 7 17 6.4 0.69
 3 -7 -17 1.29 0.92
 -3 7 16 21.49 1.63
 -3 7 16 21.28 1.52
 -3 7 16 21.21 1.54
 -3 7 16 19.73 1.39
 -3 7 15 21.04 1.77
 -3 7 15 22.14 1.74
 3 -7 -15 23.49 1.89
 -3 7 14 0.6 0.37
 -3 7 14 0.21 0.36
 3 -7 -14 -0.11 1.14
 3 -7 -14 0.12 0.31
 3 -7 -14 -0.14 0.29
 -3 7 13 8.06 1.28
 3 -7 -13 5.94 1.86
 3 -7 -13 8.98 1.28
 -3 7 13 8.85 1.26
 3 -7 -13 9.55 1.44
 3 -7 -12 11.23 1.57
 -3 7 12 9.56 1.38
 3 -7 -12 10.7 1.63
 -3 7 12 12.55 2.14
 -3 7 11 113.09 5.31
 3 -7 -11 99.25 7.98
 3 -7 -11 123.74 5.96
 -3 7 11 119.24 7.23
 3 -7 -10 20.37 2.73
 -3 7 10 21.72 2.53
 3 -7 -10 20.58 3.39
 3 -7 -10 22.17 2.47
 -3 7 10 19.7 2.73
 -3 7 10 20.78 2.92
 -3 7 9 202.09 8.57
 3 -7 -9 220.71 11.3
 3 -7 -9 184.32 8.82
 -3 7 9 152.23 8.36
 3 -7 -9 157.31 7.45
 -3 7 9 160.01 8.85
 -3 7 8 11.22 1.94
 3 -7 -8 11.54 2.12
 -3 7 8 9.95 2.22
 -3 7 8 8.01 1.86
 -3 7 8 9.45 2.02
 3 -7 -7 -0.13 0.59
 -3 7 7 -0.1 0.68
 -3 7 7 0.27 0.65
 3 -7 -6 47.17 5.56
 3 -7 -6 48.95 4.42
 -3 7 6 51.62 5.07
 -3 7 6 49.65 4.73
 3 -7 -5 218.31 10.3
 -3 7 5 238.7 10.23
 -3 7 5 251.28 11.6
 3 -7 -5 209 12.05
 3 -7 -4 8.11 2.21
 3 -7 -4 6.88 1.58
 -3 7 4 5.74 1.39
 -3 7 4 8.54 1.91
 3 -7 -3 321.02 14.19
 3 -7 -3 337.66 12.03
 -3 7 3 319.44 12.19
 -3 7 3 348.95 13.1
 3 -7 -2 9.58 1.74
 3 -7 -2 7.79 2.02
 3 -7 -2 11.2 1.77
 -3 7 2 9.79 1.86
 -3 7 2 11.86 2.11
 3 -7 -1 44.75 4.42
 3 -7 -1 59.71 4.7
 3 -7 -1 54.43 3.72
 -3 7 1 54.83 4.38
 -3 7 1 54.42 4.49
 3 -7 0 23.01 3.1
 3 -7 0 19.52 2.11
 -3 7 0 19.92 2.61
 -3 7 0 18.75 2.6
 3 -7 0 23.91 3.15
 3 -7 1 39.2 4.32
 3 -7 1 39.27 3.96
 -3 7 -1 42.1 3.85
 -3 7 -1 36.84 3.59
 -3 7 -1 37.07 3.38
 3 -7 2 11.51 2.45
 3 -7 2 11.41 2.18
 -3 7 -2 14.42 2.11
 -3 7 -2 12.06 2.17
 -3 7 -2 10.46 1.88
 -3 7 -2 9.77 1.76
 3 -7 3 7.69 1.96
 -3 7 -3 8.13 1.55
 -3 7 -3 9.53 1.81
 -3 7 -3 8.3 1.83
 3 -7 4 1.98 1.11
 -3 7 -4 1.09 0.68
 -3 7 -4 1 0.59
 3 -7 5 4.23 1.52
 -3 7 -5 2.08 0.76
 -3 7 -5 2.13 1.13
 3 -7 6 22.71 3.11
 -3 7 -6 21.19 2.81
 -3 7 -6 18.74 2.95
 3 -7 7 58.18 4.97
 -3 7 -7 59.83 5.47
 3 -7 8 7.94 1.84
 -3 7 -8 11.38 2.54
 -3 7 -8 10.74 2.16
 -3 7 -8 10.7 2.24
 3 -7 8 12.42 2.21
 3 -7 9 36.42 4.02
 3 -7 9 35.23 3.77
 -3 7 -9 31.42 3.81
 -3 7 -9 39.15 4.19
 -3 7 -10 16.77 2.75
 -3 7 -10 18.95 3
 3 -7 10 19.52 2.9
 3 -7 11 0.28 0.56
 3 -7 11 1.25 1.16
 -3 7 -11 0.21 0.41
 -3 7 -11 0.7 0.86
 3 -7 12 32.94 2.8
 -3 7 -12 22.29 3.1
 -3 7 -12 24.7 3.29
 3 -7 12 25.99 3.34
 3 -7 13 13 1.71
 -3 7 -13 11.32 2.09
 3 -7 13 9.05 1.84
 3 -7 14 2.24 0.69
 3 -7 14 1.8 1.38
 3 -7 15 48.35 3.06
 3 -7 15 41.06 3.81
 3 -7 16 -0.1 0.31
 3 -7 16 -0.01 0.56
 3 -7 17 23.66 2.48
 3 -7 17 26.93 2.05
 3 -7 17 24.24 1.79
 3 -7 18 1.15 0.42
 3 -7 18 0.65 0.44
 3 -7 18 0.56 0.27
 3 -7 19 70.52 2.7
 3 -7 19 69.18 3.32
 -3 6 17 32.67 1.74
 3 -6 -17 11.02 2.03
 -3 6 16 20.82 1.58
 -3 6 16 20.81 1.57
 -3 6 16 20.95 1.67
 -3 6 16 20.67 1.5
 -3 6 15 51.14 2.83
 -3 6 15 47.27 2.85
 3 -6 -15 52.5 3.04
 -3 6 15 50.36 2.76
 -3 6 14 5.14 0.94
 -3 6 14 5.49 1.05
 3 -6 -14 5.89 1.06
 3 -6 -14 8.54 1.45
 -3 6 13 1.07 0.58
 -3 6 13 0.75 0.44
 3 -6 -13 0.07 0.55
 3 -6 -13 2.22 1.63
 3 -6 -13 0.42 0.37
 3 -6 -13 0.55 0.37
 -3 6 13 0.05 0.52
 3 -6 -13 1.93 0.83
 -3 6 12 20.98 2.15
 -3 6 12 23.28 2.19
 3 -6 -12 19.64 3.84
 3 -6 -12 23.92 2.39
 -3 6 12 25.59 3.11
 3 -6 -12 21.08 2.8
 3 -6 -12 27.03 2.44
 -3 6 11 70.55 3.97
 -3 6 11 75.37 5.55
 3 -6 -11 57.6 5.99
 3 -6 -11 70.67 4.42
 3 -6 -11 55.89 4.79
 3 -6 -11 66.06 4.24
 3 -6 -10 393.96 13.61
 3 -6 -10 351.43 15.7
 3 -6 -10 361.87 12.06
 -3 6 10 377.09 13.55
 -3 6 10 379.82 14.12
 3 -6 -10 363.98 11.98
 -3 6 9 53.79 4.08
 3 -6 -9 41.41 3.93
 -3 6 9 41.37 4.02
 -3 6 9 40.42 4.15
 3 -6 -9 46.93 4.28
 3 -6 -8 228.24 9.59
 -3 6 8 204.67 10.32
 -3 6 8 181.07 9.12
 -3 6 8 187.88 9.57
 3 -6 -8 221.98 9.72
 3 -6 -7 17.29 2.59
 -3 6 7 14.18 2.4
 3 -6 -7 13.02 2.96
 -3 6 7 18.1 2.9
 3 -6 -6 51.74 5.68
 3 -6 -6 60.48 4.88
 -3 6 6 62.51 5.37
 -3 6 6 47.81 4.53
 3 -6 -5 1.33 0.92
 -3 6 5 1.3 0.86
 3 -6 -5 1.18 0.93
 3 -6 -4 430.2 16.52
 3 -6 -4 393.08 14.14
 -3 6 4 433.9 14.38
 3 -6 -3 2.14 1.29
 3 -6 -3 2.08 0.77
 -3 6 3 1.68 0.58
 -3 6 3 1.43 0.74
 -3 6 3 4.03 1.23
 3 -6 -2 -0.03 0.48
 3 -6 -2 0.66 0.61
 3 -6 -2 0.23 0.37
 -3 6 2 -0.17 0.47
 3 -6 -1 1.87 1.05
 3 -6 -1 2.4 0.82
 -3 6 1 2.94 1.03
 -3 6 1 1.42 0.85
 3 -6 -1 1.87 0.86
 3 -6 0 46.47 4.11
 3 -6 0 52.94 3.36
 -3 6 0 46.36 3.9
 -3 6 0 40.97 3.64
 3 -6 1 1.44 0.65
 -3 6 -1 1.57 0.85
 -3 6 -1 1.78 0.89
 -3 6 -1 0.89 0.52
 3 -6 1 1.17 0.74
 3 -6 2 78.3 6.07
 3 -6 2 71.54 4.92
 -3 6 -2 69.33 4.97
 -3 6 -2 68.93 4.67
 3 -6 3 10.61 2.11
 -3 6 -3 10.68 1.76
 -3 6 -3 8.4 1.78
 3 -6 4 27.65 3.36
 -3 6 -4 23.57 2.68
 -3 6 -4 21.11 2.91
 3 -6 5 15.55 2.48
 -3 6 -5 16.89 2.34
 -3 6 -5 17.64 2.47
 -3 6 -5 11.2 2.11
 -3 6 -6 604.2 18.86
 3 -6 6 590.75 18.68
 -3 6 -6 583.04 17.97
 3 -6 6 569.46 16.31
 -3 6 -7 44.05 4.15
 -3 6 -7 43.3 4.37
 3 -6 7 39.61 3.53
 3 -6 7 44.55 4.14
 3 -6 8 475.22 15.6
 3 -6 8 452.92 15.58
 3 -6 9 13.54 2.56
 -3 6 -9 12.06 2.66
 -3 6 -9 14.62 2.63
 -3 6 -9 11.37 2.32
 3 -6 9 12.47 2.22
 3 -6 10 42.34 4.3
 -3 6 -10 40.01 4.32
 -3 6 -10 37.13 4.02
 3 -6 11 10.14 2.14
 -3 6 -11 7.82 1.9
 -3 6 -11 8.42 1.9
 3 -6 12 401.32 15.23
 -3 6 -12 392.12 15.29
 3 -6 12 434.48 12.63
 -3 6 -13 38.11 4.07
 -3 6 -13 38.72 4.11
 3 -6 13 41.05 3.07
 3 -6 14 99.93 4.88
 3 -6 14 97.64 6.52
 3 -6 15 6.31 1.44
 3 -6 15 4.26 0.93
 3 -6 16 3.33 1.16
 3 -6 16 5.17 0.92
 3 -6 17 8.67 1.1
 3 -6 17 10.01 1.81
 -3 6 -17 10.67 1.29
 3 -6 18 1.12 0.38
 3 -6 18 1.09 0.57
 -3 6 -18 1.42 0.43
 3 -6 19 20.47 1.45
 3 -6 19 18.76 1.84
 -3 5 17 84.69 3.12
 3 -5 -17 27.72 3.49
 -3 5 16 8.24 1.05
 -3 5 16 7.93 1
 3 -5 -16 7.01 0.94
 3 -5 -16 8.39 1.11
 -3 5 16 7.68 0.97
 -3 5 16 7.54 1.01
 -3 5 15 98.08 4.27
 -3 5 15 103.56 4.35
 3 -5 -15 104.01 4.46
 3 -5 -15 48.98 5.8
 -3 5 15 98.12 4.44
 -3 5 15 96.99 4.2
 3 -5 -15 101.27 4.54
 3 -5 -15 151.6 6.18
 -3 5 14 0.63 0.45
 -3 5 14 0.02 0.22
 3 -5 -14 -1.08 1.35
 3 -5 -14 -0.15 0.39
 3 -5 -14 0.18 0.26
 3 -5 -14 0.54 0.4
 3 -5 -14 1.25 0.59
 -3 5 13 49.63 3.33
 3 -5 -13 52.56 3.41
 3 -5 -13 56.01 3.61
 -3 5 13 48.75 4.24
 -3 5 13 52.93 3.3
 3 -5 -13 43.36 4
 3 -5 -13 26.94 4.16
 3 -5 -13 74.44 4.82
 -3 5 12 4.52 1.01
 -3 5 12 4.95 1.02
 3 -5 -12 4.97 1.11
 3 -5 -12 3.97 0.93
 3 -5 -12 4.8 1.07
 -3 5 12 5.16 1.34
 3 -5 -12 5.17 1.52
 3 -5 -12 5.66 2.35
 3 -5 -12 7.14 1.62
 3 -5 -11 92 4.81
 3 -5 -11 78.76 4.64
 3 -5 -11 75.5 5.68
 -3 5 11 84.63 5.91
 3 -5 -11 83.75 4.86
 3 -5 -11 86.3 4.96
 3 -5 -10 7.66 1.68
 -3 5 10 8.41 1.71
 -3 5 10 7.02 1.64
 3 -5 -10 6.67 1.7
 3 -5 -9 27.14 3.11
 -3 5 9 23.14 2.87
 -3 5 9 27.28 3.29
 3 -5 -9 23.65 3.1
 3 -5 -8 5 1.31
 -3 5 8 5.09 1.46
 -3 5 8 4.73 1.34
 3 -5 -8 4.7 1.3
 -3 5 8 3.07 1.03
 3 -5 -7 253.26 13.01
 3 -5 -7 286.1 11.13
 -3 5 7 248.19 11.3
 -3 5 7 225.56 10.22
 -3 5 7 232.92 10.6
 3 -5 -7 291.45 10.55
 3 -5 -6 16.36 2.98
 3 -5 -6 16.66 2.47
 -3 5 6 19.31 2.83
 -3 5 6 13.33 2.28
 3 -5 -6 18.61 2.24
 3 -5 -5 5.69 1.59
 3 -5 -5 3.82 1.22
 -3 5 5 5.6 1.59
 -3 5 5 4.99 1.46
 3 -5 -4 164.84 8.84
 -3 5 4 171.21 7.86
 -3 5 4 189.82 9.13
 3 -5 -4 145.36 7.5
 3 -5 -3 34.92 3.75
 3 -5 -3 36.77 3.24
 -3 5 3 39.29 3.82
 -3 5 3 30.85 3.13
 3 -5 -2 10.67 1.69
 -3 5 2 11.24 1.88
 3 -5 -2 9.73 1.52
 3 -5 -2 10.25 1.96
 -3 5 2 10.87 1.95
 -3 5 2 9.19 1.65
 3 -5 -1 17.63 1.94
 3 -5 -1 19 2.4
 -3 5 1 15.43 2.14
 -3 5 1 16.14 2.22
 3 -5 -1 17.99 2.45
 3 -5 0 19.23 2.59
 3 -5 0 13.53 2.13
 -3 5 0 15.73 2.14
 -3 5 0 15.65 2.17
 -3 5 -1 816.7 22.03
 -3 5 -1 789.99 21.41
 -3 5 -1 801.85 20.63
 3 -5 1 825.05 22.13
 3 -5 2 78.63 5.83
 3 -5 2 74.46 4.71
 -3 5 -2 70.09 4.78
 -3 5 -2 67.28 4.42
 3 -5 3 146.01 7.92
 -3 5 -3 126.58 6.83
 3 -5 3 132.6 6.52
 3 -5 4 0.7 0.53
 -3 5 -4 0.24 0.46
 -3 5 -4 -0.23 0.64
 3 -5 5 190.46 8.72
 -3 5 -5 172.03 7.66
 3 -5 5 174.28 6.74
 -3 5 -6 57.56 4.55
 -3 5 -6 57.71 4.43
 3 -5 6 53.81 3.79
 3 -5 6 66.18 4.9
 3 -5 7 2189.25 49.76
 3 -5 7 2199.14 48.71
 -3 5 -7 2144.47 49.59
 -3 5 -7 2177.39 50.48
 -3 5 -7 2157.65 47.7
 3 -5 8 -0.02 0.35
 -3 5 -8 1.62 0.92
 3 -5 8 1 0.7
 -3 5 -8 0.78 0.58
 -3 5 -8 1.91 0.8
 3 -5 9 231.94 10.68
 3 -5 9 231.78 9.81
 -3 5 -9 203.42 10.63
 -3 5 -9 221 9.73
 -3 5 -10 1.88 1.1
 3 -5 10 1.91 1.12
 -3 5 -10 1.2 0.92
 -3 5 -10 0.3 0.56
 3 -5 11 598.35 19.25
 -3 5 -11 586.63 19.13
 -3 5 -11 554.19 19.24
 -3 5 -11 549.43 18.73
 -3 5 -12 98.22 6.93
 -3 5 -12 102.9 6.9
 3 -5 12 111.49 7.1
 3 -5 13 447.87 12.82
 -3 5 -13 423.8 15.77
 -3 5 -13 420.46 15.91
 3 -5 13 441.12 15.95
 3 -5 14 20.46 2.1
 -3 5 -14 20.05 2.9
 3 -5 15 20.02 2
 3 -5 15 24.2 3.09
 3 -5 16 7.41 1.15
 3 -5 16 6.8 1.61
 3 -5 17 21.91 1.82
 3 -5 17 20.77 2.53
 3 -5 18 50.3 2.57
 3 -5 18 49.78 3.77
 -3 5 -18 53.46 2.83
 -3 5 -18 57.08 2.96
 -3 5 -19 6.58 0.83
 3 -5 19 7.09 1.3
 -3 5 -19 6.51 0.86
 3 -5 20 8.58 1.14
 -3 5 -20 8.78 0.9
 -3 4 18 119.65 3.68
 3 -4 -17 1.74 0.5
 -3 4 17 2.44 0.56
 -3 4 16 50.89 2.75
 -3 4 16 52.57 2.79
 3 -4 -16 55.72 2.98
 3 -4 -16 55.47 2.96
 -3 4 16 52.68 2.92
 -3 4 16 53.48 2.73
 -3 4 15 24.73 2.03
 -3 4 15 26.42 2.08
 3 -4 -15 26.46 2.19
 3 -4 -15 26.91 2.2
 -3 4 15 26.02 2.14
 -3 4 15 24.63 1.98
 -3 4 14 21.74 1.98
 3 -4 -14 21.79 2.11
 -3 4 14 19.75 1.98
 3 -4 -14 21.32 2.08
 3 -4 -14 20.5 2.6
 3 -4 -13 21.11 2.18
 -3 4 13 17.38 1.99
 -3 4 13 19.6 1.98
 3 -4 -13 20.85 2.21
 -3 4 13 21.79 2.83
 3 -4 -13 19.6 2.72
 3 -4 -13 12.24 3.05
 3 -4 -12 235.49 8.75
 3 -4 -12 245.88 8.91
 -3 4 12 243.79 10.45
 3 -4 -12 231.32 10.39
 -3 4 12 224.25 8.33
 -3 4 12 236.04 8.17
 -3 4 11 5.71 1.22
 -3 4 11 7.11 1.75
 3 -4 -11 4.79 1.24
 3 -4 -11 2.88 1.59
 3 -4 -11 3.46 1.07
 3 -4 -11 4.26 1.18
 3 -4 -11 4.94 1.31
 3 -4 -11 7.15 1.77
 3 -4 -11 4.73 1.49
 -3 4 10 1243.03 30.7
 -3 4 10 1269.89 31.66
 3 -4 -9 13.6 2.14
 -3 4 9 12.62 2.07
 -3 4 9 13.77 2.3
 3 -4 -9 13.27 2.33
 3 -4 -8 509.62 20.14
 3 -4 -8 595.28 17.57
 -3 4 8 521.85 16.9
 -3 4 8 528.85 17.37
 3 -4 -8 602.01 17.85
 3 -4 -7 4.41 1.64
 -3 4 7 5.26 1.43
 3 -4 -7 5.62 1.49
 -3 4 7 6.12 1.55
 -3 4 7 5.2 1.37
 3 -4 -7 7.47 1.53
 3 -4 -6 408.67 15.65
 3 -4 -6 446.27 14.52
 -3 4 6 399.61 14.46
 -3 4 6 348.89 13.07
 -3 4 6 353.6 13.38
 3 -4 -6 440 13.12
 3 -4 -5 6.22 1.95
 3 -4 -5 10.13 2.1
 -3 4 5 12.75 2.31
 -3 4 5 10.39 2.09
 3 -4 -5 12.66 1.8
 -3 4 4 3583.44 72.77
 -3 4 4 3211.28 70.83
 3 -4 -4 3072.6 69.78
 3 -4 -4 3431.75 72.35
 3 -4 -3 2.53 0.88
 -3 4 3 2.68 1.17
 -3 4 3 2.52 0.95
 3 -4 -3 2.26 0.94
 3 -4 -2 324.1 11.84
 3 -4 -2 327.22 10.56
 -3 4 2 324.12 11.29
 -3 4 2 322.27 11.48
 -3 4 2 350.7 12.42
 3 -4 -2 341.81 10.86
 3 -4 -1 0.57 0.48
 3 -4 -1 0.4 0.54
 3 -4 -1 0.59 0.65
 -3 4 1 0.14 0.56
 -3 4 1 -0.21 0.64
 -3 4 1 0.63 0.46
 3 -4 0 421.17 13.51
 -3 4 0 415.19 13.12
 -3 4 0 429.16 13.51
 3 -4 1 32.63 2.94
 -3 4 -1 31.34 2.8
 -3 4 -1 33.34 3.07
 -3 4 -2 282.76 10.38
 -3 4 -2 257.86 9.42
 3 -4 2 283.51 9.9
 3 -4 3 17.4 2.46
 3 -4 3 16.4 1.6
 -3 4 -3 17.25 2.24
 -3 4 -3 10.97 1.62
 3 -4 3 16.17 2.03
 3 -4 4 21.85 2.3
 -3 4 -4 19.51 2.52
 3 -4 4 24.81 2.86
 3 -4 4 21.92 2
 3 -4 5 14.77 1.75
 -3 4 -5 14.79 2
 -3 4 -5 10.84 1.81
 3 -4 5 16.25 2.29
 3 -4 6 83.32 4.73
 -3 4 -6 86.34 5.23
 3 -4 6 92.69 5.62
 3 -4 7 3.23 0.92
 -3 4 -7 2.54 0.86
 -3 4 -7 2.56 0.95
 3 -4 7 2.62 1.01
 3 -4 8 -0.22 0.36
 -3 4 -8 0.66 0.73
 -3 4 -8 -0.34 0.47
 -3 4 -8 -0.04 0.28
 3 -4 8 -0.4 0.4
 3 -4 9 4.93 1.38
 -3 4 -9 4.58 1.4
 -3 4 -9 4.68 1.19
 3 -4 9 7.05 1.52
 3 -4 10 48.12 4.52
 -3 4 -10 45.41 4.75
 -3 4 -10 50.76 4.59
 -3 4 -10 52.79 4.4
 3 -4 11 20.28 2.92
 -3 4 -11 19.33 3.02
 -3 4 -11 17.65 3.12
 -3 4 -11 21.2 3.01
 -3 4 -11 21.26 2.92
 3 -4 12 71.25 5.61
 -3 4 -12 67.54 5.72
 -3 4 -12 71.02 5.62
 -3 4 -12 68.8 5.32
 3 -4 13 23.87 2.29
 -3 4 -13 26.06 3.45
 3 -4 13 24.49 2.64
 -3 4 -13 25.3 3.11
 3 -4 13 24.14 3.24
 -3 4 -14 39.56 4.1
 -3 4 -14 40.72 4.25
 3 -4 14 44.24 3.49
 -3 4 -14 43.77 4.01
 3 -4 14 47.07 3.22
 3 -4 14 44.48 4.36
 3 -4 15 13.11 1.65
 -3 4 -15 12.08 2.05
 3 -4 15 13.3 1.81
 3 -4 16 5.64 1.03
 3 -4 16 6.24 1.59
 3 -4 17 18.96 2.62
 3 -4 17 14.78 1.51
 3 -4 18 327.27 8.94
 3 -4 18 325.22 11.63
 -3 4 -18 352.94 9.77
 3 -4 19 37.45 3.07
 -3 4 -19 44.18 2.43
 -3 4 -19 45.97 2.5
 -3 4 -20 72.19 2.81
 3 -4 20 65.01 3.56
 -3 4 -20 76.65 2.92
 -3 4 -20 74.44 3.12
 -3 3 18 2.61 0.46
 -3 3 18 3.54 0.56
 -3 3 17 25.09 1.65
 -3 3 17 27.43 1.8
 3 -3 -17 28.06 1.93
 -3 3 17 27.66 1.89
 -3 3 16 13.98 1.44
 -3 3 16 14.88 1.51
 3 -3 -16 15.55 1.63
 3 -3 -16 14.98 1.51
 -3 3 15 33.68 2.44
 -3 3 15 36.69 2.52
 3 -3 -15 36.11 2.66
 -3 3 15 34.33 2.56
 3 -3 -15 35.72 2.58
 -3 3 15 31.74 2.33
 -3 3 14 31.53 2.46
 3 -3 -14 33.07 2.71
 3 -3 -14 33.02 2.61
 -3 3 14 32.88 3.3
 3 -3 -14 34.13 3.47
 -3 3 14 28.08 2.39
 3 -3 -13 74.93 4.36
 -3 3 13 72.46 3.97
 -3 3 13 66.49 3.95
 3 -3 -13 79.2 4.37
 -3 3 13 72.22 5.2
 3 -3 -13 71.14 5.28
 -3 3 12 24.62 2.35
 3 -3 -12 28.61 2.75
 3 -3 -12 30.33 2.73
 -3 3 12 28.94 3.32
 3 -3 -12 24.62 3.17
 3 -3 -12 36.62 3.6
 -3 3 11 9.51 1.92
 3 -3 -11 8.33 1.94
 3 -3 -11 7.56 2.33
 3 -3 -11 8.52 1.54
 -3 3 10 125.12 7.05
 3 -3 -10 108.78 7.04
 -3 3 10 127.48 6.77
 -3 3 9 20.69 2.69
 -3 3 9 25.21 2.86
 3 -3 -9 19.46 2.8
 3 -3 -8 2.63 1.14
 3 -3 -8 3.44 1.16
 -3 3 8 3.61 1.22
 -3 3 8 3.76 1.23
 3 -3 -7 343.47 14.34
 3 -3 -7 378.24 12.86
 -3 3 7 323.18 12.02
 -3 3 7 326.11 12.28
 3 -3 -7 373.57 12.45
 3 -3 -6 0.46 0.51
 -3 3 6 -0.01 0.56
 -3 3 6 0.42 0.63
 3 -3 -6 -0.4 0.6
 -3 3 6 -0.4 0.55
 3 -3 -6 0.01 0.36
 3 -3 -5 72.29 5.26
 -3 3 5 64.61 4.87
 -3 3 5 62.86 4.48
 -3 3 5 67.75 4.72
 3 -3 -5 75.01 4.3
 3 -3 -4 34.82 3.41
 3 -3 -4 29.85 2.93
 -3 3 4 39.07 3.68
 -3 3 4 30.81 3.07
 3 -3 -4 36.85 2.87
 3 -3 -3 0.93 0.42
 3 -3 -3 1.08 0.47
 -3 3 3 2.28 1.23
 -3 3 3 0.62 0.44
 3 -3 -2 29.62 2.91
 -3 3 2 31.71 2.94
 -3 3 2 34.44 3.39
 3 -3 -2 33.35 2.68
 3 -3 -1 23.03 2.47
 -3 3 1 19.2 2.26
 -3 3 1 20.21 2.26
 -3 3 1 24.63 2.8
 3 -3 -1 21.99 2.3
 3 -3 0 4.17 1.11
 3 -3 0 3.04 0.94
 -3 3 0 3.8 1.02
 -3 3 0 2.72 0.83
 -3 3 0 4 1.11
 3 -3 1 476.83 14.38
 3 -3 1 405.09 12.5
 -3 3 -1 403.6 12.89
 -3 3 -1 380.93 12.09
 -3 3 -1 455.06 14
 3 -3 2 0.49 0.45
 3 -3 2 0.16 0.28
 3 -3 2 0.26 0.29
 -3 3 -2 0.07 0.52
 -3 3 -2 0.29 0.42
 -3 3 -2 -0.15 0.46
 3 -3 3 161.19 7.61
 3 -3 3 146.56 5.52
 -3 3 -3 157.04 7.17
 -3 3 -3 145.7 6.17
 3 -3 3 160.71 6.59
 3 -3 4 19.15 1.84
 -3 3 -4 20.35 1.86
 3 -3 4 19.13 2.08
 3 -3 4 21.23 2.56
 -3 3 -4 15.19 2.1
 3 -3 5 427.99 12.28
 -3 3 -5 430.82 13.11
 3 -3 5 469.03 14.19
 -3 3 -5 447.07 11.78
 3 -3 5 455.14 12.95
 -3 3 -6 7.34 1.41
 3 -3 6 6.83 1.21
 3 -3 6 7.45 1.46
 -3 3 -7 3218.65 69.63
 3 -3 7 3285.16 69.64
 3 -3 7 3306.21 69.47
 3 -3 8 6.41 1.76
 -3 3 -8 9.86 1.7
 -3 3 -8 7.58 1.73
 -3 3 -8 8.97 1.96
 3 -3 8 10.57 1.98
 3 -3 9 232.14 10.57
 3 -3 9 235.04 9.22
 -3 3 -9 218.92 10.17
 -3 3 -9 235.98 9.64
 3 -3 10 18.54 2.8
 -3 3 -10 13.29 2.37
 -3 3 -10 13.14 2.24
 -3 3 -10 12.33 2.07
 3 -3 11 531.21 17.46
 -3 3 -11 483.24 18.09
 -3 3 -11 504.09 17.61
 -3 3 -11 487.17 16.71
 3 -3 12 2.82 1.29
 -3 3 -12 3.15 1.4
 -3 3 -12 2.51 1.1
 -3 3 -12 2.05 0.84
 -3 3 -12 2.39 1.09
 3 -3 13 1294.49 33.5
 -3 3 -13 1330.75 33.33
 -3 3 -13 1257.42 33.86
 -3 3 -13 1211.04 32.9
 -3 3 -14 4.3 1.46
 3 -3 14 2.61 0.83
 3 -3 14 2.76 0.96
 3 -3 14 4.26 1.14
 -3 3 -14 3.37 1.21
 3 -3 14 1.9 0.98
 -3 3 -15 267.39 11.55
 3 -3 15 287.45 9.94
 -3 3 -15 290.23 11.49
 3 -3 15 283.69 9.15
 3 -3 16 25.6 2.19
 3 -3 16 26.88 2.49
 3 -3 16 28.34 3.39
 -3 3 -16 21.97 2.72
 3 -3 17 58.21 4.68
 3 -3 17 60.5 3.25
 3 -3 17 61.36 3.68
 -3 3 -17 59.82 3.46
 3 -3 18 10.35 1.81
 -3 3 -18 9.4 1.2
 -3 3 -18 9.83 1.32
 -3 3 -19 141.5 4.85
 -3 3 -19 147.55 5.24
 3 -3 20 0.32 0.29
 -3 3 -20 0.36 0.23
 -3 2 18 5.93 0.72
 3 -2 -18 6.73 0.83
 -3 2 18 5.28 0.72
 -3 2 17 9.24 0.99
 -3 2 17 8.44 1
 3 -2 -17 9.68 1.16
 -3 2 17 9.54 1.11
 -3 2 16 0.89 0.42
 3 -2 -16 0.77 0.46
 3 -2 -16 0.82 0.35
 3 -2 -16 0.24 1.02
 -3 2 16 0.71 0.36
 3 -2 -16 0.24 0.36
 -3 2 15 2.41 0.63
 -3 2 15 2.53 0.66
 -3 2 15 2.33 0.62
 3 -2 -15 2.89 0.78
 3 -2 -15 3.94 0.81
 3 -2 -15 0.95 1.53
 -3 2 15 3.04 0.77
 3 -2 -15 3.88 1.04
 -3 2 14 2.1 0.63
 -3 2 14 1.51 0.54
 -3 2 14 2.94 0.81
 3 -2 -14 3.09 0.88
 3 -2 -14 -0.34 1.04
 3 -2 -14 2.13 0.68
 -3 2 14 2.48 0.89
 3 -2 -14 2.52 0.93
 -3 2 14 2.34 0.82
 3 -2 -14 4.94 1.39
 -3 2 13 8.12 1.3
 -3 2 13 8.39 1.32
 3 -2 -13 9.32 1.52
 -3 2 13 6.9 1.6
 3 -2 -13 8.14 1.31
 3 -2 -13 6.59 1.51
 3 -2 -13 11.26 1.97
 -3 2 12 0.66 0.53
 3 -2 -12 0.85 0.45
 3 -2 -12 0.34 0.39
 -3 2 12 1.27 0.75
 3 -2 -12 0.89 0.62
 3 -2 -12 1.28 0.83
 3 -2 -11 2.8 1.1
 -3 2 11 2.27 0.94
 -3 2 10 15.21 2.2
 -3 2 10 15.86 2.34
 3 -2 -10 13.6 2.43
 3 -2 -9 18.38 3.18
 -3 2 9 23.34 2.73
 -3 2 9 18.55 2.49
 3 -2 -9 17.32 2.78
 3 -2 -8 0.22 0.57
 3 -2 -8 0.21 0.46
 -3 2 8 0.2 0.55
 -3 2 8 0.56 0.69
 3 -2 -7 0.23 0.69
 3 -2 -7 -0.01 0.37
 -3 2 7 0.21 0.62
 -3 2 7 -0.02 0.3
 3 -2 -6 -0.59 0.66
 -3 2 6 0.28 0.37
 -3 2 6 -0.04 0.31
 3 -2 -5 3.51 1.1
 -3 2 5 4.14 1.38
 -3 2 5 3.09 0.88
 -3 2 5 3.85 1.08
 3 -2 -5 3.36 0.9
 3 -2 -4 296.91 10.75
 -3 2 4 281.44 10.8
 -3 2 4 257.52 9.97
 -3 2 4 263.48 10.02
 3 -2 -4 307.77 9.54
 -3 2 3 1.28 0.65
 3 -2 -3 0.6 0.57
 3 -2 -2 4.05 1.05
 3 -2 -2 3.79 0.87
 -3 2 2 3.63 1.11
 -3 2 2 3.02 0.93
 3 -2 -1 6.44 1.22
 -3 2 1 6.83 1.35
 -3 2 1 7.4 1.55
 3 -2 -1 5.86 1.11
 -3 2 0 39.28 2.48
 3 -2 0 39.5 3.01
 -3 2 0 40.59 3.23
 -3 2 0 41.24 3.07
 -3 2 0 48.21 3.92
 3 -2 0 45.43 3.34
 3 -2 1 6.77 0.93
 -3 2 -1 9.48 1.51
 3 -2 1 7.69 1.31
 -3 2 -1 7.34 1.22
 -3 2 -1 9.92 1.86
 3 -2 1 11.19 1.72
 -3 2 -1 8.18 1.11
 3 -2 2 229.98 8.15
 -3 2 -2 251.14 9.15
 -3 2 -2 227.15 7.91
 -3 2 -2 222.71 9.18
 3 -2 2 216.74 7.01
 3 -2 3 1.52 0.44
 3 -2 3 1.58 0.73
 3 -2 3 1.38 0.8
 -3 2 -3 1.49 0.75
 -3 2 -3 1.75 0.67
 3 -2 4 1.9 0.83
 -3 2 -4 1.92 0.59
 3 -2 4 1.46 0.56
 -3 2 -4 1.75 0.47
 -3 2 -4 0.89 0.48
 3 -2 4 1.51 0.42
 3 -2 5 2.29 0.74
 3 -2 5 2.83 0.74
 3 -2 5 3.1 1.01
 -3 2 -5 2.6 0.77
 -3 2 -5 4.17 0.85
 3 -2 6 83.92 4.59
 -3 2 -6 83.18 4.76
 -3 2 -6 81 3.87
 3 -2 6 84.31 4.54
 3 -2 6 91.52 5.1
 3 -2 7 21.07 2.37
 -3 2 -7 20.71 2.41
 3 -2 7 20.72 2.35
 3 -2 8 70.87 4.97
 -3 2 -8 65.57 4.62
 -3 2 -8 67.05 4.44
 3 -2 8 77.02 4.67
 3 -2 9 25.8 3.2
 -3 2 -9 24.76 2.79
 -3 2 -9 25.25 3.05
 3 -2 9 28.48 2.76
 3 -2 10 143.29 7.99
 -3 2 -10 144.88 8.11
 -3 2 -10 151.57 7.85
 -3 2 -10 153.48 7.62
 3 -2 11 49.09 4.44
 -3 2 -11 43.85 4.56
 -3 2 -11 45.79 4.5
 -3 2 -11 42.38 4.13
 -3 2 -12 127.8 8.07
 -3 2 -12 118.58 7.83
 -3 2 -12 112.92 7.52
 -3 2 -12 127.27 7.66
 3 -2 12 130.8 7.57
 3 -2 13 103.12 6.7
 -3 2 -13 99.21 6.83
 -3 2 -13 95.5 6.44
 -3 2 -13 98.04 6.57
 -3 2 -14 131.48 7.89
 3 -2 14 137.27 5.85
 3 -2 14 149.88 6.68
 3 -2 14 143.84 6.5
 -3 2 -14 130.27 7.62
 3 -2 14 132 7.82
 -3 2 -15 33.68 3.69
 3 -2 15 41.18 3.29
 3 -2 15 39.7 3.22
 -3 2 -15 41.82 4.01
 3 -2 15 39.77 2.87
 3 -2 16 7.35 1.09
 3 -2 16 8.79 1.43
 3 -2 16 6.26 1.18
 -3 2 -16 7.77 1.65
 3 -2 17 1.22 0.53
 3 -2 17 0.49 0.49
 -3 2 -17 0.82 0.71
 3 -2 17 1 0.32
 3 -2 18 122.21 6.81
 3 -2 18 134.86 5.5
 -3 2 -18 136.51 5.38
 3 -2 19 1.57 0.82
 -3 2 -19 3.61 0.72
 -3 2 -20 124.32 4.38
 -3 2 -20 119.67 4.13
 -3 2 -20 124.84 4.4
 3 -1 -18 0.59 0.32
 -3 1 18 -0.22 0.2
 -3 1 17 0.77 0.32
 -3 1 17 0.43 0.28
 3 -1 -17 0.47 0.25
 -3 1 17 0.33 0.3
 -3 1 17 0.43 0.25
 3 -1 -17 1.37 0.71
 -3 1 16 8.36 1.09
 -3 1 16 7.4 1.07
 3 -1 -16 6.99 1.16
 -3 1 16 8.11 1.15
 3 -1 -16 10.47 1.56
 -3 1 15 3.1 0.73
 -3 1 15 3.96 0.82
 3 -1 -15 5.62 1.09
 3 -1 -15 4.34 1.23
 3 -1 -15 6.62 1.46
 -3 1 14 13.78 1.63
 -3 1 14 15.27 1.69
 3 -1 -14 14.24 1.82
 -3 1 14 14.72 1.69
 3 -1 -14 15.55 1.7
 -3 1 14 15.96 2.3
 3 -1 -14 13.21 2.2
 -3 1 14 15.84 1.75
 -3 1 13 0.15 0.36
 -3 1 13 0.04 0.49
 -3 1 13 0.15 0.3
 -3 1 13 0.28 0.37
 -3 1 13 -0.16 0.41
 3 -1 -13 -0.29 0.44
 3 -1 -13 1.88 1.39
 3 -1 -13 -0.41 0.59
 3 -1 -13 -0.14 0.42
 3 -1 -13 -0.15 0.6
 3 -1 -12 0.38 0.92
 3 -1 -12 1.48 0.82
 3 -1 -12 1.63 0.67
 -3 1 12 0.33 0.39
 3 -1 -12 2.02 1.06
 -3 1 12 1.49 0.68
 3 -1 -12 1.09 0.56
 -3 1 11 4.3 1.17
 3 -1 -11 3.23 1.21
 -3 1 10 8.63 1.75
 3 -1 -10 3.07 1.11
 -3 1 9 43.39 3.66
 -3 1 9 43.88 3.84
 3 -1 -9 35.6 3.87
 3 -1 -8 13.14 2.47
 -3 1 8 13.94 2.07
 -3 1 8 15.6 2.26
 3 -1 -8 16.56 2.43
 3 -1 -7 48.21 4.44
 -3 1 7 49.84 3.83
 -3 1 7 51.29 3.99
 3 -1 -7 55.07 4.14
 3 -1 -6 16.35 2.04
 3 -1 -6 12.73 2.11
 -3 1 6 14.03 2.01
 -3 1 6 13.69 1.95
 3 -1 -5 12.23 1.48
 -3 1 5 12.1 1.82
 -3 1 5 11.44 1.76
 3 -1 -5 12.53 1.7
 3 -1 -5 11.38 1.89
 3 -1 -4 4.68 1.16
 3 -1 -4 3.63 0.88
 -3 1 4 3.81 1.09
 -3 1 4 1.89 0.74
 3 -1 -4 3.28 0.76
 -3 1 4 2.87 0.88
 3 -1 -3 18.13 2.15
 3 -1 -3 18.8 1.71
 -3 1 3 20.35 2.48
 -3 1 3 16.91 2.08
 3 -1 -2 4.7 1.13
 -3 1 2 6.02 1.36
 -3 1 2 4.84 1.12
 3 -1 -2 5.61 0.91
 3 -1 -2 5.41 0.97
 -3 1 1 0.47 0.28
 3 -1 -1 -0.27 0.56
 -3 1 1 0.41 0.42
 -3 1 1 0.5 0.34
 3 -1 -1 0.02 0.37
 3 -1 0 0.21 0.41
 3 -1 0 0.51 0.36
 -3 1 0 1.18 0.81
 -3 1 0 0.4 0.43
 -3 1 0 0.1 0.36
 -3 1 -1 19.97 1.78
 3 -1 1 18.08 1.89
 -3 1 -1 21.83 2.1
 -3 1 -1 15.53 2.56
 -3 1 -1 11.6 1.6
 3 -1 1 22.79 2.38
 3 -1 2 1.55 0.58
 -3 1 -2 3.33 1.02
 -3 1 -2 1.88 0.61
 -3 1 -2 1.16 0.49
 -3 1 -2 0.84 0.37
 3 -1 2 1.85 0.9
 3 -1 2 2.19 0.54
 3 -1 3 8.4 1.25
 -3 1 -3 6.66 1.3
 -3 1 -3 6.97 1.12
 -3 1 -3 8.77 1.21
 3 -1 3 6.91 1.02
 3 -1 3 7.36 1.4
 3 -1 4 0.39 0.47
 -3 1 -4 0 0.22
 3 -1 4 0.49 0.42
 -3 1 -4 0.32 0.48
 3 -1 4 0.15 0.19
 -3 1 -4 0.02 0.23
 3 -1 5 21.19 2.02
 3 -1 5 20.08 2.25
 -3 1 -5 18.2 1.55
 -3 1 -5 20.26 1.8
 3 -1 5 21.38 2.08
 3 -1 6 3.06 0.88
 -3 1 -6 3.68 0.96
 -3 1 -6 4.97 0.93
 3 -1 6 4.69 1.16
 3 -1 6 2.68 0.86
 3 -1 7 8.92 1.42
 3 -1 7 10.29 1.67
 -3 1 -7 9.23 1.59
 3 -1 7 9.29 1.52
 3 -1 8 1.46 0.73
 -3 1 -8 0.49 0.54
 3 -1 8 1.42 0.72
 3 -1 9 0.61 0.51
 -3 1 -9 0.23 0.51
 -3 1 -9 0.77 0.37
 -3 1 -9 0.82 0.58
 3 -1 10 1.27 0.76
 -3 1 -10 0.6 0.66
 -3 1 -10 1.38 0.8
 -3 1 -10 1.18 0.62
 3 -1 11 13.21 2.33
 -3 1 -11 14.37 2.5
 -3 1 -11 12.47 2.38
 -3 1 -11 11.58 2.09
 3 -1 12 5.19 1.53
 -3 1 -12 7.27 1.9
 -3 1 -12 6.72 1.85
 -3 1 -12 7.24 1.9
 -3 1 -12 6.62 1.85
 -3 1 -13 69.04 5.64
 -3 1 -13 72.54 5.47
 -3 1 -13 68.13 5.48
 3 -1 13 73.47 5.55
 3 -1 14 22.04 3.02
 3 -1 14 24.21 2.21
 3 -1 14 22.37 2.74
 -3 1 -14 23.02 3.18
 3 -1 14 25.55 2.6
 3 -1 14 23.4 2.42
 -3 1 -14 19.54 2.85
 3 -1 14 21.39 2.46
 -3 1 -15 16.82 2.59
 3 -1 15 17.99 2.1
 3 -1 15 20.18 2.22
 -3 1 -15 20.79 2.86
 3 -1 15 18.1 1.91
 3 -1 16 10.11 1.35
 3 -1 16 15.06 1.89
 3 -1 16 12.57 1.7
 -3 1 -16 12.43 2.13
 3 -1 17 11.65 1.64
 3 -1 17 11.36 1.58
 -3 1 -17 11.66 2
 3 -1 18 1.97 0.99
 3 -1 18 4.28 0.93
 -3 1 -18 5.02 1.01
 3 -1 19 131.19 5.05
 -3 1 -19 128.45 4.98
 -3 1 -19 129.46 5.1
 3 -1 20 47.39 3.28
 -3 1 -20 47.86 2.5
 -3 1 -20 48.77 2.61
 -3 1 -21 49.59 2.24
 -3 1 -21 50.94 2.3
 3 0 -18 4.78 0.74
 -3 0 18 4.87 0.71
 -3 0 17 0.29 0.26
 3 0 -17 0.24 0.33
 -3 0 17 0.81 0.5
 3 0 -17 0.86 0.55
 -3 0 17 0.81 0.4
 3 0 -17 0.85 0.5
 -3 0 16 45.28 2.68
 -3 0 16 43.57 2.66
 3 0 -16 45.81 2.99
 -3 0 16 43.17 2.76
 -3 0 15 2.03 0.54
 3 0 -15 2.07 0.76
 -3 0 15 2.71 0.77
 3 0 -15 1.78 0.96
 3 0 -15 2.81 1.09
 -3 0 14 13.02 1.63
 3 0 -14 13.35 1.78
 -3 0 14 13.53 2.26
 3 0 -14 15.59 2.51
 -3 0 14 13.03 1.64
 3 0 -14 18.01 2.57
 -3 0 13 1.36 0.7
 -3 0 13 1.62 0.65
 -3 0 13 1.31 0.61
 -3 0 13 0.7 0.34
 3 0 -13 1.11 0.62
 3 0 -13 -0.29 1.12
 -3 0 13 2.16 0.88
 3 0 -13 1.78 0.9
 3 0 -13 2.18 1.05
 -3 0 12 26.65 2.37
 -3 0 12 27.07 2.41
 3 0 -12 30.82 2.87
 -3 0 12 27.04 3.12
 3 0 -12 31.59 3.61
 -3 0 11 18.14 2.53
 3 0 -11 16.03 2.65
 -3 0 10 178.04 8.37
 3 0 -10 155.61 8.71
 -3 0 9 1.55 0.75
 3 0 -9 2.93 1.23
 -3 0 8 104.45 5.76
 -3 0 8 106.81 5.97
 3 0 -8 105.33 6.28
 3 0 -7 12.55 2.11
 3 0 -7 15.39 1.93
 -3 0 7 11.32 1.76
 -3 0 7 14.95 2.09
 3 0 -7 16.75 2.22
 3 0 -6 54.03 4.22
 3 0 -6 59.45 3.67
 3 0 -6 61.14 4.07
 -3 0 6 56.89 4.03
 -3 0 6 57.21 4.08
 3 0 -5 47.03 3.73
 3 0 -5 52 3.21
 -3 0 5 49.33 3.67
 -3 0 5 50.66 3.73
 3 0 -5 51.66 3.47
 3 0 -4 345.54 11.64
 3 0 -4 375 10.53
 -3 0 4 363.11 11.82
 -3 0 4 377.47 11.91
 3 0 -4 372.32 11.03
 3 0 -3 1.26 0.67
 -3 0 3 1.22 0.92
 -3 0 3 1.09 0.6
 3 0 -3 0.2 0.37
 3 0 -3 1.37 0.6
 3 0 -2 37.22 2.86
 3 0 -2 39.51 2.47
 -3 0 2 38.18 3.14
 3 0 -1 0.62 0.43
 -3 0 1 0.55 0.46
 -3 0 1 0.61 0.53
 3 0 -1 0.76 0.37
 -3 0 1 1.33 0.48
 3 0 0 20.82 2.02
 -3 0 0 19.29 2.29
 -3 0 0 13.51 1.72
 3 0 0 22.35 2.11
 -3 0 0 19.52 1.74
 3 0 1 4.3 0.94
 -3 0 -1 2.44 0.83
 -3 0 -1 3.74 0.84
 -3 0 -1 5.22 0.93
 3 0 1 4.55 1.06
 3 0 2 4.21 1.06
 3 0 2 2.63 0.64
 -3 0 -2 3.88 0.75
 -3 0 -2 4.25 0.88
 -3 0 -2 3.26 0.77
 3 0 3 3.08 0.73
 3 0 3 5.57 1.01
 -3 0 -3 4.44 0.87
 3 0 3 5.61 1.21
 -3 0 -3 4.58 0.88
 3 0 4 1.34 0.66
 3 0 4 1.08 0.48
 3 0 4 1.44 0.6
 -3 0 -4 1.85 0.52
 -3 0 -4 1.49 0.54
 -3 0 -5 11.51 1.36
 -3 0 -5 10.99 1.23
 3 0 5 12.95 1.74
 3 0 5 10.48 1.41
 3 0 5 11.42 1.52
 -3 0 -6 48.99 3.36
 3 0 6 55.75 3.51
 3 0 6 50.26 3.4
 -3 0 -6 52.02 2.77
 3 0 6 54.5 3.63
 3 0 7 21.45 2.36
 -3 0 -7 18.54 2.11
 3 0 7 20.56 2.16
 -3 0 -8 432.28 13.35
 3 0 8 456.14 14.16
 3 0 9 0.55 0.6
 -3 0 -9 0.45 0.6
 -3 0 -9 0.64 0.53
 -3 0 -9 1.03 0.74
 3 0 10 51.91 4.52
 -3 0 -10 56.26 4.51
 -3 0 -10 56.93 4.56
 -3 0 -10 56.74 4.41
 3 0 11 8.55 1.81
 -3 0 -11 8.5 1.84
 -3 0 -11 7.53 1.86
 -3 0 -11 9.26 2.09
 3 0 12 85.26 5.93
 -3 0 -12 95.6 6.97
 -3 0 -12 81.76 6.17
 3 0 13 52.77 4.64
 -3 0 -13 44.71 4.48
 -3 0 -13 52.69 4.8
 3 0 14 1.31 0.93
 -3 0 -14 0.11 0.87
 3 0 14 2.36 0.92
 3 0 14 1.22 0.62
 -3 0 -14 1 0.74
 3 0 14 0.41 0.47
 3 0 14 0.95 0.56
 3 0 15 2.19 0.98
 3 0 15 1.01 0.53
 3 0 15 0.92 0.38
 -3 0 -15 1.96 0.95
 3 0 15 2.33 0.76
 -3 0 -15 2.32 0.88
 3 0 15 1.59 0.58
 3 0 16 39.44 3.1
 3 0 16 34.83 2.88
 -3 0 -16 36.21 3.7
 3 0 16 33.48 2.53
 -3 0 -16 34.54 2.7
 3 0 17 30.26 2.63
 3 0 17 31.65 2.63
 -3 0 -17 30.97 3.3
 3 0 18 1.82 0.66
 3 0 18 2.11 0.93
 3 0 18 1.43 0.61
 -3 0 -18 1.17 0.46
 3 0 19 39.95 3.41
 3 0 19 42.7 2.69
 -3 0 -19 42.23 2.72
 -3 0 -19 42.35 2.74
 3 0 20 7.37 0.96
 3 0 20 5.21 1.11
 -3 0 -20 7.23 0.95
 -3 0 -20 7.49 1
 -3 0 -21 11.87 1.07
 -3 0 -21 13.83 1.1
 -3 0 -21 11.36 1.03
 3 1 -18 1.27 0.39
 -3 -1 18 0.61 0.26
 -3 -1 18 1.36 0.45
 3 1 -18 1.31 0.42
 -3 -1 17 35.04 2.14
 3 1 -17 36.9 2.39
 -3 -1 17 34.73 2.23
 -3 -1 16 36.04 2.36
 -3 -1 16 33.07 2.3
 3 1 -16 40.18 2.75
 -3 -1 16 39.82 2.62
 -3 -1 16 37.08 2.4
 -3 -1 15 2.2 0.59
 3 1 -15 2.97 0.87
 -3 -1 15 1.59 0.66
 -3 -1 15 1.47 0.56
 3 1 -15 2.89 0.98
 3 1 -15 2.82 0.97
 -3 -1 14 0.45 0.42
 -3 -1 14 0.58 0.44
 3 1 -14 0.7 0.51
 3 1 -14 1.39 0.76
 -3 -1 14 1.55 0.79
 3 1 -14 1.45 0.86
 -3 -1 13 19.98 2.01
 3 1 -13 23.1 2.41
 -3 -1 13 21.81 2.72
 3 1 -13 19.19 2.71
 -3 -1 13 20.7 2.04
 -3 -1 12 19.18 1.98
 3 1 -12 23.01 2.47
 -3 -1 12 20.57 2.08
 -3 -1 12 21.62 2.79
 3 1 -12 21.35 2.93
 -3 -1 12 18.72 1.95
 -3 -1 11 101.29 6.22
 3 1 -11 95.24 6.51
 -3 -1 10 13.62 2.24
 3 1 -10 9.96 2.16
 3 1 -9 402.08 13.38
 3 1 -9 397.64 14.9
 -3 -1 8 0.65 0.67
 3 1 -8 0.67 0.5
 3 1 -8 0.84 0.64
 3 1 -7 39.56 3.21
 -3 -1 7 38.57 3.4
 3 1 -7 36.87 3.28
 3 1 -6 1.36 0.58
 3 1 -6 1.38 0.53
 -3 -1 6 2.34 0.86
 -3 -1 6 1.42 0.73
 3 1 -6 0.97 0.45
 3 1 -5 754.32 18.72
 -3 -1 5 757.38 19.95
 -3 -1 5 787.83 20.26
 3 1 -5 766.17 19.22
 3 1 -4 2.58 0.88
 -3 -1 4 3.92 1.12
 -3 -1 4 2.66 0.92
 3 1 -4 4.19 0.97
 3 1 -4 3.71 0.84
 3 1 -3 376.73 10.55
 -3 -1 3 400.35 12.37
 -3 -1 3 366.22 11.66
 3 1 -3 382.95 10.9
 3 1 -3 379.93 11.52
 3 1 -2 4.21 1.01
 -3 -1 2 3.92 0.96
 3 1 -2 5.2 0.9
 3 1 -1 12.09 1.54
 3 1 -1 11.41 1.27
 -3 -1 1 10.13 1.49
 3 1 0 29.66 2.35
 -3 -1 0 25.17 2.04
 -3 -1 0 25.34 2.19
 3 1 0 27.63 2
 -3 -1 0 31.3 2.33
 3 1 1 6.6 1.12
 -3 -1 -1 7.19 1.08
 -3 -1 -1 5.58 1.02
 -3 -1 -1 6.7 0.99
 3 1 2 5.11 0.96
 -3 -1 -2 4.21 0.93
 -3 -1 -2 7.08 0.97
 -3 -1 -2 6.95 0.93
 -3 -1 -2 5.96 0.97
 -3 -1 -3 50.67 3.23
 3 1 3 45.99 2.81
 -3 -1 -3 44.53 2.76
 -3 -1 -3 44.04 2.6
 -3 -1 -3 44.65 2.4
 3 1 3 52.12 3.14
 3 1 4 16.99 1.79
 -3 -1 -4 17.94 1.9
 3 1 4 18.29 1.78
 -3 -1 -4 18.97 1.73
 -3 -1 -4 17.66 1.57
 -3 -1 -5 26.09 1.93
 3 1 5 27.84 2.33
 3 1 5 23.97 2.11
 3 1 6 0.92 0.54
 -3 -1 -6 0.84 0.39
 3 1 6 0.83 0.5
 -3 -1 -6 1.06 0.47
 3 1 7 615.44 16.78
 -3 -1 -7 607.3 14.76
 -3 -1 -7 591.06 16.17
 3 1 7 603.13 16.3
 3 1 8 5.37 1.28
 3 1 8 4.71 1.14
 -3 -1 -8 5.72 1.21
 -3 -1 -9 529.32 15.93
 3 1 9 529.28 16.72
 3 1 9 518.34 15.59
 3 1 10 6.71 1.65
 -3 -1 -10 5.22 1.4
 -3 -1 -10 7.28 1.61
 -3 -1 -10 6.85 1.51
 3 1 11 272 10.37
 3 1 11 239.93 10.58
 -3 -1 -11 263.52 11.44
 -3 -1 -11 245.4 10.76
 3 1 12 1.78 1.08
 3 1 12 1.2 0.72
 -3 -1 -12 1.13 0.95
 -3 -1 -12 1.98 1.03
 3 1 13 663.35 20.22
 -3 -1 -13 624.58 20.2
 -3 -1 -13 661.92 20.79
 3 1 14 13.43 2.18
 -3 -1 -14 14.77 2.5
 3 1 15 39.87 3.68
 3 1 15 39.68 3.18
 3 1 15 38.59 3.06
 -3 -1 -15 42.36 4.14
 3 1 15 41 3.35
 -3 -1 -15 41.03 3.16
 3 1 15 39.84 4.02
 3 1 16 0.22 0.5
 3 1 16 0.03 0.47
 -3 -1 -16 -0.45 0.55
 3 1 16 -0.01 0.38
 -3 -1 -16 -0.52 0.57
 3 1 17 12.99 1.73
 -3 -1 -17 11.6 1.51
 3 1 17 11.86 1.6
 -3 -1 -17 15.92 2.43
 3 1 18 2.66 0.75
 3 1 18 2.97 1.24
 3 1 18 3.11 0.77
 -3 -1 -18 3.19 0.82
 -3 -1 -18 3.68 0.89
 3 1 19 5.53 0.98
 3 1 19 3.62 1.06
 3 1 19 5.33 0.94
 -3 -1 -19 4.53 0.9
 -3 -1 -19 5.57 1
 3 1 20 0.52 0.33
 -3 -1 -20 0.44 0.29
 -3 -1 -20 0.5 0.19
 -3 -1 -21 8.98 0.92
 -3 -1 -21 8.72 0.89
 -3 -1 -21 9.03 0.91
 3 2 -18 1.13 0.36
 3 2 -18 1.11 0.4
 -3 -2 18 0.69 0.31
 -3 -2 18 1.38 0.42
 3 2 -18 1.43 0.49
 -3 -2 17 23.24 1.8
 3 2 -17 22.57 1.8
 3 2 -17 23.82 1.87
 -3 -2 16 101.93 4.32
 -3 -2 16 101.05 4.34
 3 2 -16 103.33 4.68
 -3 -2 16 107.89 4.61
 -3 -2 16 102.67 4.28
 -3 -2 15 14.18 1.55
 -3 -2 15 12.1 1.47
 3 2 -15 14.18 1.71
 -3 -2 15 13.97 1.61
 3 2 -15 14.08 2.09
 -3 -2 15 13.46 1.55
 3 2 -15 15.03 1.63
 3 2 -15 19.71 2.4
 -3 -2 14 0.14 0.24
 3 2 -14 -0.13 0.36
 -3 -2 14 0.4 0.31
 -3 -2 14 0.51 0.35
 -3 -2 14 -0.53 0.65
 3 2 -14 0.34 0.36
 3 2 -14 -0.2 0.49
 3 2 -14 -0.04 0.57
 -3 -2 13 39.09 2.88
 -3 -2 13 35.89 2.77
 3 2 -13 39.46 3.18
 -3 -2 13 38.94 3.71
 3 2 -13 36.47 3.74
 3 2 -13 37.93 2.91
 -3 -2 12 70.8 4.02
 -3 -2 12 71.34 4.04
 3 2 -12 82.07 4.8
 3 2 -12 76.53 5.67
 -3 -2 12 80.78 5.49
 3 2 -12 81.23 4.47
 3 2 -12 82.21 4.66
 -3 -2 11 3.43 1.31
 3 2 -11 1.58 0.82
 3 2 -10 16.23 2.21
 -3 -2 10 17.14 2.37
 3 2 -10 14.97 2.54
 -3 -2 9 0.7 0.61
 3 2 -9 0.76 0.8
 3 2 -9 0.21 0.58
 -3 -2 9 0.64 0.67
 3 2 -8 315.1 11.92
 -3 -2 8 392.09 12.98
 3 2 -8 344.25 12.71
 -3 -2 8 387.65 12.04
 3 2 -7 47.25 3.67
 -3 -2 7 51.49 3.97
 3 2 -7 47.97 3.78
 3 2 -6 53.49 3.69
 -3 -2 6 62.56 4.35
 3 2 -6 57.18 3.85
 3 2 -5 15.73 2
 3 2 -5 18.54 2.04
 -3 -2 5 19.18 2.43
 3 2 -5 18.52 2.04
 3 2 -4 312.61 10.17
 3 2 -4 321.66 9.72
 -3 -2 4 311.17 10.64
 3 2 -4 324.53 9.9
 3 2 -3 -0.31 0.31
 -3 -2 3 -0.27 0.37
 -3 -2 3 0.44 0.42
 -3 -2 3 -0.01 0.33
 3 2 -3 0.27 0.25
 3 2 -2 204.71 7.2
 3 2 -2 202.79 6.66
 -3 -2 2 200.49 6.91
 3 2 -1 0.42 0.37
 -3 -2 1 -0.3 0.42
 3 2 -1 0.7 0.5
 -3 -2 1 -0.19 0.31
 3 2 0 1.31 0.46
 3 2 0 1.99 0.59
 -3 -2 0 2.37 0.63
 -3 -2 0 1.85 0.6
 3 2 1 0.53 0.35
 -3 -2 -1 0.48 0.42
 -3 -2 -1 0.11 0.23
 -3 -2 -1 1.18 0.46
 -3 -2 -2 0.1 0.32
 -3 -2 -2 0.37 0.31
 -3 -2 -2 0.07 0.23
 -3 -2 -2 0.35 0.37
 3 2 3 0.85 0.4
 -3 -2 -3 2.2 0.71
 -3 -2 -3 0.91 0.44
 3 2 3 1.29 0.43
 -3 -2 -3 2.23 0.66
 -3 -2 -3 1.72 0.51
 3 2 3 1.94 0.61
 -3 -2 -4 6.1 0.92
 3 2 4 6.53 1.06
 -3 -2 -4 7.95 1.28
 3 2 4 8.58 1.39
 3 2 4 5.72 1.02
 -3 -2 -5 4.31 0.81
 -3 -2 -5 6.41 1.23
 3 2 5 4.76 1.02
 3 2 5 4.37 0.95
 3 2 5 4.08 0.96
 3 2 6 152.28 6.25
 -3 -2 -6 147.39 5.4
 -3 -2 -6 148.7 5.94
 3 2 6 146.78 6.66
 3 2 6 143.51 6.14
 -3 -2 -6 162.86 7.05
 -3 -2 -7 44.06 2.69
 -3 -2 -7 35.69 2.79
 3 2 7 38.31 3.29
 3 2 7 37.36 3.07
 3 2 7 40.59 3.12
 3 2 8 183.05 7.82
 -3 -2 -8 165.83 6.1
 -3 -2 -8 177.64 7.12
 -3 -2 -8 169.97 7.29
 3 2 8 164.24 7.2
 3 2 9 15.51 2.1
 -3 -2 -9 14.44 2.13
 3 2 9 19.99 2.62
 3 2 10 49.94 3.96
 3 2 10 48.3 4.3
 -3 -2 -10 45.99 4.12
 -3 -2 -10 43.84 3.92
 3 2 11 -0.01 0.72
 -3 -2 -11 0.98 0.44
 -3 -2 -11 -0.39 0.41
 -3 -2 -12 103.6 7.21
 3 2 12 104.01 6.51
 -3 -2 -12 103.03 7
 3 2 12 119.05 6.44
 3 2 13 0.82 0.79
 3 2 13 0.39 0.46
 -3 -2 -13 1.15 0.77
 3 2 14 30.55 3.28
 3 2 14 32.86 3.62
 -3 -2 -14 31.76 3.67
 3 2 15 3.09 0.93
 3 2 15 3.24 1.17
 3 2 15 3.51 0.95
 -3 -2 -15 3.65 1.01
 -3 -2 -15 2.58 1.04
 3 2 15 3.88 1.01
 3 2 16 21.3 2.28
 3 2 16 20.07 2.12
 -3 -2 -16 22.14 2.9
 3 2 16 22.69 2.43
 -3 -2 -16 20.74 2.17
 3 2 17 16.76 1.96
 3 2 17 16.65 1.9
 -3 -2 -17 17.75 2.5
 3 2 17 18.65 2.14
 -3 -2 -17 18.56 1.96
 3 2 18 117.56 5.27
 3 2 18 114.13 6.45
 3 2 18 115.03 5.12
 -3 -2 -18 115.65 5
 -3 -2 -18 116.85 5.27
 -3 -2 -18 108.28 5.02
 3 2 19 22.09 1.94
 3 2 19 20.03 2.36
 3 2 19 23.89 2
 -3 -2 -19 23.55 1.88
 -3 -2 -19 22.53 1.99
 -3 -2 -19 23.15 1.95
 3 2 20 47.12 2.58
 -3 -2 -20 50.04 2.74
 -3 -2 -20 50.51 2.69
 -3 -2 -21 0.99 0.31
 3 2 21 0.53 0.23
 -3 -2 -21 0.64 0.3
 -3 -2 -21 0.8 0.32
 3 3 -18 0.55 0.34
 3 3 -18 -0.03 0.19
 -3 -3 18 -0.03 0.17
 -3 -3 18 0.38 0.19
 -3 -3 18 0.74 0.33
 3 3 -18 0.74 0.4
 3 3 -17 1.24 0.38
 3 3 -17 0.9 0.43
 -3 -3 17 1.58 0.47
 -3 -3 17 0.87 0.4
 3 3 -16 46.25 2.93
 -3 -3 16 46.81 2.86
 -3 -3 15 3.19 0.78
 3 3 -15 3.71 0.96
 -3 -3 15 3.43 0.81
 -3 -3 15 5.54 1.07
 -3 -3 15 3.14 0.78
 3 3 -15 3.56 0.82
 3 3 -15 3.43 0.97
 3 3 -15 5.37 1.35
 -3 -3 14 5.72 1.01
 -3 -3 14 4.87 0.99
 3 3 -14 4.87 1.21
 3 3 -14 7.21 1.31
 -3 -3 14 7.03 1.26
 -3 -3 14 7.23 1.52
 -3 -3 14 6.51 1.14
 3 3 -14 7.6 1.2
 3 3 -14 5.66 1.16
 3 3 -14 10.81 1.88
 -3 -3 13 8.59 1.34
 -3 -3 13 6.46 1.15
 3 3 -13 7.57 1.37
 -3 -3 13 8.97 1.8
 3 3 -13 10.3 2.01
 3 3 -13 11.11 1.96
 3 3 -13 9.53 1.49
 3 3 -13 9.81 1.67
 -3 -3 12 -0.22 0.38
 3 3 -12 0.72 0.76
 3 3 -12 0.35 0.54
 -3 -3 12 0.65 0.7
 3 3 -12 -0.28 0.48
 -3 -3 12 -0.12 0.41
 3 3 -12 0.78 0.52
 3 3 -12 -0.5 0.51
 3 3 -12 -0.78 0.61
 3 3 -11 32.38 3.23
 -3 -3 11 34.49 3.54
 3 3 -11 35.72 3.9
 -3 -3 10 -0.7 0.55
 3 3 -10 0.75 0.43
 3 3 -10 0.51 0.7
 3 3 -9 358.09 12.85
 3 3 -9 323.52 13.2
 3 3 -8 42.43 3.82
 -3 -3 8 49.94 4.07
 3 3 -8 43.86 3.88
 -3 -3 8 52.6 3.74
 -3 -3 7 1.23 0.83
 3 3 -7 0.83 0.48
 3 3 -7 0.66 0.46
 -3 -3 7 0.4 0.51
 -3 -3 6 1.29 0.77
 3 3 -6 1.6 0.73
 3 3 -6 1.23 0.65
 -3 -3 6 1.31 0.65
 3 3 -5 157.6 6.49
 -3 -3 5 142.07 6.91
 3 3 -5 158.51 6.47
 -3 -3 5 160.27 7.09
 3 3 -4 2.96 0.83
 -3 -3 4 2.61 0.86
 3 3 -4 4.36 1.04
 3 3 -4 4.24 0.93
 -3 -3 4 2.73 0.85
 -3 -3 4 2.64 0.77
 3 3 -3 130.13 5.47
 3 3 -3 133.42 5.35
 -3 -3 3 122.95 5.38
 -3 -3 3 126.43 5.27
 -3 -3 3 116.06 5.44
 3 3 -2 28.69 2.32
 3 3 -2 28.88 2.19
 -3 -3 2 31.74 2.33
 -3 -3 2 29.64 2.38
 3 3 -1 0.59 0.31
 3 3 -1 0.48 0.27
 -3 -3 1 0.57 0.36
 -3 -3 1 0.24 0.32
 3 3 0 28.63 2.07
 -3 -3 0 29.29 2.22
 -3 -3 0 26.84 2.1
 3 3 0 27.6 2.21
 3 3 1 97.28 4.37
 3 3 1 89.13 3.89
 -3 -3 -1 96.63 4.26
 -3 -3 -1 91.72 4.04
 -3 -3 -1 87.92 3.92
 3 3 2 21.02 1.91
 -3 -3 -2 25.46 2.01
 -3 -3 -2 24.17 1.94
 -3 -3 -2 24.07 1.82
 -3 -3 -2 19.47 1.95
 3 3 3 8.47 1.25
 -3 -3 -3 8.22 1.11
 3 3 3 7.92 1.3
 -3 -3 -3 8.81 1.05
 -3 -3 -3 5.36 1.01
 3 3 4 17.83 1.85
 3 3 4 15.74 1.71
 3 3 4 21.02 2.17
 -3 -3 -4 17.24 1.42
 -3 -3 -4 17.24 1.6
 -3 -3 -4 16.33 1.84
 3 3 5 34.34 2.63
 -3 -3 -5 32.26 2.78
 -3 -3 -5 30.79 2.22
 3 3 5 33.71 2.99
 3 3 5 32.65 2.55
 3 3 6 15.5 1.85
 3 3 6 13.44 1.69
 -3 -3 -6 14.87 1.98
 -3 -3 -6 16.88 1.62
 -3 -3 -6 14.02 1.6
 3 3 6 13.79 1.95
 -3 -3 -7 175.72 7.83
 -3 -3 -7 156.38 5.89
 3 3 7 163.05 6.91
 3 3 7 150.13 7.14
 3 3 7 160.66 6.86
 3 3 8 4 1.08
 -3 -3 -8 4.86 1.15
 3 3 8 6.2 1.47
 -3 -3 -8 7.11 1.14
 3 3 8 4.05 1.17
 3 3 9 113.7 6.32
 -3 -3 -9 118.2 5.26
 3 3 9 120.95 6.64
 -3 -3 -9 114.07 6.7
 -3 -3 -9 121.95 6.4
 3 3 9 121.15 6.57
 3 3 10 -0.62 0.64
 -3 -3 -10 0.55 0.69
 3 3 10 0.4 0.35
 -3 -3 -10 0.24 0.57
 -3 -3 -10 0.63 0.5
 3 3 11 7.14 1.43
 -3 -3 -11 7.64 1.61
 -3 -3 -11 8.18 1.94
 -3 -3 -11 7.12 1.74
 3 3 11 7.23 1.57
 3 3 12 14.86 2.43
 -3 -3 -12 17.06 2.87
 -3 -3 -12 17.27 2.69
 3 3 13 245.14 10.69
 -3 -3 -13 262.13 11.45
 3 3 14 3.11 0.9
 3 3 14 4.18 1.44
 -3 -3 -14 3.3 1.18
 3 3 14 5.16 1.15
 3 3 15 3.67 1.05
 3 3 15 4.3 1.08
 -3 -3 -15 3.79 1.15
 3 3 15 3.96 1.06
 -3 -3 -15 2.69 0.91
 -3 -3 -15 4.28 1.04
 3 3 16 1.17 0.33
 -3 -3 -16 1.01 0.68
 3 3 16 1.06 0.51
 -3 -3 -16 0.9 0.4
 -3 -3 -16 0.86 0.35
 3 3 17 19.24 2.08
 3 3 17 18.68 1.98
 -3 -3 -17 20.02 2.66
 3 3 17 20.35 2.2
 -3 -3 -17 18.4 1.96
 -3 -3 -17 22.15 2.01
 3 3 18 23.17 2.21
 3 3 18 22.89 2.71
 3 3 18 21.31 2.06
 -3 -3 -18 22.33 2.08
 -3 -3 -18 23.38 1.93
 -3 -3 -18 23.32 2.21
 -3 -3 -18 24.36 2.19
 3 3 19 6.66 1.07
 3 3 19 4.68 1.15
 3 3 19 6.54 1.04
 -3 -3 -19 7.02 1.06
 -3 -3 -19 6.61 1.06
 -3 -3 -19 8.08 1.13
 3 3 20 10.36 1.16
 3 3 20 9.1 1.09
 3 3 20 7.97 1.26
 -3 -3 -20 9.86 1.17
 -3 -3 -20 9.29 1.08
 -3 -3 -21 11.09 1.01
 3 3 21 12.52 1.06
 -3 -3 -21 12.67 1.12
 -3 -3 -21 11.55 1
 3 4 -18 6.62 0.82
 3 4 -18 6.93 0.79
 -3 -4 18 7.62 0.84
 -3 -4 18 6.86 0.79
 3 4 -18 8.06 0.95
 -3 -4 18 7.69 0.8
 -3 -4 17 18.29 1.55
 3 4 -17 17.96 1.61
 -3 -4 17 17.82 1.49
 3 4 -17 16.9 1.48
 3 4 -16 16.59 1.66
 -3 -4 16 16.64 1.65
 -3 -4 16 15.94 1.64
 3 4 -16 17.05 1.65
 3 4 -15 0.19 0.57
 -3 -4 15 0.65 0.42
 -3 -4 15 0.24 0.36
 3 4 -15 0.51 0.46
 3 4 -15 0.65 0.7
 3 4 -15 -0.01 0.39
 -3 -4 14 3 0.76
 -3 -4 14 3.3 0.84
 3 4 -14 4.59 1.02
 -3 -4 14 5.13 1.07
 -3 -4 14 3.63 1.03
 3 4 -14 3.51 1.1
 -3 -4 14 3.93 0.9
 3 4 -14 2.97 0.78
 3 4 -14 5.04 1.22
 3 4 -14 7.95 1.64
 -3 -4 13 2.82 0.79
 -3 -4 13 3.35 0.85
 3 4 -13 4 1.02
 -3 -4 13 4.2 1.6
 3 4 -13 1.86 0.91
 -3 -4 13 3.71 0.97
 3 4 -13 3.4 0.97
 3 4 -13 3.77 1.02
 3 4 -13 6.05 1.52
 -3 -4 12 88.23 4.64
 -3 -4 12 93.41 4.72
 3 4 -12 95.08 5.31
 3 4 -12 98.77 5.33
 3 4 -12 91.38 5.74
 -3 -4 12 104.65 6.37
 -3 -4 12 105.57 6.48
 3 4 -12 91.55 6.24
 3 4 -12 98.61 5.2
 3 4 -12 98.92 5.8
 -3 -4 11 1.99 0.94
 3 4 -11 1.16 0.54
 3 4 -11 1.77 0.89
 -3 -4 10 3.88 1.25
 3 4 -10 4 1.34
 3 4 -10 3.31 1.11
 3 4 -9 61.06 4.72
 -3 -4 9 71.62 5.09
 3 4 -9 61.3 4.91
 3 4 -8 31.4 3.38
 -3 -4 8 40.02 3.74
 3 4 -8 39.27 3.66
 -3 -4 8 38.91 3.22
 -3 -4 7 1.09 0.68
 3 4 -7 0.53 0.39
 3 4 -7 1 0.78
 -3 -4 7 0.66 0.5
 3 4 -6 34.33 3.07
 -3 -4 6 31.14 3.19
 3 4 -6 30.36 2.75
 -3 -4 6 34.38 3.09
 -3 -4 5 4.21 1.11
 3 4 -5 6.91 1.22
 3 4 -5 7.09 1.33
 -3 -4 5 6.73 1.38
 3 4 -4 21.2 2.12
 -3 -4 4 17.35 2.04
 3 4 -4 18.12 1.88
 -3 -4 4 16.53 2.01
 3 4 -3 8.67 1.27
 -3 -4 3 8.22 1.26
 -3 -4 3 9.13 1.34
 3 4 -3 8.37 1.24
 -3 -4 3 7.46 1.25
 3 4 -2 0.53 0.39
 -3 -4 2 0.74 0.33
 3 4 -2 0.74 0.38
 -3 -4 2 0.97 0.4
 -3 -4 2 0.35 0.32
 3 4 -1 3.82 0.8
 3 4 -1 3.03 0.73
 -3 -4 1 3.17 0.73
 -3 -4 1 4.08 0.87
 -3 -4 1 3.69 0.78
 -3 -4 0 0.1 0.22
 3 4 0 0.6 0.46
 3 4 0 0.37 0.43
 -3 -4 0 0.2 0.2
 -3 -4 0 0.22 0.24
 -3 -4 -1 1.51 0.53
 3 4 1 1.88 0.69
 3 4 1 2.35 0.66
 -3 -4 -1 1.57 0.52
 3 4 2 2.77 0.68
 3 4 2 2.54 0.6
 -3 -4 -2 1.83 0.5
 -3 -4 -2 2.2 0.61
 -3 -4 -3 1.44 0.54
 -3 -4 -3 1.78 0.63
 3 4 3 2 0.69
 -3 -4 -3 1.56 0.49
 3 4 3 0.67 0.34
 3 4 4 17.59 1.94
 -3 -4 -4 16.35 1.46
 -3 -4 -4 15.16 1.57
 -3 -4 -4 16.82 1.93
 3 4 4 15.02 1.72
 3 4 5 9.24 1.38
 -3 -4 -5 9.21 1.41
 -3 -4 -5 11.47 1.36
 3 4 5 10.73 1.65
 3 4 5 9.46 1.39
 3 4 6 -0.54 0.55
 3 4 6 0.52 0.69
 3 4 6 -0.28 0.41
 -3 -4 -6 0.42 0.32
 -3 -4 -6 0.12 0.47
 3 4 7 9.11 1.52
 3 4 7 8.68 1.43
 -3 -4 -7 10.96 1.87
 -3 -4 -7 9.23 1.3
 3 4 7 9.06 1.76
 3 4 8 4.02 1.19
 -3 -4 -8 1.89 0.61
 3 4 8 2.34 0.97
 -3 -4 -8 5.83 1.07
 -3 -4 -8 7.25 1.64
 -3 -4 -9 58.51 3.65
 3 4 9 55.06 4.31
 -3 -4 -9 49.36 4.23
 -3 -4 -9 48.29 3.96
 3 4 9 45.39 4.02
 -3 -4 -9 51.92 4
 -3 -4 -10 12.47 1.72
 3 4 10 12.5 2.09
 -3 -4 -10 11.83 1.95
 -3 -4 -10 15.26 2.42
 3 4 10 12.91 2.15
 -3 -4 -10 8.78 1.8
 3 4 10 14.42 2.35
 3 4 11 54.6 4.29
 -3 -4 -11 46.54 4.53
 -3 -4 -11 43.73 4.33
 3 4 11 43.07 4.11
 3 4 12 8.45 1.73
 3 4 12 8.75 1.76
 -3 -4 -12 8.31 1.85
 -3 -4 -13 16.37 2.56
 3 4 14 1.23 0.65
 -3 -4 -14 3.26 1.16
 3 4 14 1.23 0.49
 -3 -4 -14 1.87 0.78
 3 4 15 2.52 1.03
 3 4 15 2.22 0.71
 -3 -4 -15 4.07 1.31
 3 4 15 2.17 0.82
 -3 -4 -15 3.85 1.03
 -3 -4 -15 3.29 0.77
 3 4 16 2.18 0.61
 3 4 16 3.26 0.95
 -3 -4 -16 3.46 0.88
 -3 -4 -16 3.46 0.83
 3 4 17 7.84 1.37
 -3 -4 -17 7.19 1.57
 3 4 17 8.84 1.46
 -3 -4 -17 9.21 1.46
 -3 -4 -17 9.6 1.39
 3 4 18 4.48 0.95
 3 4 18 4.8 1.2
 3 4 18 4.77 0.95
 3 4 18 4.49 0.99
 -3 -4 -18 5.2 1.04
 -3 -4 -18 4.2 0.83
 -3 -4 -18 4.93 1.02
 -3 -4 -18 4.55 0.95
 3 4 19 8.35 1.23
 3 4 19 7.86 1.2
 -3 -4 -19 8.39 1.22
 -3 -4 -19 7.19 1.04
 -3 -4 -19 8.06 1.24
 -3 -4 -19 8.46 1.17
 3 4 20 7.38 0.96
 3 4 20 5.11 0.81
 -3 -4 -20 5.4 0.87
 -3 -4 -20 5.09 0.77
 3 4 21 2.77 0.49
 -3 -4 -21 3.07 0.53
 3 5 -18 8.28 0.9
 -3 -5 18 7.72 0.81
 -3 -5 18 8.32 0.85
 3 5 -18 8.14 0.94
 3 5 -17 152.83 5.05
 3 5 -17 156.56 5.47
 -3 -5 17 153.18 5.07
 -3 -5 17 155.47 5.18
 -3 -5 17 157.59 5.2
 3 5 -17 162.88 5.66
 3 5 -16 17.88 1.64
 -3 -5 16 19.4 1.72
 -3 -5 16 18.03 1.68
 3 5 -16 21.13 1.81
 3 5 -15 18.13 1.8
 -3 -5 15 17.92 1.81
 -3 -5 15 17.22 1.78
 -3 -5 15 15.01 1.54
 3 5 -15 17.37 1.82
 3 5 -15 17.15 2
 3 5 -14 3.07 0.87
 -3 -5 14 2.36 0.75
 -3 -5 14 2.27 0.88
 -3 -5 14 2.18 0.67
 3 5 -14 1.85 0.55
 3 5 -14 1.99 0.83
 3 5 -14 3.98 1.08
 -3 -5 13 16.2 1.81
 -3 -5 13 15.26 1.73
 3 5 -13 17.59 2.04
 -3 -5 13 20.42 2.68
 -3 -5 13 15.83 1.84
 3 5 -13 19.9 2.15
 3 5 -13 21.39 2.49
 -3 -5 12 109.08 5.26
 -3 -5 12 101.98 5.08
 3 5 -12 120.66 6.05
 3 5 -12 121.46 5.9
 3 5 -12 111.78 6.52
 -3 -5 12 117.26 6.84
 -3 -5 12 134.19 7.57
 -3 -5 12 113.78 5.47
 3 5 -12 120.2 5.87
 3 5 -12 115.76 6.45
 -3 -5 11 162.36 6.74
 -3 -5 11 165.95 6.8
 3 5 -11 179.39 7.82
 3 5 -11 179.53 7.63
 3 5 -11 161.19 8.21
 -3 -5 11 177.24 8.68
 -3 -5 11 201.12 9.8
 -3 -5 11 170.44 7.07
 3 5 -11 177.1 7.5
 3 5 -11 180.06 8.49
 -3 -5 10 9.87 2.39
 -3 -5 10 11.79 2.07
 3 5 -10 7.11 1.83
 3 5 -10 11.61 2.08
 3 5 -9 42.43 4.06
 -3 -5 9 52.65 4.42
 3 5 -9 39.46 3.85
 -3 -5 8 7.04 1.68
 3 5 -8 7.79 1.62
 3 5 -8 7.04 1.65
 -3 -5 8 7.64 1.46
 -3 -5 7 3.08 1.18
 3 5 -7 3.03 1.01
 3 5 -7 1.63 0.74
 -3 -5 7 3.02 0.92
 -3 -5 6 0.92 0.67
 3 5 -6 0.93 0.58
 3 5 -6 0.65 0.52
 -3 -5 6 0.89 0.81
 3 5 -5 243.31 8.78
 3 5 -5 231.68 8.06
 -3 -5 5 224.76 8.77
 3 5 -4 21.31 2.16
 -3 -5 4 21.13 2.03
 -3 -5 4 16.17 1.94
 -3 -5 4 17.33 2.05
 3 5 -3 396.58 11.56
 -3 -5 3 399.54 11.34
 -3 -5 3 418.44 11.66
 -3 -5 3 370.11 11.64
 3 5 -2 27.11 2.22
 3 5 -2 26.09 2.19
 -3 -5 2 27.32 2.2
 -3 -5 2 26.46 2.1
 -3 -5 2 23.64 2.18
 3 5 -1 15.28 1.6
 -3 -5 1 14.37 1.58
 -3 -5 1 13.79 1.61
 3 5 -1 16.04 1.64
 3 5 0 37.81 2.52
 3 5 0 37.86 2.61
 -3 -5 0 38.01 2.56
 -3 -5 0 36.33 2.56
 3 5 1 76.8 3.81
 -3 -5 -1 76.16 3.71
 3 5 1 72.09 3.55
 3 5 1 69.29 3.6
 -3 -5 -1 75.83 3.7
 3 5 2 31.66 2.23
 -3 -5 -2 37.37 2.51
 3 5 2 33.27 2.46
 3 5 2 33.58 2.5
 -3 -5 -2 35.02 2.38
 3 5 3 7.5 1.21
 -3 -5 -3 7.13 1.03
 3 5 3 6.01 1.08
 -3 -5 -3 5.22 0.95
 3 5 4 16.82 1.84
 -3 -5 -4 16.99 2.03
 -3 -5 -4 21.27 1.9
 3 5 4 18.54 2.03
 -3 -5 -4 20.53 1.71
 3 5 5 3.23 0.92
 -3 -5 -5 2.78 0.92
 3 5 5 1.66 0.6
 -3 -5 -5 3.29 0.65
 -3 -5 -5 3.61 0.82
 -3 -5 -6 16.31 2.16
 -3 -5 -6 18.89 1.91
 3 5 6 20.81 2.41
 -3 -5 -7 287.78 10.58
 -3 -5 -7 256.93 8.64
 3 5 7 257.79 9.4
 -3 -5 -7 257.62 9.18
 3 5 7 278.3 10.63
 -3 -5 -8 24.45 2.3
 3 5 8 26.87 2.75
 -3 -5 -8 23.04 2.86
 -3 -5 -8 21.64 2.48
 3 5 8 21.88 2.78
 -3 -5 -9 2.31 0.97
 -3 -5 -9 2.6 1.04
 3 5 9 2.78 1.13
 -3 -5 -9 2.78 0.86
 -3 -5 -9 2.59 1.01
 3 5 9 2.73 0.99
 3 5 10 10.78 1.96
 -3 -5 -10 4.73 1.35
 3 5 10 7.58 1.7
 -3 -5 -10 9.49 1.6
 -3 -5 -10 8.02 1.72
 3 5 11 161.35 8.31
 -3 -5 -11 179.89 9.27
 3 5 11 172.89 8.88
 -3 -5 -11 169.79 8.76
 -3 -5 -11 181.33 8.07
 3 5 12 14.91 2.34
 -3 -5 -12 15.04 2.58
 -3 -5 -13 125.58 7.34
 3 5 14 31.59 2.77
 3 5 14 29.62 3.12
 3 5 14 33.73 4.31
 -3 -5 -14 24.52 3.15
 3 5 14 32.6 3.02
 -3 -5 -14 29.84 2.8
 -3 -5 -14 30.57 2.75
 3 5 15 22.02 2.59
 -3 -5 -15 18.14 2.6
 3 5 15 19.32 2.31
 -3 -5 -15 20.53 2.27
 -3 -5 -15 21.1 2.2
 3 5 16 0.74 0.34
 -3 -5 -16 1.84 0.93
 3 5 16 0.54 0.38
 -3 -5 -16 0.91 0.54
 -3 -5 -16 0.99 0.5
 3 5 17 15.26 1.85
 -3 -5 -17 14.31 2.15
 3 5 17 16.63 1.94
 -3 -5 -17 17.37 1.98
 -3 -5 -17 15.73 1.73
 -3 -5 -17 14.76 1.67
 3 5 18 11.9 1.53
 3 5 18 13.35 1.64
 -3 -5 -18 13.55 1.64
 -3 -5 -18 12.44 1.4
 -3 -5 -18 12.86 1.6
 -3 -5 -18 13.56 1.52
 3 5 19 10.61 1.39
 3 5 19 10.07 1.26
 -3 -5 -19 10.97 1.35
 -3 -5 -19 10.43 1.19
 -3 -5 -19 11.32 1.34
 -3 -5 -19 10.34 1.23
 3 5 20 1.09 0.36
 3 5 20 0.78 0.35
 -3 -5 -20 0.83 0.33
 -3 -5 -20 0.85 0.38
 -3 -5 -20 0.01 0.26
 3 6 -18 17.74 1.29
 3 6 -18 20.03 1.39
 3 6 -17 0.11 0.26
 -3 -6 17 -0.24 0.18
 -3 -6 17 0.18 0.34
 3 6 -17 0.19 0.28
 -3 -6 16 296.16 8.47
 -3 -6 16 297.19 8.6
 3 6 -16 283.72 8.21
 -3 -6 16 298.58 8.56
 3 6 -16 304.79 8.74
 3 6 -15 11.66 1.35
 -3 -6 15 11.97 1.43
 -3 -6 15 12.58 1.47
 3 6 -15 11.65 1.48
 3 6 -14 11.73 1.59
 -3 -6 14 13.25 1.63
 -3 -6 14 13.39 1.69
 -3 -6 14 10.82 1.43
 3 6 -14 14.36 1.79
 3 6 -14 13.52 1.95
 -3 -6 13 16.96 2.45
 -3 -6 13 20.16 2.12
 -3 -6 13 19.99 2.03
 3 6 -13 19.05 2.15
 3 6 -13 22.3 2.58
 -3 -6 12 338.71 10.93
 3 6 -12 365.37 12.06
 -3 -6 12 359.55 13.36
 -3 -6 12 355.84 11.23
 3 6 -12 365.89 11.82
 3 6 -12 381.81 13.08
 -3 -6 11 54.32 3.61
 -3 -6 11 58.57 5.29
 -3 -6 11 57.64 3.72
 3 6 -11 65.57 4.49
 3 6 -11 58.01 4.71
 3 6 -11 60.43 4.07
 -3 -6 11 58.76 4.82
 -3 -6 11 72.06 5.71
 -3 -6 11 58.64 3.84
 -3 -6 11 56.31 3.44
 3 6 -11 58.89 4.08
 3 6 -11 64.74 4.9
 -3 -6 10 39.68 4.53
 3 6 -10 40.29 4.02
 -3 -6 10 43.94 4.16
 -3 -6 9 3.46 1.23
 3 6 -9 3.89 1.23
 3 6 -8 75.68 5.76
 -3 -6 8 98.46 6.34
 -3 -6 7 1.86 0.93
 3 6 -7 1.66 0.96
 -3 -6 7 2.26 0.78
 3 6 -6 719.19 19.76
 -3 -6 6 809.08 20.19
 3 6 -5 150.17 6.76
 -3 -6 5 133.16 6.47
 -3 -6 5 134.42 6.64
 3 6 -4 55.64 3.72
 -3 -6 4 58.81 3.83
 -3 -6 4 50.31 3.67
 -3 -6 3 0.52 0.48
 -3 -6 3 0.59 0.37
 3 6 -3 0.5 0.53
 -3 -6 3 0.05 0.29
 3 6 -2 68.98 3.83
 -3 -6 2 66.52 3.65
 -3 -6 2 71.89 3.76
 -3 -6 2 68.04 3.92
 3 6 -1 53.62 3.17
 3 6 -1 53.41 3.21
 -3 -6 1 53.37 3.01
 -3 -6 1 59.17 3.31
 -3 -6 1 56.33 3.44
 3 6 0 107.59 4.7
 -3 -6 0 107.9 4.67
 3 6 0 101.95 4.54
 -3 -6 0 106.47 4.78
 3 6 1 9.42 1.32
 -3 -6 -1 10.48 1.34
 3 6 1 8.08 1.14
 3 6 1 10.31 1.39
 -3 -6 -1 9.7 1.28
 3 6 2 119.14 4.79
 -3 -6 -2 121.52 5.04
 3 6 2 127.38 5.43
 -3 -6 -2 120.79 4.99
 3 6 2 121.55 5.19
 3 6 3 5.3 0.98
 3 6 3 4.89 1.03
 -3 -6 -3 4.44 0.85
 -3 -6 -3 5.02 0.93
 3 6 4 -0.14 0.38
 3 6 4 0.08 0.3
 -3 -6 -4 -0.14 0.32
 -3 -6 -4 0.11 0.25
 -3 -6 -5 20.38 2
 3 6 5 20.8 2.39
 -3 -6 -5 22.93 1.9
 -3 -6 -6 542.18 16.19
 -3 -6 -6 526.51 14.59
 3 6 6 574.98 16.41
 -3 -6 -7 25.76 2.41
 -3 -6 -7 25.54 2.83
 -3 -6 -7 26.18 2.54
 3 6 7 26.86 2.98
 -3 -6 -8 1494.97 34.74
 -3 -6 -8 1552.98 35.83
 3 6 8 1615.21 38
 -3 -6 -8 1474.39 35.36
 -3 -6 -8 1575.61 37.48
 -3 -6 -9 5.12 1.48
 3 6 9 4.63 1.48
 -3 -6 -9 7.89 1.47
 -3 -6 -9 4.81 1.25
 3 6 10 -0.24 0.64
 -3 -6 -10 0.44 0.4
 3 6 10 0.4 0.53
 -3 -6 -10 0.6 0.64
 -3 -6 -10 0.94 0.88
 3 6 11 45.15 4.44
 -3 -6 -11 47.7 4.27
 -3 -6 -11 50.93 4.21
 -3 -6 -12 444.25 15.08
 -3 -6 -12 406.92 14.31
 -3 -6 -13 8.09 1.77
 3 6 14 273.91 9.49
 -3 -6 -14 266.27 11.08
 3 6 14 264.32 9.95
 -3 -6 -14 260.25 9.54
 -3 -6 -14 262.26 9.35
 3 6 15 5.72 1.24
 -3 -6 -15 6.66 1.53
 -3 -6 -15 6.13 1.18
 3 6 15 5.91 1.3
 -3 -6 -15 5.93 1.23
 3 6 16 7.29 1.32
 -3 -6 -16 9.04 1.78
 3 6 16 6.75 1.34
 -3 -6 -16 6.1 1.22
 -3 -6 -16 8.14 1.31
 3 6 17 2.93 0.83
 3 6 17 3.58 0.93
 -3 -6 -17 2.66 0.74
 -3 -6 -17 2.98 0.84
 -3 -6 -17 2.02 0.7
 3 6 18 23.9 2.13
 3 6 18 22.3 2.07
 -3 -6 -18 18.39 1.89
 -3 -6 -18 21.8 1.91
 -3 -6 -18 19.84 1.89
 3 6 19 1.71 0.64
 3 6 19 1.44 0.5
 3 6 19 1.46 0.55
 -3 -6 -19 1.52 0.5
 -3 -6 -19 1.95 0.59
 3 6 20 2.19 0.55
 3 6 20 1.62 0.39
 -3 -6 -20 2.32 0.47
 -3 -6 -20 2.23 0.52
 3 7 -17 288.24 7.87
 -3 -7 17 280.51 7.5
 -3 -7 17 276.82 7.38
 3 7 -17 284.17 7.92
 -3 -7 16 6.36 0.93
 -3 -7 16 6.67 0.92
 3 7 -16 7.08 1.08
 3 7 -16 7.54 1.06
 -3 -7 15 7.55 1.11
 -3 -7 15 7.59 1.12
 -3 -7 15 6.17 0.95
 3 7 -15 7.04 1.11
 -3 -7 14 11.28 1.5
 -3 -7 14 10.34 1.45
 -3 -7 14 11.67 1.51
 -3 -7 14 10.46 1.34
 3 7 -14 8.84 1.28
 3 7 -14 10.28 1.5
 3 7 -14 11.62 1.74
 -3 -7 13 52.57 4.37
 -3 -7 13 57.94 3.68
 -3 -7 13 54.47 3.39
 3 7 -13 54.1 3.56
 3 7 -13 57.99 3.81
 3 7 -13 55.08 4.13
 -3 -7 12 13.23 2.21
 3 7 -12 11.5 1.7
 -3 -7 12 12.11 1.61
 3 7 -12 12.78 1.84
 3 7 -12 10.28 1.88
 -3 -7 11 984.84 29.01
 3 7 -11 1018.59 25.27
 3 7 -11 964.08 27.05
 -3 -7 11 1039.64 27.69
 -3 -7 11 1000.16 24.58
 -3 -7 11 972.33 23.58
 3 7 -11 1008.09 25.37
 3 7 -11 1038.53 27.31
 -3 -7 10 1.19 0.97
 -3 -7 10 1.72 0.84
 3 7 -10 2.18 1.12
 3 7 -9 1134.78 31.92
 -3 -7 9 1333.43 32.97
 -3 -7 8 12 2.24
 3 7 -8 11.9 2.27
 3 7 -7 33.8 3.63
 -3 -7 7 32.59 3.53
 -3 -7 7 42.25 3.52
 -3 -7 6 7.82 1.62
 3 7 -6 10.05 1.85
 -3 -7 6 8.82 1.75
 3 7 -5 2086.12 45.88
 -3 -7 5 1981.67 45.47
 3 7 -5 2059.65 44.35
 -3 -7 5 2041.57 45.96
 3 7 -4 10.97 1.68
 -3 -7 4 10.84 1.6
 -3 -7 4 9.57 1.56
 3 7 -3 2857.85 59.51
 -3 -7 3 2931.17 59.3
 -3 -7 2 1.34 0.55
 -3 -7 2 0.39 0.47
 3 7 -2 0.6 0.41
 -3 -7 2 0.56 0.41
 -3 -7 1 14.49 1.6
 3 7 -1 15.51 1.7
 -3 -7 1 15.62 1.61
 -3 -7 1 14.41 1.73
 3 7 0 3.27 0.82
 3 7 0 2.58 0.72
 3 7 0 2.41 0.75
 -3 -7 0 2.37 0.76
 -3 -7 0 2.46 0.76
 3 7 1 556.2 14.47
 -3 -7 -1 548.27 14.33
 3 7 1 526.94 14.02
 3 7 1 552.22 14.9
 -3 -7 -1 561.81 14.57
 3 7 2 17.51 1.86
 -3 -7 -2 18.28 1.86
 3 7 2 17.14 1.97
 -3 -7 -2 17.58 1.81
 3 7 2 17.2 1.69
 3 7 3 179.43 6.9
 -3 -7 -3 177.45 6.66
 3 7 3 177.51 7.12
 -3 -7 -3 180.14 6.55
 -3 -7 -4 13.2 1.64
 3 7 4 12.75 1.82
 -3 -7 -4 13.13 1.53
 -3 -7 -5 366.33 11.06
 3 7 5 365.13 12.03
 -3 -7 -6 45.75 3.24
 3 7 6 40.53 3.58
 3 7 7 2.87 1.04
 -3 -7 -7 3.62 1.02
 -3 -7 -8 11.13 1.74
 3 7 8 9.86 2.11
 3 7 9 12.99 2.34
 -3 -7 -9 10.02 1.72
 3 7 10 41.56 4.37
 -3 -7 -10 40.31 3.8
 -3 -7 -10 51.14 4.13
 3 7 11 16.2 2.77
 -3 -7 -11 20.19 2.69
 -3 -7 -11 19.71 2.71
 3 7 12 16.16 2.73
 -3 -7 -12 19.15 2.65
 -3 -7 -12 19.17 2.62
 3 7 13 3.87 1.15
 3 7 13 2.4 0.94
 -3 -7 -13 0.47 0.5
 3 7 13 1.09 0.8
 -3 -7 -13 2.9 1.04
 -3 -7 -13 1.53 0.59
 3 7 13 2.62 0.97
 -3 -7 -13 1.85 0.55
 -3 -7 -13 2.17 0.79
 3 7 14 123.62 5.85
 3 7 14 125.22 7.2
 -3 -7 -14 121.36 6.91
 3 7 14 118.5 6.18
 -3 -7 -14 119.98 5.88
 -3 -7 -14 126.61 5.92
 -3 -7 -14 119.42 5.59
 3 7 15 1.4 0.53
 -3 -7 -15 0.39 0.58
 -3 -7 -15 2.24 0.8
 3 7 15 1.23 0.68
 -3 -7 -15 0.55 0.37
 -3 -7 -16 7.85 1.55
 -3 -7 -16 8.24 1.38
 3 7 16 9.97 1.62
 -3 -7 -16 9.71 1.43
 3 7 17 3.45 0.97
 3 7 17 4.88 1.08
 -3 -7 -17 2.94 0.88
 -3 -7 -17 3.89 0.88
 -3 -7 -17 3.47 0.87
 3 7 18 61.47 3.52
 3 7 18 64.29 3.61
 -3 -7 -18 59.82 3.46
 -3 -7 -18 67.01 3.45
 -3 -7 -18 63.17 3.38
 3 7 19 152.99 5.55
 3 7 19 144.09 5.22
 3 7 19 157.07 5.55
 -3 -7 -19 159.24 5.36
 -3 -7 -19 155.07 5.31
 3 7 20 26.81 1.8
 3 7 20 28.66 1.77
 -3 -7 -20 28.37 1.71
 -3 -7 -20 28.31 1.71
 3 8 -17 64.87 2.81
 -3 -8 17 58.26 2.59
 -3 -8 17 65.33 2.63
 3 8 -17 63.72 2.8
 3 8 -16 161.54 5.61
 -3 -8 16 157.66 5.28
 -3 -8 16 151.08 5.08
 3 8 -16 158.49 5.6
 -3 -8 15 17.34 1.65
 -3 -8 15 18.17 1.66
 3 8 -15 18.14 1.85
 3 8 -15 18.7 1.66
 3 8 -15 17.55 1.72
 -3 -8 14 33.92 2.52
 -3 -8 14 33.55 2.58
 -3 -8 14 35 2.59
 3 8 -14 32.22 2.5
 3 8 -14 36.1 2.75
 3 8 -13 1.37 0.55
 -3 -8 13 1.12 0.61
 -3 -8 13 1.71 0.66
 3 8 -13 1.76 0.75
 3 8 -13 1.29 0.82
 3 8 -12 104.89 5.44
 -3 -8 12 104.25 6.48
 -3 -8 12 108.48 5.17
 3 8 -12 105.4 5.48
 3 8 -12 117.16 6.47
 3 8 -11 38.3 3.32
 -3 -8 11 39.5 3.96
 -3 -8 11 42.99 3.23
 3 8 -11 40.08 3.38
 3 8 -11 38.75 3.87
 3 8 -10 116.4 6.31
 3 8 -10 114.94 7.24
 -3 -8 10 123.69 7.45
 -3 -8 10 119.64 8.07
 -3 -8 10 111.61 7.94
 -3 -8 10 117.66 5.89
 -3 -8 10 116.41 5.35
 3 8 -10 119.14 6.32
 3 8 -10 117.59 5.78
 3 8 -10 106.52 6.89
 3 8 -9 53.83 4.95
 -3 -8 9 57.37 4.99
 3 8 -8 190.41 10.02
 -3 -8 8 225.31 10.43
 3 8 -7 39.79 4.01
 -3 -8 7 33.12 3.55
 -3 -8 6 302.44 11.56
 3 8 -6 278.96 10.48
 -3 -8 5 6.07 1.32
 3 8 -5 6.05 1.2
 3 8 -5 6.99 1.48
 -3 -8 5 7.13 1.52
 -3 -8 4 2.19 0.79
 3 8 -4 1.92 0.7
 3 8 -4 2.11 0.82
 -3 -8 4 0.89 0.55
 3 8 -3 133.74 6.09
 -3 -8 3 134.33 6.01
 3 8 -3 130.96 5.64
 -3 -8 3 123.87 6.12
 -3 -8 2 150.11 6.1
 3 8 -2 149.63 6.36
 -3 -8 2 154.33 6.24
 3 8 -2 150.92 5.97
 -3 -8 2 151.25 6.59
 3 8 -1 12.35 1.61
 -3 -8 1 12.61 1.52
 3 8 -1 11.23 1.66
 -3 -8 1 10.68 1.58
 -3 -8 1 12.93 1.57
 -3 -8 0 370.42 10.94
 3 8 0 372.77 10.84
 3 8 0 356.21 11.44
 -3 -8 0 376.08 11.3
 3 8 1 10.03 1.3
 3 8 1 9.46 1.54
 -3 -8 -1 10.63 1.48
 3 8 1 11.42 1.48
 -3 -8 -1 10.98 1.48
 3 8 2 275.85 8.55
 3 8 2 288.99 9.26
 -3 -8 -2 276.77 9.05
 3 8 2 268.88 9.62
 -3 -8 -2 282.34 9.14
 3 8 3 81.2 4.46
 -3 -8 -3 87.36 4.46
 3 8 3 76.13 4.67
 -3 -8 -3 81.5 4.27
 -3 -8 -4 35.44 2.77
 3 8 4 30.24 2.9
 3 8 5 8.69 1.23
 3 8 5 6.98 1.47
 -3 -8 -5 8.76 1.43
 -3 -8 -6 1494.49 34.51
 3 8 6 1532.99 36.27
 -3 -8 -7 38.76 3.26
 3 8 7 34.97 3.63
 -3 -8 -8 2031.31 46.41
 3 8 8 2125.87 48.88
 3 8 9 6.6 1.68
 -3 -8 -9 10.81 1.86
 3 8 10 45.02 4.65
 -3 -8 -10 52.07 4.43
 -3 -8 -11 2.07 1.14
 3 8 11 2.1 1.09
 3 8 12 1128.47 31.58
 -3 -8 -12 1138.6 29.98
 3 8 13 7.34 1.44
 3 8 13 5.87 1.62
 -3 -8 -13 3.55 1.1
 3 8 13 9.27 2.46
 -3 -8 -13 4.94 1.26
 -3 -8 -13 5.42 1.19
 3 8 13 8.14 1.53
 -3 -8 -13 6.58 1.22
 -3 -8 -13 5.74 1.21
 3 8 14 1109.54 28.46
 -3 -8 -14 1145.11 27.87
 -3 -8 -14 1168.42 27.74
 -3 -8 -14 1199.26 27.7
 3 8 14 1170.99 27.86
 3 8 15 5.43 1.1
 -3 -8 -15 5.04 1.14
 3 8 15 6.52 1.35
 -3 -8 -15 5.22 1.15
 -3 -8 -15 5.37 1.13
 3 8 16 9.86 1.43
 -3 -8 -16 10.22 1.54
 3 8 16 10.28 1.6
 -3 -8 -16 11.45 1.52
 -3 -8 -16 10.1 1.4
 3 8 17 9.08 1.36
 3 8 17 8.97 1.4
 -3 -8 -17 8.39 1.29
 -3 -8 -17 8.86 1.3
 -3 -8 -17 7.21 1.1
 3 8 18 60.1 3.39
 3 8 18 64.15 3.49
 -3 -8 -18 64.39 3.47
 -3 -8 -18 61 3.25
 -3 -8 -18 59.65 3.11
 3 8 19 28.39 1.92
 3 8 19 27.38 2.01
 3 8 19 25.67 1.83
 3 8 19 29.75 2.01
 -3 -8 -19 29.35 1.95
 -3 -8 -19 27.11 1.78
 3 8 20 84.17 3.25
 3 8 20 79.27 3
 -3 -8 -20 84.66 3.12
 3 9 -17 1.79 0.42
 3 9 -16 51.93 2.44
 -3 -9 16 48.13 2.55
 -3 -9 16 52.06 2.55
 -3 -9 16 52.9 2.42
 3 9 -16 54.22 2.73
 3 9 -16 53.96 2.74
 3 9 -15 -0.36 0.41
 -3 -9 15 1.01 0.49
 -3 -9 15 0.07 0.19
 3 9 -15 0.36 0.28
 3 9 -15 0.14 0.2
 3 9 -15 -0.01 0.33
 3 9 -14 0.64 0.36
 -3 -9 14 0.4 0.24
 3 9 -14 1.03 0.51
 3 9 -14 1.25 0.44
 3 9 -13 6.22 1.2
 -3 -9 13 4.89 1.02
 3 9 -13 7.34 1.33
 3 9 -12 32 2.84
 -3 -9 12 30.8 2.74
 -3 -9 12 31.57 3.39
 -3 -9 12 30.13 2.51
 3 9 -12 30.56 2.78
 3 9 -12 27.85 2.43
 -3 -9 11 1.6 0.75
 -3 -9 11 1.35 0.94
 3 9 -11 2.47 0.93
 -3 -9 11 1.33 0.7
 3 9 -11 1.38 0.39
 3 9 -11 2.24 1.14
 3 9 -11 1.19 0.58
 -3 -9 10 35.93 4.35
 3 9 -10 42.03 3.68
 -3 -9 10 38.98 3.36
 3 9 -10 38.25 4.06
 -3 -9 10 38.17 4.04
 -3 -9 10 42.05 3.32
 -3 -9 10 36.79 2.81
 3 9 -10 41.99 3.57
 3 9 -10 39.58 3.23
 3 9 -10 35.78 3.83
 -3 -9 9 105.99 5.91
 3 9 -9 98.01 6.94
 -3 -9 9 108.51 7.16
 -3 -9 9 110.42 5.8
 3 9 -9 100.56 6.11
 -3 -9 9 113.18 5.34
 3 9 -9 97.62 5.88
 3 9 -9 106.17 5.73
 3 9 -9 86.03 5.93
 -3 -9 8 1.79 0.98
 3 9 -8 0.71 0.91
 3 9 -7 44.83 4.38
 -3 -9 7 49.14 4.38
 3 9 -7 51.69 3.87
 3 9 -6 87.52 5.75
 -3 -9 6 74.86 5.22
 3 9 -6 64.74 4.59
 -3 -9 6 97.99 5.71
 3 9 -5 121.83 6.53
 -3 -9 5 122.99 6.52
 3 9 -5 116.4 6.02
 -3 -9 5 121.42 6.64
 -3 -9 4 1.17 0.67
 3 9 -4 1.55 0.57
 3 9 -4 2.2 0.85
 -3 -9 4 1.75 0.72
 -3 -9 4 2.01 0.75
 3 9 -3 222.85 8.6
 -3 -9 3 233.82 8.68
 3 9 -3 237.1 8.4
 -3 -9 3 219.74 8.92
 -3 -9 2 1.89 0.79
 3 9 -2 2.88 0.93
 3 9 -2 2.75 0.86
 -3 -9 2 1.39 0.69
 -3 -9 1 5.42 1.04
 3 9 -1 4.98 0.99
 3 9 -1 5.04 1.05
 3 9 -1 4.93 1.2
 -3 -9 1 6.1 1.28
 -3 -9 1 4.99 1.04
 3 9 0 0.48 0.31
 3 9 0 0.26 0.28
 3 9 0 0.25 0.46
 -3 -9 0 0.05 0.47
 -3 -9 0 0.87 0.46
 -3 -9 -1 422.38 12.31
 3 9 1 421.42 11.77
 3 9 1 402.5 13.02
 -3 -9 -1 427.29 12.61
 3 9 2 0.66 0.51
 3 9 2 1.55 0.61
 3 9 2 0.53 0.58
 -3 -9 -2 1.07 0.52
 -3 -9 -2 1.3 0.63
 3 9 3 143.68 6.28
 -3 -9 -3 132.73 6
 3 9 3 133.82 5.47
 3 9 3 130.22 6.53
 -3 -9 -4 15.21 1.89
 3 9 4 12.13 1.52
 3 9 4 11.92 1.9
 3 9 5 4.82 0.99
 3 9 5 3.21 1.09
 -3 -9 -5 4.16 1.07
 -3 -9 -6 78.28 4.75
 3 9 6 66 3.73
 3 9 6 66.46 4.9
 3 9 7 3.25 1.07
 -3 -9 -7 3.13 0.94
 -3 -9 -8 47.18 3.98
 3 9 8 40.4 4.13
 -3 -9 -9 0.4 0.47
 3 9 9 1.27 0.92
 3 9 10 54.97 5.34
 -3 -9 -10 57.61 4.93
 3 9 11 14.99 2.75
 -3 -9 -11 16.24 2.65
 3 9 12 119.14 7.13
 3 9 12 103.04 6.73
 3 9 12 136.09 9.7
 -3 -9 -12 82.6 5.62
 3 9 12 99.4 7.25
 -3 -9 -12 111.3 5.92
 -3 -9 -12 120.27 5.66
 3 9 12 118.09 6.21
 -3 -9 -12 125.02 5.81
 -3 -9 -12 117.07 5.74
 -3 -9 -12 113.13 6.94
 3 9 13 0.9 0.48
 3 9 13 1.05 0.62
 -3 -9 -13 2.01 0.91
 3 9 13 1.04 0.73
 3 9 13 0.98 0.59
 -3 -9 -13 0.66 0.45
 -3 -9 -13 1.05 0.57
 3 9 13 1.11 0.65
 -3 -9 -13 0.61 0.51
 -3 -9 -13 2.14 0.85
 3 9 14 22.42 3.68
 3 9 14 19.29 2.11
 -3 -9 -14 15.91 1.94
 3 9 14 14.06 2.06
 -3 -9 -14 18.31 2.11
 -3 -9 -14 19.35 2.13
 -3 -9 -14 17.6 2.01
 3 9 15 2.08 0.77
 -3 -9 -15 1.36 0.6
 3 9 15 0.83 0.36
 -3 -9 -15 0.48 0.44
 -3 -9 -15 0.56 0.44
 -3 -9 -16 6.47 1.21
 3 9 16 5.79 1.22
 3 9 16 6.63 1.17
 -3 -9 -16 8.19 1.29
 -3 -9 -16 6.53 1.1
 3 9 17 58.61 3.5
 3 9 17 65.1 3.76
 -3 -9 -17 65.59 3.61
 -3 -9 -17 68.41 3.6
 3 9 18 6 0.99
 3 9 18 7.68 1.14
 -3 -9 -18 7.03 1.02
 3 9 19 120.4 4.33
 3 9 19 125.93 4.55
 3 9 19 119.14 4.24
 3 9 19 127.93 4.46
 -3 -9 -19 125.06 4.39
 3 10 -16 32.03 1.75
 -3 -10 16 30.42 1.8
 -3 -10 16 31.28 1.77
 3 10 -16 27.95 1.71
 3 10 -16 30.24 1.81
 3 10 -15 5.82 0.91
 -3 -10 15 4.7 0.81
 3 10 -15 5 0.87
 -3 -10 15 4.57 0.83
 3 10 -15 4.53 0.81
 3 10 -14 2.14 0.6
 -3 -10 14 1.82 0.59
 -3 -10 14 2.58 0.63
 3 10 -14 1.67 0.56
 3 10 -14 2.51 0.71
 3 10 -14 1.19 0.5
 3 10 -13 0.26 0.27
 -3 -10 13 1.11 0.51
 3 10 -13 0.7 0.49
 3 10 -13 0.77 0.46
 3 10 -13 1.15 0.51
 3 10 -12 11.07 1.64
 -3 -10 12 12.68 1.7
 3 10 -12 14.04 1.94
 3 10 -12 12.92 1.76
 3 10 -12 11.33 1.52
 3 10 -11 5.24 1.18
 -3 -10 11 5.43 1.19
 -3 -10 11 6.28 1.57
 3 10 -11 5.68 1.24
 3 10 -11 6.11 1.32
 3 10 -11 5.28 1.14
 3 10 -10 151.53 7.45
 -3 -10 10 151.7 7.13
 -3 -10 10 157.8 8.65
 -3 -10 10 159.43 6.88
 3 10 -10 145.04 7.09
 3 10 -10 156.75 6.97
 3 10 -9 -0.32 0.47
 -3 -10 9 0.02 0.54
 -3 -10 9 0.28 0.42
 3 10 -9 0.54 0.53
 -3 -10 9 0.07 0.6
 -3 -10 9 -0.25 0.49
 -3 -10 9 0.69 0.43
 3 10 -9 0.25 0.8
 3 10 -9 0.78 0.77
 3 10 -8 0.88 0.66
 -3 -10 8 3.96 1.11
 -3 -10 8 2.36 0.96
 3 10 -8 3.23 1.02
 3 10 -8 2.36 1.13
 -3 -10 8 4.79 1.21
 -3 -10 8 4.89 1.1
 -3 -10 8 4.73 1.16
 3 10 -8 3.71 1.06
 3 10 -8 6.66 1.52
 -3 -10 7 2.25 1.02
 3 10 -7 1.18 0.79
 3 10 -7 1.74 1
 3 10 -6 21.7 2.82
 -3 -10 6 21.36 2.7
 3 10 -6 17.34 2.35
 3 10 -5 47.84 3.95
 -3 -10 5 43.58 3.78
 3 10 -5 37.12 3.35
 -3 -10 5 43.15 3.91
 -3 -10 4 106.6 6.56
 3 10 -4 115.83 6.1
 -3 -10 4 113.13 6.07
 3 10 -4 112.13 5.75
 -3 -10 4 99.99 6.01
 -3 -10 3 3.22 1.03
 3 10 -3 2.5 0.85
 3 10 -3 1.39 0.72
 -3 -10 3 2.14 1.09
 -3 -10 3 2.46 1.08
 3 10 -2 85.89 4.65
 3 10 -2 79.71 4.63
 -3 -10 2 89.89 4.9
 3 10 -2 81.16 5.24
 -3 -10 2 80.56 5.02
 -3 -10 1 4.47 1.02
 3 10 -1 4.04 0.95
 3 10 -1 4.17 1
 3 10 -1 3.35 1.05
 -3 -10 1 3.62 0.98
 -3 -10 0 74.85 4.34
 3 10 0 78.05 4.21
 3 10 0 71.91 4.82
 -3 -10 0 77.29 4.65
 3 10 1 2.37 0.66
 3 10 1 2.75 0.98
 -3 -10 -1 2.69 0.87
 3 10 2 7.83 1.24
 3 10 2 6.68 1.54
 -3 -10 -2 7.14 1.36
 3 10 3 4.08 0.99
 3 10 3 4.34 0.91
 3 10 3 5.31 1.41
 -3 -10 -3 5.67 1.23
 3 10 4 47.01 3.15
 3 10 4 43.67 3.83
 3 10 5 0.79 0.32
 3 10 5 0.5 0.4
 -3 -10 -5 1.1 0.54
 3 10 6 0.83 0.44
 3 10 6 0.02 0.56
 -3 -10 -6 1.07 0.62
 -3 -10 -7 76.24 5.16
 3 10 7 62.81 5.15
 3 10 8 46.03 4.55
 -3 -10 -8 44.9 4.11
 -3 -10 -9 10.04 2.03
 3 10 9 11.98 2.49
 -3 -10 -10 9.51 2.05
 3 10 10 10.62 2.31
 3 10 11 6.87 1.56
 3 10 11 9.16 2.17
 -3 -10 -11 6.17 1.53
 3 10 11 3.2 1.28
 -3 -10 -11 6.61 1.78
 3 10 11 6.38 1.6
 -3 -10 -11 10.13 1.72
 3 10 11 7.02 1.67
 3 10 11 5.96 1.5
 -3 -10 -11 7.43 1.38
 -3 -10 -11 7.3 1.46
 -3 -10 -11 6.42 1.37
 3 10 12 32.3 3.65
 3 10 12 28.57 3.51
 3 10 12 30.89 3.09
 3 10 12 30.53 3.97
 -3 -10 -12 27.69 3.15
 -3 -10 -12 29.28 2.96
 -3 -10 -12 34.3 2.83
 -3 -10 -12 34.3 2.84
 -3 -10 -12 33.28 3.67
 -3 -10 -12 32.26 2.84
 3 10 12 37.43 4.98
 3 10 13 29.08 3.4
 -3 -10 -13 21.84 2.77
 3 10 13 35.47 3.26
 3 10 13 29.53 3.87
 -3 -10 -13 26.38 2.69
 3 10 13 32.63 3.16
 -3 -10 -13 33.19 2.79
 3 10 13 44.32 5.32
 -3 -10 -13 32.83 2.79
 -3 -10 -13 33.76 2.87
 3 10 14 5.07 1.2
 3 10 14 4.28 1.04
 -3 -10 -14 4.88 1.09
 -3 -10 -14 4.83 1.07
 3 10 14 5.4 1.32
 -3 -10 -14 5.78 1.14
 -3 -10 -14 3.7 0.89
 3 10 15 10.73 1.52
 3 10 15 12.97 1.8
 -3 -10 -15 11.57 1.58
 -3 -10 -15 9.52 1.43
 -3 -10 -15 10.11 1.45
 -3 -10 -16 0.18 0.39
 3 10 16 -0.12 0.33
 3 10 16 0.19 0.3
 -3 -10 -16 0.66 0.59
 -3 -10 -16 0.15 0.23
 3 10 17 9.22 1.32
 -3 -10 -17 8.85 1.2
 -3 -10 -17 6.76 0.96
 3 10 18 11.25 1.29
 3 10 18 12.53 1.35
 -3 -10 -18 12.59 1.28
 3 10 19 16.04 1.29
 3 10 19 17.63 1.38
 3 10 19 16.02 1.23
 3 10 19 16.64 1.3
 -3 -10 -19 18.33 1.37
 3 11 -15 1.77 0.47
 3 11 -15 1.78 0.44
 -3 -11 15 2.02 0.53
 -3 -11 15 1.79 0.48
 3 11 -14 0 0.29
 3 11 -14 0.67 0.47
 -3 -11 14 0.76 0.43
 -3 -11 14 0.48 0.32
 3 11 -14 0.25 0.22
 3 11 -14 0.38 0.35
 3 11 -14 0.39 0.29
 3 11 -13 6.04 1.14
 3 11 -13 6.7 1.14
 -3 -11 13 6.67 1.17
 -3 -11 13 6.45 1.06
 3 11 -13 6.75 1.11
 3 11 -13 7.35 1.19
 3 11 -13 5.53 0.96
 3 11 -12 0.4 0.57
 3 11 -12 -0.15 0.39
 -3 -11 12 0.17 0.34
 -3 -11 12 0.76 0.6
 -3 -11 12 -0.17 0.39
 3 11 -12 -0.16 0.38
 3 11 -12 0.12 0.29
 -3 -11 11 159.33 7.49
 3 11 -11 171.4 7.42
 -3 -11 11 172.51 7.23
 3 11 -11 173.99 7.23
 3 11 -11 167.44 6.93
 3 11 -10 10.59 1.79
 -3 -11 10 5.85 1.3
 -3 -11 10 8.61 1.56
 -3 -11 10 9.05 2.04
 3 11 -10 12.53 2.44
 3 11 -10 11.47 1.73
 3 11 -9 35.47 3.52
 -3 -11 9 30.76 3.06
 -3 -11 9 33.7 3.24
 -3 -11 9 37.72 4.22
 3 11 -9 35.13 3.09
 3 11 -9 31.81 3.23
 3 11 -9 38.2 3.41
 -3 -11 8 85.94 5.04
 3 11 -8 72.71 5.23
 -3 -11 8 73.34 4.76
 3 11 -8 71.54 5.93
 -3 -11 8 75.21 5.89
 3 11 -8 87.44 5.29
 -3 -11 8 98.22 4.74
 3 11 -8 77.26 4.89
 3 11 -8 96.27 5.74
 3 11 -7 2.64 0.81
 -3 -11 7 2.43 0.63
 -3 -11 7 1.15 0.47
 -3 -11 7 2.16 0.95
 3 11 -7 2.37 1.07
 3 11 -7 3.45 1.1
 -3 -11 7 2.37 0.76
 3 11 -7 2.4 0.87
 -3 -11 6 1.74 0.8
 3 11 -6 1.4 0.74
 3 11 -6 3.74 1.33
 3 11 -5 511.22 16.02
 -3 -11 5 504.27 16.01
 3 11 -5 472.99 15.33
 3 11 -4 36.81 3.35
 -3 -11 4 33.18 3.66
 -3 -11 4 35.78 3.37
 3 11 -4 36.56 3.3
 3 11 -3 545.25 15.97
 -3 -11 3 550.1 16.24
 3 11 -3 558.65 15.86
 3 11 -3 517.34 17.04
 -3 -11 3 542.19 18.05
 -3 -11 2 3.73 1.3
 3 11 -2 4.48 1.21
 3 11 -2 4.46 1.36
 3 11 -1 49.44 3.49
 3 11 -1 50.93 4.21
 -3 -11 1 52.58 4.79
 3 11 0 10.9 1.58
 3 11 0 10.64 1.88
 -3 -11 -1 230.1 8.9
 3 11 1 230.93 8.27
 3 11 1 224.09 9.69
 3 11 2 4.07 0.93
 3 11 2 4.59 1.34
 -3 -11 -2 4.12 1.14
 3 11 3 14.18 1.99
 -3 -11 -3 16.78 2.17
 3 11 3 11.83 1.59
 3 11 3 13.29 2.19
 3 11 4 4.13 0.95
 3 11 4 4.14 1.29
 -3 -11 -4 5.36 1.33
 -3 -11 -5 238.44 9.71
 3 11 5 227.11 8.12
 3 11 5 218.14 10.02
 3 11 6 15.46 1.82
 3 11 6 15.09 2.5
 -3 -11 -6 17.74 2.5
 3 11 7 25.92 3.36
 -3 -11 -7 29.95 3.41
 -3 -11 -8 8.89 1.99
 3 11 8 7.53 1.96
 -3 -11 -9 2.5 1.14
 3 11 9 1.48 1.34
 3 11 10 93.52 8.17
 3 11 10 73.02 5.14
 3 11 10 96.18 6.32
 3 11 10 91.22 6.11
 3 11 10 88.33 5.97
 -3 -11 -10 89.04 5.41
 3 11 10 86.32 6.93
 -3 -11 -10 89.2 5.13
 -3 -11 -10 83 4.49
 -3 -11 -10 86.27 4.92
 -3 -11 -10 76.48 5.93
 -3 -11 -10 74.48 4.85
 3 11 10 86.41 5.84
 3 11 11 8.99 1.76
 3 11 11 8.33 1.95
 -3 -11 -11 9.87 1.89
 3 11 11 9.59 2.58
 -3 -11 -11 7.33 1.72
 3 11 11 6.53 1.97
 -3 -11 -11 8.87 1.66
 3 11 11 10.18 2.13
 -3 -11 -11 9.84 1.52
 -3 -11 -11 8.79 1.57
 3 11 11 8.47 1.84
 -3 -11 -12 11.04 2.03
 3 11 12 9.72 1.71
 3 11 12 10.19 2.07
 3 11 12 9.74 2.03
 3 11 12 16.82 3.32
 3 11 12 7.18 2.11
 -3 -11 -12 10.38 1.75
 -3 -11 -12 13.04 1.74
 -3 -11 -12 11.38 1.66
 3 11 13 23.88 2.58
 3 11 13 19.13 2.72
 -3 -11 -13 16.58 2.34
 3 11 13 26.22 3.94
 -3 -11 -13 19.49 2.25
 -3 -11 -13 22.59 2.22
 -3 -11 -13 24.4 2.28
 -3 -11 -13 24.52 2.4
 3 11 14 49.97 3.73
 3 11 14 43.92 3.53
 -3 -11 -14 44.64 3.08
 3 11 14 45.02 3.25
 -3 -11 -14 45.83 3.14
 -3 -11 -14 47.03 3.21
 3 11 15 2.76 0.74
 -3 -11 -15 3.39 0.88
 3 11 15 3.25 1.01
 -3 -11 -15 2.99 0.75
 -3 -11 -15 3.92 0.89
 3 11 16 3.08 0.81
 3 11 16 4.01 0.94
 -3 -11 -16 3.14 0.75
 -3 -11 -16 2.12 0.6
 3 11 17 5.28 0.95
 -3 -11 -17 3.56 0.71
 -3 -11 -17 3.64 0.67
 3 11 18 103.64 4.16
 3 11 18 116.78 4.3
 -3 -11 -18 116.02 4.15
 -3 -11 -18 105.98 3.73
 -3 -11 -19 14.14 1.11
 3 12 -15 22.28 1.51
 -3 -12 15 23.8 1.55
 3 12 -14 63.89 2.99
 -3 -12 14 75.35 3.42
 -3 -12 14 73.01 3.24
 3 12 -14 71.36 3.35
 3 12 -14 68.29 2.98
 3 12 -13 0.11 0.32
 3 12 -13 0.46 0.45
 -3 -12 13 -0.23 0.35
 -3 -12 13 0.51 0.35
 3 12 -13 -0.23 0.27
 3 12 -12 33.93 2.72
 -3 -12 12 32.17 2.69
 -3 -12 12 33.63 2.58
 -3 -12 12 32.78 2.25
 3 12 -12 31.86 2.49
 3 12 -12 32.82 2.5
 3 12 -11 -0.03 0.32
 -3 -12 11 0.45 0.37
 -3 -12 11 0.05 0.44
 -3 -12 11 -0.22 0.29
 3 12 -11 0.21 0.29
 3 12 -11 0.29 0.31
 -3 -12 10 5.34 1.1
 3 12 -10 7.77 1.58
 -3 -12 10 4.12 1.1
 -3 -12 10 7.21 1.4
 -3 -12 10 5.9 1.6
 3 12 -10 5.56 1.24
 3 12 -10 5.6 1.22
 3 12 -9 0.96 0.67
 -3 -12 9 1.5 0.77
 -3 -12 9 1.96 0.9
 -3 -12 9 1.91 0.79
 -3 -12 9 2.86 1.31
 3 12 -9 1.78 0.73
 3 12 -9 1.2 0.7
 3 12 -9 0.81 0.63
 -3 -12 8 49.19 3.85
 -3 -12 8 39.48 3.38
 3 12 -8 30.44 3.31
 -3 -12 8 33.97 3.17
 -3 -12 8 34.37 3.95
 3 12 -8 44.02 3.65
 -3 -12 8 45.9 3.15
 3 12 -8 44.22 3.85
 3 12 -7 0.49 0.73
 -3 -12 7 0.78 0.65
 -3 -12 7 1.01 0.77
 -3 -12 7 1.1 0.85
 3 12 -7 1.76 0.96
 3 12 -7 1.94 1.13
 -3 -12 7 1.05 0.65
 -3 -12 7 2.14 0.9
 3 12 -7 1.36 1.03
 -3 -12 6 375.98 12.51
 -3 -12 6 434.96 12.98
 -3 -12 6 414.06 12.6
 3 12 -6 416.03 14.56
 -3 -12 6 418.43 14.71
 3 12 -6 326.3 13.26
 -3 -12 6 465.2 13.13
 3 12 -6 431.31 13.59
 3 12 -6 369.42 13.33
 3 12 -5 58.38 4.54
 -3 -12 5 55.55 4.53
 3 12 -5 48.53 4.17
 -3 -12 4 116.82 7.44
 3 12 -4 122.14 6.44
 3 12 -3 27.63 2.81
 3 12 -3 26.2 3.24
 -3 -12 3 24.29 3.33
 3 12 -2 114.77 5.88
 3 12 -2 106.55 6.72
 -3 -12 2 111.05 7.4
 -3 -12 1 88.07 6.62
 3 12 -1 94.58 5.13
 3 12 -1 87.14 5.96
 3 12 0 162.32 6.96
 3 12 0 162.77 8.34
 -3 -12 0 165.85 9.49
 -3 -12 -1 16.63 2.95
[truncated: 277,763 more chars]
