# Supplementary material for: Decoupling anion-ordering and spin-Peierls transitions in a strongly one-dimensional organic conductor with a chessboard structure, (o-Me2TTF)2NO3
Source: IUCrJ. 2018 Apr 27;5(Pt 3):361–72. doi: 10.1107/S2052252518004967 (PMC5929382; doi:10.1107/S2052252518004967)
Supplement: Supplementary file 4 [file m-05-00361-oDMTTF2NO3_020Ksup4.hkl]

data_oDMTTF2NO3_020K

_publ_section_references
;
Dolomanov, O.V., Bourhis, L.J., Gildea, R.J, Howard, J.A.K. & Puschmann, H.
 (2009), J. Appl. Cryst. 42, 339-341.

Sheldrick, G.M. (2015). Acta Cryst. A71, 3-8.

Sheldrick, G.M. (2015). Acta Cryst. C71, 3-8.
;
_chemical_formula_moiety          '2(C8 H8 S4), N O3'
_chemical_formula_sum             'C16 H16 N O3 S8'
_chemical_formula_weight          526.78
_chemical_melting_point           'not measured'
_chemical_oxdiff_formula          'C8 H8 N0.50 O1.50 S4'
loop_
  _atom_type_symbol
  _atom_type_description
  _atom_type_scat_dispersion_real
  _atom_type_scat_dispersion_imag
  _atom_type_scat_source
 'C' 'C' 0.0033 0.0016 'International Tables Vol C Tables 4.2.6.8 and 6.1.1.4'
 'H' 'H' 0.0000 0.0000 'International Tables Vol C Tables 4.2.6.8 and 6.1.1.4'
 'N' 'N' 0.0061 0.0033 'International Tables Vol C Tables 4.2.6.8 and 6.1.1.4'
 'O' 'O' 0.0106 0.0060 'International Tables Vol C Tables 4.2.6.8 and 6.1.1.4'
 'S' 'S' 0.1246 0.1234 'International Tables Vol C Tables 4.2.6.8 and 6.1.1.4'

_shelx_space_group_comment
;
The symmetry employed for this shelxl refinement is uniquely defined
by the following loop, which should always be used as a source of
symmetry information in preference to the above space-group names.
They are only intended as comments.
;
_space_group_crystal_system       'triclinic'
_space_group_IT_number            2
_space_group_name_H-M_alt         'P -1'
_space_group_name_Hall            '-P 1'
loop_
  _space_group_symop_operation_xyz
 'x, y, z'
 '-x, -y, -z'

_cell_length_a                    13.7401(5)
_cell_length_b                    17.4938(6)
_cell_length_c                    17.5169(5)
_cell_angle_alpha                 86.488(2)
_cell_angle_beta                  80.917(3)
_cell_angle_gamma                 80.445(3)
_cell_volume                      4097.3(2)
_cell_special_details
; 
 For this system, a first symmetry change from monoclinic crystal system 
 (at 250K) to triclinic crystal system (at 85K) has been identified.
 This change has been associated with the appearance of the new satellite reflections 
 with a Q1 vector (0, 1/2, 1/2). A second symmetry beak appears below 70K. With respect
 to the triclinic cell of 85K data, at 20K new satellite reflections appear
 along a-direction, with a Q2 vector (1/2, 0, 0). Therefore,
 cell doubling along a is applied for final processing of 20K data. 
;
_cell_formula_units_Z             8
_cell_measurement_reflns_used     11403
_cell_measurement_temperature     20
_cell_measurement_theta_max       35.2510
_cell_measurement_theta_min       3.5570
_exptl_absorpt_coefficient_mu     0.892
_exptl_absorpt_correction_T_max   0.946
_exptl_absorpt_correction_T_min   0.816
_exptl_absorpt_correction_type    analytical
_exptl_absorpt_process_details
;
CrysAlisPro 1.171.38.41 (Rigaku Oxford Diffraction, 2015)
Analytical numeric absorption correction using a multifaceted crystal
			model based on expressions derived by R.C. Clark & J.S. Reid.
(Clark, R. C. & Reid, J. S. (1995). Acta Cryst. A51, 887-897)
Empirical absorption correction using spherical harmonics,
 implemented in SCALE3 ABSPACK scaling algorithm.
;
_exptl_crystal_colour             'clear dark brown'
_exptl_crystal_colour_lustre      clear
_exptl_crystal_colour_modifier    dark
_exptl_crystal_colour_primary     brown
_exptl_crystal_density_diffrn     1.708
_exptl_crystal_density_meas       'not measured'
_exptl_crystal_density_method     'none'
_exptl_crystal_description        plate
_exptl_crystal_F_000              2168
loop_
  _exptl_crystal_face_index_h
  _exptl_crystal_face_index_k
  _exptl_crystal_face_index_l
  _exptl_crystal_face_perp_dist
 0 -2 24 0.0128
 -12 -3 17 0.0461
 19 3 -2 0.1365
 -1 24 5 0.0133
 0 2 -24 0.0563
 0 -24 -5 0.1250

_exptl_crystal_size_max           0.308
_exptl_crystal_size_mid           0.145
_exptl_crystal_size_min           0.069
loop_
  _exptl_oxdiff_crystal_face_indexfrac_h
  _exptl_oxdiff_crystal_face_indexfrac_k
  _exptl_oxdiff_crystal_face_indexfrac_l
  _exptl_oxdiff_crystal_face_x
  _exptl_oxdiff_crystal_face_y
  _exptl_oxdiff_crystal_face_z
 -0.0097 -1.8794 24.0279 -0.6186 0.2110 0.7460
 -12.0138 -3.0285 17.0156 -0.0622 -0.0008 1.0091
 19.0099 3.1702 -1.9989 -0.5466 0.2072 -0.8240
 -1.1444 24.0096 4.7656 -0.3145 -0.9542 0.1300
 0.0097 1.8794 -24.0279 0.6186 -0.2110 -0.7460
 0.1431 -24.0191 -4.7672 0.3447 0.9364 -0.0903

_diffrn_reflns_av_R_equivalents   0.0434
_diffrn_reflns_av_unetI/netI      0.0680
_diffrn_reflns_Laue_measured_fraction_full 0.997
_diffrn_reflns_Laue_measured_fraction_max 0.987
_diffrn_reflns_limit_h_max        17
_diffrn_reflns_limit_h_min        -17
_diffrn_reflns_limit_k_max        22
_diffrn_reflns_limit_k_min        -22
_diffrn_reflns_limit_l_max        22
_diffrn_reflns_limit_l_min        -22
_diffrn_reflns_number             38892
_diffrn_reflns_point_group_measured_fraction_full 0.997
_diffrn_reflns_point_group_measured_fraction_max 0.987
_diffrn_reflns_theta_full         25.242
_diffrn_reflns_theta_max          27.000
_diffrn_reflns_theta_min          3.118
_diffrn_ambient_temperature       20
_diffrn_detector                  'CCD plate'
_diffrn_detector_area_resol_mean  16.1852
_diffrn_detector_type             Sapphire3
_diffrn_measured_fraction_theta_full 0.997
_diffrn_measured_fraction_theta_max 0.987
_diffrn_measurement_details
;
List of Runs (angles in degrees, time in seconds):

  # Type    Start    End  Width  t~exp~   \w     \q     \k     \f   Frames
--------------------------------------------------------------------------
  1  \w    -84.00 -31.00   1.00   17.50    --  -34.98 -57.00-180.00   53
  2  \w     27.00  80.00   1.00   17.50    --   37.01 -99.00   0.00   53
  3  \w    -35.00  70.00   1.00   17.50    --   37.01 -77.00  60.00  105
  4  \w     20.00 108.00   1.00   17.50    --   37.01  38.00   0.00   88
  5  \w    -32.00  69.00   1.00   17.50    --   37.01 -77.00 150.00  101
  6  \w     71.00 108.00   1.00   17.50    --   37.01  57.00  90.00   37
  7  \w     81.00 106.00   1.00   17.50    --   37.01  57.00  30.00   25
  8  \w     35.00 116.00   1.00   17.50    --   37.01 178.00   0.00   81
;
_diffrn_measurement_device        'four-circle diffractometer'
_diffrn_measurement_device_type   'Xcalibur, Sapphire3'
_diffrn_measurement_method        '\w scans'
_diffrn_orient_matrix_type
'CrysAlisPro convention (1999,Acta A55,543-557)'
_diffrn_orient_matrix_UB_11       -0.0299923000
_diffrn_orient_matrix_UB_12       -0.0092733000
_diffrn_orient_matrix_UB_13       -0.0264821000
_diffrn_orient_matrix_UB_21       0.0181645000
_diffrn_orient_matrix_UB_22       -0.0400001000
_diffrn_orient_matrix_UB_23       0.0056594000
_diffrn_orient_matrix_UB_31       -0.0396742000
_diffrn_orient_matrix_UB_32       -0.0025944000
_diffrn_orient_matrix_UB_33       0.0308282000
_diffrn_radiation_monochromator   graphite
_diffrn_radiation_probe           x-ray
_diffrn_radiation_type            MoK\a
_diffrn_radiation_wavelength      0.71073
_diffrn_source                    'fine-focus sealed X-ray tube'
_diffrn_source_type               'Enhance (Mo) X-ray Source'
_reflns_Friedel_coverage          0.000
_reflns_Friedel_fraction_full     .
_reflns_Friedel_fraction_max      .
_reflns_number_gt                 10365
_reflns_number_total              17851
_reflns_odcompleteness_completeness 99.69
_reflns_odcompleteness_iscentric  1
_reflns_odcompleteness_theta      26.32
_reflns_special_details
;
 Reflections were merged by SHELXL according to the crystal
 class for the calculation of statistics and refinement.
 
 _reflns_Friedel_fraction is defined as the number of unique
 Friedel pairs measured divided by the number that would be
 possible theoretically, ignoring centric projections and
 systematic absences.
;
_reflns_threshold_expression      'I > 2\s(I)'
_computing_cell_refinement        'CrysAlisPro 1.171.38.41 (Rigaku OD, 2015)'
_computing_data_collection        'CrysAlisPro 1.171.38.41 (Rigaku OD, 2015)'
_computing_data_reduction         'CrysAlisPro 1.171.38.41 (Rigaku OD, 2015)'
_computing_molecular_graphics     'Mercury3.9 (2016)'
_computing_publication_material   'Olex2 (Dolomanov et al., 2009)'
_computing_structure_refinement   'ShelXL (Sheldrick, 2015)'
_computing_structure_solution     'ShelXT (Sheldrick, 2015)'
_refine_diff_density_max          0.682
_refine_diff_density_min          -0.891
_refine_diff_density_rms          0.112
_refine_ls_extinction_coef        .
_refine_ls_extinction_method      none
_refine_ls_goodness_of_fit_ref    1.032
_refine_ls_hydrogen_treatment     constr
_refine_ls_matrix_type            full
_refine_ls_number_parameters      1025
_refine_ls_number_reflns          17851
_refine_ls_number_restraints      132
_refine_ls_R_factor_all           0.0871
_refine_ls_R_factor_gt            0.0479
_refine_ls_restrained_S_all       1.035
_refine_ls_shift/su_max           0.001
_refine_ls_shift/su_mean          0.000
_refine_ls_structure_factor_coef  Fsqd
_refine_ls_weighting_details
'w=1/[\s^2^(Fo^2^)+(0.0487P)^2^+1.6705P] where P=(Fo^2^+2Fc^2^)/3'
_refine_ls_weighting_scheme       calc
_refine_ls_wR_factor_gt           0.1168
_refine_ls_wR_factor_ref          0.1517
_refine_special_details
;
 Refined as a 2-component twin: 66.15(13)% and
 33.85(13)%. TWIN matrix (-1 0 0, 0 0 -1, 0 -1 0).
 Several ISOR restrains have been used for selected C and O atoms.
;
_atom_sites_solution_hydrogens    geom
_atom_sites_solution_primary      dual
_atom_sites_solution_secondary    difmap
loop_
  _atom_site_label
  _atom_site_type_symbol
  _atom_site_fract_x
  _atom_site_fract_y
  _atom_site_fract_z
  _atom_site_U_iso_or_equiv
  _atom_site_adp_type
  _atom_site_occupancy
  _atom_site_site_symmetry_order
  _atom_site_calc_flag
  _atom_site_refinement_flags_posn
  _atom_site_refinement_flags_adp
  _atom_site_refinement_flags_occupancy
  _atom_site_disorder_assembly
  _atom_site_disorder_group
 S4E S 0.37785(11) 0.43506(8) 0.08074(7) 0.0077(3) Uani 1 1 d . . . . .
 S2E S 0.35480(11) 0.62931(8) -0.08698(7) 0.0081(3) Uani 1 1 d . . . . .
 S3E S 0.40781(11) 0.44339(8) -0.08758(7) 0.0080(3) Uani 1 1 d . . . . .
 S1E S 0.32540(11) 0.62263(8) 0.08277(7) 0.0079(3) Uani 1 1 d . . . . .
 C7E C 0.4547(4) 0.2854(3) -0.0972(3) 0.0111(12) Uani 1 1 d . . . . .
 H7EA H 0.4022 0.2863 -0.1293 0.017 Uiso 1 1 calc GR . . . .
 H7EB H 0.4623 0.2361 -0.0672 0.017 Uiso 1 1 calc GR . . . .
 H7EC H 0.5179 0.2905 -0.1305 0.017 Uiso 1 1 calc GR . . . .
 C2E C 0.3126(4) 0.7135(3) 0.0368(3) 0.0093(11) Uani 1 1 d . . . . .
 H2E H 0.2964 0.7597 0.0651 0.011 Uiso 1 1 calc R . . . .
 C8E C 0.4214(4) 0.2755(3) 0.0853(3) 0.0108(12) Uani 1 1 d . . . . .
 H8EA H 0.4641 0.2807 0.1238 0.016 Uiso 1 1 calc GR . . . .
 H8EB H 0.4507 0.2305 0.0540 0.016 Uiso 1 1 calc GR . . . .
 H8EC H 0.3549 0.2682 0.1116 0.016 Uiso 1 1 calc GR . . . .
 C6E C 0.4127(4) 0.3470(3) 0.0342(3) 0.0087(11) Uani 1 1 d . . . . .
 C4E C 0.3779(4) 0.4931(3) -0.0029(3) 0.0080(11) Uani 1 1 d . . . . .
 C5E C 0.4273(4) 0.3504(3) -0.0439(3) 0.0066(10) Uani 1 1 d . U . . .
 C1E C 0.3562(4) 0.5726(3) -0.0019(3) 0.0081(11) Uani 1 1 d . U . . .
 C3E C 0.3267(4) 0.7153(3) -0.0411(3) 0.0094(11) Uani 1 1 d . U . . .
 H3E H 0.3210 0.7632 -0.0698 0.011 Uiso 1 1 calc R . . . .
 S2D S 0.35798(11) 0.12020(8) 0.40216(7) 0.0086(3) Uani 1 1 d . . . . .
 S4D S 0.37588(11) -0.05570(8) 0.58797(7) 0.0080(3) Uani 1 1 d . . . . .
 S3D S 0.40875(11) -0.06358(8) 0.42024(7) 0.0074(3) Uani 1 1 d . . . . .
 S1D S 0.32364(11) 0.13304(8) 0.57080(8) 0.0090(3) Uani 1 1 d . . . . .
 C4D C 0.3773(4) -0.0050(3) 0.4996(3) 0.0054(10) Uani 1 1 d . . . . .
 C5D C 0.4231(4) -0.1523(3) 0.4727(3) 0.0092(11) Uani 1 1 d . . . . .
 C2D C 0.3105(4) 0.2181(3) 0.5145(3) 0.0077(10) Uani 1 1 d . U . . .
 H2D H 0.2938 0.2673 0.5376 0.009 Uiso 1 1 calc R . . . .
 C1D C 0.3556(4) 0.0734(3) 0.4922(3) 0.0079(11) Uani 1 1 d . . . . .
 C8D C 0.4147(4) -0.2136(3) 0.6081(3) 0.0118(12) Uani 1 1 d . . . . .
 H8DA H 0.4715 -0.2126 0.6354 0.018 Uiso 1 1 calc GR . . . .
 H8DB H 0.4238 -0.2629 0.5820 0.018 Uiso 1 1 calc GR . . . .
 H8DC H 0.3530 -0.2085 0.6453 0.018 Uiso 1 1 calc GR . . . .
 C7D C 0.4520(4) -0.2223(3) 0.4245(3) 0.0137(12) Uani 1 1 d . . . . .
 H7DA H 0.4015 -0.2236 0.3911 0.021 Uiso 1 1 calc GR . . . .
 H7DB H 0.4565 -0.2691 0.4584 0.021 Uiso 1 1 calc GR . . . .
 H7DC H 0.5169 -0.2201 0.3926 0.021 Uiso 1 1 calc GR . . . .
 C3D C 0.3245(4) 0.2126(3) 0.4380(3) 0.0092(11) Uani 1 1 d . U . . .
 H3D H 0.3165 0.2572 0.4046 0.011 Uiso 1 1 calc R . . . .
 C6D C 0.4086(4) -0.1488(3) 0.5503(3) 0.0081(11) Uani 1 1 d . . . . .
 S1B S 0.35688(11) 0.39652(8) 0.61754(7) 0.0088(3) Uani 1 1 d . . . . .
 S3B S 0.37736(11) 0.58189(8) 0.44101(7) 0.0082(3) Uani 1 1 d . . . . .
 S4B S 0.41573(11) 0.41267(8) 0.43590(7) 0.0083(3) Uani 1 1 d . . . . .
 S2B S 0.31759(11) 0.56606(8) 0.62971(7) 0.0091(3) Uani 1 1 d . . . . .
 C7B C 0.4248(4) 0.5987(3) 0.2828(3) 0.0118(12) Uani 1 1 d . . . . .
 H7BA H 0.3593 0.6148 0.2664 0.018 Uiso 1 1 calc GR . . . .
 H7BB H 0.4720 0.5747 0.2398 0.018 Uiso 1 1 calc GR . . . .
 H7BC H 0.4489 0.6442 0.2985 0.018 Uiso 1 1 calc GR . . . .
 C1B C 0.3547(4) 0.4873(3) 0.5710(3) 0.0067(11) Uani 1 1 d . . . . .
 C5B C 0.4160(4) 0.5413(3) 0.3500(3) 0.0068(11) Uani 1 1 d . . . . .
 C8B C 0.4670(4) 0.4162(3) 0.2783(3) 0.0096(11) Uani 1 1 d . . . . .
 H8BA H 0.5304 0.3826 0.2832 0.014 Uiso 1 1 calc GR . . . .
 H8BB H 0.4757 0.4504 0.2321 0.014 Uiso 1 1 calc GR . . . .
 H8BC H 0.4162 0.3842 0.2735 0.014 Uiso 1 1 calc GR . . . .
 C3B C 0.3038(4) 0.5097(3) 0.7146(3) 0.0099(11) Uani 1 1 d . . . . .
 H3B H 0.2847 0.5328 0.7635 0.012 Uiso 1 1 calc R . . . .
 C4B C 0.3795(4) 0.4936(3) 0.4921(3) 0.0092(11) Uani 1 1 d . U . . .
 C6B C 0.4349(4) 0.4633(3) 0.3472(3) 0.0090(11) Uani 1 1 d . . . . .
 C2B C 0.3210(4) 0.4326(3) 0.7086(3) 0.0081(11) Uani 1 1 d . . . . .
 H2B H 0.3137 0.3990 0.7531 0.010 Uiso 1 1 calc R . . . .
 S3A S 0.09430(11) 0.55414(8) 1.08965(7) 0.0076(3) Uani 1 1 d . . . . .
 S4A S 0.12438(11) 0.56210(8) 0.92119(7) 0.0083(3) Uani 1 1 d . . . . .
 S1A S 0.17659(11) 0.37407(8) 0.91986(8) 0.0078(3) Uani 1 1 d . . . . .
 S2A S 0.14699(11) 0.36857(8) 1.09008(7) 0.0077(3) Uani 1 1 d . . . . .
 C5A C 0.0736(4) 0.6465(3) 1.0449(3) 0.0101(11) Uani 1 1 d . . . . .
 C3A C 0.1756(4) 0.2806(3) 1.0437(3) 0.0091(11) Uani 1 1 d . . . . .
 H3A H 0.1808 0.2326 1.0724 0.011 Uiso 1 1 calc R . . . .
 C2A C 0.1899(4) 0.2831(3) 0.9671(3) 0.0093(11) Uani 1 1 d . . . . .
 H2A H 0.2068 0.2369 0.9388 0.011 Uiso 1 1 calc R . . . .
 C1A C 0.1459(4) 0.4250(3) 1.0046(3) 0.0091(11) Uani 1 1 d . U . . .
 C7A C 0.0440(4) 0.7131(3) 1.0994(3) 0.0120(12) Uani 1 1 d . . . . .
 H7AA H -0.0184 0.7067 1.1331 0.018 Uiso 1 1 calc GR . . . .
 H7AB H 0.0346 0.7621 1.0693 0.018 Uiso 1 1 calc GR . . . .
 H7AC H 0.0967 0.7134 1.1310 0.018 Uiso 1 1 calc GR . . . .
 C4A C 0.1249(4) 0.5029(3) 1.0051(3) 0.0062(11) Uani 1 1 d . . . . .
 C8A C 0.0791(4) 0.7217(3) 0.9163(3) 0.0099(11) Uani 1 1 d . . . . .
 H8AA H 0.1459 0.7310 0.8928 0.015 Uiso 1 1 calc GR . . . .
 H8AB H 0.0453 0.7661 0.9469 0.015 Uiso 1 1 calc GR . . . .
 H8AC H 0.0403 0.7148 0.8755 0.015 Uiso 1 1 calc GR . . . .
 C6A C 0.0880(4) 0.6499(3) 0.9677(3) 0.0110(12) Uani 1 1 d . . . . .
 S2C S 0.17548(11) -0.08746(8) 0.87794(7) 0.0092(3) Uani 1 1 d . . . . .
 S1C S 0.14404(11) 0.08317(8) 0.87041(7) 0.0089(3) Uani 1 1 d . . . . .
 S3C S 0.12362(11) -0.08482(8) 1.06419(7) 0.0083(3) Uani 1 1 d . . . . .
 S4C S 0.09268(11) 0.08421(8) 1.05581(7) 0.0080(3) Uani 1 1 d . . . . .
 C8C C 0.0497(4) 0.0951(3) 1.2130(3) 0.0121(12) Uani 1 1 d . . . . .
 H8CA H 0.1050 0.1236 1.2144 0.018 Uiso 1 1 calc GR . . . .
 H8CB H 0.0367 0.0659 1.2621 0.018 Uiso 1 1 calc GR . . . .
 H8CC H -0.0102 0.1317 1.2049 0.018 Uiso 1 1 calc GR . . . .
 C5C C 0.0907(4) -0.0377(3) 1.1518(3) 0.0114(12) Uani 1 1 d . . . . .
 C6C C 0.0768(4) 0.0400(3) 1.1481(3) 0.0080(11) Uani 1 1 d . . . . .
 C1C C 0.1444(4) -0.0015(3) 0.9275(3) 0.0086(11) Uani 1 1 d . . . . .
 C2C C 0.1756(4) 0.0356(3) 0.7843(3) 0.0123(11) Uani 1 1 d . U . . .
 H2C H 0.1828 0.0638 0.7362 0.015 Uiso 1 1 calc R . . . .
 C7C C 0.0834(4) -0.0901(3) 1.2225(3) 0.0121(12) Uani 1 1 d . . . . .
 H7CA H 0.0379 -0.1266 1.2179 0.018 Uiso 1 1 calc GR . . . .
 H7CB H 0.0580 -0.0591 1.2683 0.018 Uiso 1 1 calc GR . . . .
 H7CC H 0.1497 -0.1190 1.2277 0.018 Uiso 1 1 calc GR . . . .
 C4C C 0.1237(4) -0.0011(3) 1.0062(3) 0.0081(11) Uani 1 1 d . U . . .
 C3C C 0.1898(4) -0.0423(3) 0.7872(3) 0.0107(11) Uani 1 1 d . U . . .
 H3C H 0.2068 -0.0712 0.7415 0.013 Uiso 1 1 calc R . . . .
 S1G S 0.35402(11) 0.91353(8) 0.13225(7) 0.0094(3) Uani 1 1 d . . . . .
 S2G S 0.32232(11) 1.08446(8) 0.12685(7) 0.0092(3) Uani 1 1 d . . . . .
 S4G S 0.40550(11) 0.91385(8) -0.05282(7) 0.0083(3) Uani 1 1 d . . . . .
 S3G S 0.37357(11) 1.08335(8) -0.06055(7) 0.0085(3) Uani 1 1 d . . . . .
 C2G C 0.3205(4) 0.9605(3) 0.2197(3) 0.0125(12) Uani 1 1 d . . . . .
 H2G H 0.3119 0.9322 0.2676 0.015 Uiso 1 1 calc R . . . .
 C1G C 0.3537(4) 0.9992(3) 0.0760(3) 0.0064(11) Uani 1 1 d . U . . .
 C5G C 0.4084(4) 1.0362(3) -0.1484(3) 0.0070(11) Uani 1 1 d . . . . .
 C8G C 0.4504(4) 0.9037(3) -0.2102(3) 0.0087(11) Uani 1 1 d . . . . .
 H8GA H 0.5152 0.8720 -0.2058 0.013 Uiso 1 1 calc GR . . . .
 H8GB H 0.4546 0.9334 -0.2595 0.013 Uiso 1 1 calc GR . . . .
 H8GC H 0.3997 0.8699 -0.2078 0.013 Uiso 1 1 calc GR . . . .
 C3G C 0.3076(4) 1.0379(3) 0.2164(3) 0.0115(11) Uani 1 1 d . . . . .
 H3G H 0.2907 1.0665 0.2623 0.014 Uiso 1 1 calc R . . . .
 C7G C 0.4152(4) 1.0890(3) -0.2197(3) 0.0106(12) Uani 1 1 d . . . . .
 H7GA H 0.4015 1.1431 -0.2044 0.016 Uiso 1 1 calc R . . . .
 H7GB H 0.4825 1.0782 -0.2493 0.016 Uiso 1 1 calc R . . . .
 H7GC H 0.3662 1.0800 -0.2518 0.016 Uiso 1 1 calc R . . . .
 C4G C 0.3750(4) 0.9994(3) -0.0030(3) 0.0090(11) Uani 1 1 d . U . . .
 C6G C 0.4222(4) 0.9582(3) -0.1452(3) 0.0073(11) Uani 1 1 d . U . . .
 S4F S 0.08184(11) 0.58452(8) 0.56722(7) 0.0090(3) Uani 1 1 d . . . . .
 S1F S 0.14112(11) 0.60011(8) 0.38576(7) 0.0087(3) Uani 1 1 d . . . . .
 S3F S 0.12007(11) 0.41585(8) 0.56237(7) 0.0082(3) Uani 1 1 d . . . . .
 S2F S 0.17937(11) 0.43096(8) 0.37453(7) 0.0081(3) Uani 1 1 d . . . . .
 C5F C 0.0825(4) 0.4557(3) 0.6537(3) 0.0091(11) Uani 1 1 d . . . . .
 C6F C 0.0641(4) 0.5332(3) 0.6557(3) 0.0086(11) Uani 1 1 d . . . . .
 C3F C 0.1942(4) 0.4869(3) 0.2898(3) 0.0112(12) Uani 1 1 d . . . . .
 H3F H 0.2145 0.4632 0.2412 0.013 Uiso 1 1 calc R . . . .
 C4F C 0.1165(4) 0.5038(3) 0.5117(3) 0.0095(11) Uani 1 1 d . . . . .
 C2F C 0.1762(4) 0.5644(3) 0.2942(3) 0.0110(11) Uani 1 1 d . . . . .
 H2F H 0.1825 0.5977 0.2494 0.013 Uiso 1 1 calc R . . . .
 C7F C 0.0759(4) 0.3974(3) 0.7202(3) 0.0112(12) Uani 1 1 d . . . . .
 H7FA H 0.0483 0.3532 0.7054 0.017 Uiso 1 1 calc GR . . . .
 H7FB H 0.0324 0.4216 0.7650 0.017 Uiso 1 1 calc GR . . . .
 H7FC H 0.1427 0.3793 0.7336 0.017 Uiso 1 1 calc GR . . . .
 C1F C 0.1425(4) 0.5100(3) 0.4321(3) 0.0078(11) Uani 1 1 d . . . . .
 C8F C 0.0336(5) 0.5823(3) 0.7251(3) 0.0117(12) Uani 1 1 d . . . . .
 H8FA H 0.0866 0.6122 0.7298 0.018 Uiso 1 1 calc GR . . . .
 H8FB H 0.0224 0.5489 0.7716 0.018 Uiso 1 1 calc GR . . . .
 H8FC H -0.0281 0.6179 0.7194 0.018 Uiso 1 1 calc GR . . . .
 S3H S 0.09300(11) 1.06030(8) 0.58254(7) 0.0085(3) Uani 1 1 d . . . . .
 S4H S 0.12623(11) 1.05278(8) 0.41458(7) 0.0087(3) Uani 1 1 d . . . . .
 S1H S 0.17851(11) 0.86370(8) 0.43142(8) 0.0084(3) Uani 1 1 d . . . . .
 S2H S 0.14451(11) 0.87626(8) 0.60056(7) 0.0083(3) Uani 1 1 d . . . . .
 C4H C 0.1253(4) 1.0027(3) 0.5035(3) 0.0076(11) Uani 1 1 d . U . . .
 C5H C 0.0767(4) 1.1489(3) 0.5302(3) 0.0098(12) Uani 1 1 d . . . . .
 C8H C 0.0854(4) 1.2112(3) 0.3945(3) 0.0103(11) Uani 1 1 d . . . . .
 H8HA H 0.1498 1.2104 0.3609 0.015 Uiso 1 1 calc GR . . . .
 H8HB H 0.0674 1.2603 0.4212 0.015 Uiso 1 1 calc GR . . . .
 H8HC H 0.0340 1.2060 0.3631 0.015 Uiso 1 1 calc GR . . . .
 C3H C 0.1772(4) 0.7848(3) 0.5642(3) 0.0088(11) Uani 1 1 d . . . . .
 H3H H 0.1836 0.7402 0.5979 0.011 Uiso 1 1 calc R . . . .
 C2H C 0.1935(4) 0.7780(3) 0.4873(3) 0.0103(11) Uani 1 1 d . U . . .
 H2H H 0.2122 0.7289 0.4645 0.012 Uiso 1 1 calc R . . . .
 C6H C 0.0930(4) 1.1454(3) 0.4527(3) 0.0107(12) Uani 1 1 d . . . . .
 C7H C 0.0485(4) 1.2196(3) 0.5774(3) 0.0086(11) Uani 1 1 d . . . . .
 H7HA H -0.0159 1.2177 0.6101 0.013 Uiso 1 1 calc GR . . . .
 H7HB H 0.0433 1.2659 0.5430 0.013 Uiso 1 1 calc GR . . . .
 H7HC H 0.0996 1.2215 0.6101 0.013 Uiso 1 1 calc GR . . . .
 C1H C 0.1464(4) 0.9243(3) 0.5103(3) 0.0109(12) Uani 1 1 d . . . . .
 O2D O 0.3307(3) 0.7897(2) 0.2542(2) 0.0186(9) Uani 1 1 d . . . . .
 O3D O 0.2100(3) 0.7412(2) 0.32418(19) 0.0173(8) Uani 1 1 d . . . . .
 O1D O 0.2368(3) 0.7272(2) 0.2013(2) 0.0167(8) Uani 1 1 d . U . . .
 N1D N 0.2593(4) 0.7531(2) 0.2600(2) 0.0111(10) Uani 1 1 d . . . . .
 O3B O 0.1680(3) 0.2044(2) 0.7459(2) 0.0180(9) Uani 1 1 d . . . . .
 O1B O 0.2590(3) 0.2663(2) 0.80238(19) 0.0148(8) Uani 1 1 d . . . . .
 O2B O 0.2911(3) 0.2526(2) 0.67846(19) 0.0187(9) Uani 1 1 d . . . . .
 N1B N 0.2399(3) 0.2404(3) 0.7422(2) 0.0114(10) Uani 1 1 d . . . . .
 O2A O 0.1719(3) 0.7927(2) 0.7424(2) 0.0218(9) Uani 1 1 d . U . . .
 O3A O 0.2376(3) 0.6719(2) 0.7476(2) 0.0193(9) Uani 1 1 d . U . . .
 O1A O 0.3053(3) 0.7585(2) 0.7948(2) 0.0214(9) Uani 1 1 d . U . . .
 N0AA N 0.2381(4) 0.7406(3) 0.7614(2) 0.0116(10) Uani 1 1 d . . . . .
 O3C O 0.2655(3) 0.3241(2) 0.2608(2) 0.0190(9) Uani 1 1 d . U . . .
 O1C O 0.1932(3) 0.2435(2) 0.2103(2) 0.0210(9) Uani 1 1 d . U . . .
 O2C O 0.3264(3) 0.2021(2) 0.2609(2) 0.0221(9) Uani 1 1 d . U . . .
 N1C N 0.2618(4) 0.2569(3) 0.2444(2) 0.0107(10) Uani 1 1 d . . . . .

loop_
  _atom_site_aniso_label
  _atom_site_aniso_U_11
  _atom_site_aniso_U_22
  _atom_site_aniso_U_33
  _atom_site_aniso_U_23
  _atom_site_aniso_U_13
  _atom_site_aniso_U_12
 S4E 0.0115(7) 0.0054(7) 0.0064(6) 0.0002(5) -0.0019(5) -0.0018(6)
 S2E 0.0115(7) 0.0072(6) 0.0060(6) 0.0001(5) -0.0023(5) -0.0022(5)
 S3E 0.0117(7) 0.0067(7) 0.0064(6) -0.0001(5) -0.0020(5) -0.0030(6)
 S1E 0.0101(7) 0.0081(7) 0.0061(6) -0.0005(5) -0.0013(5) -0.0024(5)
 C7E 0.010(3) 0.017(3) 0.006(2) 0.006(2) -0.003(2) -0.003(2)
 C2E 0.015(3) 0.005(2) 0.009(2) -0.0006(19) -0.002(2) -0.003(2)
 C8E 0.015(3) 0.013(3) 0.005(2) -0.002(2) -0.003(2) -0.002(2)
 C6E 0.007(3) 0.007(3) 0.013(3) -0.003(2) -0.004(2) -0.001(2)
 C4E 0.009(3) 0.010(3) 0.006(2) 0.0029(19) -0.002(2) -0.004(2)
 C5E 0.0061(13) 0.0066(13) 0.0069(13) 0.0002(9) -0.0010(9) -0.0010(9)
 C1E 0.0083(14) 0.0086(14) 0.0079(13) 0.0002(9) -0.0012(9) -0.0029(9)
 C3E 0.0098(14) 0.0087(13) 0.0100(13) -0.0002(9) -0.0020(9) -0.0019(9)
 S2D 0.0123(7) 0.0073(6) 0.0066(6) 0.0004(5) -0.0024(5) -0.0021(6)
 S4D 0.0124(7) 0.0069(6) 0.0055(6) -0.0005(5) -0.0023(5) -0.0024(6)
 S3D 0.0108(7) 0.0057(6) 0.0058(6) -0.0011(5) -0.0009(5) -0.0019(5)
 S1D 0.0120(7) 0.0078(6) 0.0077(6) -0.0017(5) -0.0023(5) -0.0019(5)
 C4D 0.007(3) 0.005(2) 0.005(2) -0.0003(18) -0.0033(19) -0.001(2)
 C5D 0.007(3) 0.008(3) 0.013(3) 0.000(2) 0.000(2) 0.000(2)
 C2D 0.0083(13) 0.0068(13) 0.0083(13) -0.0005(9) -0.0019(9) -0.0010(9)
 C1D 0.007(3) 0.007(3) 0.011(2) -0.002(2) -0.001(2) -0.002(2)
 C8D 0.013(3) 0.011(3) 0.012(3) 0.001(2) -0.003(2) -0.004(2)
 C7D 0.016(3) 0.014(3) 0.012(3) -0.001(2) -0.001(2) -0.003(2)
 C3D 0.0094(14) 0.0087(13) 0.0099(13) -0.0008(9) -0.0019(9) -0.0020(9)
 C6D 0.008(3) 0.005(3) 0.011(2) -0.002(2) -0.003(2) -0.001(2)
 S1B 0.0132(7) 0.0057(6) 0.0081(6) 0.0001(5) -0.0021(5) -0.0028(5)
 S3B 0.0124(7) 0.0054(6) 0.0077(6) 0.0015(5) -0.0031(5) -0.0027(6)
 S4B 0.0127(7) 0.0056(6) 0.0069(6) -0.0008(5) -0.0022(5) -0.0016(5)
 S2B 0.0136(7) 0.0053(6) 0.0089(6) -0.0009(5) -0.0023(5) -0.0019(6)
 C7B 0.022(3) 0.010(3) 0.005(2) -0.002(2) -0.004(2) -0.005(2)
 C1B 0.007(3) 0.004(2) 0.010(2) -0.0014(19) -0.004(2) 0.000(2)
 C5B 0.007(3) 0.003(2) 0.009(2) 0.0008(19) -0.001(2) 0.001(2)
 C8B 0.011(3) 0.007(3) 0.010(2) -0.003(2) -0.001(2) 0.000(2)
 C3B 0.012(3) 0.010(3) 0.010(2) -0.002(2) -0.001(2) -0.007(2)
 C4B 0.0101(14) 0.0089(14) 0.0088(13) -0.0010(9) -0.0022(9) -0.0008(9)
 C6B 0.010(3) 0.006(3) 0.012(3) 0.002(2) -0.004(2) -0.001(2)
 C2B 0.011(3) 0.004(2) 0.009(2) 0.0018(19) -0.002(2) -0.003(2)
 S3A 0.0122(7) 0.0051(6) 0.0056(6) -0.0008(5) -0.0017(5) -0.0008(5)
 S4A 0.0120(7) 0.0070(7) 0.0062(6) -0.0004(5) -0.0018(5) -0.0022(6)
 S1A 0.0109(7) 0.0053(6) 0.0073(6) -0.0012(5) -0.0013(5) -0.0017(5)
 S2A 0.0113(7) 0.0070(6) 0.0050(6) -0.0005(5) -0.0014(5) -0.0018(5)
 C5A 0.012(3) 0.007(3) 0.012(2) 0.002(2) -0.002(2) -0.004(2)
 C3A 0.014(3) 0.004(2) 0.010(2) -0.0001(19) -0.003(2) -0.002(2)
 C2A 0.014(3) 0.004(3) 0.010(2) -0.0010(19) -0.005(2) 0.000(2)
 C1A 0.0095(14) 0.0091(14) 0.0093(14) -0.0012(9) -0.0021(9) -0.0023(9)
 C7A 0.016(3) 0.014(3) 0.009(2) -0.003(2) -0.003(2) -0.009(2)
 C4A 0.007(3) 0.006(2) 0.005(2) -0.0006(18) -0.0029(19) 0.001(2)
 C8A 0.005(3) 0.015(3) 0.010(2) 0.006(2) -0.003(2) -0.002(2)
 C6A 0.011(3) 0.009(3) 0.014(3) -0.005(2) 0.000(2) -0.005(2)
 S2C 0.0129(7) 0.0066(6) 0.0092(6) -0.0024(5) -0.0019(5) -0.0031(6)
 S1C 0.0125(7) 0.0083(7) 0.0067(6) 0.0005(5) -0.0031(5) -0.0031(6)
 S3C 0.0123(7) 0.0057(6) 0.0072(6) -0.0009(5) -0.0018(5) -0.0020(6)
 S4C 0.0122(7) 0.0061(6) 0.0063(6) -0.0005(5) -0.0021(5) -0.0025(6)
 C8C 0.014(3) 0.012(3) 0.011(3) -0.005(2) -0.002(2) 0.000(2)
 C5C 0.018(3) 0.009(3) 0.009(3) 0.003(2) -0.005(2) -0.005(2)
 C6C 0.006(3) 0.012(3) 0.007(2) -0.0005(19) -0.0032(19) -0.003(2)
 C1C 0.006(3) 0.010(3) 0.011(2) 0.000(2) -0.003(2) -0.003(2)
 C2C 0.0127(14) 0.0133(14) 0.0112(14) -0.0008(9) -0.0030(9) -0.0021(9)
 C7C 0.012(3) 0.017(3) 0.008(2) -0.001(2) -0.002(2) -0.003(2)
 C4C 0.0086(14) 0.0074(13) 0.0084(13) -0.0010(9) -0.0012(9) -0.0015(9)
 C3C 0.0113(14) 0.0108(14) 0.0101(13) -0.0020(9) -0.0009(9) -0.0027(9)
 S1G 0.0141(7) 0.0085(7) 0.0066(6) 0.0012(5) -0.0028(5) -0.0037(6)
 S2G 0.0124(7) 0.0070(6) 0.0085(6) -0.0021(5) -0.0016(5) -0.0020(6)
 S4G 0.0131(7) 0.0065(7) 0.0060(6) -0.0011(5) -0.0022(5) -0.0023(6)
 S3G 0.0114(7) 0.0065(7) 0.0070(6) 0.0003(5) 0.0001(5) -0.0019(6)
 C2G 0.009(3) 0.024(3) 0.006(2) -0.004(2) -0.002(2) -0.004(2)
 C1G 0.007(2) 0.009(2) 0.005(2) -0.0029(17) -0.0009(18) -0.0037(19)
 C5G 0.008(3) 0.007(3) 0.006(2) 0.000(2) 0.000(2) -0.003(2)
 C8G 0.011(3) 0.009(3) 0.007(2) -0.001(2) 0.000(2) -0.005(2)
 C3G 0.016(3) 0.013(3) 0.005(2) -0.004(2) -0.002(2) 0.000(2)
 C7G 0.012(3) 0.010(3) 0.008(2) 0.001(2) 0.000(2) 0.002(2)
 C4G 0.011(2) 0.005(2) 0.011(2) -0.0008(18) -0.0036(19) 0.0024(19)
 C6G 0.0067(14) 0.0075(13) 0.0075(13) -0.0002(9) -0.0006(9) -0.0012(9)
 S4F 0.0155(7) 0.0066(6) 0.0060(6) -0.0002(5) -0.0030(5) -0.0036(6)
 S1F 0.0125(7) 0.0065(6) 0.0078(6) 0.0003(5) -0.0025(5) -0.0024(6)
 S3F 0.0114(7) 0.0060(6) 0.0074(6) 0.0011(5) -0.0020(5) -0.0020(6)
 S2F 0.0117(7) 0.0058(6) 0.0067(6) -0.0016(5) -0.0015(5) -0.0008(5)
 C5F 0.006(3) 0.012(3) 0.010(3) 0.002(2) -0.004(2) -0.005(2)
 C6F 0.009(3) 0.011(3) 0.008(2) 0.003(2) -0.003(2) -0.006(2)
 C3F 0.009(3) 0.017(3) 0.007(2) 0.000(2) 0.000(2) -0.003(2)
 C4F 0.016(3) 0.006(3) 0.009(2) 0.000(2) -0.006(2) -0.003(2)
 C2F 0.010(3) 0.017(3) 0.008(2) 0.002(2) -0.004(2) -0.007(2)
 C7F 0.015(3) 0.008(3) 0.009(2) -0.001(2) -0.003(2) 0.001(2)
 C1F 0.010(3) 0.008(3) 0.006(2) 0.0000(19) -0.002(2) -0.004(2)
 C8F 0.022(3) 0.007(3) 0.007(2) 0.001(2) -0.006(2) -0.003(2)
 S3H 0.0135(8) 0.0068(7) 0.0056(6) -0.0017(5) -0.0010(5) -0.0024(6)
 S4H 0.0135(7) 0.0071(7) 0.0059(6) -0.0006(5) -0.0020(5) -0.0020(6)
 S1H 0.0113(7) 0.0070(6) 0.0071(6) -0.0026(5) -0.0016(5) -0.0009(5)
 S2H 0.0116(7) 0.0060(6) 0.0074(6) 0.0003(5) -0.0014(5) -0.0024(5)
 C4H 0.0075(14) 0.0080(13) 0.0075(13) -0.0008(9) -0.0006(9) -0.0025(9)
 C5H 0.012(3) 0.007(3) 0.012(3) 0.003(2) -0.008(2) -0.004(2)
 C8H 0.013(3) 0.008(3) 0.007(2) 0.005(2) 0.000(2) 0.002(2)
 C3H 0.008(3) 0.003(2) 0.015(3) -0.0011(19) -0.002(2) 0.000(2)
 C2H 0.0110(14) 0.0095(14) 0.0108(14) -0.0009(9) -0.0023(9) -0.0017(9)
 C6H 0.012(3) 0.008(3) 0.013(3) -0.002(2) -0.002(2) -0.005(2)
 C7H 0.007(3) 0.006(3) 0.013(2) -0.005(2) 0.001(2) -0.001(2)
 C1H 0.008(3) 0.018(3) 0.006(2) 0.001(2) 0.001(2) -0.002(2)
 O2D 0.024(2) 0.0117(19) 0.0214(19) 0.0059(16) -0.0053(17) -0.0072(18)
 O3D 0.028(2) 0.0126(19) 0.0087(17) -0.0024(14) 0.0042(16) -0.0031(18)
 O1D 0.0200(16) 0.0185(15) 0.0132(14) -0.0058(12) -0.0048(13) -0.0034(13)
 N1D 0.019(3) 0.004(2) 0.010(2) -0.0005(17) -0.0049(19) 0.000(2)
 O3B 0.018(2) 0.019(2) 0.0193(19) 0.0010(16) -0.0049(16) -0.0094(18)
 O1B 0.023(2) 0.0134(19) 0.0081(17) -0.0047(15) -0.0062(15) 0.0031(17)
 O2B 0.033(2) 0.015(2) 0.0078(17) 0.0002(14) 0.0040(16) -0.0105(18)
 N1B 0.014(3) 0.009(2) 0.010(2) -0.0012(17) -0.0017(18) 0.003(2)
 O2A 0.0229(16) 0.0186(15) 0.0189(14) 0.0053(13) -0.0005(13) 0.0061(13)
 O3A 0.0247(16) 0.0132(15) 0.0213(15) -0.0054(12) -0.0027(13) -0.0058(13)
 O1A 0.0247(17) 0.0256(16) 0.0174(15) -0.0006(13) -0.0052(13) -0.0123(14)
 N0AA 0.017(3) 0.013(2) 0.0035(19) -0.0004(17) 0.0005(18) -0.002(2)
 O3C 0.0240(16) 0.0131(15) 0.0196(15) -0.0044(12) -0.0004(13) -0.0035(13)
 O1C 0.0241(16) 0.0262(16) 0.0161(15) 0.0014(13) -0.0071(13) -0.0105(14)
 O2C 0.0249(16) 0.0196(16) 0.0165(14) 0.0042(13) 0.0005(13) 0.0064(13)
 N1C 0.019(3) 0.008(2) 0.005(2) 0.0008(17) -0.0016(18) -0.004(2)

_geom_special_details
;
 All esds (except the esd in the dihedral angle between two l.s. planes)
 are estimated using the full covariance matrix.  The cell esds are taken
 into account individually in the estimation of esds in distances, angles
 and torsion angles; correlations between esds in cell parameters are only
 used when they are defined by crystal symmetry.  An approximate (isotropic)
 treatment of cell esds is used for estimating esds involving l.s. planes.
;
loop_
  _geom_bond_atom_site_label_1
  _geom_bond_atom_site_label_2
  _geom_bond_distance
  _geom_bond_site_symmetry_2
  _geom_bond_publ_flag
 S4E C6E 1.748(5) . ?
 S4E C4E 1.730(5) . ?
 S2E C1E 1.740(5) . ?
 S2E C3E 1.707(5) . ?
 S3E C4E 1.724(5) . ?
 S3E C5E 1.752(5) . ?
 S1E C2E 1.732(5) . ?
 S1E C1E 1.727(5) . ?
 C7E H7EA 0.9800 . ?
 C7E H7EB 0.9800 . ?
 C7E H7EC 0.9800 . ?
 C7E C5E 1.479(7) . ?
 C2E H2E 0.9500 . ?
 C2E C3E 1.347(7) . ?
 C8E H8EA 0.9800 . ?
 C8E H8EB 0.9800 . ?
 C8E H8EC 0.9800 . ?
 C8E C6E 1.492(7) . ?
 C6E C5E 1.350(7) . ?
 C4E C1E 1.373(8) . ?
 C3E H3E 0.9500 . ?
 S2D C1D 1.731(5) . ?
 S2D C3D 1.733(5) . ?
 S4D C4D 1.735(5) . ?
 S4D C6D 1.756(5) . ?
 S3D C4D 1.734(5) . ?
 S3D C5D 1.752(5) . ?
 S1D C2D 1.734(5) . ?
 S1D C1D 1.734(5) . ?
 C4D C1D 1.357(7) . ?
 C5D C7D 1.493(7) . ?
 C5D C6D 1.347(7) . ?
 C2D H2D 0.9500 . ?
 C2D C3D 1.330(7) . ?
 C8D H8DA 0.9800 . ?
 C8D H8DB 0.9800 . ?
 C8D H8DC 0.9800 . ?
 C8D C6D 1.474(7) . ?
 C7D H7DA 0.9800 . ?
 C7D H7DB 0.9800 . ?
 C7D H7DC 0.9800 . ?
 C3D H3D 0.9500 . ?
 S1B C1B 1.738(5) . ?
 S1B C2B 1.720(5) . ?
 S3B C5B 1.754(5) . ?
 S3B C4B 1.736(5) . ?
 S4B C4B 1.733(5) . ?
 S4B C6B 1.746(5) . ?
 S2B C1B 1.729(5) . ?
 S2B C3B 1.735(5) . ?
 C7B H7BA 0.9800 . ?
 C7B H7BB 0.9800 . ?
 C7B H7BC 0.9800 . ?
 C7B C5B 1.503(7) . ?
 C1B C4B 1.373(7) . ?
 C5B C6B 1.348(7) . ?
 C8B H8BA 0.9800 . ?
 C8B H8BB 0.9800 . ?
 C8B H8BC 0.9800 . ?
 C8B C6B 1.471(7) . ?
 C3B H3B 0.9500 . ?
 C3B C2B 1.338(7) . ?
 C2B H2B 0.9500 . ?
 S3A C5A 1.752(5) . ?
 S3A C4A 1.737(5) . ?
 S4A C4A 1.745(5) . ?
 S4A C6A 1.744(6) . ?
 S1A C2A 1.744(5) . ?
 S1A C1A 1.736(5) . ?
 S2A C3A 1.741(5) . ?
 S2A C1A 1.744(5) . ?
 C5A C7A 1.512(7) . ?
 C5A C6A 1.334(7) . ?
 C3A H3A 0.9500 . ?
 C3A C2A 1.325(7) . ?
 C2A H2A 0.9500 . ?
 C1A C4A 1.344(7) . ?
 C7A H7AA 0.9800 . ?
 C7A H7AB 0.9800 . ?
 C7A H7AC 0.9800 . ?
 C8A H8AA 0.9800 . ?
 C8A H8AB 0.9800 . ?
 C8A H8AC 0.9800 . ?
 C8A C6A 1.499(7) . ?
 S2C C1C 1.739(6) . ?
 S2C C3C 1.729(5) . ?
 S1C C1C 1.736(5) . ?
 S1C C2C 1.727(6) . ?
 S3C C5C 1.747(6) . ?
 S3C C4C 1.731(5) . ?
 S4C C6C 1.747(5) . ?
 S4C C4C 1.730(5) . ?
 C8C H8CA 0.9800 . ?
 C8C H8CB 0.9800 . ?
 C8C H8CC 0.9800 . ?
 C8C C6C 1.497(7) . ?
 C5C C6C 1.339(7) . ?
 C5C C7C 1.497(7) . ?
 C1C C4C 1.363(7) . ?
 C2C H2C 0.9500 . ?
 C2C C3C 1.343(7) . ?
 C7C H7CA 0.9800 . ?
 C7C H7CB 0.9800 . ?
 C7C H7CC 0.9800 . ?
 C3C H3C 0.9500 . ?
 S1G C2G 1.743(6) . ?
 S1G C1G 1.742(5) . ?
 S2G C1G 1.741(5) . ?
 S2G C3G 1.722(5) . ?
 S4G C4G 1.735(5) . ?
 S4G C6G 1.749(5) . ?
 S3G C5G 1.753(5) . ?
 S3G C4G 1.729(5) . ?
 C2G H2G 0.9500 . ?
 C2G C3G 1.335(8) . ?
 C1G C4G 1.369(7) . ?
 C5G C7G 1.508(7) . ?
 C5G C6G 1.344(7) . ?
 C8G H8GA 0.9800 . ?
 C8G H8GB 0.9800 . ?
 C8G H8GC 0.9800 . ?
 C8G C6G 1.492(7) . ?
 C3G H3G 0.9500 . ?
 C7G H7GA 0.9800 . ?
 C7G H7GB 0.9800 . ?
 C7G H7GC 0.9800 . ?
 S4F C6F 1.746(5) . ?
 S4F C4F 1.722(5) . ?
 S1F C2F 1.725(5) . ?
 S1F C1F 1.727(5) . ?
 S3F C5F 1.752(6) . ?
 S3F C4F 1.726(5) . ?
 S2F C3F 1.731(5) . ?
 S2F C1F 1.721(6) . ?
 C5F C6F 1.339(7) . ?
 C5F C7F 1.502(7) . ?
 C6F C8F 1.497(7) . ?
 C3F H3F 0.9500 . ?
 C3F C2F 1.342(8) . ?
 C4F C1F 1.386(7) . ?
 C2F H2F 0.9500 . ?
 C7F H7FA 0.9800 . ?
 C7F H7FB 0.9800 . ?
 C7F H7FC 0.9800 . ?
 C8F H8FA 0.9800 . ?
 C8F H8FB 0.9800 . ?
 C8F H8FC 0.9800 . ?
 S3H C4H 1.720(5) . ?
 S3H C5H 1.752(5) . ?
 S4H C4H 1.739(5) . ?
 S4H C6H 1.752(6) . ?
 S1H C2H 1.741(5) . ?
 S1H C1H 1.748(6) . ?
 S2H C3H 1.721(5) . ?
 S2H C1H 1.743(5) . ?
 C4H C1H 1.356(8) . ?
 C5H C6H 1.343(7) . ?
 C5H C7H 1.493(7) . ?
 C8H H8HA 0.9800 . ?
 C8H H8HB 0.9800 . ?
 C8H H8HC 0.9800 . ?
 C8H C6H 1.492(7) . ?
 C3H H3H 0.9500 . ?
 C3H C2H 1.339(7) . ?
 C2H H2H 0.9500 . ?
 C7H H7HA 0.9800 . ?
 C7H H7HB 0.9800 . ?
 C7H H7HC 0.9800 . ?
 O2D N1D 1.246(5) . ?
 O3D N1D 1.242(5) . ?
 O1D N1D 1.250(5) . ?
 O3B N1B 1.248(5) . ?
 O1B N1B 1.253(5) . ?
 O2B N1B 1.249(5) . ?
 O2A N0AA 1.246(6) . ?
 O3A N0AA 1.242(6) . ?
 O1A N0AA 1.258(5) . ?
 O3C N1C 1.238(5) . ?
 O1C N1C 1.253(5) . ?
 O2C N1C 1.247(6) . ?

loop_
  _geom_angle_atom_site_label_1
  _geom_angle_atom_site_label_2
  _geom_angle_atom_site_label_3
  _geom_angle
  _geom_angle_site_symmetry_1
  _geom_angle_site_symmetry_3
  _geom_angle_publ_flag
 C4E S4E C6E 95.9(3) . . ?
 C3E S2E C1E 94.5(2) . . ?
 C4E S3E C5E 96.3(2) . . ?
 C1E S1E C2E 94.8(2) . . ?
 H7EA C7E H7EB 109.5 . . ?
 H7EA C7E H7EC 109.5 . . ?
 H7EB C7E H7EC 109.5 . . ?
 C5E C7E H7EA 109.5 . . ?
 C5E C7E H7EB 109.5 . . ?
 C5E C7E H7EC 109.5 . . ?
 S1E C2E H2E 121.7 . . ?
 C3E C2E S1E 116.6(4) . . ?
 C3E C2E H2E 121.7 . . ?
 H8EA C8E H8EB 109.5 . . ?
 H8EA C8E H8EC 109.5 . . ?
 H8EB C8E H8EC 109.5 . . ?
 C6E C8E H8EA 109.5 . . ?
 C6E C8E H8EB 109.5 . . ?
 C6E C8E H8EC 109.5 . . ?
 C8E C6E S4E 116.3(4) . . ?
 C5E C6E S4E 116.9(4) . . ?
 C5E C6E C8E 126.8(5) . . ?
 S3E C4E S4E 114.8(3) . . ?
 C1E C4E S4E 122.6(4) . . ?
 C1E C4E S3E 122.6(4) . . ?
 C7E C5E S3E 115.9(4) . . ?
 C6E C5E S3E 116.0(4) . . ?
 C6E C5E C7E 128.1(5) . . ?
 S1E C1E S2E 115.6(3) . . ?
 C4E C1E S2E 121.6(4) . . ?
 C4E C1E S1E 122.8(4) . . ?
 S2E C3E H3E 120.8 . . ?
 C2E C3E S2E 118.4(4) . . ?
 C2E C3E H3E 120.8 . . ?
 C1D S2D C3D 94.9(2) . . ?
 C4D S4D C6D 96.5(2) . . ?
 C4D S3D C5D 96.6(2) . . ?
 C1D S1D C2D 94.3(2) . . ?
 S3D C4D S4D 114.0(3) . . ?
 C1D C4D S4D 123.7(4) . . ?
 C1D C4D S3D 122.3(4) . . ?
 C7D C5D S3D 115.0(4) . . ?
 C6D C5D S3D 116.6(4) . . ?
 C6D C5D C7D 128.4(5) . . ?
 S1D C2D H2D 121.0 . . ?
 C3D C2D S1D 118.0(4) . . ?
 C3D C2D H2D 121.0 . . ?
 S2D C1D S1D 115.7(3) . . ?
 C4D C1D S2D 121.2(4) . . ?
 C4D C1D S1D 123.1(4) . . ?
 H8DA C8D H8DB 109.5 . . ?
 H8DA C8D H8DC 109.5 . . ?
 H8DB C8D H8DC 109.5 . . ?
 C6D C8D H8DA 109.5 . . ?
 C6D C8D H8DB 109.5 . . ?
 C6D C8D H8DC 109.5 . . ?
 C5D C7D H7DA 109.5 . . ?
 C5D C7D H7DB 109.5 . . ?
 C5D C7D H7DC 109.5 . . ?
 H7DA C7D H7DB 109.5 . . ?
 H7DA C7D H7DC 109.5 . . ?
 H7DB C7D H7DC 109.5 . . ?
 S2D C3D H3D 121.5 . . ?
 C2D C3D S2D 117.1(4) . . ?
 C2D C3D H3D 121.5 . . ?
 C5D C6D S4D 116.3(4) . . ?
 C5D C6D C8D 128.1(5) . . ?
 C8D C6D S4D 115.6(4) . . ?
 C2B S1B C1B 94.5(2) . . ?
 C4B S3B C5B 95.2(2) . . ?
 C4B S4B C6B 96.4(2) . . ?
 C1B S2B C3B 94.2(2) . . ?
 H7BA C7B H7BB 109.5 . . ?
 H7BA C7B H7BC 109.5 . . ?
 H7BB C7B H7BC 109.5 . . ?
 C5B C7B H7BA 109.5 . . ?
 C5B C7B H7BB 109.5 . . ?
 C5B C7B H7BC 109.5 . . ?
 S2B C1B S1B 116.0(3) . . ?
 C4B C1B S1B 120.3(4) . . ?
 C4B C1B S2B 123.7(4) . . ?
 C7B C5B S3B 115.2(4) . . ?
 C6B C5B S3B 117.8(4) . . ?
 C6B C5B C7B 127.0(5) . . ?
 H8BA C8B H8BB 109.5 . . ?
 H8BA C8B H8BC 109.5 . . ?
 H8BB C8B H8BC 109.5 . . ?
 C6B C8B H8BA 109.5 . . ?
 C6B C8B H8BB 109.5 . . ?
 C6B C8B H8BC 109.5 . . ?
 S2B C3B H3B 121.2 . . ?
 C2B C3B S2B 117.6(4) . . ?
 C2B C3B H3B 121.2 . . ?
 S4B C4B S3B 114.9(3) . . ?
 C1B C4B S3B 123.2(4) . . ?
 C1B C4B S4B 121.9(4) . . ?
 C5B C6B S4B 115.8(4) . . ?
 C5B C6B C8B 127.7(5) . . ?
 C8B C6B S4B 116.5(4) . . ?
 S1B C2B H2B 121.2 . . ?
 C3B C2B S1B 117.7(4) . . ?
 C3B C2B H2B 121.2 . . ?
 C4A S3A C5A 96.4(2) . . ?
 C6A S4A C4A 96.4(3) . . ?
 C1A S1A C2A 94.6(2) . . ?
 C3A S2A C1A 94.5(2) . . ?
 C7A C5A S3A 115.3(4) . . ?
 C6A C5A S3A 116.6(4) . . ?
 C6A C5A C7A 128.1(5) . . ?
 S2A C3A H3A 121.2 . . ?
 C2A C3A S2A 117.6(4) . . ?
 C2A C3A H3A 121.2 . . ?
 S1A C2A H2A 121.2 . . ?
 C3A C2A S1A 117.7(4) . . ?
 C3A C2A H2A 121.2 . . ?
 S1A C1A S2A 115.5(3) . . ?
 C4A C1A S1A 122.9(4) . . ?
 C4A C1A S2A 121.6(4) . . ?
 C5A C7A H7AA 109.5 . . ?
 C5A C7A H7AB 109.5 . . ?
 C5A C7A H7AC 109.5 . . ?
 H7AA C7A H7AB 109.5 . . ?
 H7AA C7A H7AC 109.5 . . ?
 H7AB C7A H7AC 109.5 . . ?
 S3A C4A S4A 113.5(3) . . ?
 C1A C4A S3A 123.0(4) . . ?
 C1A C4A S4A 123.5(4) . . ?
 H8AA C8A H8AB 109.5 . . ?
 H8AA C8A H8AC 109.5 . . ?
 H8AB C8A H8AC 109.5 . . ?
 C6A C8A H8AA 109.5 . . ?
 C6A C8A H8AB 109.5 . . ?
 C6A C8A H8AC 109.5 . . ?
 C5A C6A S4A 117.0(4) . . ?
 C5A C6A C8A 126.8(5) . . ?
 C8A C6A S4A 116.2(4) . . ?
 C3C S2C C1C 94.9(3) . . ?
 C2C S1C C1C 94.4(3) . . ?
 C4C S3C C5C 95.7(3) . . ?
 C4C S4C C6C 95.9(2) . . ?
 H8CA C8C H8CB 109.5 . . ?
 H8CA C8C H8CC 109.5 . . ?
 H8CB C8C H8CC 109.5 . . ?
 C6C C8C H8CA 109.5 . . ?
 C6C C8C H8CB 109.5 . . ?
 C6C C8C H8CC 109.5 . . ?
 C6C C5C S3C 117.0(4) . . ?
 C6C C5C C7C 127.9(5) . . ?
 C7C C5C S3C 115.1(4) . . ?
 C8C C6C S4C 114.7(4) . . ?
 C5C C6C S4C 116.6(4) . . ?
 C5C C6C C8C 128.7(5) . . ?
 S1C C1C S2C 115.7(3) . . ?
 C4C C1C S2C 121.9(4) . . ?
 C4C C1C S1C 122.4(4) . . ?
 S1C C2C H2C 120.9 . . ?
 C3C C2C S1C 118.3(4) . . ?
 C3C C2C H2C 120.9 . . ?
 C5C C7C H7CA 109.5 . . ?
 C5C C7C H7CB 109.5 . . ?
 C5C C7C H7CC 109.5 . . ?
 H7CA C7C H7CB 109.5 . . ?
 H7CA C7C H7CC 109.5 . . ?
 H7CB C7C H7CC 109.5 . . ?
 S4C C4C S3C 114.7(3) . . ?
 C1C C4C S3C 123.1(4) . . ?
 C1C C4C S4C 122.1(4) . . ?
 S2C C3C H3C 121.6 . . ?
 C2C C3C S2C 116.9(4) . . ?
 C2C C3C H3C 121.6 . . ?
 C1G S1G C2G 94.3(3) . . ?
 C3G S2G C1G 94.6(2) . . ?
 C4G S4G C6G 95.9(2) . . ?
 C4G S3G C5G 95.5(3) . . ?
 S1G C2G H2G 121.4 . . ?
 C3G C2G S1G 117.2(4) . . ?
 C3G C2G H2G 121.4 . . ?
 S2G C1G S1G 115.6(3) . . ?
 C4G C1G S1G 122.1(4) . . ?
 C4G C1G S2G 122.3(4) . . ?
 C7G C5G S3G 115.2(4) . . ?
 C6G C5G S3G 117.2(4) . . ?
 C6G C5G C7G 127.5(5) . . ?
 H8GA C8G H8GB 109.5 . . ?
 H8GA C8G H8GC 109.5 . . ?
 H8GB C8G H8GC 109.5 . . ?
 C6G C8G H8GA 109.5 . . ?
 C6G C8G H8GB 109.5 . . ?
 C6G C8G H8GC 109.5 . . ?
 S2G C3G H3G 120.9 . . ?
 C2G C3G S2G 118.2(4) . . ?
 C2G C3G H3G 120.9 . . ?
 C5G C7G H7GA 109.5 . . ?
 C5G C7G H7GB 109.5 . . ?
 C5G C7G H7GC 109.5 . . ?
 H7GA C7G H7GB 109.5 . . ?
 H7GA C7G H7GC 109.5 . . ?
 H7GB C7G H7GC 109.5 . . ?
 S3G C4G S4G 115.0(3) . . ?
 C1G C4G S4G 121.7(4) . . ?
 C1G C4G S3G 123.3(4) . . ?
 C5G C6G S4G 116.3(4) . . ?
 C5G C6G C8G 128.6(5) . . ?
 C8G C6G S4G 115.0(4) . . ?
 C4F S4F C6F 95.6(2) . . ?
 C2F S1F C1F 94.9(3) . . ?
 C4F S3F C5F 95.4(3) . . ?
 C1F S2F C3F 93.8(3) . . ?
 C6F C5F S3F 116.7(4) . . ?
 C6F C5F C7F 128.4(5) . . ?
 C7F C5F S3F 114.9(4) . . ?
 C5F C6F S4F 116.8(4) . . ?
 C5F C6F C8F 128.0(5) . . ?
 C8F C6F S4F 115.1(4) . . ?
 S2F C3F H3F 120.7 . . ?
 C2F C3F S2F 118.5(4) . . ?
 C2F C3F H3F 120.7 . . ?
 S4F C4F S3F 115.4(3) . . ?
 C1F C4F S4F 121.7(4) . . ?
 C1F C4F S3F 122.9(4) . . ?
 S1F C2F H2F 121.9 . . ?
 C3F C2F S1F 116.2(4) . . ?
 C3F C2F H2F 121.9 . . ?
 C5F C7F H7FA 109.5 . . ?
 C5F C7F H7FB 109.5 . . ?
 C5F C7F H7FC 109.5 . . ?
 H7FA C7F H7FB 109.5 . . ?
 H7FA C7F H7FC 109.5 . . ?
 H7FB C7F H7FC 109.5 . . ?
 S2F C1F S1F 116.5(3) . . ?
 C4F C1F S1F 120.2(4) . . ?
 C4F C1F S2F 123.3(4) . . ?
 C6F C8F H8FA 109.5 . . ?
 C6F C8F H8FB 109.5 . . ?
 C6F C8F H8FC 109.5 . . ?
 H8FA C8F H8FB 109.5 . . ?
 H8FA C8F H8FC 109.5 . . ?
 H8FB C8F H8FC 109.5 . . ?
 C4H S3H C5H 96.3(3) . . ?
 C4H S4H C6H 95.7(3) . . ?
 C2H S1H C1H 95.0(3) . . ?
 C3H S2H C1H 95.0(3) . . ?
 S3H C4H S4H 114.7(3) . . ?
 C1H C4H S3H 122.5(4) . . ?
 C1H C4H S4H 122.8(4) . . ?
 C6H C5H S3H 116.5(4) . . ?
 C6H C5H C7H 127.8(5) . . ?
 C7H C5H S3H 115.7(4) . . ?
 H8HA C8H H8HB 109.5 . . ?
 H8HA C8H H8HC 109.5 . . ?
 H8HB C8H H8HC 109.5 . . ?
 C6H C8H H8HA 109.5 . . ?
 C6H C8H H8HB 109.5 . . ?
 C6H C8H H8HC 109.5 . . ?
 S2H C3H H3H 120.8 . . ?
 C2H C3H S2H 118.5(4) . . ?
 C2H C3H H3H 120.8 . . ?
 S1H C2H H2H 121.7 . . ?
 C3H C2H S1H 116.7(4) . . ?
 C3H C2H H2H 121.7 . . ?
 C5H C6H S4H 116.7(4) . . ?
 C5H C6H C8H 127.8(5) . . ?
 C8H C6H S4H 115.5(4) . . ?
 C5H C7H H7HA 109.5 . . ?
 C5H C7H H7HB 109.5 . . ?
 C5H C7H H7HC 109.5 . . ?
 H7HA C7H H7HB 109.5 . . ?
 H7HA C7H H7HC 109.5 . . ?
 H7HB C7H H7HC 109.5 . . ?
 S2H C1H S1H 114.8(3) . . ?
 C4H C1H S1H 123.8(4) . . ?
 C4H C1H S2H 121.3(4) . . ?
 O2D N1D O1D 120.3(4) . . ?
 O3D N1D O2D 120.6(4) . . ?
 O3D N1D O1D 119.0(4) . . ?
 O3B N1B O1B 119.9(4) . . ?
 O3B N1B O2B 120.2(4) . . ?
 O2B N1B O1B 119.9(4) . . ?
 O2A N0AA O1A 119.1(5) . . ?
 O3A N0AA O2A 120.5(5) . . ?
 O3A N0AA O1A 120.4(5) . . ?
 O3C N1C O1C 120.1(5) . . ?
 O3C N1C O2C 120.6(5) . . ?
 O2C N1C O1C 119.3(5) . . ?

loop_
  _refln_index_h
  _refln_index_k
  _refln_index_l
  _refln_F_squared_meas
  _refln_F_squared_sigma
 0 0 3 3.93 0.75
 0 0 3 3.41 0.74
 0 0 -3 2.89 0.63
 0 0 3 1.82 0.6
 0 0 -4 118.82 4.51
 0 0 4 137.8 5.01
 0 0 4 122.58 4.59
 0 0 4 124.97 3.86
 0 0 4 120.22 4.77
 0 0 5 7.02 1.34
 0 0 5 6.47 0.83
 0 0 -5 5.39 0.96
 0 0 5 7.07 1.11
 0 0 5 6.93 0.99
 0 0 6 4068.83 35.01
 0 0 6 4119.58 32.57
 0 0 -6 4006.48 20.6
 0 0 6 4062.41 26.93
 0 0 -6 3953.13 31.95
 0 0 6 3975.4 34.08
 0 0 7 15.22 2.29
 0 0 7 10.74 1.89
 0 0 -7 14.46 1.33
 0 0 7 13.01 1.67
 0 0 7 7.8 1.56
 0 0 -7 12.23 1.95
 0 0 8 63.5 4.83
 0 0 8 62.72 4.98
 0 0 8 64.06 4.67
 0 0 -8 56.77 4.39
 0 0 8 58.55 3.72
 0 0 -8 59.4 2.82
 0 0 -9 0.93 0.41
 0 0 9 0.75 0.54
 0 0 9 0.62 0.48
 0 0 -9 1.15 0.47
 0 0 9 -0.01 0.32
 0 0 9 1.05 0.45
 0 0 10 13.1 2.66
 0 0 10 13.8 2.41
 0 0 -10 10.11 1.27
 0 0 -10 12.72 2.32
 0 0 10 11.99 2.38
 0 0 11 5.25 1.78
 0 0 11 4.81 1.48
 0 0 11 5.95 1.65
 0 0 -11 5.55 0.97
 0 0 -11 4.29 1.59
 0 0 -12 134.89 8.61
 0 0 -12 111.53 4.44
 0 0 12 136.48 9.21
 0 0 -13 4.71 1.75
 0 0 13 3.42 1.72
 0 0 14 583.22 21.13
 0 0 -14 563.69 19.16
 0 0 15 5.07 2.6
 0 0 -15 5.16 1.91
 0 0 -16 62.97 6.97
 0 0 16 61.64 7.39
 0 0 17 169.01 12.77
 0 0 -17 166.91 11.78
 0 0 -18 27.47 5.04
 0 0 18 22.69 4.9
 0 0 -19 3.64 1.64
 0 0 19 7.57 2.87
 0 0 20 27.81 5.6
 0 0 -20 29.47 5.43
 0 0 21 42.4 7.3
 0 0 -21 43.27 6.82
 0 0 22 50.74 8.42
 0 0 -22 48.3 7.5
 0 0 -23 177.54 14.51
 0 0 23 164.9 15.37
 0 0 -24 142.93 13.63
 0 0 24 162.93 15.72
 0 0 25 35.99 7.73
 0 0 26 8.64 4.4
 0 0 27 9.89 4.39
 0 -1 27 7.19 3.37
 0 -1 26 14.82 4.78
 0 -1 25 94.24 12.75
 0 -1 24 54.79 9.38
 0 -1 23 29.56 6.54
 0 -1 22 20.92 6.01
 0 1 -22 23.17 5.41
 0 1 -21 100.52 10.16
 0 -1 21 93.89 10.77
 0 1 -20 17.94 4.13
 0 -1 20 17.14 3.98
 0 1 -19 45.2 6.54
 0 -1 19 50.25 7.79
 0 -1 18 72.85 8.94
 0 1 -18 63.23 7.46
 0 1 -17 285.85 15.16
 0 -1 17 278.56 16.99
 0 1 -16 50.76 6.24
 0 -1 16 54.68 7.04
 0 -1 15 339.93 17.03
 0 1 -15 340.93 15.27
 0 -1 14 0.38 0.63
 0 -1 14 0.55 1.06
 0 1 -14 1.9 1.02
 0 -1 13 127.54 9.39
 0 1 -13 136.38 8.84
 0 -1 13 132.97 9.31
 0 -1 12 47.34 5.3
 0 1 -12 48.33 5.14
 0 -1 12 52.15 5.8
 0 1 -12 47.04 3.38
 0 -1 11 1603.63 29.54
 0 1 -11 1599.4 19.47
 0 1 -11 1592.33 27.61
 0 -1 11 1622.73 30.17
 0 1 -10 63.93 5.21
 0 -1 10 67.23 5.8
 0 1 -10 67.74 3.85
 0 -1 10 61.96 5.58
 0 -1 10 63.34 4.11
 0 -1 9 4.51 1.39
 0 -1 9 3.23 0.92
 0 1 -9 3.84 1.2
 0 1 -9 6.77 1.12
 0 -1 9 4.73 1.38
 0 1 -8 34.14 2.53
 0 -1 8 30.45 2.55
 0 1 -8 32.79 3.21
 0 -1 8 29.08 3.51
 0 -1 8 31.65 3.46
 0 -1 7 15.87 1.73
 0 -1 7 16.9 2.51
 0 1 -7 15.76 2.16
 0 -1 7 16.88 2.48
 0 -1 6 117.35 4.25
 0 -1 6 119.23 5.87
 0 1 -6 116.92 5.24
 0 -1 6 112.19 5.75
 0 1 -5 442.28 9.25
 0 -1 5 456.91 10.44
 0 -1 5 429.48 7.3
 0 -1 5 445.58 10.39
 0 1 -4 0.84 0.39
 0 -1 4 1.45 0.66
 0 -1 4 1.19 0.36
 0 -1 4 1.75 0.65
 0 1 -3 1192.75 11.38
 0 -1 3 1226.14 13.28
 0 1 3 567.35 9.55
 0 1 3 1021.98 11.72
 0 1 4 1.23 0.53
 0 1 4 1.27 0.56
 0 1 4 0.49 0.24
 0 1 5 352.04 9.45
 0 1 5 344.36 6.82
 0 1 6 35.49 3.06
 0 1 6 26.42 2.81
 0 1 6 27.04 2
 0 1 7 474.67 13.08
 0 1 7 448 11.96
 0 -1 -7 456.27 12.33
 0 -1 -8 13.31 2.38
 0 1 8 17.05 2.74
 0 -1 -9 30.39 3.57
 0 1 9 34.58 4.03
 0 1 9 35 3.67
 0 1 10 20.3 3.28
 0 -1 -10 18.61 2.99
 0 1 10 10.41 2.16
 0 1 11 2169.12 35.61
 0 -1 -11 2083.03 32.61
 0 1 11 2059.28 31.77
 0 1 12 16.88 3.01
 0 1 12 11.4 2.77
 0 -1 -12 13.84 2.74
 0 -1 -13 224.82 11.8
 0 1 13 246.98 13.3
 0 1 13 249.41 12.19
 0 1 14 4.78 1.7
 0 -1 -14 8.32 2.48
 0 1 14 9.11 2.9
 0 1 15 366.22 17.49
 0 -1 -15 367.41 16.48
 0 -1 -16 14.64 3.41
 0 1 16 17.83 4.62
 0 1 17 731.03 26.73
 0 -1 -17 733 24.97
 0 -1 -18 5.62 2.39
 0 1 18 4.81 2.05
 0 1 19 229.66 16.06
 0 -1 -19 254.31 15.83
 0 1 20 10.46 3.7
 0 -1 -20 11.19 3.76
 0 -1 -21 135.62 12.31
 0 1 21 133.35 12.93
 0 -1 -22 26.49 5.69
 0 1 22 22.52 5.55
 0 -1 -23 142.36 13.42
 0 1 23 137.49 14.04
 0 -1 -24 16.17 5.1
 0 1 24 13.4 4.87
 0 -1 -25 206.63 16.91
 0 1 25 202.84 18.06
 0 1 26 18.23 5.78
 0 1 27 8.99 3.9
 0 -2 26 2.58 2.42
 0 -2 25 7.25 3.82
 0 -2 24 6.35 3.22
 0 -2 23 27.17 6.47
 0 -2 22 14.67 5.22
 0 2 -21 46.47 7.02
 0 -2 21 42.54 7.45
 0 -2 20 27.44 6.09
 0 2 -20 28.23 5.25
 0 2 -19 38.23 5.82
 0 -2 19 39.32 6.56
 0 2 -18 58.12 6.95
 0 -2 18 57.61 7.81
 0 -2 17 51.74 7.07
 0 2 -17 53.48 6.41
 0 2 -16 53.84 6.19
 0 -2 16 52.49 6.99
 0 -2 16 54.49 6.76
 0 -2 15 44.35 5.86
 0 2 -15 45.78 5.56
 0 -2 15 48.15 6.11
 0 -2 14 424.5 17.45
 0 2 -14 417.86 15.95
 0 -2 14 398.18 17.33
 0 -2 13 81.26 7.58
 0 -2 13 85.64 7.55
 0 2 -13 85.01 5.22
 0 2 -13 83.12 6.72
 0 -2 12 17.03 3.25
 0 -2 12 15.69 3.07
 0 -2 12 14.09 2
 0 2 -12 16.1 2.24
 0 2 -12 15.91 2.79
 0 -2 11 88.75 6.97
 0 2 -11 87.16 5.07
 0 -2 11 87.18 4.78
 0 -2 11 109.64 7.61
 0 2 -11 94.45 6.57
 0 -2 10 6.92 1.78
 0 2 -10 3.55 1.17
 0 2 -10 4.71 1.06
 0 -2 10 6.63 1.77
 0 -2 10 4.84 1.03
 0 -2 9 10.89 2.13
 0 -2 9 9.36 2.07
 0 2 -9 11.66 2.08
 0 -2 9 10.87 1.52
 0 -2 8 17.45 2.61
 0 -2 8 16.77 1.8
 0 2 -8 15.8 2.25
 0 -2 8 13.78 2.28
 0 -2 7 8.96 1.2
 0 -2 7 7.19 1.52
 0 -2 7 10.56 1.95
 0 2 -7 8.82 1.55
 0 -2 6 32.17 3.03
 0 -2 6 30.04 2.02
 0 -2 6 30.29 3
 0 2 -6 30.74 2.58
 0 -2 5 41.72 2.12
 0 -2 5 44.14 3.29
 0 2 -5 41.49 2.72
 0 -2 5 40.99 3.2
 0 -2 4 343.96 5.44
 0 2 -4 332.47 6.81
 0 -2 4 352.3 8.48
 0 -2 4 340.33 8.17
 0 -2 3 24.83 1.97
 0 -2 3 21.56 1.91
 0 2 -3 22.01 1.47
 0 -2 2 0.52 0.42
 0 2 2 0.11 0.18
 0 2 3 18.28 1.63
 0 2 3 17.72 1.69
 0 2 3 19.43 1.82
 0 2 4 405.51 8.33
 0 2 4 392.35 9.2
 0 2 4 403.7 9.1
 0 2 5 18.71 2.34
 0 2 5 19.33 1.88
 0 2 5 24.11 2.36
 0 2 6 65.67 4.56
 0 2 6 65.55 3.67
 0 2 6 68.88 4.33
 0 2 7 116.35 5.09
 0 2 7 125.47 6.84
 0 2 8 26.03 3.05
 0 2 8 23.97 3.22
 0 2 9 11.58 2.21
 0 -2 -9 16.66 2.74
 0 2 9 15.51 2.69
 0 -2 -10 82.78 6.38
 0 2 10 81.89 6.5
 0 2 10 87.63 6.29
 0 -2 -11 153.82 9.08
 0 2 11 152.73 9.46
 0 -2 -12 114.36 8.26
 0 2 12 129.66 9.11
 0 2 12 122.66 8.26
 0 2 13 1.74 1.55
 0 2 13 -0.96 0.23
 0 -2 -13 0.98 1.17
 0 2 14 695.96 21.2
 0 2 14 658.17 22.52
 0 -2 -14 677.42 21.67
 0 -2 -15 38.16 5.29
 0 2 15 38.5 5.59
 0 2 15 44.28 5.64
 0 2 16 7.16 3
 0 2 16 11.41 3.06
 0 -2 -16 8.76 2.62
 0 2 17 244.15 15.23
 0 -2 -17 253.94 14.95
 0 2 18 14.1 3.86
 0 -2 -18 10.54 3.01
 0 -2 -19 6.37 2.75
 0 2 19 5.26 2.58
 0 2 20 14.29 3.72
 0 -2 -20 16.31 4.16
 0 2 21 24.05 5.59
 0 -2 -21 19.89 4.54
 0 2 22 78.23 10.39
 0 -2 -22 77.46 9.69
 0 -2 -23 34.67 7.03
 0 2 23 29.51 6.88
 0 -2 -24 56.16 8.62
 0 2 24 59.14 9.32
 0 2 25 41.9 8.18
 0 -2 -25 43.45 7.85
 0 -2 -26 0.13 1.55
 0 2 26 2.24 0.45
 0 2 27 22.34 5.62
 0 -3 26 20.5 6.27
 0 -3 25 10.61 4.51
 0 -3 24 2.04 0.41
 0 -3 23 1.22 1.81
 0 -3 22 33.39 6.83
 0 -3 21 5.01 2.95
 0 3 -20 33.67 5.7
 0 -3 20 33.47 6.46
 0 3 -19 3.03 1.71
 0 -3 19 6.3 2.75
 0 3 -18 22.73 4.4
 0 -3 18 19.52 4.3
 0 -3 17 25.01 4.92
 0 -3 17 21.64 4.53
 0 3 -17 22.16 4.17
 0 3 -16 44.71 5.61
 0 -3 16 47.49 6.46
 0 -3 16 45.11 6.02
 0 -3 15 5.39 2.15
 0 -3 15 5.92 2.44
 0 3 -15 5.14 1.99
 0 -3 14 51.66 6
 0 3 -14 45.11 5.15
 0 -3 14 47.51 6.01
 0 3 -13 72.06 5.21
 0 -3 13 69.56 6.85
 0 -3 13 71.28 7.1
 0 3 -13 72.74 6.2
 0 -3 13 71.93 4.54
 0 -3 12 44.41 3.49
 0 -3 12 48.85 5.56
 0 -3 12 50.66 5.77
 0 3 -12 51.7 4.38
 0 3 -12 50.04 4.95
 0 -3 11 5.02 2.1
 0 -3 11 2.65 0.96
 0 -3 11 2.79 0.83
 0 3 -11 2.94 0.96
 0 3 -11 3.97 1.24
 0 -3 10 17.83 2.98
 0 -3 10 19.37 3.08
 0 3 -10 20.17 2.76
 0 -3 10 18.98 2.04
 0 -3 9 6.84 1.79
 0 -3 9 6.3 1.79
 0 -3 9 5.97 1.11
 0 3 -9 7.2 1.64
 0 -3 8 0.26 0.2
 0 -3 8 0.19 0.1
 0 3 -8 1.44 0.93
 0 -3 8 0.71 0.91
 0 -3 7 18.82 2.62
 0 3 -7 14.73 1.88
 0 -3 7 15.88 2.25
 0 -3 7 16.77 1.54
 0 -3 6 4.53 0.76
 0 -3 6 3.73 1.1
 0 -3 6 5.08 1.42
 0 3 -6 4 0.92
 0 -3 5 140.16 3.92
 0 -3 5 140.09 5.93
 0 3 -5 142.37 4.85
 0 -3 5 127.35 6.14
 0 -3 4 5.69 1.06
 0 -3 4 4.97 0.67
 0 -3 4 5.02 1.08
 0 3 -4 5.27 0.79
 0 3 -3 1.04 0.36
 0 -3 3 0.48 0.26
 0 3 -2 15.82 1.36
 0 -3 2 21.74 1.79
 0 3 -1 75.77 3.46
 0 -3 1 212.01 5.25
 0 3 0 -0.39 0.17
 0 -3 0 0 0.2
 0 3 1 1024.15 13.09
 0 3 2 16.97 1.76
 0 3 2 15.06 1.52
 0 3 3 2.53 0.92
 0 3 3 2.23 0.76
 0 3 4 15.71 1.8
 0 3 4 15.54 1.87
 0 3 5 3.29 0.89
 0 3 5 3.83 0.94
 0 3 5 1.67 0.62
 0 3 6 20.93 2.44
 0 3 6 17 2.11
 0 3 6 14.2 2.18
 0 3 7 80.45 5.18
 0 3 7 84.55 5.62
 0 3 7 84.45 4.76
 0 3 8 1.8 0.89
 0 3 8 2.86 0.88
 0 3 8 2.28 0.85
 0 3 9 64.92 5.24
 0 3 9 66.91 5.64
 0 3 10 23.4 3.52
 0 -3 -10 20.38 3.34
 0 3 10 19.83 2.97
 0 3 11 73 6.53
 0 -3 -11 76.4 6.57
 0 3 12 97.53 8.09
 0 -3 -12 75.89 7.06
 0 3 13 15.44 3.23
 0 -3 -13 12.68 2.95
 0 3 13 17.15 3.25
 0 3 14 47.6 5.51
 0 3 14 34.56 5.18
 0 -3 -14 30.23 4.71
 0 3 15 2.55 1.57
 0 3 15 1.96 1.13
 0 -3 -15 4.49 2.11
 0 -3 -16 103.32 9.46
 0 3 16 95.68 9.34
 0 3 17 11.49 2.62
 0 -3 -17 10.57 2.91
 0 3 17 9.53 3.4
 0 -3 -18 50.25 7.24
 0 3 18 57.9 7.94
 0 3 19 15.34 4.06
 0 -3 -19 12.11 3.61
 0 -3 -20 41.16 6.77
 0 3 20 45.88 7.5
 0 -3 -21 0.49 1.43
 0 3 21 2.8 2.4
 0 3 22 38.95 7.52
 0 -3 -22 45.44 7.81
 0 3 23 47.6 8.24
 0 -3 -23 40.34 7.2
 0 3 24 108.71 12.91
 0 -3 -24 122.68 13.18
 0 3 25 40.89 7.97
 0 -3 -25 42.53 7.76
 0 3 26 63.92 10.67
 0 -3 -26 48.26 9.2
 0 3 27 10.37 4.64
 0 -4 26 35.83 7.99
 0 -4 25 24.25 6.42
 0 -4 24 15.84 4.61
 0 -4 23 23.37 5.76
 0 -4 22 4.61 2.54
 0 -4 21 7.19 2.87
 0 -4 20 10.19 3.76
 0 -4 19 16.62 4.46
 0 4 -19 21.17 4.28
 0 -4 19 20.86 4.83
 0 4 -18 11.75 3.08
 0 -4 18 12.95 3.54
 0 -4 18 14.55 4.08
 0 4 -17 39.92 5.4
 0 -4 17 35.55 6.05
 0 -4 17 37.34 5.95
 0 -4 16 34.52 5.45
 0 4 -16 35.28 4.85
 0 -4 16 38.28 5.68
 0 -4 15 67.81 7.55
 0 -4 15 62.6 7.1
 0 4 -15 70.75 6.6
 0 -4 14 13.96 3.42
 0 4 -14 14.23 2.88
 0 4 -14 12 2.2
 0 -4 14 13.86 3.3
 0 4 -13 29.02 3.64
 0 -4 13 28.04 4.47
 0 4 -13 24.97 3.59
 0 -4 13 26.34 4.24
 0 -4 12 62.42 6.37
 0 4 -12 70.08 5.49
 0 -4 12 72.62 6.72
 0 4 -12 66.72 5.61
 0 -4 12 64.19 4.03
 0 -4 11 29.8 4.12
 0 -4 11 33.62 4.43
 0 -4 11 26.96 2.53
 0 4 -11 28.01 3.51
 0 -4 10 17.82 3.34
 0 -4 10 18.02 1.91
 0 -4 10 16.57 2.9
 0 4 -10 21.36 2.8
 0 -4 9 12.14 1.47
 0 -4 9 13.85 2.54
 0 -4 9 18.05 2.94
 0 4 -9 13.36 1.95
 0 -4 8 120.19 7.11
 0 -4 8 117.92 6.92
 0 4 -8 113.98 5.62
 0 -4 8 112.6 4.3
 0 -4 7 31.85 3.39
 0 -4 7 31.91 3.33
 0 -4 7 33.74 2.19
 0 4 -7 33.43 2.81
 0 -4 6 298.47 6.35
 0 -4 6 311.6 10.28
 0 -4 6 299.43 9.76
 0 4 -6 305.54 7.8
 0 -4 5 42.91 3.47
 0 -4 5 44.99 3.48
 0 -4 5 45.05 2.34
 0 -4 4 510.16 10.95
 0 -4 4 504.38 11.25
 0 -4 3 3.49 0.78
 0 4 -3 4.43 0.77
 0 4 -2 342.44 7.64
 0 -4 2 328.1 7.85
 0 4 -1 1.15 0.43
 0 -4 1 1.38 0.57
 0 4 0 127.37 5.12
 0 -4 0 120.98 4.34
 0 4 1 0.61 0.25
 0 4 2 397.43 9.83
 0 4 2 396.58 8.45
 0 4 3 13.87 1.81
 0 4 3 7.27 1.75
 0 4 3 11.91 1.6
 0 4 4 495.99 11.15
 0 4 4 515.64 12.42
 0 4 4 485.53 11.5
 0 4 5 30.39 3.01
 0 4 5 32.4 3.1
 0 4 5 32.2 3.04
 0 4 6 909.72 17.81
 0 4 6 921.12 16.85
 0 4 7 20.8 2.86
 0 4 7 19.39 2.51
 0 4 8 51.84 4.6
 0 4 8 59.37 4.51
 0 4 8 60.03 5.13
 0 4 9 14.99 2.63
 0 4 9 18.02 2.94
 0 4 10 6.1 1.94
 0 4 10 18.64 3.16
 0 -4 -11 29.96 4.29
 0 4 11 29.13 3.98
 0 4 11 31.15 4.34
 0 4 12 70.88 6.38
 0 -4 -12 95.16 7.78
 0 4 12 87.99 7.6
 0 4 13 99.68 8.33
 0 -4 -13 115.49 8.96
 0 -4 -14 3.91 1.88
 0 4 14 3.71 1.37
 0 4 14 7.78 2.67
 0 4 15 9.55 2.8
 0 4 15 21.13 4.4
 0 -4 -15 20.34 4.11
 0 4 16 4.32 1.85
 0 -4 -16 9.79 2.9
 0 -4 -17 63.16 7.64
 0 4 17 55.82 7.37
 0 4 17 79.69 8.14
 0 -4 -18 1.14 1.06
 0 4 18 1.58 1.1
 0 4 18 3.45 2.15
 0 -4 -19 87.52 9.73
 0 4 19 83.4 9.61
 0 4 20 81.55 9.88
 0 -4 -20 83.62 9.76
 0 -4 -21 38.13 6.79
 0 4 21 35.22 6.71
 0 4 22 9.59 3.54
 0 -4 -22 9.08 3.4
 0 4 23 95.89 11.85
 0 -4 -23 100.19 11.83
 0 -4 -24 2.67 2
 0 4 24 0.12 0.8
 0 4 25 36.07 7.13
 0 -4 -25 39.26 7.67
 0 4 26 9.22 3.9
 0 -4 -26 5.4 3.14
 0 -4 -27 10.64 4.85
 0 4 27 6.39 3.52
 0 -5 26 30.1 7.1
 0 -5 25 14.17 5.69
 0 -5 24 19.9 5.71
 0 -5 23 3.9 2.81
 0 -5 22 10.72 4.13
 0 -5 21 5.38 2.6
 0 -5 20 11.13 3.71
 0 -5 20 10.16 3
 0 -5 19 5.49 2.58
 0 -5 19 3.66 2.25
 0 -5 18 4.72 2.57
 0 -5 18 5.74 2.13
 0 -5 17 185.39 13.48
 0 5 -17 192.2 11.52
 0 -5 17 184.02 13.41
 0 -5 16 11.81 3.33
 0 -5 16 7.7 2.4
 0 5 -16 4.71 1.6
 0 5 -15 142.69 9.18
 0 -5 15 130.84 10.46
 0 -5 15 136.5 10.79
 0 -5 14 17.2 3.68
 0 5 -14 19.29 3.15
 0 5 -14 20.49 3.38
 0 -5 14 19.75 4.08
 0 5 -13 34.48 4.1
 0 -5 13 34.24 4.8
 0 -5 13 37.82 5.16
 0 5 -13 37.58 4.3
 0 5 -12 35.47 3.98
 0 -5 12 32.54 4.46
 0 -5 12 33.13 2.79
 0 -5 12 37.72 4.93
 0 5 -12 35 4.09
 0 5 -11 665.74 16.32
 0 -5 11 661.29 19.69
 0 -5 11 677.26 20.14
 0 -5 11 639.11 11.7
 0 -5 10 5.82 1.09
 0 -5 10 4.91 2
 0 -5 10 5.13 1.67
 0 5 -10 4.81 1.33
 0 5 -9 24.47 2.77
 0 -5 9 19.91 1.9
 0 -5 9 21.78 3.35
 0 -5 9 24.44 3.56
 0 -5 8 3.07 1.27
 0 5 -8 2.26 0.65
 0 -5 8 2.42 1.14
 0 -5 8 2.14 0.7
 0 -5 7 18.39 2.64
 0 -5 7 18.72 2.8
 0 5 -7 21.46 2.24
 0 -5 7 18.29 1.75
 0 -5 6 0.17 0.17
 0 -5 6 0.51 0.16
 0 -5 6 0.91 0.46
 0 -5 5 4.63 1.13
 0 -5 5 5.39 1.23
 0 -5 5 6.8 0.98
 0 -5 4 25.36 2.68
 0 -5 3 157.17 6.26
 0 5 -3 155.42 5.6
 0 -5 2 40.11 2.97
 0 5 -2 36.62 2.84
 0 5 -1 477.69 10.69
 0 -5 1 481.43 9.93
 0 5 0 5.65 1.25
 0 -5 0 4.57 0.95
 0 5 1 363.59 10.06
 0 5 2 15.19 2.3
 0 5 3 1.32 0.49
 0 5 3 2.05 0.24
 0 5 4 36.16 3.17
 0 5 4 36.22 3.52
 0 5 4 35.5 3.35
 0 5 5 0.87 0.94
 0 5 5 0 0.57
 0 5 5 0.43 0.63
 0 5 6 216.58 8.97
 0 5 6 215.87 8.77
 0 5 7 24.29 3.06
 0 5 7 27.06 3.29
 0 5 8 1.09 0.44
 0 5 8 1.14 1.21
 0 5 8 1.8 1
 0 5 9 15.69 2.49
 0 5 9 13.44 2.63
 0 5 9 18.8 3.05
 0 5 10 29.2 3.95
 0 5 10 21.21 3.28
 0 5 11 757.5 20.62
 0 5 11 762.91 21.7
 0 -5 -12 123.15 9.13
 0 5 12 137.49 9.12
 0 5 13 524.03 18.63
 0 -5 -13 553.79 20.14
 0 5 13 557.15 20.16
 0 -5 -14 7.74 2.47
 0 5 14 7.47 2.58
 0 5 14 5.8 2.13
 0 5 15 183.77 12.58
 0 5 15 165.67 11.18
 0 -5 -15 188.87 12.68
 0 5 16 29.51 4.87
 0 -5 -16 21.06 4.24
 0 5 16 20.66 4.29
 0 5 17 658.77 25.6
 0 -5 -17 695.2 25.89
 0 5 17 722.92 25.15
 0 5 18 9.07 3.36
 0 5 18 4.52 1.99
 0 -5 -18 5.85 2.75
 0 5 19 116.51 10.53
 0 5 19 89.87 9.99
 0 -5 -19 92.47 10.07
 0 5 20 16.05 4.89
 0 5 20 19.77 4.37
 0 -5 -20 11.58 3.53
 0 5 21 35.65 6.88
 0 -5 -21 41.95 7.29
 0 5 21 49.6 7.24
 0 -5 -22 19.09 4.93
 0 5 22 25.52 5.96
 0 5 23 57.95 9.1
 0 -5 -23 68.39 9.65
 0 5 24 3.18 2.99
 0 -5 -24 7.8 4.3
 0 5 25 33.32 7.54
 0 -5 -25 30.08 7.28
 0 5 26 7.1 3.65
 0 -5 -26 11.02 4
 0 -5 -27 31.73 7.61
 0 -6 26 106.65 13.9
 0 -6 25 6.41 3.78
 0 -6 24 11.78 4.48
 0 -6 23 0.77 0.78
 0 -6 22 6.33 2.92
 0 -6 21 1.61 2.1
 0 -6 21 -1.68 2.41
 0 -6 20 19.93 4.85
 0 -6 20 18.9 4.66
 0 -6 19 8.6 2.72
 0 -6 19 11.88 3.39
 0 -6 18 44.25 6.79
 0 -6 18 51.53 7.2
 0 -6 17 19.35 4.52
 0 -6 17 17 4.03
 0 6 -16 270.55 13.13
 0 -6 16 267.09 15.6
 0 -6 16 270.05 15.57
 0 -6 15 4.52 1.58
 0 -6 15 4.84 2.08
 0 6 -15 6.19 1.91
 0 6 -15 5.1 1.75
 0 -6 14 59.05 6.83
 0 6 -14 63.24 5.79
 0 6 -14 67.3 6.37
 0 -6 14 64.12 7.11
 0 -6 13 21.95 4.03
 0 6 -13 18.92 2.88
 0 6 -13 20.3 3.42
 0 -6 13 19.99 3.86
 0 6 -12 306.74 11.49
 0 -6 12 307.58 14.17
 0 -6 12 304.88 14.28
 0 -6 11 19.15 3.41
 0 -6 11 19.34 3.33
 0 -6 11 17.9 1.91
 0 6 -11 20.93 2.84
 0 -6 10 164.3 5.79
 0 -6 10 188.04 10.11
 0 6 -10 182.83 7.88
 0 -6 10 191.6 10.47
 0 -6 9 20.28 3.1
 0 -6 9 21.32 2.04
 0 -6 9 21.96 3.36
 0 -6 8 10.71 2.19
 0 -6 8 11.71 2.4
 0 -6 8 9.49 1.32
 0 -6 7 48.33 4.56
 0 -6 7 48.71 2.95
 0 -6 7 47.72 4.4
 0 -6 6 233.13 6.52
 0 -6 6 232.56 9.12
 0 -6 6 221.9 9.36
 0 -6 5 1.75 0.55
 0 -6 4 287.41 9.6
 0 -6 3 3.01 1.09
 0 6 -3 4.2 1.12
 0 6 -2 31.58 2.94
 0 -6 2 31.33 2.85
 0 -6 1 88.95 4.7
 0 6 -1 85.08 5.1
 0 -6 0 3956.59 30.92
 0 6 0 3959.56 35.18
 0 6 1 18.44 2.53
 0 6 2 62.66 4.6
 0 6 3 12.17 2.18
 0 6 3 13.21 1.74
 0 6 4 870.89 16.41
 0 6 4 837.26 17.85
 0 6 5 156.2 7.91
 0 6 5 165.33 7.42
 0 6 6 1414.3 24.11
 0 6 6 1429.79 24.99
 0 6 6 1384.97 23.08
 0 6 7 21.73 3.07
 0 6 7 27.3 3.49
 0 6 7 22.43 3.04
 0 6 8 147.21 8.12
 0 6 8 139.48 8.26
 0 6 8 138.73 4.13
 0 6 8 159.27 8.87
 0 6 9 20.75 3.42
 0 6 9 25.77 3.48
 0 6 9 29.85 3.99
 0 6 10 55.81 5.5
 0 6 10 55.88 5.76
 0 6 11 99.2 7.66
 0 6 11 117.95 8.75
 0 6 12 9.12 2.6
 0 6 12 8.11 2.16
 0 -6 -13 25.67 4.44
 0 6 13 26.69 4.52
 0 6 14 119.56 9.32
 0 6 14 105.68 9.27
 0 -6 -14 106.74 9.44
 0 6 15 60.73 6.8
 0 -6 -15 46.92 6.4
 0 6 15 41.61 5.97
 0 6 16 76.35 8.56
 0 6 16 84.47 8.34
 0 -6 -16 72.26 8.33
 0 6 17 9.04 2.79
 0 -6 -17 9.09 3.26
 0 6 17 5.09 1.79
 0 6 18 14.86 3.76
 0 6 18 17.59 4.42
 0 -6 -18 12.37 3.63
 0 -6 -19 22.42 5.4
 0 6 19 31.93 6.03
 0 6 19 20.18 4.67
 0 -6 -20 95.92 10.91
 0 6 20 109.8 10.59
 0 6 20 93.17 10.68
 0 -6 -21 8.7 2.64
 0 6 21 9.76 3.71
 0 6 21 11.25 3.43
 0 6 22 4.5 2.02
 0 6 22 4.96 2.9
 0 -6 -22 7.04 3.15
 0 -6 -23 36.72 7.48
 0 6 23 34.15 7.33
 0 6 24 57 9.36
 0 -6 -24 57.1 9.48
 0 -6 -25 1.58 2.42
 0 6 25 0.17 1.77
 0 -6 -26 36.73 8.3
 0 6 26 31.77 7.53
 0 -6 -27 55.44 10.09
 0 -7 26 9.71 4.08
 0 -7 25 56.43 10.08
 0 -7 24 22.6 6
 0 -7 23 3.5 2.77
 0 -7 22 4.95 2.41
 0 -7 21 7.39 3.46
 0 -7 21 4.08 1.19
 0 -7 20 5.41 2.72
 0 -7 20 2.96 2.84
 0 -7 19 3.48 2.6
 0 -7 19 0.22 1.44
 0 -7 18 7.27 2.75
 0 -7 18 5.43 1.76
 0 -7 17 68.42 8.26
 0 -7 17 62.38 7.77
 0 -7 16 26.62 5
 0 -7 16 25.19 4.76
 0 7 -15 213.07 12.07
 0 7 -15 233.11 11.35
 0 -7 15 228.14 14.15
 0 -7 15 227.79 13.98
 0 -7 14 35.16 5.42
 0 7 -14 38.98 5
 0 -7 14 34.39 5.58
 0 7 -13 41.84 5.15
 0 -7 13 42.74 5.55
 0 -7 13 40.82 5.52
 0 -7 12 12.05 2.93
 0 -7 12 9.13 2.44
 0 -7 11 429.19 16.78
 0 -7 11 401.74 15.88
 0 -7 10 2.83 1.07
 0 -7 10 2.53 1.41
 0 -7 10 3.66 0.89
 0 -7 9 172.64 9.39
 0 -7 9 171.67 5.95
 0 -7 9 184.62 9.93
 0 -7 8 24.41 3.38
 0 -7 8 22.31 3.37
 0 -7 8 21.92 2.12
 0 -7 7 -0.13 0.33
 0 -7 7 0.88 0.55
 0 -7 7 0.61 0.87
 0 -7 6 37.69 4.06
 0 -7 6 36.3 3.77
 0 -7 5 30.25 3.42
 0 -7 4 18.49 2.54
 0 -7 3 16.33 2.32
 0 7 -3 14.53 2.12
 0 -7 2 11.07 1.88
 0 7 -2 11.7 1.95
 0 7 -1 23.58 2.81
 0 -7 1 25.54 2.66
 0 -7 0 20.66 2.38
 0 7 0 20.85 2.76
 0 -7 -1 452.98 11.43
 0 7 1 456.19 13.15
 0 7 2 139.48 7.45
 0 7 3 75.71 5.62
 0 7 4 24.36 3.2
 0 7 4 21.73 2.83
 0 7 5 34.84 3.67
 0 7 5 36.15 3.94
 0 7 6 18.68 3.09
 0 7 6 22.15 3.07
 0 7 6 20.34 3.1
 0 7 7 -0.4 0.66
 0 7 7 -0.11 0.3
 0 7 7 1.22 0.91
 0 7 8 60.39 5.51
 0 7 8 62.01 5.56
 0 7 8 78.05 6.63
 0 7 9 32.91 4.11
 0 7 9 41.31 4.94
 0 7 9 29.16 2.05
 0 7 9 30.65 4.02
 0 7 10 106.82 7.96
 0 7 10 78.48 6.89
 0 7 11 643.66 20.63
 0 7 11 812.99 23.2
 0 7 12 29.99 4.77
 0 7 12 76.78 7.62
 0 7 13 166.79 10.89
 0 7 13 196.64 12.3
 0 7 14 1.01 1.06
 0 7 14 1.68 1.18
 0 -7 -14 1.02 0.51
 0 -7 -15 113.01 10.13
 0 7 15 122.48 10.36
 0 7 15 107.66 9.45
 0 7 16 65.15 7.81
 0 -7 -16 63.96 7.95
 0 7 16 50.68 6.62
 0 7 17 443.06 20.14
 0 -7 -17 468.19 22.06
 0 7 17 472.71 22.13
 0 -7 -18 63.47 8.85
 0 7 18 80.77 9.65
 0 7 19 92.62 10.5
 0 7 19 115.19 10.85
 0 -7 -19 101.73 11.11
 0 7 20 7.47 3.36
 0 7 20 9.86 3.73
 0 -7 -20 11.76 4.2
 0 7 21 44.63 7.72
 0 7 21 47.78 7.27
 0 -7 -21 42.67 7.7
 0 -7 -22 16.91 4.89
 0 7 22 19.69 5.34
 0 7 22 22.31 5.37
 0 7 23 43.58 8.06
 0 -7 -23 54.57 9.39
 0 7 24 12.12 4.42
 0 -7 -24 16.42 5.7
 0 -7 -25 113.54 13.8
 0 7 25 121.92 14.37
 0 7 26 50.36 9.31
 0 -7 -26 46.32 9.12
 0 -8 25 92.45 13.12
 0 -8 24 9.89 4.52
 0 -8 23 29.76 6.55
 0 -8 22 8.55 3.47
 0 -8 22 12.1 4.47
 0 -8 21 18.81 5.03
 0 -8 21 16.17 4.52
 0 -8 20 54.32 8.3
 0 -8 20 40.04 7.34
 0 -8 19 49.5 7.42
 0 -8 19 49.76 7.53
 0 -8 18 48.63 7.22
 0 -8 18 52.56 7.43
 0 -8 17 26.85 5.41
 0 -8 17 26.08 5.35
 0 -8 16 19.8 4.32
 0 -8 16 17.21 4.21
 0 8 -16 24.31 4.32
 0 -8 15 51.65 6.84
 0 8 -15 42.83 5.56
 0 -8 15 52.32 6.84
 0 -8 14 60.07 7.18
 0 8 -14 71.28 7.21
 0 -8 14 60.8 7.26
 0 -8 13 16.76 3.6
 0 -8 13 24.13 4.26
 0 8 -13 19.19 3.69
 0 -8 12 4.59 1.76
 0 -8 12 4.34 1.69
 0 -8 11 41.72 5.25
 0 -8 11 43.53 5.38
 0 -8 10 125.67 5.31
 0 -8 10 135.7 9.23
 0 -8 10 143.53 9.15
 0 -8 9 12.37 2.75
 0 -8 9 11.8 2.95
 0 -8 9 13.2 1.76
 0 -8 8 2.86 1.18
 0 -8 8 2.66 0.9
 0 -8 8 3.83 1.58
 0 -8 7 30.58 2.71
 0 -8 7 29.2 3.74
 0 -8 7 30.16 3.65
 0 -8 6 14.05 2.46
 0 -8 5 2.81 0.98
 0 -8 4 147.08 7.53
 0 8 -3 -0.11 0.45
 0 -8 3 -0.37 0.19
 0 -8 2 17.59 2.46
 0 8 -2 17.78 2.59
 0 8 -1 41.21 3.98
 0 -8 1 39.68 3.55
 0 8 0 55.61 4.78
 0 -8 0 54.04 4.16
 0 -8 -1 25.29 2.86
 0 8 1 27.39 3.45
 0 8 2 17.98 2.81
 0 8 3 2.37 0.96
 0 8 4 4.27 2.19
 0 8 4 63.52 5.6
 0 8 5 1.27 1
 0 8 5 -0.03 0.76
 0 8 5 1.56 1.09
 0 8 6 128.94 7.56
 0 8 6 115.98 8.23
 0 8 6 126.02 8.22
 0 8 7 52.49 5.38
 0 8 7 52.44 5
 0 8 8 2.48 1.27
 0 8 8 1.9 1.04
 0 8 8 2.75 1.15
 0 8 9 25.15 2.21
 0 8 9 25.41 3.82
 0 8 9 16.45 3.53
 0 8 9 26.11 3.98
 0 8 10 69.03 6.52
 0 8 10 82.65 7.34
 0 8 11 111.08 8.69
 0 8 11 78.48 7.18
 0 8 12 16.3 3.38
 0 8 12 21.1 3.94
 0 8 13 36.13 5.07
 0 8 13 27.07 4.58
 0 8 14 21.93 4.41
 0 -8 -14 23.11 4.44
 0 8 14 27.35 4.51
 0 8 15 27.53 4.71
 0 -8 -15 22.5 4.48
 0 8 15 24.2 4.96
 0 -8 -16 3.68 1.94
 0 8 16 4.41 2.17
 0 8 16 1.75 0.53
 0 8 17 86.25 9.63
 0 -8 -17 98.55 10.18
 0 8 18 15.02 4.32
 0 -8 -18 16.54 4.75
 0 8 18 6.42 2.31
 0 8 19 19.87 4.88
 0 -8 -19 21 5.35
 0 8 19 19.26 4.49
 0 8 20 7.33 2.61
 0 8 20 3.06 1.66
 0 -8 -20 3.57 1.68
 0 8 21 37.12 6.38
 0 8 21 31.04 6.64
 0 -8 -21 21.95 5.31
 0 -8 -22 22.91 5.99
 0 8 22 17.03 5.3
 0 -8 -23 19 6.08
 0 8 23 16.34 5.32
 0 8 24 9.01 3.97
 0 -8 -24 4.57 1.97
 0 -8 -25 16.09 5.31
 0 8 25 13.49 4.52
 0 8 26 22.13 6
 0 -8 -26 26.54 6.84
 0 -9 25 56.69 10.45
 0 -9 24 25.69 7.21
 0 -9 23 63.07 9.53
 0 -9 23 64.74 10.28
 0 -9 22 5.71 2.93
 0 -9 22 5.42 3.37
 0 -9 21 16.51 5.05
 0 -9 21 12.99 4.69
 0 -9 20 5.6 3.25
 0 -9 20 4.28 2.2
 0 -9 19 102.6 11.21
 0 -9 19 106 11.31
 0 -9 18 95.94 10.33
 0 -9 18 92.08 10.28
 0 -9 17 55.55 7.82
 0 -9 17 56.67 7.61
 0 -9 16 67.57 8.23
 0 9 -16 70.74 7.72
 0 -9 16 71.88 8.32
 0 -9 15 14.09 3.78
 0 9 -15 9.83 2.95
 0 -9 15 15.24 4.02
 0 9 -14 6.73 2.44
 0 -9 14 5.4 2.2
 0 -9 14 3.97 1.81
 0 -9 13 41.33 5.8
 0 -9 13 44.42 6.02
 0 -9 12 24.24 4.03
 0 -9 12 24.71 4.26
 0 -9 11 88.32 7.76
 0 -9 11 93.76 8.09
 0 -9 10 39.53 5.12
 0 -9 10 38.61 4.86
 0 -9 9 6.54 2.17
 0 -9 9 5.95 1.96
 0 -9 9 7.04 1.31
 0 -9 8 25.89 3.7
 0 -9 8 29.33 2.77
 0 -9 8 26.37 3.75
 0 -9 7 193.5 10.08
 0 -9 7 180.37 9.48
 0 -9 6 14.67 2.65
 0 -9 5 33.47 3.9
 0 -9 4 7.36 1.8
 0 -9 3 9.98 1.95
 0 9 -3 10.13 1.99
 0 -9 2 5.61 1.29
 0 9 -2 7.65 1.95
 0 -9 1 7.72 1.54
 0 9 -1 5.5 1.57
 0 -9 0 1.36 0.63
 0 9 0 1.62 0.83
 0 9 1 28.08 3.74
 0 -9 -1 31.56 3.46
 0 9 2 20.87 3.31
 0 -9 -2 19.57 2.77
 0 9 3 67.96 6.01
 0 9 4 18.68 3.2
 0 9 5 4.28 2.25
 0 9 5 8.34 2.33
 0 9 6 17.17 2.87
 0 9 6 11.05 3.06
 0 9 6 14.92 3.1
 0 9 7 25.17 3.57
 0 9 7 23.92 3.97
 0 9 7 28.73 4.25
 0 9 8 27.58 4.2
 0 9 8 36.29 4.81
 0 9 8 28.35 3.88
 0 9 9 -0.43 0.36
 0 9 9 0.65 0.47
 0 9 9 0.92 0.99
 0 9 10 15.95 3.02
 0 9 10 15.79 3.44
 0 9 11 0.82 1.35
 0 9 11 10.54 3.1
 0 9 12 27.48 4.49
 0 9 12 32.76 4.91
 0 9 13 0.84 1.39
 0 9 13 1.65 0.57
 0 9 14 5.62 1.97
 0 9 14 4.28 1.81
 0 -9 -15 4.81 2.46
 0 9 15 1.82 1.13
 0 9 15 1.89 1.27
 0 9 16 50.9 7.35
 0 -9 -16 40.38 7.25
 0 9 17 18.76 4.26
 0 -9 -17 15.37 4.12
 0 9 17 15.89 4.01
 0 9 18 53.38 7.51
 0 9 18 49.55 7.46
 0 -9 -18 51.22 7.88
 0 9 19 10.23 3.63
 0 -9 -19 7.63 3.33
 0 9 19 8.3 3.12
 0 9 20 25.01 5.27
 0 9 20 19.08 4.89
 0 -9 -20 22.59 5.46
 0 -9 -21 40.04 7.75
 0 9 21 34.68 6.88
 0 9 21 46.99 7.41
 0 9 22 28.58 6.85
 0 -9 -22 14.49 5.29
 0 9 23 19.44 6.06
 0 -9 -23 16.08 5.99
 0 9 24 3.99 2.9
 0 -9 -24 2.89 2.9
 0 9 25 31.01 7.16
 0 -9 -25 20.17 6.79
 0 9 26 9.62 4.71
 0 -9 -26 5.98 3.22
 0 -10 25 5.41 3.16
 0 -10 24 68.41 10.78
 0 -10 23 5.63 2.83
 0 -10 23 1.5 2.16
 0 -10 22 30.71 6.62
 0 -10 22 22.64 5.31
 0 -10 21 10.25 3.76
 0 -10 21 12.66 3.93
 0 -10 20 26.82 5.75
 0 -10 20 25.28 5.77
 0 -10 19 20.09 5.3
 0 -10 19 18.25 5.01
 0 -10 18 432.51 22.39
 0 -10 18 420.33 22.25
 0 -10 17 37.22 6.27
 0 -10 17 37.99 6.52
 0 10 -16 568.95 22.76
 0 -10 16 562.04 23.6
 0 -10 16 561.1 24.17
 0 -10 15 43.23 6.18
 0 -10 15 44.19 6.66
 0 10 -15 45.11 6.3
 0 -10 14 5.49 2.37
 0 -10 14 2.05 1.59
 0 10 -14 5.65 2.32
 0 -10 13 21.02 4.17
 0 -10 13 18.87 3.99
 0 -10 12 302.04 14.94
 0 -10 12 297.76 15.35
 0 -10 11 11.05 2.85
 0 -10 11 14.66 3.27
 0 -10 10 101.97 8.16
 0 -10 10 99.99 8.46
 0 -10 9 53.55 5.81
 0 -10 9 56.47 5.72
 0 -10 9 57.14 4.04
 0 -10 8 146.44 8.95
 0 -10 8 151.61 9.63
 0 -10 8 150.77 6.84
 0 -10 7 3.3 1.48
 0 -10 7 1.99 0.91
 0 -10 6 180.09 9.8
 0 -10 5 9.21 1.97
 0 -10 4 20.67 3.12
 0 -10 3 26.26 3.39
 0 -10 2 3.71 1.43
 0 10 -2 3.77 1.26
 0 10 -1 80 6.37
 0 -10 1 79.89 5.82
 0 10 0 8.22 2.22
 0 -10 0 7.82 1.91
 0 10 1 24.11 3.58
 0 -10 -1 25.48 3.22
 0 -10 -2 81.48 5.87
 0 10 2 74.05 6.5
 0 10 3 25.37 3.92
 0 10 4 27.02 3.94
 0 10 5 13.95 3.24
 0 10 5 3.49 2.1
 0 10 6 52.37 5.84
 0 10 6 59.05 6.67
 0 10 7 119.33 8.04
 0 10 7 146.83 10.37
 0 10 7 123.78 8.99
 0 10 8 57.88 6.63
 0 10 8 64.85 6.15
 0 10 8 66.83 6.68
 0 10 9 17.42 2.33
 0 10 9 15.11 3.32
 0 10 9 14.97 2.94
 0 10 10 3.86 1.52
 0 10 10 2.87 1.71
 0 10 11 34.05 5.02
 0 10 11 22.22 4.28
 0 10 12 66.99 7.52
 0 10 12 70.16 7.36
 0 10 13 21.42 4.5
 0 10 13 58.2 6.79
 0 10 14 2.73 1.61
 0 10 14 4.84 2.06
 0 10 15 6.15 2.11
 0 10 15 10.48 3
 0 -10 -15 8.25 2.98
 0 -10 -16 104.23 10.69
 0 10 16 98.16 9.97
 0 10 17 108.94 11.12
 0 -10 -17 93.12 11.09
 0 -10 -18 173.56 14.75
 0 10 18 201.54 15.2
 0 10 18 194.05 14.43
 0 10 19 35.45 6.28
 0 10 19 56.89 8.42
 0 -10 -19 43.92 7.9
 0 10 20 11.38 3.41
 0 10 20 9.48 3.5
 0 -10 -20 12.32 4.11
 0 10 21 23.27 5.54
 0 -10 -21 16.88 4.96
 0 10 22 20.19 5.74
 0 -10 -22 23.89 5.83
 0 10 23 31.88 6.8
 0 -10 -23 38.96 7.77
 0 -10 -24 9.5 4.4
 0 10 24 10.06 4.3
 0 -10 -25 9.49 3.56
 0 10 25 14.9 4.82
 0 -11 24 93.71 12.68
 0 -11 24 96.8 12.69
 0 -11 23 83.24 11.6
 0 -11 23 78.68 11.44
 0 -11 22 43.18 7.86
 0 -11 22 44.9 8.14
 0 -11 21 3.83 2.33
 0 -11 21 -0.48 1.87
 0 -11 20 3.84 2.64
 0 -11 20 11.1 3.51
 0 -11 19 112.51 11.98
 0 -11 19 100.78 11.37
 0 -11 18 13.84 4.11
 0 -11 18 10.52 3.3
 0 -11 17 8.9 3.24
 0 -11 17 14.09 3.98
 0 11 -17 9.86 3
 0 -11 16 21.12 4.86
 0 11 -16 25.26 5.08
 0 -11 16 19.27 4.37
 0 -11 15 74.35 8.48
 0 -11 15 81.96 9.09
 0 11 -15 76.59 8.54
 0 -11 14 62.63 7.4
 0 11 -14 61.26 7.76
 0 -11 14 68.62 8
 0 -11 13 78.89 8.3
 0 -11 13 89.84 8.71
 0 -11 12 27.59 4.89
 0 -11 12 31.13 4.96
 0 -11 11 1.01 0.37
 0 -11 11 0.89 0.94
 0 -11 10 25.61 4.25
 0 -11 10 25.86 4.37
 0 -11 9 80.01 7.12
 0 -11 9 79.18 7.44
 0 -11 8 37.86 4.95
 0 -11 8 43.78 5.02
 0 -11 7 519.57 17.85
 0 -11 6 17.76 3.22
 0 -11 5 694.64 19.55
 0 -11 4 50.98 5.2
 0 -11 3 2.58 1.15
 0 -11 2 59.8 5.38
 0 11 -1 1721.4 31.3
 0 -11 1 1693.86 28.25
 0 11 0 4.32 1.64
 0 -11 0 4.78 1.45
 0 -11 -1 2173.35 31.89
 0 11 1 2088.39 35.93
 0 -11 -2 106.89 7.15
 0 11 2 103.26 7.97
 0 11 3 66.68 6.61
 0 11 4 31.83 4.6
 0 11 5 103.71 11.04
 0 11 5 793.35 23.26
 0 11 6 141.15 9.92
 0 11 6 184.47 12.55
 0 11 7 1158.48 30.33
 0 11 7 952.19 26
 0 11 8 22.1 4.3
 0 11 8 58.72 6.06
 0 11 9 10.97 2.56
 0 11 9 12.11 2.89
 0 11 9 9.09 1.86
 0 11 10 34.23 4.98
 0 11 10 39.52 5.89
 0 11 11 9.08 2.77
 0 11 11 7.54 2.42
 0 11 12 17.16 3.59
 0 11 12 11.62 3.43
 0 11 13 12.39 3.39
 0 11 13 9.75 2.81
 0 11 14 15.06 3.6
 0 11 14 21.68 4.51
 0 11 15 62.5 7.62
 0 11 15 72.59 8.43
 0 11 16 57.98 7.74
 0 -11 -16 50.47 7.52
 0 11 17 122.88 11.61
 0 11 17 162.63 13.38
 0 -11 -17 167.78 14.44
 0 -11 -18 60.25 8.87
 0 11 18 62.35 8.45
 0 11 18 82.53 9.58
 0 11 19 13.11 3.75
 0 -11 -19 13.97 4.56
 0 11 19 17.14 4.92
 0 11 20 0.13 1.37
 0 11 20 -0.67 1.79
 0 -11 -20 3.58 2.45
 0 -11 -21 58.71 9.38
 0 11 21 52.26 8.64
 0 -11 -22 81.13 11.14
 0 11 22 78.02 10.79
 0 11 23 11.17 4.01
 0 -11 -23 12.37 5.08
 0 11 24 40.67 8.32
 0 -11 -24 33.91 7.94
 0 -11 -25 7.16 4.22
 0 11 25 11.78 5.21
 0 -12 24 6.01 3.73
 0 -12 24 -0.18 1.65
 0 -12 23 68.05 10.16
 0 -12 23 81.24 11.57
 0 -12 22 -0.56 1.33
 0 -12 22 1.01 0.75
 0 -12 21 12.03 4.41
 0 -12 21 11.35 3.79
 0 -12 20 21.58 5.49
 0 -12 20 19.64 4.68
 0 -12 19 67.66 9.45
 0 -12 19 57.68 8.62
 0 -12 18 83.03 9.98
 0 -12 18 79.02 9.83
 0 12 -17 121.25 11.53
 0 -12 17 125.51 12.17
 0 -12 17 122.53 11.79
 0 12 -16 584.47 25.13
 0 -12 16 571.32 25.39
 0 -12 16 600.02 25.28
 0 12 -15 42.21 6.87
 0 -12 15 34.98 6.07
 0 -12 15 40.78 6.28
 0 12 -14 120.19 11.03
 0 -12 14 129.08 11.36
 0 -12 14 125.22 10.98
 0 -12 13 42 6.03
 0 -12 13 38.99 5.98
 0 -12 12 267.98 15.34
 0 -12 12 276.33 15.01
 0 -12 11 39.09 5.32
 0 -12 11 37.88 5.57
 0 -12 10 301.74 15.29
 0 -12 10 288.09 14.46
 0 -12 9 16.45 3.37
 0 -12 9 15.66 3.45
 0 -12 8 8.81 2.27
 0 -12 8 8.24 2.25
 0 -12 7 9.73 2.48
 0 -12 6 260.64 12.76
 0 -12 5 22.02 3.72
 0 -12 4 81.63 6.82
 0 -12 3 74.98 6.37
 0 -12 2 13 2.53
 0 -12 1 53.93 5.31
 0 -12 0 110.79 7.55
 0 12 0 107.62 8.27
 0 12 1 9.71 2.87
 0 -12 -1 8.99 2.25
 0 -12 -2 121.66 7.95
 0 12 2 111.73 8.76
 0 12 3 144.93 10.06
 0 -12 -3 138.07 8.48
 0 12 4 112.12 8.99
 0 12 5 81.72 7.85
 0 12 6 13.57 3.94
 0 12 6 10.86 2.93
 0 12 7 200.17 13.33
 0 12 8 6.1 2.49
 0 12 9 18.03 2.68
 0 12 9 16.2 3.38
 0 12 10 64.7 6.9
 0 12 10 65.46 7.62
 0 12 11 22.18 4.26
 0 12 11 23.17 4.5
 0 12 12 232.69 14.03
 0 12 12 231.84 14.94
 0 12 13 23.19 4.94
 0 12 13 39.75 5.85
 0 12 14 9.82 3.31
 0 12 14 9.69 3.04
 0 12 15 19.21 4.21
 0 12 15 18.09 4.46
 0 12 16 658.95 26.49
 0 -12 -16 679.52 28.43
 0 12 16 630.74 25.99
 0 12 17 9.8 4.18
 0 12 17 28.27 5.63
 0 -12 -17 23.6 5.72
 0 12 18 356.91 20.48
 0 -12 -18 317.83 20.43
 0 12 18 315.86 19.48
 0 12 19 127.83 12.78
 0 -12 -19 109.85 13
 0 12 20 8.87 3.39
 0 12 20 8.59 3.47
 0 -12 -20 7.95 3.29
 0 -12 -21 16.96 5.03
 0 12 21 15.92 4.32
 0 -12 -22 23.69 6.01
 0 12 22 23.83 5.72
 0 -12 -23 29.86 7.16
 0 12 23 36.61 8.24
 0 -12 -24 13.01 5.44
 0 12 24 15.53 5.23
 0 12 25 9.82 3.54
 0 -13 23 4.66 2.37
 0 -13 23 6.93 3.68
 0 -13 22 15.54 4.48
 0 -13 22 12.08 4.41
 0 -13 21 7.46 4.1
 0 -13 21 0.55 1.46
 0 -13 20 12.53 4.18
 0 -13 20 10.19 3.27
 0 -13 19 5.77 2.39
 0 -13 19 2.39 1.54
 0 -13 18 23.73 5.74
 0 -13 18 29.43 6.24
 0 -13 17 70.43 9.31
 0 13 -17 73.93 9.13
 0 -13 17 72.47 9.16
 0 -13 16 50.41 7.49
 0 -13 16 46.13 7.24
 0 13 -16 49.25 7.3
 0 13 -15 152.05 12.94
 0 -13 15 156.41 13
 0 -13 15 159.1 12.73
 0 -13 14 52.71 7.45
 0 13 -14 67.09 8.41
 0 -13 14 48.11 7.14
 0 13 -13 1.82 1.6
 0 -13 13 3.22 1.41
 0 -13 13 2.67 0.88
 0 -13 12 44.07 6.1
 0 -13 12 44.91 6.42
 0 -13 11 82.7 8.11
 0 -13 11 73.96 8.03
 0 -13 10 32.4 4.93
 0 -13 10 34.7 5.2
 0 -13 9 43.13 5.47
 0 -13 9 40.09 5.63
 0 -13 8 9 2.76
 0 -13 8 11.17 2.82
 0 -13 7 33.53 4.97
 0 -13 6 27.25 4.33
 0 -13 5 41.53 5.05
 0 -13 4 34.2 4.6
 0 -13 3 73.05 6.62
 0 -13 2 92.8 7.39
 0 -13 1 121.11 8.35
 0 -13 0 2.4 1.39
 0 -13 -1 217.52 11.09
 0 -13 -2 2.14 1.19
 0 -13 -3 12.8 2.81
 0 -13 -4 66.3 6.46
 0 13 5 2.55 2.24
 0 13 6 74.08 9.14
 0 13 7 269.27 16.42
 0 13 8 19.21 4.16
 0 13 9 1.37 0.54
 0 13 9 2.64 1.89
 0 13 10 120.55 10.58
 0 13 11 2.69 1.99
 0 13 11 7.55 2.51
 0 13 12 53.33 6.69
 0 13 12 70.98 8.35
 0 13 13 1.16 1.58
 0 13 13 0.94 0.91
 0 13 14 24.61 4.69
 0 13 14 34.96 5.91
 0 13 15 59.58 7.84
 0 13 15 39.81 6.7
 0 13 16 176.32 13.82
 0 13 16 195.53 14.52
 0 -13 -16 173.41 14.81
 0 -13 -17 113.38 12.37
 0 13 17 123.84 12.23
 0 13 18 11.96 3.75
 0 -13 -18 7.46 3.38
 0 13 18 8.93 3.06
 0 13 19 2.13 1.91
 0 13 19 6.37 2.86
 0 -13 -19 1.74 1.08
 0 13 20 4.42 2.54
 0 -13 -20 10.45 4.28
 0 13 21 40.32 7.75
 0 -13 -21 33.49 7.69
 0 -13 -22 4.69 3.28
 0 13 22 1.29 1.8
 0 13 23 39.74 7.99
 0 -13 -23 23.98 6.47
 0 13 24 -0.43 0.46
 0 -13 -24 3.11 1.03
 0 -14 23 1.31 1.25
 0 -14 23 2.7 1.94
 0 -14 22 47.71 8.85
 0 -14 22 50.9 9
 0 -14 21 35.24 7.47
 0 -14 21 34.49 7.06
 0 -14 20 9.13 3.05
 0 -14 20 7.96 2.57
 0 -14 19 25.33 5.82
 0 -14 19 29.21 6.51
 0 -14 18 77.83 10.23
 0 14 -18 87.78 10.48
 0 -14 18 80.3 10.03
 0 -14 17 0.53 1.09
 0 14 -17 -0.05 0.65
 0 -14 17 0.9 0.55
 0 -14 16 32.66 6.01
 0 14 -16 29.36 5.86
 0 -14 16 25.27 5.82
 0 -14 15 138.69 11.94
 0 14 -15 120.36 12.11
 0 -14 15 147.24 13.01
 0 -14 14 142.78 12.46
 0 14 -14 151.77 13.28
 0 -14 14 149.19 12.21
 0 -14 13 99.56 10.06
 0 -14 13 91.16 9.16
 0 14 -13 87.13 9.77
 0 -14 12 128.28 11.23
 0 -14 12 123.83 10.52
 0 -14 11 44.47 6.33
 0 -14 11 50.11 6.58
 0 -14 10 6.37 2.26
 0 -14 10 5.09 1.75
 0 -14 9 5.48 1.99
 0 -14 9 3.78 1.97
 0 -14 8 73.13 7.51
 0 -14 8 83.55 7.65
 0 -14 7 59.19 6.52
 0 -14 6 65.21 6.83
 0 -14 5 28.56 4.36
 0 -14 4 9.04 2.47
 0 -14 3 32.56 4.8
 0 -14 2 433.23 16.58
 0 -14 1 1.12 1.04
 0 -14 0 554.28 18.43
 0 -14 -1 14.79 2.87
 0 -14 -2 606.75 19.53
 0 -14 -3 21 3.62
 0 -14 -4 6.58 1.9
 0 14 5 -0.3 1.47
 0 14 6 124.67 12.78
 0 14 7 6.6 2.97
 0 14 8 20.03 4.73
 0 14 9 1.56 2.51
 0 14 10 6.14 2.7
 0 14 11 6.26 2.49
 0 14 12 7.12 2.71
 0 14 12 4.93 2.12
 0 14 13 11.94 3.66
 0 14 13 21.74 4.62
 0 14 14 62.59 7.99
 0 14 14 63.22 8.52
 0 14 15 17.38 4.55
 0 14 15 38.24 6.66
 0 14 16 141.91 12.85
 0 14 16 105.15 10.78
 0 -14 -16 106.27 12.05
 0 14 17 7.51 2.8
 0 14 17 24.22 5.56
 0 -14 -17 18.61 5.38
 0 14 18 12.31 3.93
 0 -14 -18 13.28 3.85
 0 14 18 17.11 4.58
 0 14 19 18.03 5.24
 0 14 19 26.23 5.86
 0 -14 -19 19.51 5.37
 0 14 20 35.25 7.28
 0 -14 -20 41.96 8.26
 0 -14 -21 15.04 5.49
 0 14 21 11.95 4.54
 0 -14 -22 8.93 4.28
 0 14 22 22.61 6.5
 0 -14 -23 32.04 7.54
 0 14 23 33.38 7.09
 0 14 24 14.1 5.11
 0 -15 22 25.91 6.52
 0 -15 22 29.12 6.83
 0 -15 21 -0.58 1.63
 0 -15 21 -1.31 2.43
 0 -15 20 4.42 2.4
 0 -15 20 6.52 3
 0 -15 19 17.27 5.2
 0 -15 19 8.22 2.84
 0 15 -18 -3.07 2.4
 0 -15 18 -1.22 0.86
 0 -15 18 0.67 0.49
 0 -15 17 19.36 5.39
 0 15 -17 32.4 6.83
 0 -15 17 20.06 4.94
 0 15 -16 42.99 7.59
 0 -15 16 37.28 6.88
 0 -15 16 35.27 6.72
 0 -15 15 1.53 0.75
 0 -15 15 0.31 0.56
 0 15 -15 2.72 2.48
 0 -15 14 76.03 9.02
 0 -15 14 70.22 9.16
 0 15 -13 160.94 13.96
 0 -15 13 159.8 13
 0 -15 13 150.62 12.29
 0 -15 12 53.34 6.96
 0 -15 12 59.82 7.67
 0 -15 11 77.08 8.44
 0 -15 11 74.26 8.1
 0 -15 10 43.61 5.97
 0 -15 10 47.3 6.47
 0 -15 9 7.62 2.31
 0 -15 9 8.55 2.58
 0 -15 8 33.17 4.9
 0 -15 8 33.41 5.47
 0 -15 7 234.31 13.75
 0 -15 6 10.63 2.86
 0 -15 5 140.4 10.28
 0 -15 4 112.58 8.9
 0 -15 3 6.62 2.23
 0 -15 2 28.15 4.43
 0 -15 1 375.27 15.75
 0 -15 0 3.51 1.75
 0 -15 -1 379.21 15.91
 0 -15 -2 33.65 4.92
 0 -15 -3 3.62 1.67
 0 -15 -4 31.76 4.75
 0 15 5 0.16 0.75
 0 -15 -5 201.68 11.93
 0 15 6 6.73 3.8
 0 15 7 161.57 13.86
 0 15 8 15.78 4.32
 0 15 9 3.15 1.71
 0 15 10 2.58 1.66
 0 15 11 90.91 10.03
 0 15 12 8.62 3.34
 0 15 13 109.67 11.23
 0 15 14 90.23 10.34
 0 15 14 56.15 7.83
 0 15 15 9.39 3.52
 0 15 15 12.42 3.69
 0 15 16 20.37 5.02
 0 15 16 37.77 6.78
 0 -15 -16 27.13 6.18
 0 15 17 43.2 7.44
 0 -15 -17 37.28 7.37
 0 15 17 31.77 6.68
 0 15 18 64.43 9.21
 0 -15 -18 50.03 8.23
 0 15 18 48.41 7.99
 0 15 19 0.11 0.56
 0 -15 -19 2.92 1.17
 0 -15 -20 24.52 6.01
 0 15 20 25.06 5.8
 0 15 21 8.4 3.65
 0 -15 -21 8.94 3.55
 0 -15 -22 20.65 5.66
 0 15 22 19.27 5.48
 0 15 23 15.03 5.05
 0 -15 -23 2.5 1.97
 0 -16 22 12.61 3.86
 0 -16 22 11.31 4.13
 0 -16 21 7.25 3.47
 0 -16 21 7.2 3.03
 0 -16 20 -1.07 1.9
 0 -16 20 -0.94 0.87
 0 -16 19 1.82 0.9
 0 -16 19 1.88 2.26
 0 -16 18 122.9 13.16
 0 -16 18 121.42 12.9
 0 16 -18 128.91 13.82
 0 -16 17 24.81 5.8
 0 16 -17 21.15 5.32
 0 -16 17 18.9 5.17
 0 -16 16 71.42 9.3
 0 16 -16 72.2 10.14
 0 -16 16 68.87 9.69
 0 -16 15 49.16 7.48
 0 -16 15 58.48 8.39
 0 16 -15 57.26 8.73
 0 16 -14 19.05 4.92
 0 -16 14 18.59 4.64
 0 -16 14 15.66 4.24
 0 16 -13 51.84 8.21
 0 -16 13 52.73 7.82
 0 -16 13 51.4 7.26
 0 16 -12 630.74 28.1
 0 -16 12 593.35 25.4
 0 -16 12 561.69 23.47
 0 -16 11 41.83 6.44
 0 -16 11 35.74 5.55
 0 -16 10 472.34 21.51
 0 -16 10 485.92 20.53
 0 -16 9 43.31 6.46
 0 -16 9 54.1 6.67
 0 -16 8 12.72 3.24
 0 -16 8 8.67 2.9
 0 -16 7 12.7 3.26
 0 -16 6 240.31 14.13
 0 -16 5 5.86 2.38
 0 -16 4 27.77 4.65
 0 -16 3 37.65 5.35
 0 -16 2 50.54 6.11
 0 -16 1 67.83 6.95
 0 -16 0 40.31 5.4
 0 -16 -1 22.94 4.11
 0 -16 -2 5.2 1.94
 0 -16 -3 140.3 10.1
 0 -16 -4 26.98 4.43
 0 16 5 3.34 2.86
 0 -16 -5 21.3 3.98
 0 -16 -6 81.11 8.05
 0 16 6 62.91 9.98
 0 16 7 106.73 11.57
 0 16 8 2.72 1.36
 0 16 8 2.32 1.57
 0 16 9 110.87 11.41
 0 16 10 164.88 13.92
 0 16 11 112.62 11.24
 0 16 12 529.14 25.39
 0 16 13 92.41 10.83
 0 16 14 58.25 8.73
 0 16 15 54.15 8.37
 0 16 16 6.61 2.83
 0 -16 -16 7.88 3.62
 0 16 17 30.36 6.18
 0 -16 -17 21.17 6.11
 0 -16 -18 221.58 18.43
 0 16 18 237.06 17.86
 0 16 18 240.8 18.19
 0 -16 -19 12.74 5.4
 0 16 19 21.52 5.65
 0 16 20 27.13 6.56
 0 -16 -20 23.43 6.3
 0 -16 -21 28.71 6.85
 0 16 21 30.28 7.02
 0 16 22 80.46 11.26
 0 -16 -22 83.45 12.11
 0 16 23 38.28 8.11
 0 -17 21 4.86 2.62
 0 -17 21 2.85 1.84
 0 -17 20 -1.52 0.73
 0 -17 20 -0.11 0.24
 0 -17 19 5.94 2.96
 0 -17 19 0.71 1.99
 0 -17 18 1.57 0.96
 0 17 -18 4.9 1.96
 0 -17 17 2.9 2.36
 0 17 -17 2.95 1.85
 0 -17 17 2.99 2.21
 0 -17 16 20.7 4.97
 0 -17 16 14.37 4.19
 0 17 -16 23.76 6.08
 0 17 -15 24.74 5.88
 0 -17 15 29.59 5.72
 0 -17 15 27.53 6.1
 0 -17 14 2.13 1.56
 0 17 -14 0.55 0.77
 0 -17 14 0.71 1.28
 0 -17 13 59.29 8.08
 0 -17 13 59.49 8
 0 17 -13 74.24 10.14
 0 17 -12 90.77 10.95
 0 -17 12 67.85 8.9
 0 -17 12 68.04 8.27
 0 17 -11 21.76 5.99
 0 -17 11 19.32 4.32
 0 -17 11 16.94 4.07
 0 -17 10 48.34 6.51
 0 -17 10 47.18 6.89
 0 -17 9 41.15 5.93
 0 -17 9 45.46 6.76
 0 -17 8 50.61 6.6
 0 -17 8 48.53 6.79
 0 -17 7 72.58 8.21
 0 -17 6 41.37 6.11
 0 -17 5 178.8 12.33
 0 -17 4 57.14 6.93
 0 -17 3 22.4 4.27
 0 -17 2 41.91 5.88
 0 -17 1 296.01 15.2
 0 -17 0 158.81 11.05
 0 -17 -1 670.47 22.87
 0 -17 -2 165.29 11.5
 0 -17 -3 9.05 2.59
 0 -17 -4 37.23 5.65
 0 -17 -5 624.24 22.81
 0 -17 -6 15.33 3.38
 0 17 6 21.87 5.99
 0 17 7 609.12 28.65
 0 -17 -7 507.2 20.98
 0 17 8 59.91 6.61
 0 17 8 23.28 6.37
 0 17 9 7.99 3.27
 0 17 10 226.5 16.84
 0 17 11 232.78 17.08
 0 17 12 63.09 8.74
 0 17 13 231.65 17.3
 0 17 14 43.39 7.69
 0 17 15 48.22 8.12
 0 -17 -16 49.49 8.6
 0 17 16 59.69 9.14
 0 -17 -17 26.68 6.7
 0 17 17 27.82 6.19
 0 -17 -18 13.62 4.78
 0 -17 -19 9.77 4.17
 0 -17 -20 43.99 8.82
 0 -17 -21 8.48 4.34
 0 -18 20 2.7 1.79
 0 -18 19 2.83 1.43
 0 -18 19 1.28 1.34
 0 -18 18 15.12 4.76
 0 18 -18 18.6 5.47
 0 -18 18 19.29 5.38
 0 18 -17 2.85 1.73
 0 -18 17 6.55 3.63
 0 -18 17 2.78 0.76
 0 -18 16 107.08 12.44
 0 -18 16 118.35 12.4
 0 18 -16 130.72 14.27
 0 -18 15 2.9 2.58
 0 18 -15 -0.76 1.56
 0 -18 15 3.46 2.21
 0 -18 14 63.19 8.52
 0 18 -14 83.04 11.32
 0 -18 14 60.92 8.87
 0 -18 13 45.17 7.03
 0 18 -13 52.22 8.56
 0 -18 13 44.88 7.31
 0 -18 12 72.46 9.28
 0 -18 12 67.58 8.36
 0 18 -12 73.81 10.13
 0 -18 11 15.31 3.83
 0 18 -11 16.47 4.58
 0 -18 11 17.82 4.64
 0 -18 10 456.17 20.91
 0 -18 10 466.54 22.54
 0 -18 9 87.13 8.98
 0 -18 9 91.85 9.78
 0 -18 8 34.93 6.05
 0 -18 8 41.27 6.19
 0 -18 7 4.24 2.16
 0 -18 6 26.44 5.05
 0 -18 5 10.75 3.37
 0 -18 4 9.92 2.74
 0 -18 3 13.15 3.47
 0 -18 2 34.6 5.43
 0 -18 1 94.35 8.97
 0 -18 0 26.13 4.57
 0 -18 -1 5.71 2.18
 0 -18 -2 9.01 2.38
 0 -18 -3 88.7 8.5
 0 -18 -4 0.37 1.62
 0 -18 -5 15.53 3.57
 0 -18 -6 8.97 2.85
 0 18 6 9.32 4.43
 0 -18 -7 117.73 10.29
 0 18 7 105.57 9.53
 0 -18 -8 29.9 5.32
 0 18 8 38.33 7.27
 0 18 9 46.01 7.85
 0 18 10 205.81 16.7
 0 18 11 33.68 6.96
 0 18 12 265.13 19.23
 0 18 13 2.74 2.22
 0 18 14 2.64 2.56
 0 18 15 8.05 3.96
 0 18 16 227.76 18.39
 0 -18 -16 217.81 18.14
 0 -18 -17 3.78 2.58
 0 18 17 4.2 2.88
 0 -18 -18 219.35 18.76
 0 -18 -19 9.92 4.62
 0 -18 -20 0.25 2.29
 0 -19 19 1.74 1.56
 0 -19 18 8.64 4.26
 0 19 -18 5.41 3.22
 0 -19 17 4.23 2.77
 0 19 -17 4.36 3.22
 0 19 -16 1.93 0.94
 0 -19 16 3.1 2.14
 0 -19 15 14.31 4.08
 0 19 -15 12.41 4.22
 0 -19 15 16.52 4.91
 0 19 -14 31.3 6.95
 0 -19 14 23.02 5.16
 0 -19 14 16.37 4.34
 0 -19 13 2.87 1.96
 0 -19 13 -0.47 1.72
 0 19 -13 4.63 3.2
 0 -19 12 41.06 7.19
 0 -19 12 42.63 6.59
 0 19 -12 49.51 8.74
 0 -19 11 89.86 9.58
 0 19 -11 100.12 12.09
 0 -19 11 86.24 10.11
 0 -19 10 22.63 4.83
 0 -19 10 22.96 4.99
 0 19 -10 22.4 5.69
 0 -19 9 99.07 9.65
 0 -19 9 98.84 10.44
 0 -19 8 27.13 5.52
 0 -19 8 30.83 5.37
 0 -19 7 -0.8 1.55
 0 -19 6 3.03 2.2
 0 -19 5 1.2 0.67
 0 -19 4 41.18 6.2
 0 -19 3 1.53 1.13
 0 -19 2 34.51 5.64
 0 -19 1 56.97 7.23
 0 -19 0 2.95 1.67
 0 -19 -1 228.07 14.22
 0 -19 -2 8.03 2.67
 0 -19 -3 12.42 3.45
 0 -19 -4 65.83 7.81
 0 -19 -5 80.43 8.81
 0 19 5 10.23 4.66
 0 -19 -6 42.14 6.29
 0 19 6 41.45 6.32
 0 19 7 97.2 9.41
 0 -19 -7 94.63 9.76
 0 19 7 104.96 12.78
 0 -19 -8 26.4 5.23
 0 19 8 32.18 6.99
 0 19 9 12.5 4.11
 0 -19 -9 10.99 3.18
 0 19 10 111.31 12.6
 0 19 11 19.64 5.24
 0 19 12 228.98 17.93
 0 19 13 1.97 2.04
 0 19 14 3.57 2.81
 0 19 15 2.85 2.38
 0 19 16 50.26 8.71
 0 -19 -16 39.85 8.09
 0 -19 -17 4.63 2.54
 0 -19 -18 20.23 5.79
 0 -19 -19 -2.78 3.55
 0 20 -18 4.77 3.34
 0 -20 18 1.05 1.03
 0 -20 17 3.28 2.42
 0 20 -17 1.74 1.35
 0 -20 16 2.57 1.9
 0 20 -16 0.11 1.61
 0 20 -15 10.17 3.98
 0 -20 15 8.3 3.5
 0 20 -14 3.16 2.63
 0 -20 14 2.87 1.05
 0 20 -13 9.32 3.29
 0 -20 13 2.42 1.59
 0 -20 12 7.75 3.38
 0 20 -12 12.56 4.62
 0 -20 11 13.33 4.18
 0 20 -11 14.7 5.24
 0 20 -10 22.05 6.02
 0 -20 10 13.7 4.15
 0 20 -9 9.33 3.65
 0 -20 9 10.19 3.63
 0 -20 8 42.12 6.81
 0 20 -8 52.11 8.78
 0 -20 7 11.03 3.61
 0 -20 6 12.33 3.53
 0 -20 5 31.92 5.53
 0 -20 4 8.87 3.31
 0 -20 3 25.24 5.01
 0 -20 2 23.6 5.06
 0 -20 1 7.96 2.96
 0 -20 0 20.65 4.45
 0 -20 -1 17 4.15
 0 -20 -2 13.52 3.65
 0 -20 -3 22.81 5.33
 0 -20 -4 73.87 8.66
 0 20 4 6.11 4.2
 0 20 5 4.73 3.86
 0 20 5 8.53 2.68
 0 -20 -5 8.84 3.05
 0 20 6 90.27 9.61
 0 -20 -6 102.2 10.2
 0 20 6 112.14 14.33
 0 20 7 15.18 3.88
 0 -20 -7 16.75 4.02
 0 20 7 26.48 6.79
 0 20 8 9.2 3.78
 0 -20 -8 4.08 1.72
 0 20 9 23.33 5.74
 0 -20 -9 21.52 5.1
 0 -20 -10 5.14 2.59
 0 20 10 1.52 2.05
 0 -20 -11 1.39 1.41
 0 20 11 3.74 2.48
 0 20 12 10.67 3.99
 0 20 13 8.76 3.31
 0 20 14 59 9.63
 0 20 15 9.67 4.42
 0 -20 -15 13.88 4.61
 0 20 16 30.39 6.92
 0 -20 -16 20.56 5.86
 0 -20 -17 19.82 5.8
 0 -20 -18 6.23 4.1
 0 -20 -19 6.85 3.67
 0 21 -17 13.46 4.71
 0 -21 17 10.53 3.73
 0 21 -16 7.86 3.84
 0 -21 16 7.07 1.77
 0 21 -15 1.19 3.08
 0 -21 15 2.35 2.04
 0 21 -14 39.84 8.33
 0 -21 14 29.96 6.75
 0 21 -13 8.77 3.85
 0 -21 13 2.05 1.1
 0 21 -12 7.51 3.08
 0 -21 12 7.94 3.46
 0 -21 11 2.75 2.37
 0 21 -11 0.07 1.96
 0 -21 10 3.56 0.82
 0 21 -10 10.89 4.33
 0 -21 9 10.53 3.84
 0 21 -9 15.65 4.9
 0 -21 8 9.46 3.56
 0 21 -8 12.15 4.48
 0 -21 7 3.1 1.33
 0 21 -7 5.13 2.08
 0 21 -6 -2.33 1.46
 0 -21 6 1.88 1.45
 0 -21 5 7.09 2.46
 0 -21 4 11 3.59
 0 -21 3 1.49 0.73
 0 -21 2 24.8 5.34
 0 -21 1 67.36 8.42
 0 -21 0 32.24 5.64
 0 -21 -1 109.32 10.62
 0 -21 -2 12.01 3.54
 0 21 3 -0.76 1.87
 0 -21 -3 -0.05 0.48
 0 -21 -4 19.06 4.81
 0 21 4 27.68 5.57
 0 21 5 26.16 5.5
 0 -21 -5 26.35 5.55
 0 21 5 14.9 5.39
 0 -21 -6 6.24 2.8
 0 21 6 8.5 3.02
 0 21 6 6.96 3.48
 0 21 7 51.22 9.56
 0 -21 -7 50.6 7.62
 0 21 8 5.03 2.22
 0 -21 -8 9.5 4.36
 0 -21 -9 23.39 4.88
 0 21 9 12.39 4.64
 0 -21 -10 14.27 3.9
 0 21 10 10.85 4.44
 0 21 11 52.22 9.25
 0 -21 -11 50.96 7.86
 0 21 12 7.27 4.17
 0 -21 -12 10.51 3.47
 0 21 13 64.97 10.26
 0 21 14 18.33 5.53
 0 -21 -15 5.89 3.02
 0 21 15 8.41 4
 0 -21 -16 4.1 2.99
 0 -21 -17 20.4 5.92
 0 -21 -18 30.85 7.1
 0 22 -15 20.05 6.37
 0 22 -14 68.05 11.14
 0 -22 14 56.89 9.34
 0 -22 13 21.18 5.43
 0 22 -13 15.78 4.88
 0 22 -12 -1.9 1.86
 0 -22 12 -2.4 2.84
 0 22 -11 40.23 8.43
 0 -22 11 20.34 5.61
 0 22 -10 25.32 6.64
 0 -22 10 10.64 3.14
 0 -22 9 17.2 4.87
 0 22 -9 18.59 5.45
 0 22 -8 23.13 6.15
 0 -22 8 27.02 6
 0 -22 7 3.24 2.5
 0 22 -7 4.19 2.55
 0 22 -6 4.92 3.13
 0 -22 6 -1.57 3.06
 0 22 -5 6.99 2.19
 0 -22 5 9.6 2.94
 0 22 -4 2.04 1.15
 0 -22 4 1.69 1.63
 0 22 -3 48.03 8.49
 0 -22 3 37.9 6.7
 0 -22 2 27.95 5.63
 0 22 -2 32.73 6.91
 0 22 -1 40.21 7.42
 0 -22 1 33.48 5.8
 0 -22 0 75.18 9.02
 0 22 0 68.44 9.6
 0 -22 -1 12.37 3.76
 0 22 1 16.75 5.08
 0 22 2 56.17 8.38
 0 -22 -2 49.79 7.68
 0 -22 -3 44.94 7.06
 0 22 3 40.25 7.26
 0 -22 -4 7.7 3.35
 0 22 4 4.98 2.87
 0 22 5 9.98 3.73
 0 22 5 8.96 4.97
 0 -22 -5 15.63 4.05
 0 -22 -6 7.17 2.69
 0 22 6 6.6 3.21
 0 22 6 6.24 2.65
 0 22 7 23.17 6.66
 0 -22 -7 14.24 3.92
 0 22 8 25.82 6.42
 0 -22 -8 25.37 5.64
 0 -22 -9 34.35 6.39
 0 22 9 49.46 8.95
 0 22 10 12.91 5.24
 0 -22 -10 11.4 3.93
 0 22 11 29.07 7.33
 0 -22 -11 42.93 7.83
 0 -22 -12 11.91 4.24
 0 22 12 2.03 2.34
 0 22 13 6.65 3.6
 0 22 14 46.05 9.23
 0 -22 -14 36.29 7.29
 0 -22 -15 1.59 0.86
 0 22 15 -1.09 2.33
 0 -22 -16 24.23 6.91
 0 -22 -17 1.07 1.09
 0 23 -14 3.43 2.39
 0 23 -13 6.46 2.69
 0 23 -12 77.92 12.16
 0 23 -11 104.56 13.66
 0 23 -10 -1.01 1.84
 0 23 -9 67.1 11.05
 0 23 -8 17.98 5.8
 0 23 -7 4.67 3.65
 0 23 -6 2.99 3.25
 0 23 -5 3.33 3.62
 0 23 -4 14.21 4.65
 0 23 -3 1.84 0.57
 0 23 -2 37.17 7.48
 0 23 -1 30.54 6.72
 0 23 0 147.09 14.69
 0 23 1 129.53 13.6
 0 23 2 35.17 7
 0 23 3 34.08 6.87
 0 23 3 1.11 3.59
 0 23 4 93.22 11.07
 0 23 4 12.06 7.34
 0 23 5 42.65 7.4
 0 23 5 15.33 6.38
 0 23 6 36.75 8.92
 0 23 7 61.39 10.6
 0 23 8 45.26 9.27
 0 23 9 31.8 7.41
 0 23 10 4.8 2.36
 0 23 11 21.81 6
 0 23 12 63.26 10.62
 0 23 13 33.28 7.71
 0 -23 -14 12.05 3.41
 0 23 14 13.74 4.97
 0 -23 -15 7.46 3.55
 0 24 -11 70.63 11.94
 0 24 -10 64.11 11.3
 0 24 -9 24.51 6.54
 0 24 -8 6.99 3.53
 0 24 -7 7.29 3.31
 0 24 -6 3.96 2.19
 0 24 -5 31.26 7.33
 0 24 -4 5.22 3
 0 24 -3 2.93 1.73
 0 24 -2 7.97 3.47
 0 24 -1 69.85 10.41
 0 24 0 163.25 15.82
 0 24 1 28.16 6.3
 0 24 2 37.37 7.59
 0 24 3 86.74 11.28
 0 24 4 -2.12 1.36
 0 24 4 -1.73 2.75
 0 24 5 4.22 3.71
 0 24 5 2.44 1.89
 0 24 6 59.58 11.53
 0 24 7 29.68 7.65
 0 24 8 -1.15 0.96
 0 24 9 -1.04 0.45
 0 24 10 24.19 6.6
 0 24 11 45.68 8.95
 0 24 12 5.99 3.07
 0 24 13 4.13 1.59
 0 -24 -13 3.54 2.4
 0 -24 -14 6.72 3.04
 0 25 -9 96.44 13.55
 0 25 -8 122.58 15.46
 0 25 -7 63.67 10.9
 0 25 -6 3.42 3.14
 0 25 -5 11.3 3.62
 0 25 -4 34.56 7.95
 0 25 -3 4.39 1.89
 0 25 -2 11.74 4.71
 0 25 -1 130.93 14.98
 0 25 0 40.76 8.43
 0 25 1 185.28 17.31
 0 25 2 18.9 5.57
 0 25 2 -1.74 4.66
 0 25 3 27.45 6.55
 0 25 3 1.54 1.05
 0 25 4 20.38 5.46
 0 25 4 0.39 1.68
 0 25 5 54.47 11.19
 0 25 6 5.08 3.65
 0 25 7 62.99 11.52
 0 25 8 9.86 4.52
 0 25 9 62.52 10.9
 0 25 10 13.01 5.63
 0 25 11 18.8 5.93
 0 25 12 12.69 4.96
 0 25 13 36.45 8.5
 0 26 -6 156.74 17.61
 0 26 -5 26.53 7.46
 0 26 -4 23.4 6.5
 0 26 -3 35.8 7.99
 0 26 -2 -0.17 2.73
 0 26 -1 16.99 5.4
 0 26 0 5.36 2.62
 0 26 1 11.03 4.76
 0 26 2 2.78 1.73
 0 26 3 44.19 12.23
 0 26 3 73.16 10.83
 0 26 4 12.07 4.35
 0 26 4 20.44 7
 0 26 5 5.04 4.45
 0 26 6 52.24 10.2
 0 26 7 10.44 5.44
 0 26 8 19.58 6.27
 0 26 9 6.59 3.24
 0 26 10 21.38 6.71
 0 27 -2 18.17 5.87
 0 27 -1 9.8 4.58
 0 27 0 3.74 1.85
 0 27 1 2.33 3.96
 0 27 1 6.11 2.68
 0 27 2 33.54 7.53
 0 27 2 5.69 3.79
 0 27 3 20.93 6.86
 0 27 3 15.6 4.96
 0 27 4 27.66 8.5
 0 27 5 72.98 13.21
 0 27 6 7.14 5.32
 -1 27 3 2.14 1.2
 -1 27 2 -3.03 2.92
 -1 27 1 -2.65 1.83
 -1 27 0 -0.66 1.64
 -1 27 -1 -0.64 2.8
 -1 26 9 -2.09 3.56
 -1 26 8 1.96 2.8
 -1 26 7 -1.01 1.35
 -1 26 6 0.74 2.37
 -1 26 5 -0.99 1.38
 -1 26 4 0.04 1.37
 -1 26 3 2.22 1.73
 -1 26 3 1.06 3.21
 -1 26 2 -4.12 4.53
 -1 26 2 0.3 2.22
 -1 26 1 -1.88 1.93
 -1 26 1 7.23 5.94
 -1 26 0 -0.91 2.45
 -1 26 -1 -0.74 1.03
 -1 26 -2 1.93 2.68
 -1 26 -3 1.33 1.82
 -1 26 -4 -1.21 1.11
 -1 26 -5 1.93 1.72
 -1 26 -6 0.04 1.24
 -1 25 12 2.86 2.61
 -1 25 11 0.62 1.19
 -1 25 10 -0.39 1.05
 -1 25 9 1.61 2.49
 -1 25 8 -1.71 3.58
 -1 25 7 1.73 3.18
 -1 25 6 1.44 2.8
 -1 25 5 2.44 2.85
 -1 25 4 -0.74 2.03
 -1 25 4 -5.14 3.75
 -1 25 3 5.14 4.41
 -1 25 3 -0.3 0.86
 -1 25 2 0.91 0.61
 -1 25 1 0.16 0.78
 -1 25 0 2.19 2.57
 -1 25 -1 1.36 1.89
 -1 25 -2 3.38 2.26
 -1 25 -3 1.43 1.76
 -1 25 -4 -2.73 2.93
 -1 25 -5 -0.63 1.25
 -1 25 -6 -0.05 2.04
 -1 25 -7 4.1 3.26
 -1 25 -8 17.58 6.24
 -1 25 -9 3.64 3.71
 -1 24 14 4.81 4.04
 -1 24 13 -3.18 2.8
 -1 24 12 -2.66 2.22
 -1 24 11 1 2.06
 -1 24 10 4.77 2.97
 -1 24 9 1.56 1.69
 -1 24 8 0.57 2.27
 -1 24 7 -2.29 1.97
 -1 24 6 6.93 4.14
 -1 24 5 6.41 4.48
 -1 24 4 3.9 2.34
 -1 24 4 2.3 2.55
 -1 24 3 -0.42 1.87
 -1 24 3 -2.57 3.78
 -1 24 2 -0.74 0.45
 -1 24 2 -1.44 4.19
 -1 24 1 4.57 2.5
 -1 24 0 1.29 0.25
 -1 24 -1 3.81 3.1
 -1 24 -2 1.16 2
 -1 24 -3 -0.07 1
 -1 24 -4 9.58 4.37
 -1 24 -5 3.76 2.65
 -1 24 -6 3.31 2.15
 -1 24 -7 1.26 2.38
 -1 24 -8 0.43 1.77
 -1 24 -9 3.1 2.82
 -1 24 -10 12.94 4.9
 -1 24 -11 7.37 3.82
 1 -23 -15 3.19 2.38
 -1 23 15 -0.38 0.24
 -1 23 14 -0.25 1.04
 -1 23 13 0.38 2.35
 -1 23 12 5.01 4.12
 -1 23 11 2.6 1.49
 -1 23 10 1.22 1.56
 -1 23 9 -1.25 1.68
 -1 23 8 -0.13 1.07
 -1 23 7 3.22 1.42
 -1 23 6 -0.43 0.59
 -1 23 5 6.66 3.3
 -1 23 5 -0.58 2.9
 -1 23 4 0.51 0.46
 -1 23 4 5.68 2.56
 -1 23 3 -1.1 1.75
 -1 23 2 0.07 0.71
 -1 23 1 0.74 1.58
 -1 23 0 1.51 1.27
 -1 23 -1 1.36 1
 -1 23 -2 -0.18 1.8
 -1 23 -3 1.64 2.06
 -1 23 -4 0.98 0.65
 -1 23 -5 4.9 3.83
 -1 23 -6 0.13 2.31
 -1 23 -7 0.85 2.93
 -1 23 -8 8.31 4.85
 -1 23 -9 1.77 1.86
 -1 23 -10 2.3 2.65
 -1 23 -11 4.36 2.61
 -1 23 -12 6.71 4.14
 -1 23 -13 -1.16 0.87
 -1 22 16 -3.63 3.68
 1 -22 -16 -1.47 2.93
 -1 22 15 -0.41 1.86
 -1 22 14 0.91 2.2
 -1 22 13 1.76 2.26
 -1 22 12 3.11 1.91
 -1 22 11 0.91 2.63
 -1 22 10 1.46 1.1
 -1 22 9 3.27 1.65
 -1 22 8 0.08 1.04
 -1 22 7 1.93 1.43
 -1 22 6 0.56 0.82
 -1 22 5 -0.59 0.83
 -1 22 5 2.07 2.15
 -1 22 4 2.19 3.18
 -1 22 4 -0.2 0.96
 -1 22 3 3.09 3.01
 -1 22 3 1 1.54
 -1 22 2 3.73 2.65
 -1 22 1 -1.23 0.96
 -1 22 0 6.25 2.65
 -1 22 -1 0.77 2.53
 -1 22 -2 2.9 2.47
 -1 22 -3 6.12 3.37
 -1 22 -4 0.35 0.38
 -1 22 -5 -0.23 1.79
 -1 22 -6 6.89 3.63
 -1 22 -7 2.22 0.32
 -1 22 -8 2.51 2.95
 -1 22 -9 -1.06 2.68
 -1 22 -10 7.11 3.9
 -1 22 -11 2.15 3.47
 -1 22 -12 14.45 5.5
 -1 22 -13 2.89 1.9
 -1 22 -14 4.39 2.94
 -1 22 -15 1.28 1.3
 1 -21 -17 -1.15 1.76
 -1 21 17 1.14 1.58
 -1 21 16 -0.16 2.29
 1 -21 -16 -0.88 1.83
 -1 21 15 2.08 2.14
 -1 21 14 -0.8 2.67
 -1 21 13 3.62 2.78
 -1 21 12 0.7 1.83
 -1 21 11 0.83 0.92
 -1 21 10 0.12 1.05
 -1 21 9 4.8 2.65
 -1 21 8 0.55 1.49
 -1 21 7 1.79 1.18
 -1 21 6 -0.26 1.52
 -1 21 6 -0.42 1.18
 -1 21 5 5.16 2.84
 -1 21 5 4.48 2.74
 -1 21 4 1.28 1.01
 -1 21 4 -1.14 1.51
 -1 21 3 -1.8 2.41
 -1 21 3 1.02 1.13
 -1 21 2 2.74 1.47
 -1 21 1 10.9 4.29
 -1 21 0 0.29 1.07
 -1 21 -1 20.45 5.59
 -1 21 -2 1.58 1.26
 1 -21 3 1.43 0.29
 -1 21 -3 2.35 2.11
 -1 21 -4 3.84 1.69
 -1 21 -5 2.46 1.67
 -1 21 -6 -1.33 2.14
 -1 21 -7 3.19 2.86
 -1 21 -8 -1.38 2.03
 -1 21 -9 0.69 0.27
 -1 21 -10 5.67 3.6
 -1 21 -11 0.46 2.28
 -1 21 -12 1.41 0.79
 -1 21 -13 2.44 3.25
 -1 21 -14 1.55 2.24
 -1 21 -15 0.15 1.4
 -1 21 -16 1.23 2.07
 -1 21 -17 1.35 2.62
 1 -20 -18 1.18 1.01
 1 -20 -17 3.45 3.4
 -1 20 17 -0.18 1.08
 -1 20 16 0.92 1.88
 -1 20 15 4.1 3.32
 -1 20 14 -0.05 1.75
 -1 20 13 -1.4 2.26
 -1 20 12 1.05 1.32
 -1 20 11 -3.83 3.43
 1 -20 -11 -0.01 1.52
 1 -20 -10 5.5 2.89
 -1 20 10 2.27 2.22
 1 -20 -9 0.18 0.43
 -1 20 9 3.59 2.94
 1 -20 -8 3.3 1.88
 -1 20 8 -1.13 1.85
 1 -20 -7 1.93 1.29
 -1 20 7 3.03 2.6
 1 -20 -6 6.2 2.44
 -1 20 6 7.39 3.98
 -1 20 6 3.49 2.02
 -1 20 5 -0.57 1.01
 1 -20 -5 -0.31 0.22
 -1 20 5 -0.54 1.7
 -1 20 4 5.16 2.46
 1 -20 -4 3.83 2.13
 1 -20 -3 -0.33 1.57
 -1 20 3 4.15 2.47
 -1 20 2 0.35 1.19
 1 -20 -2 3.21 2.12
 -1 20 1 4.14 2.07
 1 -20 -1 2.31 1.95
 -1 20 0 4.43 2.21
 1 -20 0 3.06 1.73
 -1 20 -1 -2.3 1
 1 -20 1 1.79 1.2
 1 -20 2 6.68 2.6
 -1 20 -2 10.23 3.59
 1 -20 3 7.39 2.52
 -1 20 -3 6.87 3.52
 -1 20 -4 0.34 1.23
 1 -20 4 -2.07 1.49
 -1 20 -5 0.35 0.88
 1 -20 5 3.16 1.9
 1 -20 6 5.8 2.42
 -1 20 -6 7.32 2.68
 -1 20 -7 1.43 2.41
 1 -20 7 -0.76 0.82
 1 -20 8 9.23 3.31
 1 -20 8 7.22 2.22
 -1 20 -8 8.16 4.06
 1 -20 9 2.84 1.01
 1 -20 9 4.26 1.91
 -1 20 -9 6.55 3.63
 1 -20 10 -0.32 1.13
 -1 20 -10 -0.08 0.51
 1 -20 10 2.14 1.94
 1 -20 11 2.64 1.34
 1 -20 11 4.43 2.31
 -1 20 -11 5.36 3.96
 1 -20 12 7.76 3.06
 -1 20 -12 9.73 4.01
 1 -20 12 5.84 1.9
 -1 20 -13 3.35 2.36
 1 -20 13 -0.79 2.32
 1 -20 13 0.89 0.51
 -1 20 -14 -0.02 0.4
 1 -20 14 0.55 1.36
 1 -20 14 -2.45 2.29
 -1 20 -15 0.92 2.14
 1 -20 15 5.13 2.95
 1 -20 15 1.99 1.44
 -1 20 -16 1.56 0.95
 1 -20 16 2.58 2.33
 -1 20 -17 -0.62 1.94
 -1 20 -18 4.91 3.28
 1 -19 -19 2.37 2.99
 1 -19 -18 -0.89 1.2
 -1 19 18 -0.84 1.84
 -1 19 17 1.55 2.68
 1 -19 -17 0.69 1.59
 -1 19 16 -0.43 1.19
 -1 19 15 3.62 2.02
 -1 19 14 -1.23 2.15
 -1 19 13 -1.61 0.61
 -1 19 12 2.59 0.46
 -1 19 11 -0.32 0.83
 -1 19 10 2.31 2.9
 -1 19 9 -1.15 1.54
 1 -19 -9 0.93 0.86
 -1 19 8 -1.23 1.46
 1 -19 -8 0.17 1.19
 -1 19 7 -1.57 1.9
 -1 19 7 -0.23 1.87
 1 -19 -7 -0.22 0.66
 1 -19 -6 -1.21 1.25
 -1 19 6 -0.05 2.47
 -1 19 6 0.26 1.64
 -1 19 5 0.94 1.47
 -1 19 5 3.06 2.77
 1 -19 -5 -0.66 1.67
 1 -19 -4 0.6 1.04
 -1 19 4 0.34 1
 -1 19 3 -0.6 0.69
 1 -19 -3 1.14 1.02
 1 -19 -2 2.14 1.73
 -1 19 2 -1.2 1.41
 -1 19 1 -0.91 1.3
 1 -19 -1 2.55 1.91
 1 -19 0 0.83 1.14
 -1 19 0 1.36 1.02
 -1 19 -1 -0.85 2.09
 1 -19 1 0.09 1.09
 -1 19 -2 1.68 0.94
 1 -19 2 2.41 2.05
 -1 19 -3 3.33 2.52
 1 -19 3 3.75 1.93
 -1 19 -4 2.8 2.86
 1 -19 4 3.97 1.74
 1 -19 5 11.24 3.06
 -1 19 -5 12.42 4.41
 1 -19 6 2.71 1.41
 -1 19 -6 1.08 1.6
 -1 19 -7 4.33 2.86
 1 -19 7 3.71 1.19
 -1 19 -8 5.66 1.98
 1 -19 8 5.66 2.74
 1 -19 9 6.75 2.65
 1 -19 9 3.6 0.75
 -1 19 -9 8.53 3.17
 1 -19 10 1.19 1.29
 -1 19 -10 2.67 0.56
 1 -19 10 0.75 1.31
 1 -19 11 19.08 4.36
 -1 19 -11 19.5 5.25
 1 -19 11 25.21 5.33
 1 -19 12 3.01 1.8
 -1 19 -12 4.85 3.28
 1 -19 12 0.4 0.57
 1 -19 13 11.75 3.84
 -1 19 -13 14 4.72
 1 -19 13 6.41 2.31
 1 -19 14 0.38 1.79
 1 -19 14 -1.58 2.08
 -1 19 -14 1.45 1.26
 1 -19 15 2.18 2.87
 -1 19 -15 2.78 2.67
 1 -19 15 1.74 1.45
 1 -19 16 1.63 1.97
 1 -19 16 -0.66 1.25
 -1 19 -16 -1.26 1.61
 1 -19 17 2.22 1.79
 -1 19 -17 1.37 2.71
 1 -19 17 -0.14 2.22
 -1 19 -18 -2.13 3.11
 1 -19 18 1.29 1.19
 1 -19 18 -1.54 2.32
 -1 19 -19 6.84 3
 1 -19 19 3.47 2.18
 1 -19 19 3.77 2.62
 1 -18 -20 0.77 1.53
 1 -18 -19 -1.14 0.8
 1 -18 -18 1.88 1.88
 -1 18 18 3.09 2.74
 -1 18 17 -0.18 1.45
 1 -18 -17 -2.71 2.69
 -1 18 16 0.77 1.94
 -1 18 15 0.15 1.9
 -1 18 14 -1.36 2.02
 -1 18 13 2.32 2.53
 -1 18 12 -0.99 1.76
 -1 18 11 0.93 0.59
 -1 18 10 1.33 0.06
 -1 18 9 1.05 2.08
 -1 18 8 2.73 1.79
 1 -18 -8 1.42 1.45
 -1 18 7 2.98 1.76
 -1 18 7 3.41 2.05
 1 -18 -7 4.58 2.67
 1 -18 -6 0.63 0.9
 -1 18 6 0.7 0.73
 -1 18 6 -1.04 1.83
 -1 18 5 2.36 1.65
 1 -18 -5 1.86 0.86
 1 -18 -4 -1.43 1.13
 -1 18 4 1.72 1.44
 -1 18 4 -0.45 2.45
 -1 18 3 2.8 1.79
 1 -18 -3 1.51 1.37
 -1 18 2 -0.53 1.14
 1 -18 -2 -0.4 0.11
 -1 18 1 0.88 1.31
 1 -18 -1 0.26 0.98
 1 -18 0 1.98 1.8
 1 -18 1 1.08 1.2
 1 -18 2 1.52 0.54
 1 -18 3 0.22 1.15
 1 -18 4 3.02 1.6
 -1 18 -5 0.58 1.18
 1 -18 5 2.88 1.64
 1 -18 6 7.13 2.56
 -1 18 -6 8.12 3.69
 -1 18 -7 2.97 2.37
 1 -18 7 1.01 0.28
 1 -18 8 1.54 1.38
 -1 18 -8 1.25 1.46
 1 -18 9 7.71 2.58
 1 -18 9 5.63 2.5
 -1 18 -9 9.23 3.68
 -1 18 -10 24.61 5.55
 1 -18 10 24.18 4.92
 1 -18 10 24.57 4.76
 1 -18 11 4.97 2.4
 1 -18 11 5.08 2.68
 -1 18 -11 3.75 2.01
 -1 18 -12 4.43 3.54
 1 -18 12 1.84 0.98
 1 -18 12 3.26 1.98
 1 -18 13 3.39 0.45
 -1 18 -13 4.74 2.56
 1 -18 13 7.59 3.75
 1 -18 14 6.56 2.35
 1 -18 14 6.55 3.14
 -1 18 -14 6.19 2.67
 -1 18 -15 -1.93 2.78
 1 -18 15 1.73 0.82
 1 -18 15 -0.43 0.37
 1 -18 16 2.91 1.6
 -1 18 -16 2.55 2.13
 1 -18 16 4.39 1.94
 1 -18 17 -1.11 2.62
 -1 18 -17 1.98 2.11
 1 -18 17 -0.32 1.76
 1 -18 18 2.04 0.46
 1 -18 18 1.13 1.39
 -1 18 -18 -1.17 1.84
 -1 18 -19 4.87 2.18
 1 -18 19 1.12 1.83
 1 -18 19 0.54 1.64
 1 -18 20 -0.5 2.12
 1 -18 20 -0.78 1.43
 1 -17 -21 -1.84 1.78
 1 -17 -20 -1.67 3.01
 -1 17 19 -1.64 2.4
 1 -17 -19 0.27 1.25
 1 -17 -18 -1.07 0.96
 -1 17 18 0.09 1.89
 -1 17 17 0.88 1.56
 1 -17 -17 2.57 2.38
 -1 17 16 -2.36 1.96
 -1 17 15 -0.5 2.26
 -1 17 14 -1.45 0.96
 -1 17 13 -0.21 1.05
 -1 17 12 2.86 2.38
 -1 17 11 1.78 0.71
 -1 17 10 2.68 2.43
 -1 17 9 1.25 1.4
 -1 17 8 -1.2 2.31
 1 -17 -7 3.8 2.01
 -1 17 7 3.57 1.59
 -1 17 7 4.41 2.22
 1 -17 -6 0.75 1.14
 -1 17 6 1.59 1.51
 -1 17 6 3.12 2.58
 -1 17 5 7.89 2.56
 1 -17 -5 9.93 2.68
 -1 17 5 5.43 3.18
 -1 17 4 -2.34 3.11
 1 -17 -4 -0.24 0.97
 -1 17 4 1.02 0.7
 1 -17 -3 0.27 0.75
 -1 17 3 1.57 1.49
 1 -17 -2 0.27 1.01
 1 -17 -1 6.31 2.16
 1 -17 0 3.54 1.62
 1 -17 1 9.63 2.88
 1 -17 2 7.05 2.2
 1 -17 3 -0.5 0.64
 1 -17 4 5.19 1.73
 1 -17 5 -0.51 0.59
 1 -17 6 0.42 0.91
 1 -17 7 1.1 1.86
 -1 17 -7 0.72 1.38
 -1 17 -8 7.3 3.38
 1 -17 8 5.6 1.78
 -1 17 -9 9.21 3.46
 1 -17 9 6.9 2.86
 1 -17 9 2.34 1.62
 -1 17 -10 5.08 1.85
 1 -17 10 3.23 1.81
 1 -17 10 5.71 2.54
 -1 17 -11 2.36 1.68
 1 -17 11 2.26 1.13
 1 -17 11 1.5 1.76
 1 -17 12 1.58 0.38
 -1 17 -12 4.72 2.49
 1 -17 12 2.36 1.98
 1 -17 13 3.16 2.13
 -1 17 -13 4.55 2.71
 1 -17 13 1.46 0.48
 1 -17 14 1.09 1.17
 -1 17 -14 -1.98 2.58
 1 -17 14 2.8 2.35
 -1 17 -15 0.7 0.9
 1 -17 15 0.85 0.74
 1 -17 15 1.59 1.3
 -1 17 -16 2.38 0.78
 1 -17 16 3.38 2.79
 1 -17 16 1.21 0.53
 1 -17 17 3.08 1.3
 -1 17 -17 4.88 2.28
 1 -17 17 3.69 1.19
 1 -17 18 3.57 1.97
 -1 17 -18 2.68 1.86
 1 -17 19 0.51 0.69
 1 -17 19 -11.13 3.98
 1 -17 20 6.08 3.67
 1 -17 20 1.42 0.97
 1 -17 21 7.92 4.14
 1 -17 21 7.42 3.98
 -1 16 22 -0.19 2.43
 -1 16 21 -0.1 0.84
 1 -16 -21 1.3 0.59
 -1 16 20 3.44 2.51
 1 -16 -20 -1 0.45
 -1 16 19 -0.75 2.34
 1 -16 -19 1.32 2.17
 -1 16 19 1.29 1.28
 1 -16 -18 -0.15 1.04
 -1 16 18 1.71 2.63
 1 -16 -17 3.02 2.65
 -1 16 17 1.11 0.55
 -1 16 16 1.28 1.78
 -1 16 15 0.23 0.85
 -1 16 14 -1.82 1.83
 -1 16 13 -1.62 2.01
 -1 16 12 3.11 1.98
 -1 16 11 1.03 1.44
 -1 16 10 2.08 2.07
 -1 16 9 0.3 1.33
 -1 16 8 0.18 1.1
 -1 16 8 -0.9 0.87
 -1 16 7 0.29 1.74
 -1 16 7 0.56 0.99
 -1 16 6 0.98 0.93
 1 -16 -6 0.71 0.8
 -1 16 5 -1.59 2.5
 -1 16 5 2.18 1.57
 1 -16 -5 -0.3 0.43
 1 -16 -4 1.27 0.86
 -1 16 4 0.36 0.96
 -1 16 4 0.6 0.35
 1 -16 -3 3.95 1.21
 1 -16 -2 0.71 1
 1 -16 -1 0.39 1.27
 1 -16 0 2.72 1.14
 1 -16 1 2.86 1.05
 1 -16 2 1.03 0.56
 1 -16 3 1.45 1.1
 1 -16 4 4.45 1.96
 1 -16 5 0.95 0.5
 1 -16 6 31.32 4.87
 1 -16 7 2.2 1.38
 1 -16 8 3.54 2
 1 -16 9 3.91 1.72
 -1 16 -9 3.82 2.57
 1 -16 9 6.69 2.57
 1 -16 10 36.99 5.97
 -1 16 -10 32.38 6.31
 1 -16 10 31.82 5.3
 1 -16 11 2.95 1.63
 1 -16 11 2.45 1.69
 -1 16 -11 0.21 1.7
 1 -16 12 72.78 8.69
 1 -16 12 67.67 8.17
 -1 16 -12 59.35 8.54
 -1 16 -13 2.08 2.09
 1 -16 13 3.45 1.65
 1 -16 13 6.95 3.08
 1 -16 14 6.85 2.94
 1 -16 14 1.39 0.86
 -1 16 -14 7.92 3.02
 1 -16 15 3.95 2.47
 -1 16 -15 0.47 0.48
 1 -16 15 5.69 2.83
 -1 16 -16 2.96 3.22
 1 -16 16 2.1 0.89
 1 -16 16 2.27 1.59
 1 -16 17 -1.72 2.52
 1 -16 17 1.06 1.62
 -1 16 -17 1.98 2.2
 -1 16 -18 13.2 4.58
 1 -16 18 10.38 4.23
 1 -16 18 8.31 2.65
 1 -16 19 -3.88 3.74
 1 -16 19 1.83 1.22
 1 -16 20 1.23 1.91
 1 -16 20 1.89 1.2
 1 -16 21 -2.03 2.66
 1 -16 21 -0.87 0.73
 1 -16 22 2.85 2.6
 1 -16 22 0.76 1.64
 -1 15 23 0.82 1.03
 -1 15 22 -0.26 2.57
 1 -15 -22 -1.38 2.1
 -1 15 21 0.13 1.82
 1 -15 -21 2.47 2.18
 -1 15 20 0.66 0.43
 1 -15 -20 -1.39 1.59
 -1 15 20 2.2 2.5
 -1 15 19 0.02 0.79
 1 -15 -19 -1.91 0.92
 -1 15 18 3.16 2.53
 1 -15 -18 0.83 1.42
 -1 15 18 2.84 2.94
 -1 15 17 -0.49 1.48
 -1 15 17 -0.72 1.72
 -1 15 16 -1 2.14
 -1 15 16 1.17 1.62
 -1 15 15 0.09 1.37
 -1 15 14 1.54 1.65
 -1 15 13 0.16 1.26
 -1 15 12 0.44 1.12
 -1 15 11 -0.16 2.35
 -1 15 10 -1.44 1.5
 -1 15 9 1.13 1.2
 -1 15 8 -0.87 1.25
 -1 15 8 0.35 0.49
 -1 15 7 1.6 2
 -1 15 7 1.39 0.74
 -1 15 6 0.23 1.58
 -1 15 6 0.25 0.62
 -1 15 5 -0.56 1.45
 1 -15 -5 0.8 1.12
 -1 15 5 1.4 0.85
 1 -15 -4 -1.12 1.21
 1 -15 -3 -1.08 0.88
 1 -15 -2 0.06 0.48
 1 -15 -1 4.16 1.76
 1 -15 0 0.92 0.71
 1 -15 1 5.68 1.7
 1 -15 2 -0.58 0.46
 1 -15 3 0.41 0.92
 1 -15 4 3.91 1.67
 1 -15 5 2.43 1.64
 1 -15 6 1.39 1.03
 1 -15 7 9.17 2.72
 1 -15 8 4.52 1.95
 -1 15 -9 0.72 1.02
 1 -15 9 1.15 1.11
 1 -15 9 0.17 0.76
 1 -15 10 0.2 0.27
 1 -15 10 -0.01 0.96
 -1 15 -10 1.46 1.36
 1 -15 11 3.55 1.8
 -1 15 -11 -0.37 0.82
 1 -15 11 2.93 1.87
 1 -15 12 5.09 2.2
 -1 15 -12 5.14 2.24
 1 -15 12 2.31 0.55
 1 -15 13 19.57 4.64
 -1 15 -13 19.22 4.68
 1 -15 13 19.21 4.46
 1 -15 14 5.26 2.72
 -1 15 -14 8.37 3.52
 1 -15 14 3.75 1.55
 1 -15 15 6.09 3.06
 -1 15 -15 4.08 2.69
 1 -15 15 2.19 1.92
 -1 15 -16 3.53 3.24
 1 -15 16 3.29 1.52
 1 -15 16 5.09 2.78
 1 -15 17 1.42 1.18
 -1 15 -17 4.87 2.96
 1 -15 17 6.27 2.96
 1 -15 18 0.58 0.38
 -1 15 -18 -1.18 2.4
 1 -15 18 -0.08 0.69
 1 -15 19 13.87 4.26
 1 -15 19 8.81 2.68
 1 -15 20 -0.27 1.35
 1 -15 20 2.86 1.57
 1 -15 21 -1.53 2.43
 1 -15 21 -2.1 2.75
 1 -15 22 8.71 3.58
 1 -15 22 5.39 1.89
 -1 14 23 1.55 0.6
 1 -14 -23 -1.64 2.71
 1 -14 -22 0.91 2.36
 -1 14 22 4.36 2.97
 -1 14 21 -1.02 1.01
 1 -14 -21 -0.81 1.77
 -1 14 20 0.3 0.77
 1 -14 -20 2.17 2.28
 -1 14 20 1.2 1.65
 1 -14 -19 0.94 1.47
 -1 14 19 -0.07 1.23
 -1 14 19 -0.71 0.72
 1 -14 -18 1.49 2.35
 -1 14 18 0.06 0.91
 -1 14 18 1.5 1.89
 -1 14 17 0.18 0.78
 -1 14 17 -1.2 1.81
 -1 14 16 2.34 1.02
 -1 14 16 -0.84 1.87
 -1 14 15 2.51 2
 -1 14 15 -0.78 1.51
 -1 14 14 -0.42 0.5
 -1 14 14 -2.39 1.45
 -1 14 13 0.31 1.55
 -1 14 13 1.79 1.93
 -1 14 12 -1.33 0.36
 -1 14 11 -0.03 0.9
 -1 14 10 -2.02 1.94
 -1 14 9 -1.79 1.73
 -1 14 8 -0.4 1.69
 -1 14 8 -0.6 0.23
 -1 14 7 1.15 0.71
 -1 14 7 1.54 0.99
 -1 14 6 1.91 1.1
 -1 14 6 1.64 0.43
 -1 14 5 -1.46 2.19
 1 -14 -4 0.29 0.59
 1 -14 -3 0.71 0.69
 1 -14 -2 4.07 1.38
 1 -14 -1 0.66 0.68
 1 -14 0 2.94 1.55
 1 -14 1 1.03 0.69
 1 -14 2 3.28 1.27
 1 -14 3 -1.41 1.51
 1 -14 4 0.19 0.47
 1 -14 5 1.42 1.07
 1 -14 6 -0.69 0.99
 1 -14 7 3.35 1.24
 1 -14 8 5.08 1.82
 1 -14 9 0.03 0.82
 1 -14 9 -0.37 0.51
 1 -14 10 1.1 1.67
 -1 14 -10 0.04 1.32
 1 -14 10 0.58 0.37
 1 -14 11 6.57 2.43
 1 -14 11 2.25 1.19
 -1 14 -11 3.18 1.78
 -1 14 -12 9.6 3.47
 1 -14 12 8.74 2.81
 1 -14 12 8.54 2.88
 -1 14 -13 10.49 3.25
 1 -14 13 12.85 3.49
 1 -14 13 9.66 3.01
 -1 14 -14 8.98 3.19
 1 -14 14 13.41 4.12
 1 -14 14 11.47 3.27
 1 -14 15 12.77 3.92
 1 -14 15 12.14 3.25
 -1 14 -15 12.68 4.05
 1 -14 16 1.77 1.44
 -1 14 -16 3.13 2
 1 -14 16 -0.41 1.64
 1 -14 17 -2.21 2.8
 1 -14 17 -0.54 1.8
 -1 14 -17 -0.41 0.96
 1 -14 18 5.98 2.74
 -1 14 -18 2.75 1.41
 1 -14 18 2.31 2.43
 1 -14 19 1.97 1.69
 1 -14 19 2.91 2.39
 1 -14 20 0.68 1.5
 1 -14 20 3.67 2.27
 1 -14 21 3.7 3.01
 1 -14 21 4.2 2.95
 1 -14 22 6.91 3.23
 1 -14 22 7.89 3.29
 1 -14 23 -1.4 2.79
 1 -14 23 -0.68 2.27
 -1 13 24 -1.33 2.27
 -1 13 23 2.44 1.3
 1 -13 -23 1.04 1.64
 1 -13 -22 2.25 1.71
 -1 13 22 -2.99 1.65
 -1 13 21 1.13 1.66
 -1 13 21 0.76 1.1
 1 -13 -21 2.24 1.79
 -1 13 20 1.64 2.29
 -1 13 20 -0.3 0.65
 1 -13 -20 1.6 1.82
 -1 13 19 0.99 1.6
 -1 13 19 0.78 0.51
 1 -13 -19 2.89 2.46
 -1 13 18 1.13 1.53
 -1 13 18 -1.11 1.73
 1 -13 -18 -0.16 0.75
 -1 13 17 -0.69 1.63
 -1 13 17 -0.09 1.26
 1 -13 -17 2.89 2.22
 -1 13 16 -0.8 1.09
 -1 13 16 -0.19 0.6
 -1 13 15 0.41 1.26
 -1 13 15 2.2 1.42
 -1 13 14 1.16 1.05
 -1 13 14 1.75 0.73
 -1 13 13 0.34 1
 -1 13 13 1.11 0.62
 -1 13 12 0.07 1.82
 -1 13 12 -0.07 1.14
 -1 13 11 -0.78 0.79
 -1 13 11 0.31 0.7
 -1 13 10 -2.2 1.93
 -1 13 9 0.89 0.27
 -1 13 8 0.61 0.93
 -1 13 8 0.78 0.75
 -1 13 7 -0.84 1.25
 -1 13 7 0.44 0.54
 -1 13 6 -0.13 0.7
 -1 13 6 0.17 0.49
 -1 13 5 3.14 2.58
 1 -13 -4 1.27 0.8
 1 -13 -3 1.18 0.97
 1 -13 -2 1.1 1.14
 1 -13 -1 0.06 0.56
 1 -13 0 -0.83 1.01
 1 -13 1 0.56 0.35
 1 -13 2 1.03 0.07
 1 -13 3 -0.04 0.35
 1 -13 4 2.71 1.15
 1 -13 5 3.45 1.29
 1 -13 6 -0.53 1.15
 1 -13 7 1.29 0.92
 1 -13 8 2.19 1.43
 1 -13 9 3.91 1.76
 1 -13 9 1.81 0.98
 1 -13 10 0.48 0.51
 1 -13 10 -0.26 0.43
 1 -13 11 9.88 2.93
 -1 13 -11 7.27 3.07
 1 -13 11 6.88 2.26
 1 -13 12 4.73 2.3
 -1 13 -12 1.53 0.85
 1 -13 12 4.39 2.02
 1 -13 13 -0.52 1.14
 1 -13 13 1.33 1.64
 -1 13 -13 2.01 1.71
 -1 13 -14 0.45 1.94
 1 -13 14 3.66 2.12
 1 -13 14 2.25 1.83
 1 -13 15 2.2 1.83
 -1 13 -15 0.85 1.12
 1 -13 15 1.45 0.9
 -1 13 -16 4.42 2.67
 1 -13 16 0.37 1.77
 1 -13 16 0.81 1.68
 1 -13 17 1.79 1.68
 1 -13 17 0.99 1.08
 -1 13 -17 3.46 2.63
 1 -13 18 -0.37 2
 1 -13 18 1.97 1.08
 -1 13 -18 2.52 2.18
 1 -13 19 1.04 1.14
 1 -13 19 1.14 1.78
 1 -13 20 9.18 3.74
 1 -13 20 5.44 0.56
 1 -13 21 5.27 1.82
 1 -13 21 5.8 2.51
 1 -13 22 0.78 2.19
 1 -13 22 5.24 3.4
 1 -13 23 0.55 1.68
 1 -13 23 -0.79 0.88
 -1 12 24 1.04 1.54
 1 -12 -24 -0.44 3.58
 -1 12 23 1.06 1.26
 1 -12 -23 -0.69 2.56
 -1 12 22 6.62 3.47
 1 -12 -22 6.83 3.75
 -1 12 21 2.36 2.35
 -1 12 21 0.09 1.36
 1 -12 -21 0.28 0.9
 -1 12 20 1.07 1.35
 -1 12 20 -0.03 1.19
 -1 12 19 0.31 0.53
 -1 12 19 1.02 1.5
 -1 12 18 0.21 0.94
 1 -12 -18 -0.73 1.23
 -1 12 18 -0.23 1.46
 -1 12 17 0 0.66
 -1 12 17 -1.22 1.61
 -1 12 16 6.99 2.96
 -1 12 16 3.84 2.08
 -1 12 15 1.72 1.54
 -1 12 15 0.2 0.87
 -1 12 14 -1.87 1.78
 -1 12 14 2.66 2.17
 -1 12 13 1.01 1.31
 -1 12 13 -0.18 0.81
 -1 12 12 -0.03 0.34
 -1 12 12 0.1 1.24
 -1 12 11 0.55 0.6
 -1 12 11 0.6 1.76
 -1 12 10 -0.38 1.17
 -1 12 10 0.23 1.4
 -1 12 9 0.34 0.85
 -1 12 8 -0.25 0.67
 -1 12 8 -0.33 0.29
 -1 12 7 0.49 0.49
 -1 12 7 1.7 1.73
 -1 12 6 -0.66 1
 -1 12 6 0.24 0.87
 -1 12 5 3.67 2.31
 -1 12 4 0.61 1.28
 1 -12 -3 1 0.16
 1 -12 -2 1.23 0.66
 1 -12 -1 0.23 0.07
 1 -12 0 1.96 1.24
 1 -12 1 0.75 0.65
 1 -12 2 1.59 1.12
 1 -12 3 0.88 0.52
 1 -12 4 1.41 0.66
 1 -12 5 0.88 1.15
 1 -12 6 15.51 3.12
 1 -12 7 2.02 1.09
 1 -12 8 0.96 1.3
 1 -12 9 0.91 1.05
 1 -12 9 1.62 0.97
 1 -12 9 2.01 0.8
 1 -12 10 10.05 2.85
 1 -12 10 8.94 2.8
 1 -12 11 2.46 1.34
 1 -12 11 4.27 2.12
 1 -12 12 4.53 1.77
 -1 12 -12 7.67 2.6
 1 -12 12 7.91 2.47
 -1 12 -13 1 1.18
 1 -12 13 1.89 1.6
 1 -12 13 0.74 0.69
 -1 12 -14 0.36 0.4
 1 -12 14 2.49 1.67
 1 -12 14 2.89 2.15
 -1 12 -15 1.07 0.55
 1 -12 15 0.6 0.49
 1 -12 16 3.69 2.07
 1 -12 16 6.79 2.29
 -1 12 -16 5.08 1.75
 1 -12 17 4.27 2.13
 1 -12 17 3.3 2.08
 -1 12 -17 5.16 1.97
 1 -12 18 -0.15 1.13
 1 -12 18 4.1 3.16
 1 -12 19 3.62 2.42
 1 -12 19 3.36 2.46
 1 -12 20 1.52 1.67
 1 -12 20 6.31 2.95
 1 -12 21 0.28 1.51
 1 -12 21 2.71 2.54
 1 -12 22 2.92 2.32
 1 -12 22 2.73 1.47
 1 -12 23 5.81 3.42
 1 -12 23 6.48 3.33
 1 -12 24 10.2 4.18
 1 -12 24 9.57 4.62
 1 -11 -25 -2.93 2.85
 -1 11 25 0.88 1.85
 -1 11 24 2.68 2.98
 1 -11 -24 1.21 2.6
 -1 11 23 1.32 1.98
 1 -11 -23 -1.54 2.37
 1 -11 -22 0.84 2.45
 -1 11 22 -2.75 2.7
 1 -11 -21 0.57 1.1
 -1 11 21 1.59 0.43
 1 -11 -20 -0.33 1.35
 -1 11 20 0.43 0.25
 -1 11 20 0.53 1.45
 1 -11 -19 -1.81 1.03
 -1 11 19 0.66 2.07
 -1 11 19 -1.05 1.54
 1 -11 -18 -1.41 1.97
 -1 11 18 3.09 1.91
 -1 11 18 -0.24 1.32
 -1 11 17 -0.24 0.38
 1 -11 -17 0.38 1.04
 -1 11 16 1.14 1.15
 -1 11 16 1.04 1.36
 -1 11 15 1.26 1.59
 -1 11 15 -0.64 1.1
 -1 11 14 1.59 1.89
 -1 11 14 -0.78 1.29
 -1 11 13 0.54 1.25
 -1 11 13 1.29 0.9
 -1 11 12 1.33 1.58
 -1 11 12 0.24 1.3
 -1 11 11 0.65 1.63
 -1 11 11 0.96 0.93
 -1 11 10 0.28 0.81
 -1 11 10 -0.18 1.04
 -1 11 9 0.89 0.83
 -1 11 9 -0.65 0.81
 -1 11 9 0.95 1.26
 -1 11 8 -0.09 0.68
 -1 11 8 1.17 1.7
 -1 11 8 0.02 0.18
 -1 11 7 0.37 0.9
 -1 11 7 0.58 0.67
 -1 11 6 1.11 0.63
 -1 11 6 0.23 0.19
 -1 11 5 -0.04 0.19
 -1 11 4 0.97 1.19
 1 -11 -2 1.33 1.03
 1 -11 -1 0.67 0.33
 1 -11 0 0.92 0.8
 1 -11 1 1.74 0.99
 1 -11 2 0.25 0.58
 1 -11 3 1.19 0.65
 1 -11 4 2.06 1.11
 1 -11 5 1.25 1.15
 1 -11 6 0.4 0.73
 1 -11 7 0.19 0.98
 1 -11 8 1.79 1.03
 1 -11 8 1.13 0.46
 1 -11 9 7.13 2.09
 1 -11 9 7.43 1.71
 1 -11 9 7.15 2.2
 1 -11 10 1.65 1.17
 1 -11 10 0.55 1.2
 -1 11 -11 4.4 1.85
 1 -11 11 3.98 1.7
 1 -11 11 4.25 1.5
 -1 11 -12 2.16 1.81
 1 -11 12 0.28 0.82
 1 -11 12 1.76 1.81
 1 -11 13 0.93 0.9
 1 -11 13 0.87 1.17
 -1 11 -13 0.39 0.45
 1 -11 14 1.73 1.12
 1 -11 14 2.45 0.85
 -1 11 -14 2.49 1.41
 -1 11 -15 5.66 2.54
 1 -11 15 4.94 2.09
 1 -11 15 4.12 1.82
 -1 11 -16 1.99 1.36
 1 -11 16 0.56 2.31
 1 -11 16 -1.12 1.25
 1 -11 17 0.82 1.76
 -1 11 -17 0.7 1.2
 1 -11 17 4.83 2.71
 1 -11 18 4.36 2.11
 1 -11 18 7.82 3.46
 1 -11 19 -1.96 1.55
 1 -11 19 0.99 1.05
 1 -11 20 -2.68 2.8
 1 -11 20 -0.01 0.82
 1 -11 21 0.69 1.84
 1 -11 21 0.15 0.39
 1 -11 22 4.06 2.58
 1 -11 22 6 2.75
 1 -11 23 5.09 2.83
 1 -11 23 4.29 2.6
 1 -11 24 6.1 2.77
 1 -10 -25 0.7 1.6
 -1 10 25 3.29 3.88
 1 -10 -24 3.42 2.85
 -1 10 24 -0.73 0.86
 -1 10 23 2.33 1.3
 1 -10 -23 4.56 2.74
 1 -10 -22 -0.96 1.86
 -1 10 22 1.19 0.15
 -1 10 21 1.43 0.97
 1 -10 -21 1.35 1.96
 -1 10 21 -0.31 1.71
 1 -10 -20 1.63 0.7
 -1 10 20 3.62 1.47
 -1 10 20 5.49 3
 1 -10 -19 3.59 2.5
 -1 10 19 -1.82 2.25
 -1 10 19 -0.16 1.63
 1 -10 -18 3.58 3.02
 -1 10 18 1.34 1.6
 -1 10 18 -0.27 0.71
 -1 10 17 -1.07 1.25
 1 -10 -17 -1.85 2.11
 -1 10 17 -0.19 0.84
 -1 10 16 -0.26 1.45
 -1 10 16 0.94 0.24
 -1 10 15 0.8 1.54
 -1 10 15 0.83 0.75
 -1 10 14 -0.28 1.6
 -1 10 14 -0.49 0.17
 -1 10 13 0.2 0.39
 -1 10 13 -0.13 0.64
 -1 10 12 0.91 0.14
 -1 10 12 -0.35 1.22
 -1 10 11 1.23 1.03
 -1 10 11 -0.63 0.71
 -1 10 10 0.89 1.48
 -1 10 10 0.04 1.21
 -1 10 9 0.04 0.19
 -1 10 9 -0.51 0.67
 -1 10 9 -0.63 0.57
 -1 10 8 -1.17 1.56
 -1 10 8 0.81 0.86
 -1 10 8 0.78 0.42
 -1 10 7 -0.74 0.66
 -1 10 7 -0.35 0.65
 -1 10 7 -0.65 0.65
 -1 10 6 1.63 0.67
 -1 10 6 2.3 0.82
 -1 10 5 -0.42 1.1
 1 -10 -2 0.53 0.64
 1 -10 -1 -0.19 0.13
 1 -10 0 1.49 1
 1 -10 1 0.26 0.18
 1 -10 2 1.64 0.81
 1 -10 3 -0.15 0.36
 1 -10 4 0.35 0.53
 1 -10 5 2.44 1.11
 1 -10 6 4.12 1.48
 1 -10 7 2.18 1.5
 1 -10 8 0.83 0.72
 1 -10 8 -0.27 0.22
 1 -10 8 -0.19 0.67
 1 -10 9 1.79 0.81
 1 -10 9 3.09 1.46
 1 -10 9 1.57 0.97
 1 -10 10 2.54 1.02
 1 -10 10 3.61 1.53
 1 -10 10 4.21 1.86
 1 -10 11 0.48 0.74
 1 -10 11 1.03 0.94
 -1 10 -11 0 0.78
 1 -10 12 6.13 2.2
 1 -10 12 3.24 1.17
 -1 10 -12 7.32 2.23
 1 -10 13 0.53 0.99
 1 -10 13 0.38 1.13
 -1 10 -13 0.58 0.89
 -1 10 -14 -0.37 1.02
 1 -10 14 0.71 0.21
 1 -10 14 0.68 0.84
 -1 10 -15 0.89 0.88
 1 -10 15 -0.37 0.92
 1 -10 15 2.26 1.86
 -1 10 -16 7.02 2.53
 1 -10 16 5.88 2.35
 1 -10 16 5.21 2.34
 1 -10 17 -0.57 1.94
 1 -10 17 -0.03 1.68
 1 -10 18 2.53 1.88
 1 -10 18 4.17 2.94
 1 -10 19 4.43 1.7
 1 -10 19 -0.32 0.34
 1 -10 20 8 1.99
 1 -10 20 6.97 3.42
 1 -10 21 -0.16 0.84
 1 -10 21 0.57 1.36
 1 -10 22 5.04 2.92
 1 -10 22 2.95 2.51
 1 -10 23 3.26 2.54
 1 -10 23 -1.49 2.57
 1 -10 24 1.21 0.84
 1 -10 25 1.89 0.84
 1 -9 -25 3.84 3.38
 -1 9 25 -0.55 1.08
 1 -9 -24 0.5 1.67
 -1 9 24 -1.53 1.91
 -1 9 23 0.7 2.64
 1 -9 -23 1.66 1.86
 -1 9 22 0.18 2.3
 1 -9 -22 0.73 2.36
 -1 9 22 0.78 0.45
 -1 9 21 -0.81 1.08
 1 -9 -21 1.37 2.31
 -1 9 21 -0.36 0.72
 -1 9 20 -1.54 0.37
 -1 9 20 -0.69 1.21
 -1 9 19 0.32 0.55
 -1 9 19 -0.71 0.85
 1 -9 -19 1.93 2.12
 -1 9 18 3.43 2.19
 -1 9 18 0.07 1.55
 1 -9 -18 0.42 1.77
 -1 9 17 0.09 1.47
 -1 9 17 -0.58 0.98
 1 -9 -17 0.86 0.83
 -1 9 16 -0.35 0.86
 -1 9 16 0.29 1.52
 1 -9 -16 -0.46 0.55
 -1 9 15 -1.09 1.69
 -1 9 15 1.04 0.6
 -1 9 14 -0.22 0.4
 -1 9 14 -0.39 1.16
 -1 9 13 0.61 0.89
 -1 9 13 -1.49 1.11
 -1 9 12 0.53 0.93
 -1 9 12 -0.38 1.2
 -1 9 11 -0.88 0.77
 -1 9 11 0.81 0.73
 -1 9 10 -1.13 1.13
 -1 9 10 -0.61 0.17
 -1 9 9 0.46 1.14
 -1 9 9 1.1 0.46
 -1 9 9 -0.2 1.44
 -1 9 8 0.66 0.96
 -1 9 8 -0.67 1.17
 -1 9 8 0.11 0.29
 -1 9 7 0.72 0.53
 -1 9 7 0.38 0.17
 -1 9 7 0.35 0.84
 -1 9 6 0.53 0.7
 -1 9 6 -0.79 1.1
 -1 9 6 -0.05 0.51
 -1 9 5 0.62 1.51
 -1 9 4 -0.56 0.94
 1 -9 -1 0.7 0.43
 1 -9 0 0.24 0.14
 1 -9 1 2.27 0.76
 1 -9 2 0.51 0.58
 1 -9 3 0.02 0.27
 1 -9 4 0.04 0.21
 1 -9 5 2.98 1.34
 1 -9 6 0.3 0.52
 1 -9 7 0.11 0.05
 1 -9 8 0.41 0.52
 1 -9 8 0.29 0.41
 1 -9 8 1.34 0.4
 1 -9 9 1.72 0.56
 1 -9 9 2.45 1.52
 1 -9 9 0.74 0.55
 1 -9 10 5.23 1.39
 1 -9 10 3.48 1.04
 1 -9 10 3.63 1.4
 1 -9 11 -0.46 1
 -1 9 -11 0.44 1.57
 1 -9 11 1.09 0.62
 -1 9 -12 -0.15 1.09
 1 -9 12 0.11 1.06
 1 -9 12 0.22 0.75
 -1 9 -13 0.62 0.84
 1 -9 13 0.65 0.21
 1 -9 13 0.74 0.42
 1 -9 14 0.37 0.56
 -1 9 -14 0.73 1.32
 1 -9 14 0.35 0.71
 -1 9 -15 1 1.25
 1 -9 15 2.51 1.3
 1 -9 15 2.97 1.19
 -1 9 -16 -0.73 1.82
 1 -9 16 1.84 0.48
 1 -9 16 0.58 1.09
 1 -9 17 0.66 0.17
 1 -9 17 3.36 2.16
 1 -9 18 6.79 2.53
 1 -9 18 8.82 2.93
 1 -9 19 2.85 1.81
 1 -9 19 0.71 1.14
 1 -9 20 1.08 0.51
 1 -9 20 1.19 1.54
 1 -9 21 2.05 1.45
 1 -9 21 -1.16 1.34
 1 -9 22 3.75 2.17
 1 -9 22 -2.57 3.54
 1 -9 23 2.98 2.18
 1 -9 24 5.74 3.25
 1 -9 25 0.01 1.88
 -1 8 26 -1.71 1.73
 1 -8 -26 -0.55 1.79
 1 -8 -25 1.84 0.31
 -1 8 25 3.64 2.9
 -1 8 24 0.38 1.21
 1 -8 -24 -0.69 1.76
 -1 8 23 -0.53 1.76
 1 -8 -23 -1.86 3.07
 -1 8 23 0.94 0.57
 -1 8 22 0.03 0.96
 -1 8 22 -0.78 1.16
 1 -8 -21 4.63 2.31
 -1 8 21 2.5 2.4
 -1 8 21 2.19 1.94
 -1 8 20 1.63 1.61
 1 -8 -20 2.31 2.2
 -1 8 20 1.08 1.42
 -1 8 19 0.37 0.57
 -1 8 19 -0.84 1.07
 1 -8 -19 1.65 1.8
 -1 8 18 0.05 1.1
 1 -8 -18 1.97 2.68
 -1 8 18 0.39 0.45
 1 -8 -17 0.48 0.7
 -1 8 17 -1.04 1.98
 -1 8 17 -1.2 1.23
 -1 8 16 0.61 0.55
 -1 8 16 2.65 1.25
 1 -8 -16 1.87 0.94
 -1 8 15 0.37 0.75
 -1 8 15 -0.64 0.55
 -1 8 14 1.78 1.98
 -1 8 14 -0.4 0.83
 -1 8 13 0.9 0.97
 -1 8 13 1.33 0.86
 -1 8 12 0.19 1.14
 -1 8 12 0.39 0.97
 -1 8 11 0.42 0.99
 -1 8 11 0.91 0.35
 -1 8 10 0.76 1.28
 -1 8 10 2.89 1.76
 -1 8 9 -0.72 0.45
 -1 8 9 0.64 0.45
 -1 8 9 1.46 1.26
 -1 8 8 -0.07 0.33
 -1 8 8 0.32 0.73
 -1 8 8 0.47 1.14
 -1 8 7 0.05 0.57
 -1 8 7 0.28 0.22
 -1 8 7 0.66 0.53
 -1 8 6 1.15 1.1
 -1 8 6 0.03 0.27
 -1 8 6 -0.54 0.77
 -1 8 5 -0.4 0.35
 -1 8 5 -0.05 0.88
 -1 8 4 0.27 0.95
 1 -8 -1 0.02 0.43
 1 -8 0 0.62 0.57
 1 -8 1 -0.1 0.44
 1 -8 2 -0.58 0.83
 1 -8 3 -0.02 0.06
 1 -8 4 2.39 1
 1 -8 5 0.71 0.26
 1 -8 6 3.58 1.31
 1 -8 7 0.19 0.25
 1 -8 7 -0.42 0.59
 1 -8 8 2.42 0.92
 1 -8 8 2.39 0.8
 1 -8 8 5.04 1.93
 1 -8 9 3.79 1.61
 1 -8 9 1.71 0.66
 1 -8 9 2.69 1.67
 1 -8 10 11.46 1.75
 1 -8 10 13.1 2.89
 1 -8 10 11.73 2.75
 1 -8 11 0.07 0.19
 1 -8 11 0.75 0.28
 -1 8 -11 1.79 1.45
 1 -8 11 2.84 1.01
 1 -8 12 6.58 2.35
 1 -8 12 4.65 1.73
 -1 8 -12 6.68 2.09
 1 -8 13 0.77 0.51
 -1 8 -13 0.87 1.02
 1 -8 13 1.14 1.2
 -1 8 -14 -0.02 0.35
 1 -8 14 -0.2 1.41
 1 -8 14 0.23 0.34
 -1 8 -15 2.2 1.21
 1 -8 15 0.6 1.4
 1 -8 15 0.75 0.5
 1 -8 16 2.08 1.49
 1 -8 16 2.11 1.35
 -1 8 -16 0.84 0.73
 1 -8 17 1.87 1.9
 1 -8 17 -0.61 1.62
 1 -8 18 1.66 1.76
 1 -8 18 0.26 0.59
 1 -8 19 1.53 0.78
 1 -8 19 0.83 1.61
 1 -8 20 0.53 1.35
 1 -8 20 -0.57 1.2
 1 -8 21 1.87 0.46
 1 -8 21 3.57 2.14
 1 -8 22 2.48 2.6
 1 -8 23 5.99 3.37
 1 -8 24 -0.86 1.77
 1 -8 25 5.81 2.8
 1 -7 -26 2.3 2.01
 -1 7 26 4.07 2.42
 1 -7 -25 4.7 3.26
 -1 7 25 0.46 1.56
 -1 7 24 0.8 1.06
 1 -7 -24 1.49 0.44
 -1 7 23 0.99 2.02
 1 -7 -23 3.22 2.41
 -1 7 23 0.77 0.99
 1 -7 -22 -0.57 1.45
 -1 7 22 0.33 0.5
 -1 7 21 4.72 2.4
 -1 7 21 8.85 3.79
 1 -7 -21 3.02 2.2
 1 -7 -20 -1.81 1.86
 -1 7 20 -1.5 1.73
 -1 7 19 -0.03 1.18
 1 -7 -19 1.82 0.7
 -1 7 19 -0.26 0.49
 -1 7 18 -0.87 0.9
 -1 7 18 -0.65 0.48
 1 -7 -18 -0.58 1.64
 -1 7 17 8.9 3.19
 1 -7 -17 4.53 2.16
 -1 7 17 3.43 1.91
 -1 7 16 -0.93 0.22
 -1 7 16 -1.39 0.37
 -1 7 15 0.33 0.19
 -1 7 15 2.85 1.69
 -1 7 14 0.72 0.69
 -1 7 14 -0.03 0.35
 -1 7 13 0.55 0.95
 -1 7 13 -2.19 2.06
 -1 7 12 1.43 1.27
 -1 7 12 1.09 0.87
 -1 7 11 0.27 0.4
 -1 7 11 -1.61 1.3
 -1 7 10 0.3 0.17
 -1 7 10 -0.29 1.02
 -1 7 9 0.6 0.96
 -1 7 9 0.29 0.18
 -1 7 9 0.24 0.21
 -1 7 8 -0.21 0.32
 -1 7 8 -0.06 0.17
 -1 7 8 -0.51 1.4
 -1 7 7 0.57 0.84
 -1 7 7 0.1 0.02
 -1 7 6 -0.02 0.61
 -1 7 6 0.96 0.26
 -1 7 6 -0.02 0.22
 -1 7 5 1.79 1.17
 -1 7 5 1.52 0.87
 -1 7 5 0.93 0.46
 -1 7 4 0.2 0.46
 -1 7 3 2.4 1.57
 1 -7 -1 0.44 0.51
 1 -7 0 -0.24 0.29
 1 -7 1 5.95 1.22
 1 -7 2 1.2 0.81
 1 -7 3 -0.88 0.49
 1 -7 4 0.15 0.58
 1 -7 5 0.43 0.61
 1 -7 6 1.96 1.07
 1 -7 7 3.68 0.97
 1 -7 7 3.55 1.45
 1 -7 7 3.55 1.33
 1 -7 8 3.38 1.25
 1 -7 8 1.8 0.74
 1 -7 8 2.43 1.27
 1 -7 9 4.01 0.93
 1 -7 9 4.97 1.55
 1 -7 9 4.75 1.52
 -1 7 -10 0.46 0.9
 1 -7 10 1.16 0.15
 1 -7 10 1.8 1.39
 1 -7 10 0.68 0.31
 -1 7 -11 13.39 2.9
 1 -7 11 12.6 2.7
 1 -7 11 9.56 1.67
 1 -7 11 13.83 2.95
 1 -7 12 0.82 1.26
 1 -7 12 0.55 0.66
 -1 7 -12 0.91 0.63
 1 -7 13 3.03 1.52
 1 -7 13 1.4 0.75
 -1 7 -13 2.1 1.08
 1 -7 14 0.25 0.51
 1 -7 14 -0.11 0.95
 -1 7 -14 1.45 0.55
 1 -7 15 8.52 2.87
 -1 7 -15 7.51 2.27
 1 -7 15 7.24 2.54
 -1 7 -16 1.61 0.86
 1 -7 16 0.42 0.7
 1 -7 16 1.71 1.88
 1 -7 17 -0.91 1.36
 1 -7 17 -0.11 0.33
 1 -7 18 2.06 0.65
 1 -7 18 1.54 1.07
 1 -7 19 1.26 0.95
 1 -7 19 2.08 1.4
 1 -7 20 -0.63 0.75
 1 -7 20 2.86 2.5
 1 -7 21 2.36 1.68
 1 -7 21 0 1.12
 1 -7 22 -1.95 2.29
 1 -7 23 5.53 3.56
 1 -7 24 3.3 1.67
 1 -7 25 11.99 5.47
 1 -7 26 1.48 0.75
 1 -6 -27 1.83 1.76
 -1 6 26 -0.31 1.89
 1 -6 -26 -2.93 3.18
 1 -6 -25 3.65 2.83
 -1 6 25 -0.47 0.8
 1 -6 -24 0.27 0.54
 -1 6 24 5.03 3.3
 -1 6 23 -0.75 2.22
 1 -6 -23 -0.95 2.09
 -1 6 22 1.69 1.81
 1 -6 -22 -0.35 1.16
 -1 6 22 1.62 2.77
 1 -6 -21 0.02 0.67
 -1 6 21 -0.65 0.68
 -1 6 20 5.2 2.4
 -1 6 20 5.33 3.08
 1 -6 -20 5.9 2.75
 -1 6 19 -0.88 1.01
 -1 6 19 2.36 2.28
 1 -6 -19 0.43 1.1
 -1 6 18 0.98 1.37
 1 -6 -18 0.88 1.68
 -1 6 18 1.51 1.37
 -1 6 17 1.08 1.31
 1 -6 -17 1.22 1.34
 -1 6 17 1.92 1.72
 -1 6 16 1.38 1.69
 -1 6 16 1.45 1.36
 1 -6 -16 1.03 0.84
 -1 6 15 2.1 1.32
 -1 6 15 0.24 1.38
 1 -6 -15 3.06 1.75
 -1 6 14 3 1.98
 -1 6 14 0.41 0.62
 -1 6 13 -0.4 0.67
 -1 6 13 0.78 1.15
 -1 6 12 1.78 1.26
 -1 6 12 -0.01 0.16
 -1 6 11 1.47 1.17
 -1 6 11 2.08 1.41
 -1 6 10 1.11 0.93
 -1 6 10 2.91 1.37
 -1 6 9 -0.91 1.03
 -1 6 9 -1.07 1.4
 -1 6 8 0.54 0.32
 -1 6 8 0.25 0.24
 -1 6 7 0.95 0.97
 -1 6 7 0.59 0.2
 -1 6 7 -0.32 0.4
 -1 6 6 -0.18 0.39
 -1 6 6 0.7 0.82
 -1 6 6 0.57 0.37
 -1 6 5 0.36 0.16
 -1 6 5 0.37 0.4
 -1 6 5 0.16 0.62
 -1 6 4 1.98 1.49
 -1 6 4 1.84 1
 -1 6 3 2.08 1.37
 1 -6 0 16.38 1.91
 1 -6 1 0.72 0.51
 1 -6 2 0.46 0.5
 1 -6 3 0.95 0.64
 1 -6 4 1.54 0.17
 1 -6 5 0.55 0.62
 1 -6 6 0.47 0.47
 1 -6 6 0.79 0.59
 1 -6 7 0.63 0.5
 1 -6 7 0.92 0.37
 1 -6 7 1.7 0.69
 1 -6 8 2.47 0.93
 1 -6 8 2.38 0.76
 1 -6 8 3.95 1.43
 1 -6 9 3.6 1.26
 1 -6 9 3.83 1.56
 1 -6 9 3.08 0.84
 1 -6 10 2.82 1.53
 -1 6 -10 3.45 1.51
 1 -6 10 3.54 1.04
 1 -6 10 4.05 1.04
 -1 6 -11 -0.13 0.71
 1 -6 11 0.67 0.39
 1 -6 11 -0.57 0.16
 1 -6 11 1.08 1.33
 1 -6 12 4.85 1.13
 1 -6 12 4.8 1.37
 -1 6 -12 7.95 1.99
 1 -6 12 5.87 1.79
 -1 6 -12 6.92 1.95
 -1 6 -13 1.3 0.57
 1 -6 13 0.69 0.36
 1 -6 13 0.47 0.83
 -1 6 -13 2.01 1.27
 1 -6 14 2.55 1.09
 1 -6 14 1.73 1.75
 -1 6 -14 2.72 1.2
 -1 6 -14 2.69 0.98
 1 -6 15 -1.28 0.91
 -1 6 -15 0.44 0.76
 1 -6 15 1.58 1.51
 -1 6 -15 0.5 0.74
 1 -6 16 0.85 1.19
 1 -6 16 -1.21 1.27
 -1 6 -16 1.77 1.72
 1 -6 17 1.37 1.1
 -1 6 -17 2.41 1.46
 1 -6 17 1.9 0.78
 1 -6 18 2.27 2.37
 1 -6 18 0.79 0.87
 1 -6 19 2.33 2.65
 1 -6 19 -1.22 1.81
 1 -6 20 2.05 1.8
 1 -6 20 -0.83 1.03
 1 -6 21 1.88 0.78
 1 -6 22 8.04 3.4
 1 -6 23 3.01 2.24
 1 -6 24 3.57 2.97
 1 -6 25 5.36 3.32
 1 -6 26 18.22 5.61
 1 -5 -27 2.45 3.56
 -1 5 26 -1.67 2.33
 1 -5 -26 1.99 0.78
 1 -5 -25 1.53 1.81
 -1 5 25 1.77 0.94
 -1 5 24 0.55 1.94
 1 -5 -24 -0.37 1.97
 1 -5 -23 4.78 2.59
 -1 5 23 6.48 3.71
 -1 5 22 4.62 3.14
 1 -5 -22 -0.25 1.16
 -1 5 21 1.67 1.2
 1 -5 -21 3.88 2.41
 -1 5 21 2.75 1.29
 1 -5 -20 1.81 1.43
 -1 5 20 0.07 1.45
 -1 5 20 0.6 1.36
 -1 5 19 -0.05 0.86
 -1 5 19 -0.32 0.92
 1 -5 -19 -0.99 1.99
 -1 5 18 0.27 1.55
 -1 5 18 0.98 0.43
 1 -5 -18 -0.2 1.58
 -1 5 17 9.28 3.26
 -1 5 17 9.56 3.05
 1 -5 -17 9.34 3.23
 -1 5 16 0.83 0.81
 1 -5 -16 -1.06 0.95
 -1 5 16 0.81 1
 -1 5 15 -0.06 0.93
 1 -5 -15 1.98 1.51
 -1 5 15 2.28 1.13
 1 -5 -14 0.91 0.26
 -1 5 14 0.21 1.11
 -1 5 14 -0.06 1.35
 -1 5 13 0.65 0.27
 -1 5 13 2.19 1.45
 -1 5 12 2.09 1.33
 -1 5 12 1.11 0.78
 -1 5 11 -0.45 0.91
 -1 5 11 0.41 0.98
 -1 5 10 -0.53 0.61
 -1 5 10 0.51 0.47
 -1 5 9 0.33 0.29
 -1 5 9 0.25 0.89
 -1 5 8 0.07 0.34
 -1 5 8 0.51 0.74
 -1 5 7 0.62 0.28
 -1 5 7 0.08 0.23
 -1 5 6 -0.17 0.63
 -1 5 6 0.08 0.19
 -1 5 6 0.62 0.28
 -1 5 5 1.72 0.83
 -1 5 5 2.52 0.49
 -1 5 5 2.73 1.28
 -1 5 5 1.94 0.6
 -1 5 4 0.04 0.36
 -1 5 4 -1.13 1.15
 -1 5 4 -0.34 0.45
 -1 5 3 2.33 1.22
 -1 5 3 2.29 0.54
 1 -5 0 0.72 0.46
 1 -5 1 1.07 0.55
 1 -5 2 1.77 0.69
 1 -5 3 1.4 0.68
 1 -5 4 2.26 0.85
 1 -5 5 31.8 3.09
 1 -5 5 35.14 2.73
 1 -5 6 0.38 0.62
 1 -5 6 0.53 0.66
 1 -5 6 0.09 0.23
 1 -5 7 20.04 2.78
 1 -5 7 21.07 2.17
 1 -5 7 21 2.9
 1 -5 8 0.77 0.5
 1 -5 8 1.24 0.42
 1 -5 8 1.12 0.67
 -1 5 -9 3.78 1.28
 1 -5 9 4.39 1.01
 1 -5 9 4.01 1.42
 1 -5 9 4.62 1.37
 -1 5 -9 4.37 1.27
 -1 5 -10 0.58 0.94
 1 -5 10 0.5 0.89
 -1 5 -10 0.48 0.26
 1 -5 10 0.15 0.36
 1 -5 10 -0.02 0.81
 1 -5 11 55 3.91
 -1 5 -11 52.72 5.08
 1 -5 11 64.6 6.05
 1 -5 11 56.72 5.89
 -1 5 -11 60.2 5.07
 -1 5 -12 0.3 0.32
 1 -5 12 0.93 0.98
 1 -5 12 0.32 0.16
 -1 5 -12 0.04 0.63
 1 -5 12 0.3 0.83
 1 -5 13 23.38 4.06
 1 -5 13 22.74 3.87
 1 -5 13 21.3 2.57
 -1 5 -13 24.67 3.6
 -1 5 -13 19.63 3.17
 1 -5 14 -0.62 1.21
 -1 5 -14 0.97 0.81
 -1 5 -14 2.02 1.42
 1 -5 14 2 1.14
 -1 5 -15 4.84 1.8
 -1 5 -15 2.44 1.34
 1 -5 15 2.95 1.82
 1 -5 15 2.54 1.32
 1 -5 16 -1.11 1.24
 1 -5 16 0.03 1.12
 -1 5 -16 -0.5 0.94
 -1 5 -17 12.25 3.06
 1 -5 17 9.02 3.03
 1 -5 17 6.66 2.59
 1 -5 18 0.1 1.13
 1 -5 18 2.44 1.06
 -1 5 -18 0.12 0.36
 -1 5 -19 4.33 1.47
 1 -5 19 4.17 2.24
 1 -5 19 7.63 3.26
 1 -5 20 3.37 2.1
 1 -5 21 -1.69 2.19
 1 -5 22 2.23 2.18
 1 -5 23 -0.73 1.16
 1 -5 24 -1.3 2.8
 1 -5 25 5.55 3.33
 1 -5 26 0.31 1.36
 1 -4 -26 0.16 2.14
 -1 4 26 -3.51 3.95
 1 -4 -25 4.25 3.72
 -1 4 25 -0.25 0.43
 -1 4 24 -0.28 1.73
 1 -4 -24 -1.41 1.26
 -1 4 23 3.63 1.26
 1 -4 -23 4.92 2.98
 -1 4 22 3.95 2.13
 1 -4 -22 1.35 1.94
 1 -4 -21 0.96 0.92
 -1 4 21 1.58 1.44
 -1 4 20 0.81 1.35
 1 -4 -20 4.72 2.47
 -1 4 20 0.21 1.94
 -1 4 19 0.75 0.76
 1 -4 -19 2.28 1.5
 -1 4 19 0.08 0.95
 1 -4 -18 0.31 1.12
 -1 4 18 -0.37 0.63
 -1 4 18 0.04 0.66
 -1 4 17 4.1 2.33
 -1 4 17 1.75 1.29
 1 -4 -17 0.81 1.35
 -1 4 16 1.23 1.31
 1 -4 -16 0.85 0.49
 -1 4 16 1.28 0.31
 -1 4 15 0.77 1.07
 -1 4 15 1.69 1.66
 1 -4 -15 -0.42 0.27
 1 -4 -14 0.05 0.29
 -1 4 14 1.48 1.52
 -1 4 14 1.68 1.8
 -1 4 13 -0.58 0.96
 -1 4 13 1.35 0.9
 1 -4 -13 0.13 0.47
 -1 4 12 2.23 1.14
 -1 4 12 0.21 0.06
 -1 4 11 -0.66 1.22
 -1 4 11 -0.22 1.14
 -1 4 10 -0.09 0.84
 -1 4 10 1.26 1.35
 -1 4 9 -0.19 0.21
 -1 4 9 -0.78 0.92
 -1 4 8 1.16 1.09
 -1 4 8 0.82 0.88
 -1 4 7 0.42 0.25
 -1 4 7 0.76 0.86
 -1 4 6 2.73 1.14
 -1 4 6 1.45 0.86
 -1 4 6 1.54 0.43
 -1 4 5 -0.03 0.41
 -1 4 5 -0.04 0.06
 -1 4 5 0.33 0.22
 -1 4 4 -0.36 0.25
 -1 4 4 0.12 0.77
 -1 4 4 -0.08 0.44
 -1 4 4 0.18 0.28
 -1 4 3 0.14 0.55
 -1 4 3 0.84 0.49
 -1 4 3 0.85 0.76
 1 -4 0 0.37 0.33
 1 -4 1 -0.1 0.25
 1 -4 2 3.57 0.71
 1 -4 3 0.76 0.68
 1 -4 4 5.93 1.21
 1 -4 5 0.21 0.34
 1 -4 5 0.07 0.18
 1 -4 6 1.62 0.7
 1 -4 6 1.05 0.74
 1 -4 6 1.93 0.63
 1 -4 7 2.8 0.95
 -1 4 -7 2.68 0.85
 1 -4 7 2.73 0.74
 1 -4 7 2.21 0.95
 -1 4 -8 7.46 1.8
 -1 4 -8 7.09 1.47
 1 -4 8 7.09 1.21
 1 -4 8 8.47 1.93
 1 -4 8 9.25 1.97
 1 -4 9 0.21 0.76
 1 -4 9 -0.24 0.4
 1 -4 9 -0.39 0.8
 -1 4 -9 0.59 0.38
 -1 4 -9 0.72 0.5
 1 -4 10 -0.06 0.31
 -1 4 -10 0.16 0.46
 1 -4 10 1.01 0.28
 1 -4 10 0.53 0.41
 -1 4 -10 0.19 0.37
 1 -4 11 0.92 0.53
 1 -4 11 1.41 0.93
 -1 4 -11 1.23 0.79
 1 -4 11 -0.13 0.26
 -1 4 -11 0.39 0.5
 1 -4 12 0.84 0.55
 -1 4 -12 0.67 0.67
 1 -4 12 -0.13 1.07
 -1 4 -12 1.42 1.05
 1 -4 12 0.5 0.6
 -1 4 -13 1.63 0.74
 1 -4 13 1.36 0.49
 1 -4 13 0.29 0.95
 1 -4 13 0.5 0.44
 -1 4 -13 1.19 0.57
 1 -4 14 2.21 1.05
 -1 4 -14 3.63 1.16
 1 -4 14 4.68 1.93
 -1 4 -14 2.86 1.11
 -1 4 -15 3.32 1.46
 1 -4 15 2.2 1.57
 1 -4 15 5.25 2.14
 1 -4 16 -0.05 0.16
 -1 4 -16 1.36 1.29
 1 -4 16 -0.63 1.43
 -1 4 -17 0.15 0.61
 1 -4 17 0.69 0.87
 1 -4 18 6.62 2.76
 -1 4 -18 4.39 1.58
 1 -4 18 5.39 2.14
 1 -4 19 2.37 1.79
 -1 4 -19 0.77 1.28
 -1 4 -20 0.69 1.07
 1 -4 20 1.3 1.45
 1 -4 21 -0.06 2.02
 1 -4 22 2.42 0.52
 1 -4 23 0.95 0.74
 1 -4 24 3.51 1.8
 1 -4 25 0.1 1.41
 1 -4 26 6.82 3.82
 -1 3 26 4.32 3.56
 1 -3 -26 -3.19 3.23
 -1 3 25 0.42 2.14
 1 -3 -25 1.39 2.19
 -1 3 24 4.32 3.33
 1 -3 -24 0.53 1.69
 -1 3 23 4.95 2.3
 1 -3 -23 -2.06 2
 -1 3 22 1.53 2.27
 1 -3 -22 -0.42 0.98
 1 -3 -21 0.11 0.72
 -1 3 21 0.11 1.18
 1 -3 -20 3.78 2.24
 -1 3 20 2.58 1.23
 1 -3 -19 -0.57 0.4
 -1 3 19 0.31 1.17
 -1 3 19 -0.38 0.94
 -1 3 18 0.46 1.27
 1 -3 -18 1.32 1.16
 -1 3 18 0.95 1.43
 1 -3 -17 -0.53 1.37
 -1 3 17 0.24 0.67
 -1 3 17 1.52 1.48
 1 -3 -16 2.34 1.58
 -1 3 16 1.37 0.39
 -1 3 16 2.39 1.79
 -1 3 15 0.02 0.56
 -1 3 15 -1.62 2.03
 1 -3 -15 0.74 1.25
 -1 3 14 -0.35 0.47
 1 -3 -14 1.6 1.05
 -1 3 14 0.69 1.05
 -1 3 13 0.41 0.05
 -1 3 13 0.15 0.71
 1 -3 -13 -0.07 0.8
 -1 3 12 -0.92 0.16
 -1 3 12 0.38 0.23
 -1 3 11 -0.35 1.54
 -1 3 11 1.52 0.83
 -1 3 10 0.34 0.33
 -1 3 10 0.81 0.72
 -1 3 9 0.62 0.59
 -1 3 9 0.9 0.73
 -1 3 8 0.2 0.2
 -1 3 8 0.09 0.05
 -1 3 7 -0.03 0.17
 -1 3 7 0.71 0.5
 -1 3 6 0.53 0.22
 -1 3 6 -0.41 0.8
 -1 3 6 0.49 0.75
 -1 3 5 2.24 0.63
 -1 3 5 2.7 1.04
 -1 3 5 2.1 1.01
 -1 3 4 0.15 0.17
 -1 3 4 0.5 1.06
 -1 3 4 0.22 0.4
 -1 3 3 2.15 0.65
 -1 3 3 2.28 1.01
 -1 3 3 2.04 0.56
 -1 3 2 0.62 0.22
 -1 3 2 1.1 0.41
 -1 3 1 -0.09 0.15
 1 -3 0 0.32 0.27
 1 -3 1 2.29 0.49
 1 -3 2 -0.45 0.48
 1 -3 3 0.24 0.33
 1 -3 4 -0.14 0.66
 1 -3 4 0.48 0.52
 1 -3 5 3.91 0.97
 1 -3 5 3.71 0.78
 -1 3 -5 3.8 0.83
 1 -3 5 4.12 0.79
 -1 3 -6 0.39 0.37
 1 -3 6 0.26 0.58
 -1 3 -6 0.58 0.62
 1 -3 6 0.76 0.63
 1 -3 6 0.61 0.29
 1 -3 7 2.83 0.92
 -1 3 -7 2.69 0.87
 1 -3 7 2.25 0.64
 1 -3 7 2.03 0.54
 -1 3 -7 2.07 0.97
 1 -3 8 0.24 0.41
 1 -3 8 0.58 0.3
 -1 3 -8 0.08 0.69
 -1 3 -8 0.74 0.57
 1 -3 8 0.25 0.21
 -1 3 -9 -0.18 0.5
 1 -3 9 -0.6 0.33
 1 -3 9 -0.18 0.31
 1 -3 9 0.02 0.75
 -1 3 -9 0.11 0.31
 -1 3 -10 0.26 0.37
 -1 3 -10 0.71 0.72
 1 -3 10 0.16 0.53
 1 -3 10 0.27 0.28
 1 -3 10 0.12 0.45
 1 -3 11 0.96 0.47
 -1 3 -11 1.33 0.87
 -1 3 -11 1.14 0.39
 1 -3 11 1.59 0.7
 1 -3 11 2.14 1.33
 1 -3 12 2.28 1.37
 1 -3 12 1.53 0.72
 -1 3 -12 2.39 1.1
 1 -3 12 3.12 1.05
 -1 3 -12 4.47 1.38
 1 -3 13 7.48 2.3
 1 -3 13 5.08 1.29
 -1 3 -13 4.97 1.58
 -1 3 -13 6.32 1.55
 1 -3 13 7.14 2.05
 1 -3 14 5.27 1.86
 1 -3 14 3.6 1.16
 1 -3 14 3.28 1.36
 -1 3 -14 4.14 1.18
 -1 3 -14 6.48 2.08
 1 -3 15 -1.69 1.24
 1 -3 15 0.6 0.93
 -1 3 -15 -0.52 0.32
 -1 3 -16 -0.15 0.41
 1 -3 16 0.78 1.16
 1 -3 16 0.33 0.73
 -1 3 -17 3.9 1.91
 1 -3 17 5.71 2.15
 1 -3 18 -0.88 0.76
 -1 3 -18 -0.39 0.29
 1 -3 19 6.05 2.6
 -1 3 -19 6.57 2.27
 1 -3 20 1.88 2.47
 -1 3 -20 1.08 1.25
 1 -3 21 1.28 0.79
 -1 3 -21 0.85 1.31
 1 -3 22 3.27 2.43
 1 -3 23 5.36 3.44
 1 -3 24 -0.25 1.39
 1 -3 25 2.74 3.31
 1 -3 26 4.75 2.88
 -1 2 26 -0.07 2.39
 1 -2 -25 -0.92 1.55
 -1 2 25 1.55 2.25
 1 -2 -24 0.73 2.4
 -1 2 24 -2.11 2.12
 -1 2 23 0.1 0.66
 1 -2 -23 -1.39 1.49
 1 -2 -22 2.21 1.99
 -1 2 22 2.04 2.04
 -1 2 21 1.57 0.33
 1 -2 -21 -0.85 1.72
 -1 2 20 0.29 0.86
 1 -2 -20 1 0.82
 1 -2 -19 0.13 0.84
 -1 2 19 -0.25 1.58
 -1 2 18 0.6 1.63
 1 -2 -18 -0.73 0.92
 -1 2 17 3.48 0.73
 -1 2 17 5.1 2.21
 1 -2 -17 3.02 1.26
 -1 2 16 -0.78 1.47
 -1 2 16 -0.98 1.3
 1 -2 -16 0.23 0.92
 -1 2 15 0.4 0.67
 -1 2 15 0.21 0.68
 1 -2 -15 0.35 0.69
 1 -2 -14 4.4 1.81
 -1 2 14 3.82 1.67
 -1 2 14 5.91 2.11
 1 -2 -13 -0.52 1.08
 -1 2 13 0.53 0.95
 -1 2 13 -0.55 1.03
 -1 2 12 1.5 0.99
 1 -2 -12 0.77 0.43
 -1 2 12 0.87 0.66
 -1 2 11 2.24 1.5
 1 -2 -11 0.52 0.43
 -1 2 11 0.9 0.61
 -1 2 10 0.48 0.63
 -1 2 10 -0.57 0.66
 -1 2 9 0.33 0.63
 -1 2 9 -0.06 0.86
 -1 2 8 0.55 0.8
 -1 2 8 -0.01 0.07
 -1 2 7 -1.05 0.31
 -1 2 7 0.04 0.47
 -1 2 6 0.55 0.44
 -1 2 6 -0.03 0.16
 -1 2 5 0.96 0.69
 -1 2 5 0.29 0.44
 -1 2 5 0.1 0.32
 -1 2 4 -0.15 0.35
 -1 2 4 0.85 0.4
 -1 2 4 0.49 0.06
 -1 2 3 1.68 0.65
 -1 2 3 1.25 0.4
 -1 2 3 0.33 0.42
 -1 2 2 0.88 0.46
 -1 2 2 1.13 0.71
 1 -2 2 0.14 0.2
 -1 2 -2 0.6 0.39
 -1 2 -3 0.56 0.39
 1 -2 3 0.29 0.32
 1 -2 3 0.25 0.13
 -1 2 -4 1.29 0.47
 1 -2 4 1.28 0.7
 1 -2 4 1.84 0.42
 1 -2 4 1.34 0.44
 -1 2 -4 1.42 0.59
 -1 2 -5 0.17 0.21
 1 -2 5 -0.02 0.24
 -1 2 -5 0.4 0.5
 1 -2 5 0.73 0.23
 1 -2 5 0.76 0.71
 -1 2 -6 0.54 0.28
 1 -2 6 0.86 0.46
 1 -2 6 1.22 0.46
 -1 2 -6 1.04 0.27
 1 -2 6 0.89 0.75
 1 -2 7 0.29 0.12
 -1 2 -7 -0.1 0.13
 -1 2 -7 0.17 0.57
 1 -2 7 0.78 0.91
 1 -2 7 -0.05 0.28
 1 -2 8 2.02 0.79
 1 -2 8 3.12 1.24
 -1 2 -8 3.11 0.86
 -1 2 -8 3.34 1
 1 -2 8 2.85 0.85
 1 -2 9 0.14 0.35
 1 -2 9 1.24 1.16
 -1 2 -9 -0.07 0.59
 -1 2 -9 0.24 0.59
 1 -2 9 -0.51 0.32
 1 -2 10 0.26 0.38
 -1 2 -10 0.32 0.69
 1 -2 10 0.58 0.64
 1 -2 10 -0.08 0.46
 -1 2 -10 0.55 0.72
 -1 2 -11 2.87 1.08
 1 -2 11 3.21 0.95
 1 -2 11 2.13 1.07
 -1 2 -11 3.36 1.15
 1 -2 11 3.83 1.66
 1 -2 12 1.89 0.68
 -1 2 -12 1.11 0.76
 1 -2 12 2.66 1.51
 -1 2 -12 2.07 0.88
 1 -2 12 1.11 0.74
 1 -2 13 3.72 1.7
 -1 2 -13 2.24 0.98
 -1 2 -13 2.06 0.53
 1 -2 13 2.31 1.42
 1 -2 13 2.12 0.96
 1 -2 14 6.78 2.23
 -1 2 -14 8.31 2.32
 1 -2 14 7.51 1.77
 1 -2 14 10.01 2.72
 1 -2 15 1.23 0.86
 1 -2 15 1.89 1.81
 -1 2 -15 2.24 1.37
 1 -2 15 1.69 0.65
 1 -2 16 2.15 1.47
 -1 2 -16 2.41 1.3
 1 -2 17 1.95 1.54
 -1 2 -17 0.29 1
 1 -2 18 4.76 1.45
 -1 2 -18 7.09 2.56
 1 -2 19 6.2 2.8
 -1 2 -19 3.95 1.97
 -1 2 -20 -0.11 1.3
 1 -2 20 -0.16 1.63
 1 -2 21 3.1 2.26
 -1 2 -21 2.67 1.19
 -1 2 -22 2.7 1.35
 1 -2 22 -1.36 2.16
 1 -2 23 4.39 3.23
 1 -2 24 -1.93 1.84
 1 -2 25 4.42 3.29
 1 -2 26 -0.89 1.38
 1 -2 27 5.03 0.7
 -1 1 26 -0.61 1.81
 -1 1 25 0.48 1.7
 -1 1 24 1.79 1.93
 1 -1 -24 1.54 2.04
 -1 1 23 2.22 1.23
 1 -1 -23 3.19 1.94
 1 -1 -22 0.12 1.46
 -1 1 22 1.27 1.1
 -1 1 21 13.05 3.68
 1 -1 -21 15.43 4.25
 -1 1 20 1.21 1.59
 1 -1 -20 2.07 1.33
 1 -1 -19 -0.47 0.34
 -1 1 19 -1.91 1.73
 -1 1 18 1.98 1.53
 1 -1 -18 1.73 1.71
 1 -1 -17 8.7 2.51
 -1 1 17 10.1 3.24
 1 -1 -16 1.63 0.96
 -1 1 16 1.24 1.34
 -1 1 15 5.65 2.05
 1 -1 -15 3.85 1.43
 -1 1 15 6.85 2.53
 -1 1 14 0.77 1.37
 -1 1 14 -0.61 0.62
 1 -1 -14 -0.3 0.97
 -1 1 13 -0.15 0.41
 -1 1 13 0.23 0.1
 1 -1 -13 0.77 1.12
 -1 1 12 0.97 0.87
 -1 1 12 0.11 0.26
 1 -1 -12 0.15 0.79
 1 -1 -11 0.41 0.69
 -1 1 11 0.42 0.62
 -1 1 11 1.04 1.24
 1 -1 -10 -0.5 0.46
 -1 1 10 0.81 0.87
 -1 1 10 0.66 0.41
 -1 1 9 -0.63 0.83
 -1 1 9 0.25 0.39
 -1 1 9 0.72 0.3
 -1 1 8 -0.65 0.95
 -1 1 8 0.34 0.24
 -1 1 8 -0.52 0.34
 -1 1 7 0.62 0.54
 -1 1 7 -0.04 0.12
 -1 1 7 0.97 0.99
 -1 1 6 0.32 0.52
 -1 1 6 -0.17 0.38
 -1 1 6 0.25 0.38
 -1 1 6 0.01 0.29
 -1 1 5 2.93 0.77
 -1 1 5 3.5 1.24
 -1 1 5 1.57 0.56
 -1 1 5 1.9 0.61
 -1 1 4 -0.4 0.22
 -1 1 4 -0.51 0.39
 -1 1 4 0.29 0.17
 -1 1 4 -0.32 0.51
 -1 1 3 0.39 0.35
 -1 1 3 0.32 0.25
 -1 1 3 0.39 0.35
 -1 1 3 0.07 0.17
 -1 1 -3 1.58 0.48
 1 -1 3 0.92 0.36
 1 -1 3 2.26 0.48
 1 -1 3 2.67 0.61
 -1 1 -3 1.43 0.35
 -1 1 -4 0.09 0.26
 1 -1 4 0.65 0.27
 1 -1 4 0.45 0.47
 -1 1 -4 -0.14 0.28
 1 -1 4 -0.27 0.18
 1 -1 5 3.12 0.73
 1 -1 5 2.96 0.69
 1 -1 5 2.81 0.85
 -1 1 -5 3.39 0.77
 -1 1 -5 3.54 0.8
 -1 1 -6 -0.07 0.43
 1 -1 6 1.05 0.63
 1 -1 6 -0.1 0.33
 -1 1 -6 1.28 0.65
 1 -1 6 0.29 0.57
 -1 1 -7 0.83 0.41
 1 -1 7 0.65 0.1
 1 -1 7 1.25 0.74
 1 -1 7 1.95 0.9
 -1 1 -7 -0.04 0.18
 1 -1 8 0.32 0.78
 -1 1 -8 0.33 0.39
 -1 1 -8 1.07 0.55
 1 -1 8 0.75 0.74
 1 -1 8 1.53 0.66
 -1 1 -9 0.99 0.38
 1 -1 9 -0.5 0.79
 -1 1 -9 0.36 0.43
 1 -1 9 1.24 0.76
 1 -1 9 1.93 1.03
 1 -1 10 0.52 0.64
 1 -1 10 1.3 0.52
 -1 1 -10 0.49 0.18
 1 -1 10 0.55 0.47
 -1 1 -10 0.88 1.07
 1 -1 11 31.61 4.14
 1 -1 11 28.64 3.05
 -1 1 -11 28.85 2.75
 -1 1 -11 32.22 3.95
 1 -1 11 30.57 4.02
 1 -1 12 -0.31 0.48
 1 -1 12 1.18 1.21
 -1 1 -12 -0.12 0.5
 1 -1 12 -0.31 0.58
 -1 1 -12 0.16 0.56
 1 -1 13 5.09 1.5
 1 -1 13 5.98 1.82
 -1 1 -13 3.33 1.32
 -1 1 -13 4 1.03
 1 -1 13 3.83 1.67
 1 -1 14 0.41 0.29
 -1 1 -14 0.75 0.53
 1 -1 14 0.37 0.59
 -1 1 -15 3.04 1.18
 1 -1 15 2.42 1.42
 1 -1 16 1.38 1.62
 -1 1 -16 1.27 1.52
 1 -1 17 3.63 1.9
 -1 1 -17 2.82 1.64
 1 -1 18 1.66 1.53
 -1 1 -18 2.13 1.47
 1 -1 19 1.9 1.38
 -1 1 -19 -0.3 0.97
 -1 1 -20 0.86 0.26
 1 -1 20 0.84 1.95
 -1 1 -21 0.27 0.76
 1 -1 21 3.26 2.57
 1 -1 22 3.04 1.84
 -1 1 -22 0.63 1.67
 1 -1 23 -2.26 1.56
 -1 1 -23 1.59 0.96
 1 -1 24 1.94 0.44
 1 -1 25 2.86 1.96
 1 -1 26 1.16 1.22
 1 -1 27 -1.07 2.28
 -1 0 26 1.14 1.46
 -1 0 25 0.62 1.9
 -1 0 24 3.34 3.61
 1 0 -23 2.87 2.1
 -1 0 23 1.9 0.1
 1 0 -22 11.54 3.93
 -1 0 22 8.8 3.66
 1 0 -21 1.89 1.63
 -1 0 21 -1.87 1.92
 1 0 -20 3.74 1.6
 -1 0 20 6.03 2.92
 -1 0 19 -0.22 1.31
 1 0 -19 -0.59 1.2
 1 0 -18 -0.8 1.8
 -1 0 18 1.05 0.38
 -1 0 17 0.37 0.79
 1 0 -17 1.32 0.35
 -1 0 16 4.89 2.23
 1 0 -16 3.98 2
 -1 0 15 -1.19 0.74
 1 0 -15 0.98 0.71
 1 0 -14 2.24 1.59
 -1 0 14 1.47 0.44
 -1 0 13 -0.15 0.38
 1 0 -13 0.86 1.13
 -1 0 13 -0.63 0.38
 -1 0 13 0.94 1.13
 -1 0 12 2.18 1.46
 -1 0 12 2.38 1.54
 -1 0 12 2.34 1.13
 1 0 -12 1.51 1.33
 -1 0 11 0.72 0.35
 1 0 -11 1.16 0.85
 -1 0 11 1.76 0.89
 1 0 -11 0.62 0.38
 -1 0 11 2.25 1.52
 -1 0 10 0.15 0.51
 1 0 -10 1.53 0.51
 -1 0 10 1.42 1.1
 -1 0 10 1.26 0.65
 1 0 -10 0.45 0.29
 1 0 -9 -0.51 0.44
 -1 0 9 -0.5 0.56
 -1 0 9 -0.03 0.47
 -1 0 9 -0.38 0.88
 -1 0 8 0.79 0.1
 1 0 -8 0.21 0.54
 -1 0 8 -0.57 0.63
 -1 0 8 -0.08 0.42
 -1 0 7 -0.04 0.45
 -1 0 7 0.59 0.43
 -1 0 7 0.35 0.33
 -1 0 6 16.04 2.19
 -1 0 6 17.68 2.41
 -1 0 6 17.77 2.31
 -1 0 6 16.34 2.06
 -1 0 5 0.93 0.73
 -1 0 5 0.23 0.24
 -1 0 5 1.06 0.78
 -1 0 4 -0.36 0.31
 -1 0 4 0.52 0.06
 -1 0 4 0.85 0.61
 -1 0 4 0.13 0.61
 -1 0 3 0.46 0.22
 -1 0 3 0.48 0.41
 -1 0 3 0.44 0.46
 -1 0 3 0.4 0.44
 1 0 3 -0.23 0.49
 -1 0 -3 0.19 0.21
 1 0 3 0.76 0.41
 1 0 3 -0.1 0.18
 -1 0 -3 0.54 0.31
 1 0 4 0.01 0.48
 1 0 4 0.18 0.24
 1 0 4 0.73 0.41
 -1 0 -4 -0.23 0.27
 -1 0 -4 0.77 0.32
 -1 0 -5 -0.13 0.3
 1 0 5 -0.04 0.32
 1 0 5 -0.64 0.62
 -1 0 -5 0.23 0.42
 1 0 5 0.44 0.36
 -1 0 -6 2.16 0.64
 1 0 6 1.11 0.5
 1 0 6 1.97 0.83
 -1 0 -6 2.31 0.79
 1 0 6 2.28 0.68
 -1 0 -7 0.02 0.21
 1 0 7 0.26 0.34
 1 0 7 0.41 0.47
 -1 0 -7 0.09 0.23
 1 0 7 -0.17 0.78
 -1 0 -8 -0.03 0.49
 1 0 8 -0.04 0.26
 -1 0 -8 -0.04 0.28
 1 0 8 -0.06 0.41
 1 0 8 0.04 0.16
 1 0 8 -0.53 0.41
 1 0 9 0.78 0.85
 -1 0 -9 0.43 0.13
 1 0 9 -0.29 0.32
 1 0 9 -0.24 0.39
 1 0 9 0.16 0.15
 -1 0 -9 -0.12 0.46
 -1 0 -10 0.78 0.41
 1 0 10 0.71 0.35
 -1 0 -10 1 0.41
 1 0 10 0.78 0.73
 1 0 10 0.65 0.53
 -1 0 -11 -0.35 0.1
 1 0 11 0.7 0.54
 -1 0 -11 0.04 0.16
 1 0 11 0.09 1.13
 1 0 12 0.47 0.47
 1 0 12 0.66 0.72
 -1 0 -12 2.22 1.55
 1 0 13 -0.65 1.39
 -1 0 -13 0.23 0.58
 1 0 13 0.22 0.48
 -1 0 -14 9.24 2.64
 1 0 14 7.73 2.46
 -1 0 -15 -0.96 0.54
 1 0 15 0.36 1.06
 -1 0 -16 2.05 1.41
 1 0 16 3.4 1.66
 1 0 17 8.44 3.01
 -1 0 -17 7.26 2.3
 -1 0 -18 2.37 1.71
 1 0 18 2.73 0.85
 -1 0 -19 -0.85 1.24
 1 0 19 0.81 0.45
 1 0 20 -0.01 0.79
 -1 0 -20 0.73 1.24
 1 0 21 2.01 0.91
 -1 0 -21 1.28 1.26
 1 0 22 4.17 2.27
 -1 0 -22 8.71 3.11
 1 0 23 9.5 3.62
 -1 0 -23 8.32 3.49
 -1 0 -24 14.5 4.27
 1 0 24 8.55 3.79
 1 0 25 1.3 1.7
 1 0 26 1.95 0.85
 1 0 27 1.29 0.8
 -1 -1 26 0.82 2.49
 -1 -1 25 0.19 1.29
 -1 -1 24 1.18 0.71
 -1 -1 23 6.85 3.23
 -1 -1 22 -2.98 1.23
 1 1 -22 1.01 1.93
 1 1 -21 15.28 4.08
 -1 -1 21 16.33 4.5
 1 1 -20 -0.3 0.3
 -1 -1 20 0.36 1.15
 -1 -1 19 -0.77 1.48
 1 1 -19 -0.89 1.64
 1 1 -18 0.66 1.32
 -1 -1 18 -0.53 0.49
 1 1 -17 9.82 2.63
 -1 -1 17 12.35 3.91
 1 1 -16 0.7 0.26
 -1 -1 16 1.68 1.4
 -1 -1 15 2.13 1.31
 -1 -1 15 2.07 1.27
 1 1 -15 5.8 2.1
 -1 -1 14 0.31 0.76
 1 1 -14 0.53 1.27
 -1 -1 14 0.72 0.75
 -1 -1 13 0.81 0.77
 -1 -1 13 0.48 0.59
 1 1 -13 -0.08 0.33
 -1 -1 12 1.16 0.97
 -1 -1 12 -0.24 1.12
 1 1 -12 0.48 0.49
 1 1 -12 -0.19 0.54
 -1 -1 11 3.67 1.46
 -1 -1 11 1.83 1.23
 1 1 -11 2.61 0.92
 1 1 -10 0.01 0.79
 -1 -1 10 0.19 0.37
 -1 -1 10 0.79 0.96
 -1 -1 10 1.41 0.4
 -1 -1 9 3.68 1.51
 -1 -1 9 3.95 1.39
 1 1 -9 2.43 0.99
 -1 -1 9 2.48 1.03
 -1 -1 8 0.01 0.58
 -1 -1 8 0.91 0.71
 -1 -1 8 0.2 0.52
 1 1 -8 -0.24 0.38
 -1 -1 7 6.47 1.56
 1 1 -7 5.54 1.28
 -1 -1 7 7.52 1.57
 -1 -1 7 7.66 1.76
 -1 -1 6 -0.88 0.78
 -1 -1 6 -0.48 0.67
 -1 -1 6 -0.55 0.83
 -1 -1 6 0.69 0.66
 1 1 -6 0.43 0.44
 -1 -1 5 1.12 0.87
 -1 -1 5 0.99 0.33
 -1 -1 5 0.03 0.67
 -1 -1 5 1.26 1.02
 -1 -1 4 0.23 0.18
 -1 -1 4 -0.02 0.34
 -1 -1 4 0.32 0.22
 -1 -1 3 1.67 0.51
 -1 -1 3 1.81 0.61
 -1 -1 3 2.07 0.61
 -1 -1 3 2.67 0.72
 1 1 3 0.57 0.26
 -1 -1 -3 -0.08 0.35
 1 1 3 -0.05 0.11
 1 1 4 -0.19 0.26
 -1 -1 -4 0.13 0.5
 1 1 4 0.45 0.22
 1 1 4 -0.36 0.06
 1 1 5 0.91 0.5
 1 1 5 0.23 0.61
 1 1 5 -0.15 0.47
 -1 -1 -5 0.91 0.4
 -1 -1 -6 0.37 0.26
 1 1 6 -0.27 0.38
 1 1 6 0.96 0.79
 1 1 6 0.69 0.59
 1 1 7 6.66 1.47
 1 1 7 7.29 1.09
 1 1 7 8.28 1.39
 1 1 7 7.36 1.34
 -1 -1 -7 5.79 1.42
 -1 -1 -8 0.56 1.01
 1 1 8 0.5 0.23
 1 1 8 0.34 0.39
 1 1 8 -0.31 0.55
 1 1 8 0.05 0.16
 -1 -1 -9 0.18 0.61
 1 1 9 0.08 0.46
 1 1 9 0.43 0.53
 1 1 9 -0.52 0.42
 1 1 9 -0.87 0.96
 1 1 10 0.27 0.15
 1 1 10 0.34 0.23
 1 1 10 1.03 0.44
 -1 -1 -10 1.23 0.99
 1 1 10 0.47 0.27
 -1 -1 -11 17.8 3.02
 1 1 11 23.05 3.02
 1 1 11 21.17 2.12
 1 1 11 19.77 3.32
 1 1 11 23.07 3.23
 -1 -1 -12 -0.07 0.81
 1 1 12 -0.21 0.34
 1 1 12 1.23 0.83
 1 1 12 0.41 0.25
 1 1 13 6.78 2.37
 -1 -1 -13 9.09 2.37
 -1 -1 -14 0.2 0.46
 1 1 14 0.09 0.4
 1 1 15 6.21 1.85
 -1 -1 -15 6.58 2.16
 -1 -1 -16 0.7 0.94
 1 1 16 0.4 1.31
 -1 -1 -17 3.78 1.45
 1 1 17 3.76 1.73
 -1 -1 -18 1.21 0.58
 1 1 18 0.4 1.48
 -1 -1 -19 9.22 3
 1 1 19 6.2 3.53
 1 1 20 2.63 1.83
 -1 -1 -20 0.93 1.21
 1 1 21 0.74 0.71
 -1 -1 -21 -2.65 1.83
 -1 -1 -22 1.46 1.64
 1 1 22 -0.16 2.56
 1 1 23 -0.71 0.89
 -1 -1 -23 -1.24 2.06
 -1 -1 -24 2.76 2.67
 1 1 24 2.5 2.22
 1 1 25 12.33 4.52
 -1 -1 -25 8.68 3.69
 1 1 26 3.03 1.96
 1 1 27 3.04 1.33
 -1 -2 26 1.99 0.43
 -1 -2 25 1.53 1.1
 -1 -2 24 -1.95 1.78
 -1 -2 23 1.18 2.02
 -1 -2 22 7.06 3.55
 -1 -2 21 4.8 2.11
 1 2 -20 4.01 2.05
 -1 -2 20 6.62 2.22
 1 2 -19 2.14 1.66
 -1 -2 19 2.14 0.46
 1 2 -18 4.58 2.43
 -1 -2 18 2.09 0.58
 -1 -2 17 3.6 2.61
 1 2 -17 3.91 1.92
 -1 -2 17 6.27 1.72
 -1 -2 16 0.54 0.88
 -1 -2 16 2.28 2.15
 1 2 -16 1.2 1.19
 -1 -2 15 -0.34 0.54
 -1 -2 15 0.28 0.45
 1 2 -15 0.02 0.66
 -1 -2 14 1.31 0.96
 1 2 -14 2.66 1.34
 -1 -2 14 3.35 1.83
 1 2 -13 1.71 1.14
 -1 -2 13 1.34 0.5
 -1 -2 13 0.47 0.53
 1 2 -12 0.4 0.41
 -1 -2 12 1.66 1.15
 -1 -2 12 0.04 0.72
 -1 -2 11 1.11 0.93
 -1 -2 11 -0.21 0.22
 1 2 -11 -0.09 0.73
 -1 -2 10 0.92 0.87
 -1 -2 10 1.77 0.26
 -1 -2 9 0.18 0.31
 1 2 -9 0.7 0.28
 -1 -2 8 0.6 0.68
 -1 -2 8 0.62 0.51
 1 2 -8 0.13 0.52
 -1 -2 7 1.49 0.84
 -1 -2 7 0.56 0.8
 1 2 -7 1.26 0.68
 -1 -2 6 0.07 0.29
 -1 -2 6 0.32 0.12
 1 2 -6 0.24 0.37
 -1 -2 6 -0.56 0.23
 -1 -2 5 0.06 0.19
 -1 -2 5 0.93 0.79
 -1 -2 5 1.02 0.96
 1 2 -5 0.05 0.17
 -1 -2 4 3.99 0.96
 -1 -2 4 5.06 1.06
 1 2 -4 3.41 0.67
 -1 -2 4 4.01 1.01
 -1 -2 3 0.53 0.31
 1 2 -3 -0.16 0.12
 -1 -2 3 0.39 0.22
 -1 -2 3 0.26 0.34
 -1 -2 2 1.73 0.61
 -1 -2 2 0.35 0.25
 -1 -2 2 0.94 0.4
 1 2 2 0.19 0.36
 -1 -2 -3 -0.44 0.25
 1 2 3 0.5 0.44
 1 2 3 0.5 0.33
 1 2 3 0.36 0.48
 1 2 4 -0.31 0.29
 1 2 4 0.7 0.63
 -1 -2 -4 -0.05 0.37
 1 2 4 0.71 0.32
 -1 -2 -5 0.1 0.55
 1 2 5 -0.01 0.33
 1 2 5 0.57 0.64
 1 2 5 0.57 0.76
 1 2 6 1.41 1.04
 1 2 6 0.86 0.83
 1 2 6 0.42 0.46
 -1 -2 -6 0.06 0.44
 1 2 7 0.84 0.14
 1 2 7 0.45 0.26
 1 2 7 0.22 0.21
 1 2 7 0.29 0.03
 -1 -2 -7 0.88 0.26
 -1 -2 -8 0.05 0.22
 1 2 8 -0.23 0.62
 1 2 8 -0.06 0.19
 1 2 8 0.38 0.38
 1 2 8 -0.34 0.4
 1 2 9 -0.31 0.45
 1 2 9 -0.23 0.42
 1 2 9 -0.16 0.79
 1 2 9 0.05 0.4
 -1 -2 -9 -0.04 0.4
 1 2 10 0.95 0.61
 1 2 10 0.64 0.75
 -1 -2 -10 0.17 0.88
 1 2 10 0.56 0.37
 1 2 10 -0.39 0.9
 -1 -2 -11 1.56 0.71
 1 2 11 2.62 0.85
 1 2 11 1.89 0.72
 1 2 11 0.75 0.53
 1 2 12 0.58 0.44
 1 2 12 -0.67 1.32
 -1 -2 -12 -0.5 0.75
 -1 -2 -13 -0.09 0.51
 1 2 13 -0.29 0.74
 1 2 13 0.07 0.52
 -1 -2 -14 3.53 1.82
 1 2 14 5.76 1.51
 1 2 14 7.1 2.09
 -1 -2 -15 0.91 0.91
 1 2 15 -0.06 0.22
 1 2 15 0.73 1.58
 1 2 16 -0.35 1.14
 -1 -2 -16 -1.23 1.24
 -1 -2 -17 5.05 2.22
 1 2 17 6.28 2.68
 1 2 18 1.95 1.75
 -1 -2 -18 1.2 1.29
 -1 -2 -19 1.5 1.34
 1 2 19 -0.58 0.79
 -1 -2 -20 1.58 1.87
 1 2 20 0.85 1.49
 -1 -2 -21 1.58 1.82
 1 2 21 1.07 0.05
 1 2 22 11.11 3.75
 -1 -2 -22 11.17 3.66
 -1 -2 -23 4.04 2.41
 1 2 23 2.9 1.86
 1 2 24 6.17 2.24
 -1 -2 -24 5.98 3.16
 -1 -2 -25 -0.68 2.46
 1 2 25 5.7 2.69
 -1 -2 -26 2.3 3.1
 1 2 26 2.24 2.29
 1 2 27 1.13 1.37
 -1 -3 26 -0.65 1.78
 -1 -3 25 0.36 2.07
 -1 -3 24 -1.05 1.4
 -1 -3 23 2.22 2.12
 -1 -3 22 5.75 2.26
 -1 -3 21 2.17 1.39
 -1 -3 20 3.84 2.54
 1 3 -19 1.32 0.65
 -1 -3 19 1.78 1.5
 -1 -3 18 2.28 0.92
 1 3 -18 3.03 1.07
 -1 -3 18 3.84 2.04
 1 3 -17 -0.3 0.35
 -1 -3 17 -0.09 1.17
 -1 -3 17 -0.35 0.7
 1 3 -16 0.85 0.42
 -1 -3 16 0.05 0.89
 -1 -3 16 1.67 1.42
 -1 -3 15 0.35 0.77
 -1 -3 15 1.41 0.11
 1 3 -15 0.14 0.62
 -1 -3 14 0.9 0.41
 -1 -3 14 -0.02 0.66
 1 3 -14 1.16 0.94
 -1 -3 13 -0.04 0.74
 1 3 -13 -0.54 0.88
 1 3 -13 1.16 0.76
 -1 -3 13 1.13 0.82
 1 3 -12 2.73 1.19
 -1 -3 12 3.67 1.96
 -1 -3 12 2.22 1.08
 -1 -3 11 1.59 1.4
 -1 -3 11 2.44 1.13
 1 3 -11 1.64 0.91
 -1 -3 10 -0.7 0.8
 -1 -3 10 1.33 1.39
 1 3 -10 -0.27 0.52
 -1 -3 9 0.46 0.67
 1 3 -9 0.25 0.62
 -1 -3 9 0.27 0.24
 -1 -3 8 0.3 0.25
 -1 -3 8 -0.11 0.15
 1 3 -8 0.99 0.61
 -1 -3 8 0.32 0.76
 1 3 -7 0.18 0.16
 -1 -3 7 0.13 0.53
 -1 -3 7 0.26 0.23
 -1 -3 6 1.1 0.77
 -1 -3 6 -0.05 0.43
 1 3 -6 0.68 0.28
 -1 -3 5 1.19 0.7
 1 3 -5 0.55 0.38
 -1 -3 5 1.3 0.54
 -1 -3 5 0.61 0.29
 -1 -3 4 0.93 0.23
 -1 -3 4 1.02 0.7
 -1 -3 4 1.1 0.57
 1 3 -4 0.26 0.14
 -1 -3 3 0.27 0.09
 -1 -3 3 0.52 0.35
 -1 -3 3 0.27 0.4
 -1 -3 2 0.12 0.25
 -1 -3 2 0.24 0.43
 -1 -3 2 0.17 0.32
 -1 -3 1 2.53 0.65
 -1 -3 1 1.42 0.54
 -1 -3 0 0.14 0.35
 -1 -3 0 0.01 0.24
 1 3 2 1.16 0.35
 1 3 3 4.07 0.93
 1 3 3 4.81 1.03
 1 3 3 4.06 0.84
 1 3 4 0.63 0.29
 1 3 4 0.27 0.32
 1 3 4 0.24 0.36
 1 3 5 1.03 0.76
 1 3 5 0.81 0.72
 1 3 5 -0.48 0.73
 1 3 6 1.21 0.39
 1 3 6 0.79 0.46
 1 3 6 0.1 0.19
 -1 -3 -6 1.76 0.87
 1 3 6 0.8 0.63
 1 3 7 0.18 0.32
 -1 -3 -7 1.21 0.74
 1 3 7 -0.11 0.3
 1 3 7 0.35 0.37
 1 3 7 0.43 0.81
 -1 -3 -8 0.41 0.5
 1 3 8 -0.13 0.21
 1 3 8 -0.25 0.92
 1 3 8 -0.06 0.39
 1 3 9 0.26 0.41
 -1 -3 -9 -0.01 0.23
 1 3 9 -0.07 0.2
 1 3 9 -0.37 0.65
 -1 -3 -10 0.79 0.8
 1 3 10 0.27 0.56
 1 3 10 0.61 0.5
 1 3 10 1.25 0.96
 1 3 11 0.5 0.44
 1 3 11 0.56 0.22
 1 3 11 0.4 0.39
 -1 -3 -11 -0.03 0.5
 1 3 12 0.97 0.64
 1 3 12 1.31 0.79
 -1 -3 -12 1.98 1.36
 1 3 12 1.35 1.02
 1 3 13 -0.26 0.95
 -1 -3 -13 -0.3 1.03
 1 3 13 -0.01 0.33
 1 3 14 -0.09 0.96
 1 3 14 0.57 1.23
 -1 -3 -14 -0.26 0.39
 1 3 15 -0.31 0.15
 1 3 15 0.23 0.93
 -1 -3 -15 0.89 0.86
 -1 -3 -16 2.5 1.78
 1 3 16 2.06 1.68
 1 3 16 -0.32 0.54
 -1 -3 -17 0.39 0.74
 1 3 17 -0.18 0.71
 1 3 17 1.47 0.65
 -1 -3 -18 1.54 0.84
 1 3 18 2.04 1.75
 1 3 19 -0.79 0.89
 -1 -3 -19 0.73 1.85
 -1 -3 -20 2.61 2.35
 1 3 20 2.07 1.93
 1 3 21 3.27 2.11
 -1 -3 -21 2.43 2.47
 -1 -3 -22 4.31 2.36
 1 3 22 9.62 4.58
 -1 -3 -23 2.75 2.05
 1 3 23 0.73 0.19
 1 3 24 8.74 4.11
 -1 -3 -24 3.22 2.01
 -1 -3 -25 7.66 3.93
 1 3 25 4.71 1.56
 -1 -3 -26 3.02 2.31
 1 3 26 1.13 1.27
 -1 -3 -27 -0.36 1.6
 1 3 27 -1.99 1.69
 -1 -4 26 3.76 3.37
 -1 -4 25 -1.09 0.96
 -1 -4 24 7.37 3.43
 -1 -4 23 3.22 2.52
 -1 -4 22 -0.8 1.58
 -1 -4 21 3.72 2.79
 -1 -4 20 -0.28 1.11
 -1 -4 19 1.4 0.65
 -1 -4 19 2.44 1.9
 1 4 -18 2.42 0.86
 -1 -4 18 5.92 2.49
 -1 -4 18 3.77 2.17
 -1 -4 17 0.62 1.16
 -1 -4 17 1.24 1.45
 1 4 -17 1.36 0.97
 -1 -4 16 4.98 2.02
 -1 -4 16 3.56 1.62
 1 4 -16 5.44 1.79
 -1 -4 15 1.1 1.56
 1 4 -15 1.66 1.12
 -1 -4 15 3.47 1.99
 -1 -4 14 -0.82 0.51
 1 4 -14 0.07 0.39
 -1 -4 13 2.21 1.64
 -1 -4 13 0.35 0.82
 1 4 -13 2.5 1.23
 -1 -4 12 1.93 1.25
 -1 -4 12 1.87 1.57
 1 4 -12 1.56 1.17
 -1 -4 11 1.96 1.22
 1 4 -11 2.74 1.1
 -1 -4 11 1.64 1.05
 -1 -4 10 -0.38 0.83
 1 4 -10 0.71 0.63
 -1 -4 10 -0.12 0.11
 -1 -4 9 -0.07 0.12
 1 4 -9 -0.05 0.16
 1 4 -8 2.38 0.88
 -1 -4 8 2.21 1.23
 -1 -4 8 1.78 0.46
 -1 -4 8 3.32 1.44
 -1 -4 7 0.72 0.27
 -1 -4 7 0.07 0.46
 1 4 -7 0.12 0.4
 -1 -4 6 1.15 0.8
 1 4 -6 1.26 0.39
 -1 -4 6 2.46 1.32
 1 4 -5 2.04 0.51
 -1 -4 5 2.03 0.78
 -1 -4 5 1.33 0.46
 1 4 -4 6.52 0.76
 -1 -4 4 6.41 1.33
 -1 -4 4 5.91 1.19
 -1 -4 4 6.81 1.39
 -1 -4 3 0.57 0.25
 -1 -4 3 -0.51 0.37
 -1 -4 3 0.67 0.6
 -1 -4 2 2.68 0.69
 -1 -4 2 2.11 0.85
 -1 -4 1 1.21 0.62
 -1 -4 1 0.21 0.39
 -1 -4 0 -0.37 0.39
 -1 -4 0 0.61 0.29
 1 4 2 0.33 0.19
 1 4 3 0.87 0.53
 1 4 3 0.22 0.43
 1 4 4 0.44 0.73
 1 4 4 1.3 0.85
 1 4 5 0.3 0.21
 1 4 5 0.48 0.25
 1 4 5 0.03 0.29
 1 4 6 0.88 0.71
 1 4 6 0.64 0.67
 1 4 6 0.66 0.4
 1 4 7 0.52 0.35
 1 4 7 -0.42 0.58
 1 4 7 0.73 0.66
 -1 -4 -8 -0.32 0.78
 1 4 8 0.55 0.5
 1 4 8 -0.28 0.7
 1 4 8 0.65 0.57
 1 4 9 0.26 0.42
 1 4 9 -0.18 0.15
 1 4 9 -0.31 0.61
 -1 -4 -9 0.55 0.37
 1 4 10 0.19 0.32
 -1 -4 -10 1.21 1.18
 1 4 10 0.21 0.18
 1 4 10 0.39 0.43
 1 4 11 1.12 0.79
 -1 -4 -11 -0.22 0.35
 1 4 11 0.2 0.23
 1 4 11 0.6 0.49
 1 4 12 1.58 0.91
 1 4 12 1.24 0.79
 1 4 12 1.23 0.72
 -1 -4 -12 0.19 0.18
 1 4 13 1.06 0.68
 1 4 13 0.31 1.25
 -1 -4 -13 0.75 0.45
 1 4 14 0.79 0.75
 1 4 14 0.96 1.23
 -1 -4 -14 0.26 0.74
 1 4 15 0.64 0.21
 -1 -4 -15 -0.96 1.1
 1 4 15 0.94 1.5
 -1 -4 -16 -0.15 0.4
 1 4 16 1.1 1.04
 1 4 16 1.88 1.18
 1 4 17 -0.3 1.05
 -1 -4 -17 0.08 1.74
 1 4 17 1.58 0.87
 1 4 18 1.28 0.19
 1 4 18 0.53 0.94
 -1 -4 -18 1.87 1.29
 -1 -4 -19 0.59 0.9
 1 4 19 -0.42 1.14
 -1 -4 -20 0.23 1.4
 1 4 20 -0.71 0.07
 1 4 21 2.62 2.23
 -1 -4 -21 1.4 1.63
 -1 -4 -22 2.26 2.37
 1 4 22 1.82 1.82
 -1 -4 -23 3.24 1.63
 1 4 23 5.02 2.41
 -1 -4 -24 2.24 2.32
 1 4 24 2.99 2.8
 1 4 25 -1.02 0.82
 -1 -4 -25 2.8 2.59
 1 4 26 -0.63 1.44
 -1 -4 -26 0.73 1.83
 -1 -4 -27 2.32 2.59
 1 4 27 1.98 0.22
 -1 -5 26 0.34 1.06
 -1 -5 25 -1.37 2.01
 -1 -5 24 2.67 2.72
 -1 -5 23 3.18 2.85
 -1 -5 22 0.75 1.73
 -1 -5 21 7.25 3.36
 -1 -5 20 1.56 1.88
 -1 -5 20 1.05 1.62
 -1 -5 19 13.97 3.68
 -1 -5 19 19.23 4.86
 -1 -5 18 1.32 0.43
 -1 -5 18 -1.18 0.44
 -1 -5 17 1.53 1.07
 -1 -5 17 -1.88 1.67
 -1 -5 16 3.27 1.99
 1 5 -16 0.79 0.71
 -1 -5 16 1.91 1.36
 -1 -5 15 3.1 2.18
 1 5 -15 1.87 0.8
 -1 -5 15 5.94 2.69
 -1 -5 14 2.14 1.68
 1 5 -14 0.62 0.44
 -1 -5 14 -0.09 1.42
 -1 -5 13 6.81 2.24
 -1 -5 13 7.91 2.53
 1 5 -13 5.02 1.46
 -1 -5 12 1.92 1.03
 1 5 -12 3.13 1.33
 -1 -5 12 1.16 1.16
 -1 -5 11 0.96 0.96
 1 5 -11 1.49 0.58
 -1 -5 11 1.59 1.1
 -1 -5 10 0.2 0.43
 1 5 -10 0.8 0.6
 -1 -5 10 0.37 0.32
 -1 -5 9 1.91 0.34
 -1 -5 9 3.35 1.4
 1 5 -9 1.85 0.8
 -1 -5 9 1.37 0.4
 -1 -5 8 -0.69 0.67
 -1 -5 8 -0.21 0.48
 1 5 -8 0.3 0.41
 -1 -5 8 0.05 0.06
 -1 -5 7 1.01 0.2
 -1 -5 7 1.48 1.14
 1 5 -7 1.24 0.32
 -1 -5 7 1.5 1.01
 1 5 -7 1.32 0.57
 -1 -5 6 0.04 0.04
 1 5 -6 0.12 0.13
 -1 -5 6 0.39 0.35
 -1 -5 6 0.74 0.26
 1 5 -6 0.08 0.29
 -1 -5 5 30.58 2.86
 -1 -5 5 34.33 3.46
 -1 -5 5 32.4 1.75
 1 5 -5 32.87 2.23
 -1 -5 4 0.6 0.59
 -1 -5 4 0.7 0.44
 1 5 -4 0.31 0.43
 1 5 -3 4.44 0.92
 -1 -5 3 2.84 0.76
 -1 -5 3 4.11 1.31
 -1 -5 2 0.45 0.6
 -1 -5 2 0.94 0.88
 -1 -5 1 5.61 1.24
 -1 -5 1 3.31 0.88
 -1 -5 0 -0.23 0.29
 -1 -5 0 -0.22 0.32
 -1 -5 -1 1.04 0.39
 1 5 3 0.4 0.65
 1 5 3 1.65 0.75
 1 5 4 0.39 0.34
 1 5 4 0.37 0.51
 1 5 4 1.4 0.51
 1 5 5 0.19 0.32
 1 5 5 0.64 0.27
 1 5 5 0.94 0.71
 1 5 6 0.24 0.66
 1 5 6 0.63 0.23
 1 5 6 0.42 0.41
 1 5 7 1.02 0.8
 1 5 7 0.33 0.64
 1 5 7 0.07 0.23
 1 5 8 -0.15 0.34
 1 5 8 -0.58 0.56
 1 5 8 -0.25 0.52
 1 5 9 0.01 0.47
 1 5 9 -0.42 0.91
 1 5 9 -0.16 0.43
 1 5 10 -0.59 0.59
 1 5 10 0.65 0.72
 1 5 10 0.43 0.37
 -1 -5 -10 -0.38 0.83
 -1 -5 -11 1.35 0.8
 1 5 11 1.92 1.4
 1 5 11 1.47 0.88
 1 5 11 1.45 0.69
 1 5 12 0.42 1.37
 -1 -5 -12 0.27 0.75
 1 5 12 0.05 0.36
 1 5 12 0.61 0.17
 -1 -5 -13 7.8 2.23
 1 5 13 6.59 2.06
 1 5 13 4.64 2.01
 1 5 14 1.79 1.22
 -1 -5 -14 -1.01 1.3
 1 5 14 0.36 0.91
 1 5 15 2.22 0.99
 -1 -5 -15 1 1.33
 1 5 15 0.88 0.99
 -1 -5 -16 1.01 0.15
 1 5 16 -0.33 0.89
 1 5 16 0.95 0.7
 -1 -5 -17 3.89 2.84
 1 5 17 4.48 2.31
 1 5 17 3.45 1.49
 1 5 18 0.48 0.55
 -1 -5 -18 -0.21 0.93
 1 5 18 0.14 0.29
 1 5 19 -0.48 0.89
 -1 -5 -19 1.74 0.39
 1 5 19 0.86 0.4
 -1 -5 -20 -1.58 1.65
 1 5 20 0.48 0.28
 1 5 20 1.05 1.58
 -1 -5 -21 2.76 2.39
 1 5 21 0.01 1.1
 -1 -5 -22 2.46 2.46
 1 5 22 2.02 1.67
 1 5 23 0.84 2.28
 -1 -5 -23 -0.88 1.14
 -1 -5 -24 -1.7 2.3
 1 5 24 0.49 1.65
 1 5 25 -0.21 1.2
 -1 -5 -25 -0.4 2.42
 1 5 26 -2.32 2.06
 -1 -5 -26 0.85 0.75
 1 5 27 7.03 3.71
 -1 -5 -27 6.7 3.51
 -1 -6 26 -1.26 3.03
 -1 -6 25 -2.18 3.29
 -1 -6 24 0.26 0.91
 -1 -6 23 4.54 2.12
 -1 -6 22 13.12 4.46
 -1 -6 21 -2.02 4.25
 -1 -6 21 0.9 1.53
 -1 -6 20 10.6 3.24
 -1 -6 20 8.94 3.37
 -1 -6 19 6.93 3.44
 -1 -6 19 3.25 1.67
 -1 -6 18 5.01 1.85
 -1 -6 18 9.02 2.93
 -1 -6 17 1.74 0.31
 -1 -6 17 2.47 1.37
 -1 -6 16 29.49 5.01
 -1 -6 16 37.12 5.98
 -1 -6 15 0.69 0.73
 1 6 -15 0.38 0.43
 -1 -6 15 1.14 1.27
 -1 -6 14 0.86 0.97
 -1 -6 14 -0.1 1.45
 1 6 -14 -0.86 0.79
 1 6 -13 0.86 0.88
 -1 -6 13 0.52 0.38
 -1 -6 13 0.87 0.56
 -1 -6 12 13.67 3.11
 1 6 -12 13.34 2.29
 -1 -6 12 13.49 2.94
 1 6 -11 1.99 0.77
 -1 -6 11 0.67 0.41
 -1 -6 10 1.95 1.27
 -1 -6 10 3.87 1.64
 -1 -6 10 2.6 0.58
 1 6 -10 3.69 1.2
 -1 -6 9 0.82 1.07
 1 6 -9 0.76 0.53
 -1 -6 9 0.09 0.11
 -1 -6 9 0.44 0.35
 -1 -6 8 3.44 1.16
 -1 -6 8 2.89 0.57
 -1 -6 8 3.1 1.53
 1 6 -8 3.29 0.83
 1 6 -7 3.3 0.66
 -1 -6 7 4.2 1.46
 -1 -6 7 3.99 1.28
 -1 -6 7 2.79 0.54
 -1 -6 6 0.64 0.25
 -1 -6 6 1.26 0.56
 -1 -6 6 0.25 0.36
 1 6 -6 0.46 0.19
 1 6 -5 0.69 0.46
 -1 -6 5 0.7 0.28
 -1 -6 5 -0.3 0.39
 1 6 -4 2.86 0.77
 -1 -6 4 2.62 0.77
 -1 -6 4 2.39 0.95
 1 6 -3 1.28 0.66
 -1 -6 3 1.95 0.84
 -1 -6 2 0.65 0.36
 -1 -6 2 1.31 0.69
 1 6 -2 1.09 0.68
 -1 -6 1 0.78 0.5
 1 6 -1 0.22 0.65
 -1 -6 1 0.15 0.39
 1 6 0 1.58 0.93
 -1 -6 0 2.27 0.64
 -1 -6 0 1.24 0.45
 -1 -6 -1 0.83 0.48
 -1 -6 -1 0.21 0.44
 -1 -6 -2 0.54 0.19
 1 6 2 0.89 0.71
 1 6 3 1.31 0.54
 1 6 3 0.76 0.2
 1 6 4 0.4 0.59
 1 6 4 0.33 0.46
 1 6 5 0.52 0.3
 1 6 5 1.01 0.47
 1 6 5 0.52 0.5
 1 6 6 0.3 0.35
 1 6 6 -0.83 0.4
 1 6 6 0.07 0.42
 1 6 7 -0.16 0.06
 1 6 7 -0.02 0.59
 1 6 7 0.01 0.3
 1 6 8 0.34 0.55
 1 6 8 0.33 0.27
 1 6 8 0.09 0.35
 1 6 9 -0.3 0.47
 1 6 9 -0.13 0.82
 1 6 9 0.32 1.1
 1 6 10 0.73 0.76
 1 6 10 0.78 0.32
 -1 -6 -11 -0.65 1.19
 1 6 11 1.05 0.91
 1 6 11 1.7 1.12
 1 6 11 1.88 1.53
 1 6 12 7.54 2.27
 1 6 12 6.55 1.88
 -1 -6 -12 5.01 1.9
 1 6 12 7.58 2.14
 1 6 13 0.6 0.6
 1 6 13 0.56 0.41
 -1 -6 -13 -0.34 0.67
 1 6 13 0.94 0.86
 -1 -6 -14 -0.25 0.56
 1 6 14 0.33 1
 1 6 14 -0.76 0.58
 -1 -6 -15 0.66 1.02
 1 6 15 1.96 1.13
 1 6 15 0.18 0.81
 1 6 16 5.33 1.96
 1 6 16 2.12 0.8
 -1 -6 -16 1.62 1.54
 1 6 17 -1.01 1.23
 -1 -6 -17 -0.87 0.82
 1 6 17 0.79 0.88
 1 6 18 1.56 1.73
 1 6 18 -0.46 1.11
 -1 -6 -18 0.26 1.02
 1 6 19 0.72 1.56
 1 6 19 -1.27 1.93
 -1 -6 -19 2.7 1.92
 1 6 20 -1.09 1.76
 1 6 20 -0.4 0.63
 -1 -6 -20 0.31 0.1
 -1 -6 -21 -0.41 0.7
 1 6 21 1.29 1.83
 1 6 21 1.31 1.45
 1 6 22 1.99 2.17
 -1 -6 -22 0.3 1.74
 -1 -6 -23 -1.93 2.4
 1 6 23 3.88 2.5
 -1 -6 -24 1.18 1.51
 1 6 24 5.31 2.68
 1 6 25 2.25 1.46
 -1 -6 -25 -2.21 1.86
 -1 -6 -26 4.16 2.55
 1 6 26 7.73 3.86
 1 6 27 5.79 3.72
 -1 -6 -27 3.04 2.2
 -1 -7 25 0.45 1.46
 -1 -7 24 -0.27 0.96
 -1 -7 23 -2.23 2.71
 -1 -7 22 3.61 0.98
 -1 -7 22 2.37 0.96
 -1 -7 21 4.27 1.09
 -1 -7 21 4.65 2.61
 -1 -7 20 -0.78 1.55
 -1 -7 20 -0.97 1.97
 -1 -7 19 5.12 3
 -1 -7 19 4.21 2.18
 -1 -7 18 0.29 0.55
 -1 -7 18 3.04 1.7
 -1 -7 17 1.06 0.5
 -1 -7 17 0.34 1.37
 -1 -7 16 4.31 0.5
 -1 -7 16 7.92 2.59
 -1 -7 15 7.28 2.88
 1 7 -15 8.09 2.24
 -1 -7 15 9.37 3
 -1 -7 14 1.25 1.42
 -1 -7 14 1.09 1.13
 -1 -7 13 -0.99 0.76
 1 7 -13 -0.17 0.31
 -1 -7 12 1.48 0.69
 -1 -7 12 2.3 1.24
 1 7 -12 1.5 0.77
 -1 -7 11 0.3 0.97
 -1 -7 11 2.6 1.37
 -1 -7 10 0.8 0.7
 -1 -7 10 2.59 1.27
 -1 -7 9 1.85 1.25
 -1 -7 9 0.82 0.26
 -1 -7 9 1.13 1.12
 -1 -7 8 -0.02 0.41
 -1 -7 8 0.31 0.92
 -1 -7 8 0.36 0.27
 -1 -7 7 2.13 1.2
 -1 -7 7 2.71 0.63
 -1 -7 7 1.15 0.92
 1 7 -6 1.82 0.52
 -1 -7 6 2.61 1.15
 -1 -7 6 2.2 1.05
 -1 -7 5 24.43 3.22
 1 7 -5 24.64 2.49
 -1 -7 5 26.05 2.92
 1 7 -4 0.67 0.4
 -1 -7 4 1.7 0.97
 -1 -7 3 1.9 0.73
 1 7 -3 2.56 0.79
 -1 -7 2 0.21 0.69
 1 7 -2 0.31 0.39
 1 7 -1 0.19 0.58
 -1 -7 1 1.03 0.06
 -1 -7 0 0.28 0.48
 1 7 0 -0.41 0.66
 1 7 1 8.01 1.71
 -1 -7 -1 7.82 1.45
 1 7 2 -0.41 0.5
 1 7 3 0.04 0.58
 1 7 4 -0.37 0.47
 1 7 4 -0.27 0.53
 1 7 5 1.46 0.44
 1 7 5 1.99 0.83
 1 7 6 1 0.58
 1 7 6 0.62 0.54
 1 7 6 0.08 0.16
 1 7 7 0.82 0.52
 1 7 7 0.91 0.43
 1 7 7 0.85 0.39
 1 7 8 0.28 0.79
 1 7 8 -0.1 0.38
 1 7 8 0.92 0.21
 1 7 9 0.45 0.89
 1 7 9 0.33 0.78
 1 7 9 0.38 0.78
 1 7 10 0.47 0.87
 1 7 10 0.14 0.66
 1 7 10 0.71 0.91
 1 7 11 4.29 1.64
 1 7 11 1.7 1.11
 1 7 11 1.52 0.65
 1 7 12 0.16 0.49
 -1 -7 -12 2.24 1.32
 1 7 12 -0.53 0.9
 1 7 12 1.43 1.41
 1 7 13 0.07 0.65
 -1 -7 -13 -0.61 1.15
 1 7 13 0.33 0.71
 1 7 13 -0.25 0.49
 -1 -7 -14 -0.37 0.31
 1 7 14 -0.2 0.19
 1 7 14 -0.3 1.02
 1 7 15 0.02 0.83
 1 7 15 1.07 1.5
 -1 -7 -15 -0.48 0.44
 1 7 16 1.46 1.68
 1 7 16 -0.9 0.56
 -1 -7 -16 0.42 1.07
 -1 -7 -17 -0.8 1.44
 1 7 17 -0.4 0.72
 1 7 17 0.61 1.43
 -1 -7 -18 0.28 0.53
 1 7 18 3.05 2.14
 1 7 18 0.09 1.34
 1 7 19 1 1.17
 -1 -7 -19 0.81 1.85
 1 7 19 1.45 1.86
 1 7 20 0.31 0.63
 -1 -7 -20 0.21 0.62
 1 7 21 0.52 0.8
 -1 -7 -21 -0.6 1.2
 -1 -7 -22 0.72 2.06
 1 7 22 -0.24 1.78
 1 7 23 1.77 1.98
 -1 -7 -23 -0.81 1.72
 1 7 24 -0.55 1.88
 -1 -7 -24 0.74 0.42
 1 7 25 2.71 0.66
 -1 -7 -25 1.39 1.58
 -1 -7 -26 -0.57 1.31
 1 7 26 1.78 1.33
 -1 -7 -27 3.5 2.92
 -1 -8 25 20.64 5.89
 -1 -8 24 5.81 2.9
 -1 -8 23 8.11 4.55
 -1 -8 23 0.46 1.19
 -1 -8 22 1.41 1.26
 -1 -8 22 1.79 0.5
 -1 -8 21 2.55 2.26
 -1 -8 21 3.11 1.96
 -1 -8 20 8.51 3.8
 -1 -8 20 6.96 3.35
 -1 -8 19 9.99 3.47
 -1 -8 19 8.52 3.22
 -1 -8 18 0.66 0.27
 -1 -8 18 1.73 1.83
 -1 -8 17 3.68 2.31
 -1 -8 17 1.24 1.76
 -1 -8 16 2.23 1.6
 -1 -8 16 5.25 2.13
 -1 -8 15 3.19 1.43
 1 8 -15 2.74 0.96
 -1 -8 15 2.98 1.37
 -1 -8 14 4.1 1.98
 -1 -8 14 1.9 0.99
 -1 -8 13 1.46 1.82
 -1 -8 13 1.87 1.11
 -1 -8 12 1.51 1.45
 -1 -8 12 1.24 0.83
 -1 -8 11 1.53 0.51
 -1 -8 11 2.19 1.27
 -1 -8 10 0.91 0.42
 -1 -8 10 0.47 0.33
 -1 -8 9 1.76 1.32
 -1 -8 9 0.7 0.57
 -1 -8 9 0.36 0.23
 -1 -8 8 1.91 0.55
 -1 -8 8 1.2 0.88
 -1 -8 8 1.06 1.03
 -1 -8 7 0.92 0.51
 -1 -8 7 1.71 0.85
 -1 -8 7 0.47 0.64
 -1 -8 6 3.1 1.19
 -1 -8 6 2.44 1.15
 1 8 -6 4.59 1.16
 1 8 -5 0.57 0.2
 -1 -8 5 0.68 0.54
 -1 -8 5 0.71 0.7
 1 8 -4 7.38 1.46
 -1 -8 4 9.18 1.87
 1 8 -3 -0.08 0.41
 -1 -8 3 0.28 0.56
 -1 -8 2 2.06 0.9
 1 8 -2 2.01 0.82
 1 8 -1 0.69 0.75
 -1 -8 1 0.88 0.44
 1 8 0 0.31 0.15
 -1 -8 0 0.73 0.75
 1 8 1 0.13 0.11
 -1 -8 -1 0.16 0.32
 1 8 2 -0.82 0.69
 1 8 3 0.46 0.82
 1 8 4 0.61 0.42
 1 8 5 0.3 0.45
 1 8 5 0.22 0.5
 1 8 5 -0.49 0.31
 1 8 6 0.08 0.56
 1 8 6 0.42 0.21
 1 8 6 0.83 0.88
 1 8 7 -0.32 0.56
 1 8 7 -0.45 0.48
 1 8 7 -0.07 0.05
 1 8 8 -0.61 1.02
 1 8 8 0.13 0.21
 1 8 8 -0.16 0.9
 1 8 9 0.53 0.7
 1 8 9 -0.18 0.79
 1 8 9 0.65 0.67
 1 8 10 0.31 1.08
 1 8 10 1.44 1.02
 1 8 10 1.13 1
 1 8 11 -0.49 0.7
 1 8 11 1 1.05
 1 8 11 -0.39 0.28
 1 8 12 -0.23 0.93
 1 8 12 1 0.92
 -1 -8 -12 1.34 1.08
 1 8 12 1.84 1.43
 1 8 13 1.22 0.79
 -1 -8 -13 0.48 0.83
 1 8 13 0.84 1.17
 1 8 14 -1.18 1.35
 -1 -8 -14 0.68 0.41
 1 8 14 0.56 1.38
 1 8 15 -0.68 0.65
 1 8 15 -0.38 0.81
 -1 -8 -15 -0.45 0.04
 1 8 16 1.9 1.59
 -1 -8 -16 0.61 0.79
 1 8 16 -0.38 1.25
 1 8 17 -0.04 0.35
 -1 -8 -17 0.99 1.34
 1 8 17 1.24 0.57
 1 8 18 0.13 0.39
 -1 -8 -18 -0.31 0.46
 1 8 18 -0.1 0.85
 1 8 19 1.02 1.47
 1 8 19 3.13 1.93
 -1 -8 -19 2.65 2.14
 -1 -8 -20 2.46 2.37
 1 8 20 -0.93 1.68
 1 8 20 1.81 1.66
 -1 -8 -21 -0.95 2.24
 1 8 21 1.45 2.13
 -1 -8 -22 -0.47 0.74
 1 8 22 -0.9 1.32
 -1 -8 -23 2.14 1.16
 1 8 23 3.74 1.6
 -1 -8 -24 -0.71 1.64
 1 8 24 -0.78 1.93
 -1 -8 -25 1.88 1.23
 1 8 25 2.83 0.82
 1 8 26 5.13 3.21
 -1 -8 -26 3.63 0.52
 -1 -9 25 3.25 3.68
 -1 -9 24 0.89 2.64
 -1 -9 23 0.72 2.29
 -1 -9 23 2.21 2.45
 -1 -9 22 0.78 1.23
 -1 -9 22 2.13 1.84
 -1 -9 21 -0.93 0.67
 -1 -9 21 -0.63 1.74
 -1 -9 20 10.42 3.88
 -1 -9 20 2.28 2.14
 -1 -9 19 8.69 3.86
 -1 -9 19 6.37 3.17
 -1 -9 18 8.69 3.29
 -1 -9 18 8.51 3.04
 -1 -9 17 7.55 3.01
 -1 -9 17 3.53 1.86
 1 9 -16 4.45 2.08
 -1 -9 16 4.96 2.22
 -1 -9 16 6.44 2.72
 -1 -9 15 2.02 1.3
 -1 -9 15 1.69 2.13
 -1 -9 14 -0.04 0.63
 -1 -9 14 -0.48 0.6
 -1 -9 13 4.27 2.02
 -1 -9 13 3.67 1.99
 -1 -9 12 0.31 0.85
 -1 -9 12 2.94 1.24
 -1 -9 11 7.04 2.34
 -1 -9 11 7.62 2.65
 -1 -9 10 1.09 0.35
 -1 -9 10 2.03 1.22
 -1 -9 9 1.84 1.45
 -1 -9 9 0.4 0.96
 -1 -9 8 4.58 1.36
 -1 -9 8 4.62 0.91
 -1 -9 8 7.14 2.22
 -1 -9 7 4.11 1.21
 -1 -9 7 4.46 1.67
 -1 -9 6 1.32 0.53
 -1 -9 6 1.2 0.69
 1 9 -6 1.7 0.61
 -1 -9 5 5.74 1.78
 1 9 -5 6.17 1.48
 1 9 -4 0.28 0.14
 -1 -9 4 -0.71 0.48
 1 9 -3 0.55 0.63
 -1 -9 3 -0.07 0.45
 -1 -9 2 0.76 0.43
 1 9 -2 0.59 0.44
 -1 -9 1 0.07 0.63
 1 9 -1 0.98 0.52
 1 9 0 0.62 0.46
 -1 -9 0 0.02 0.38
 -1 -9 -1 -0.22 0.53
 1 9 1 -0.09 0.34
 1 9 2 0.15 0.45
 -1 -9 -2 -0.14 0.54
 1 9 3 -0.49 0.49
 1 9 4 0.33 0.4
 1 9 5 -0.25 0.52
 1 9 5 1.01 0.76
 1 9 6 0.49 0.47
 1 9 6 0.97 0.2
 1 9 6 1.16 1.24
 1 9 7 0.16 0.48
 1 9 7 -0.04 0.33
 1 9 7 -0.88 0.99
 1 9 8 0.97 0.81
 1 9 8 2.17 1.43
 1 9 8 0.89 0.83
 1 9 9 0.72 0.81
 1 9 9 0.98 0.96
 1 9 9 0.8 0.53
 1 9 10 0.22 1.08
 1 9 10 -0.43 0.2
 1 9 10 0.36 0.96
 1 9 11 0.59 0.73
 1 9 11 -1.02 0.88
 1 9 11 -0.19 0.39
 1 9 12 1.73 1.42
 1 9 12 0.05 0.93
 1 9 12 0.09 0.93
 1 9 13 -0.15 0.63
 1 9 13 0.55 0.94
 -1 -9 -13 -1.26 1.35
 -1 -9 -14 -0.08 0.89
 1 9 14 -1.13 1.68
 1 9 14 -0.15 0.7
 1 9 15 0.06 1.24
 -1 -9 -15 0.51 1.44
 1 9 15 -0.5 1.15
 1 9 16 0.85 1.33
 1 9 16 -0.75 0.95
 -1 -9 -16 0.08 1.62
 1 9 17 1.55 1.68
 -1 -9 -17 -0.83 1.54
 1 9 17 1.52 1.55
 1 9 18 -0.12 1.04
 1 9 18 1.78 1.21
 -1 -9 -18 -0.72 0.98
 1 9 19 0.29 0.87
 1 9 19 1.41 2.27
 -1 -9 -19 1.35 1.72
 1 9 20 1.94 2.14
 -1 -9 -20 0.47 0.99
 1 9 21 0.82 2.13
 -1 -9 -21 0.93 0.85
 1 9 22 -2.05 1.71
 -1 -9 -22 2.39 1.19
 1 9 23 -1.69 1.85
 -1 -9 -23 -0.78 0.84
 1 9 24 -0.73 1.11
 -1 -9 -24 -0.95 1.02
 -1 -9 -25 0.11 0.69
 1 9 25 1.55 2.74
 -1 -9 -26 -0.45 2.56
 1 9 26 0.03 0.77
 -1 -10 25 2.03 3.62
 -1 -10 24 10.27 4.2
 -1 -10 24 16.32 5.43
 -1 -10 23 1.47 1.17
 -1 -10 23 -3.25 4.04
 -1 -10 22 10.32 4.37
 -1 -10 22 7.08 3.97
 -1 -10 21 5.11 3.31
 -1 -10 21 9.63 3.63
 -1 -10 20 -1.39 2.08
 -1 -10 20 1.91 2.45
 -1 -10 19 2.17 2.01
 -1 -10 19 1.39 1.36
 -1 -10 18 17.36 4.68
 -1 -10 18 18.75 4.89
 -1 -10 17 6.09 2.51
 -1 -10 17 4.03 1.89
 1 10 -16 39.72 5.9
 -1 -10 16 42.07 6.61
 -1 -10 16 35.97 6.11
 -1 -10 15 0.76 1.45
 -1 -10 15 2.57 1.79
 -1 -10 14 1 0.89
 -1 -10 14 -0.8 0.75
 -1 -10 13 -0.47 1.47
 -1 -10 13 -0.47 0.45
 -1 -10 12 8.97 2.57
 -1 -10 12 6.88 2.46
 -1 -10 11 -0.02 0.35
 -1 -10 11 0.49 0.68
 -1 -10 10 2.57 1.53
 -1 -10 10 2.99 1.34
 -1 -10 9 2.25 0.96
 -1 -10 9 1.77 1.19
 -1 -10 8 10.55 2.53
 -1 -10 8 12.02 1.68
 -1 -10 8 12.32 2.6
 -1 -10 7 0.71 1.01
 -1 -10 7 0.18 0.26
 -1 -10 6 3.41 1.33
 1 10 -6 2.63 1
 -1 -10 6 3.89 1.21
 1 10 -5 1 0.7
 -1 -10 5 -0.74 1.22
 1 10 -4 -0.03 0.19
 -1 -10 4 0.88 0.52
 1 10 -3 0.68 0.91
 -1 -10 3 0.75 1.09
 1 10 -2 1.89 1.3
 -1 -10 2 -0.41 0.76
 1 10 -1 1.74 0.85
 -1 -10 1 1.4 0.87
 -1 -10 0 1.04 0.91
 1 10 0 1.2 1.21
 1 10 1 -0.12 1.02
 -1 -10 -1 1.27 0.63
 1 10 2 1.32 1.03
 -1 -10 -2 0.19 0.4
 1 10 3 1.35 1.05
 1 10 4 0.21 0.34
 1 10 5 -0.24 0.45
 1 10 5 -0.45 0.3
 1 10 6 0.6 0.81
 1 10 6 0.02 0.42
 1 10 6 0.94 0.36
 1 10 7 -0.82 0.83
 1 10 7 -0.17 1
 1 10 7 0.07 0.39
 1 10 8 0.75 1.12
 1 10 8 1.36 0.39
 1 10 8 0.96 0.59
 1 10 9 0 0.31
 1 10 9 0.81 0.75
 1 10 9 -0.26 0.81
 1 10 10 -0.09 0.54
 1 10 10 0.09 0.91
 1 10 10 1.68 0.38
 1 10 11 -0.84 0.47
 1 10 11 -0.45 0.84
 1 10 11 -0.17 0.37
 1 10 12 -0.77 0.63
 1 10 12 -0.13 0.89
 1 10 12 1.21 0.87
 1 10 13 -1.23 0.6
 1 10 13 0.84 1.68
 -1 -10 -13 0.08 0.31
 -1 -10 -14 0.34 0.66
 1 10 14 -0.36 0.41
 1 10 14 -0.32 0.54
 -1 -10 -15 -0.03 1.21
 1 10 15 -0.39 0.56
 1 10 15 1.06 1.01
 1 10 16 0.97 1.55
 -1 -10 -16 0.17 0.83
 1 10 16 -1.96 2.04
 1 10 17 -1.39 2.04
 1 10 17 0.07 0.87
 -1 -10 -17 -0.24 0.46
 1 10 18 5.38 2.27
 1 10 18 3.92 1.8
 -1 -10 -18 4.92 2.18
 1 10 19 0.64 0.61
 1 10 19 0.28 1.84
 -1 -10 -19 0.39 1.36
 1 10 20 2.38 1.65
 -1 -10 -20 -0.73 1.58
 1 10 21 -1.09 0.69
 -1 -10 -21 2.66 2.49
 1 10 22 -0.77 2.03
 -1 -10 -22 0.19 1.96
 -1 -10 -23 -0.11 2.01
 1 10 23 -2.07 3.19
 1 10 24 -1.05 2.1
 -1 -10 -24 0.12 1.52
 1 10 25 -1.06 1.38
 -1 -10 -25 -0.72 1.56
 1 10 26 0.29 3.09
 -1 -11 24 3.23 1.98
 -1 -11 24 1.39 2.22
 -1 -11 23 5.36 2.78
 -1 -11 23 1.64 1.98
 -1 -11 22 3.78 2.14
 -1 -11 22 1 0.73
 -1 -11 21 0.47 0.49
 -1 -11 21 2 0.49
 -1 -11 20 0.85 2.44
 -1 -11 20 1.19 1.29
 -1 -11 19 29.69 6.14
 -1 -11 19 25.75 5.7
 -1 -11 18 0.48 1.06
 -1 -11 18 3.33 2.5
 -1 -11 17 0.97 0.96
 -1 -11 17 0.65 0.9
 -1 -11 16 -1.16 0.85
 -1 -11 16 4.2 2.53
 1 11 -16 2.13 1.32
 -1 -11 15 0.14 1.15
 -1 -11 15 4.21 2.37
 -1 -11 14 3.29 1.51
 -1 -11 14 5 2.41
 -1 -11 13 5.46 2.3
 -1 -11 13 8.98 2.96
 -1 -11 12 1.02 0.47
 -1 -11 12 0.69 0.63
 -1 -11 11 2.23 0.71
 -1 -11 11 2.73 1.41
 -1 -11 10 3.44 1.86
 -1 -11 10 3.74 1.71
 -1 -11 9 0.35 0.04
 -1 -11 9 0.7 0.51
 -1 -11 8 2.44 1.75
 -1 -11 8 1.53 1.23
 -1 -11 7 13.69 2.97
 -1 -11 7 18.38 3.18
 -1 -11 6 0.38 0.61
 -1 -11 6 0.49 0.52
 1 11 -5 57.64 5.16
 -1 -11 5 50.64 5.44
 1 11 -4 -0.26 0.5
 -1 -11 4 0.47 0.53
 1 11 -3 1.52 0.51
 -1 -11 3 0.77 0.53
 -1 -11 2 1.01 0.77
 1 11 -2 1.82 0.87
 -1 -11 1 29.42 3.81
 1 11 -1 29.56 3.99
 1 11 0 -0.28 0.28
 -1 -11 0 0.77 0.98
 -1 -11 -1 21.56 3.22
 1 11 1 20.14 3.35
 -1 -11 -2 1.32 0.88
 1 11 2 1.52 0.89
 -1 -11 -3 0.42 0.52
 1 11 3 0.16 0.73
 1 11 4 -0.41 0.43
 1 11 5 2.44 1.19
 1 11 6 1.34 0.77
 1 11 6 0.43 0.7
 1 11 7 1.82 1.02
 1 11 7 1.63 1.29
 1 11 7 2.98 1.42
 1 11 8 -0.15 1.06
 1 11 8 0.31 0.59
 1 11 8 0.25 0.56
 1 11 9 -1.43 0.93
 1 11 9 0.01 1.27
 1 11 9 0.06 0.88
 1 11 10 -1.1 1.02
 1 11 10 1.01 1.07
 1 11 10 0.49 0.85
 1 11 11 0.02 0.5
 1 11 11 -0.87 0.85
 1 11 11 0.07 0.51
 1 11 12 -0.16 0.25
 1 11 12 1.07 0.87
 1 11 12 -0.63 0.75
 1 11 13 0.42 0.94
 1 11 13 0.11 0.77
 1 11 14 -1.81 1.18
 1 11 14 0.52 0.39
 -1 -11 -14 -1.66 1.6
 1 11 15 0.56 0.84
 1 11 15 0.43 0.14
 1 11 16 -0.35 1.04
 -1 -11 -16 -0.55 1.61
 1 11 16 -0.26 0.72
 1 11 17 0.7 0.55
 -1 -11 -17 -0.69 0.85
 -1 -11 -18 -0.25 1.14
 1 11 18 -1.96 2.19
 1 11 18 1.6 1.02
 1 11 19 0.47 2.31
 1 11 19 0.9 1.35
 -1 -11 -19 0.35 1.3
 -1 -11 -20 -1.35 1.76
 1 11 20 2.71 2.13
 1 11 21 -3.92 2.71
 -1 -11 -21 3.58 2.74
 1 11 22 1.23 1.14
 -1 -11 -22 3.04 3.26
 1 11 23 -1.12 1.1
 -1 -11 -23 -0.31 2.14
 -1 -11 -24 -0.28 1.2
 1 11 24 -0.18 0.83
 -1 -11 -25 2.48 3.19
 1 11 25 2.18 0.97
 -1 -12 24 4.33 3.56
 -1 -12 24 1.23 1.74
 -1 -12 23 1.81 1.15
 -1 -12 23 1.94 1.4
 -1 -12 22 6.66 3.56
 -1 -12 22 7.66 3.31
 -1 -12 21 1.6 1.83
 -1 -12 21 -0.6 1.08
 -1 -12 20 13.01 3.75
 -1 -12 20 17.8 5.23
 -1 -12 19 4.24 2.44
 -1 -12 19 3.61 1.46
 -1 -12 18 4.27 2.51
 -1 -12 18 -0.47 1.96
 -1 -12 17 8.79 3.28
 1 12 -17 6.22 2.84
 -1 -12 17 7.43 2.62
 -1 -12 16 62.54 8.08
 -1 -12 16 52.24 7.68
 1 12 -16 62.1 8.07
 -1 -12 15 -1.39 1.64
 -1 -12 15 3.79 2.37
 -1 -12 14 5.59 2.4
 -1 -12 14 10.36 3.09
 -1 -12 13 -0.2 1.7
 -1 -12 13 0.79 0.63
 -1 -12 12 5.52 2.46
 -1 -12 12 7.78 2.51
 -1 -12 11 0.92 0.7
 -1 -12 11 1.41 1.61
 -1 -12 10 7.07 2.18
 -1 -12 10 5.44 1.87
 -1 -12 9 0.5 0.82
 -1 -12 9 1.37 1.26
 -1 -12 8 6.44 1.9
 -1 -12 8 4.84 1.65
 -1 -12 7 0.84 0.5
 -1 -12 7 1.97 0.95
 -1 -12 6 3.63 1.54
 1 12 -5 -0.06 0.25
 -1 -12 5 0.88 0.06
 1 12 -4 1.21 0.67
 -1 -12 4 1.63 1.06
 1 12 -3 7.93 2.13
 -1 -12 3 6.63 2.02
 1 12 -2 0.16 0.47
 -1 -12 2 0.57 0.65
 1 12 -1 -0.17 0.81
 -1 -12 1 0.02 0.66
 1 12 0 1.14 0.57
 -1 -12 0 -0.32 0.51
 -1 -12 -1 0.56 0.58
 1 12 1 0.29 0.05
 -1 -12 -2 -0.59 0.35
 1 12 2 -0.01 0.54
 -1 -12 -3 1.41 0.28
 1 12 3 2.39 1.09
 1 12 4 -0.38 0.23
 1 12 5 0.31 0.94
 1 12 6 5.62 1.94
 1 12 6 2.16 2.28
 1 12 7 1.5 1.66
 1 12 7 1.54 1.6
 1 12 8 0.52 0.62
 1 12 8 1 1.18
 1 12 9 0.56 1.18
 1 12 9 0.87 0.78
 1 12 9 -1.22 1.57
 1 12 10 -0.06 0.98
 1 12 10 -0.44 1.09
 1 12 10 1.01 0.54
 1 12 11 -0.18 0.81
 1 12 11 0.3 1.17
 1 12 11 0.51 0.58
 1 12 12 0.06 0.53
 1 12 12 -0.15 0.36
 1 12 13 0.61 1.58
 1 12 13 -0.13 0.24
 1 12 14 -0.5 0.76
 1 12 14 -0.2 0.9
 -1 -12 -14 -0.86 1.22
 -1 -12 -15 1.78 1.43
 1 12 15 0 0.7
 1 12 15 0.23 0.58
 1 12 16 4.12 2.48
 -1 -12 -16 2.2 1.28
 1 12 16 1.36 0.8
 -1 -12 -17 0.17 1.59
 1 12 17 -1.87 1.35
 1 12 17 -0.08 0.71
 1 12 18 4.23 2.37
 -1 -12 -18 1.03 1.53
 1 12 18 1.49 1.77
 -1 -12 -19 5.6 3.26
 1 12 19 0.35 1.24
 1 12 20 2.76 0.63
 -1 -12 -20 3.52 2.92
 -1 -12 -21 -0.92 2.25
 1 12 21 -0.28 2.21
 1 12 22 -2.3 2.02
 -1 -12 -22 1.69 2.24
 1 12 23 0.7 1.14
 -1 -12 -23 -0.46 0.75
 -1 -12 -24 3.04 3.39
 1 12 24 4.02 3.24
 1 12 25 -0.6 2.43
 -1 -12 -25 1.82 2.46
 -1 -13 23 2.48 3.46
 -1 -13 23 -1.86 3.29
 -1 -13 22 2.12 2.91
 -1 -13 22 2.26 1.15
 -1 -13 21 5.52 2.2
 -1 -13 21 4.47 3.6
 -1 -13 20 -0.22 1.67
 -1 -13 20 -1.98 2.35
 -1 -13 19 11.16 4.32
 -1 -13 19 10.41 2.98
 -1 -13 18 1.75 1.28
 -1 -13 18 3.79 2.49
 -1 -13 17 1.91 1.29
 1 13 -17 6.07 2.69
 -1 -13 17 2.43 1.61
 -1 -13 16 4.91 2.71
 1 13 -16 5.09 2.03
 -1 -13 16 5.4 2.26
 1 13 -15 16.62 4.13
 -1 -13 15 19.5 4.32
 -1 -13 15 17.74 4.41
 -1 -13 14 7.96 2.83
 -1 -13 14 6.15 2.44
 -1 -13 13 3.09 1.92
 -1 -13 13 0.54 1.18
 -1 -13 12 0.52 0.76
 -1 -13 12 1.23 0.58
 -1 -13 11 0.01 1.09
 -1 -13 11 0.49 0.92
 -1 -13 10 1.65 1.34
 -1 -13 10 0.61 0.16
 -1 -13 9 0.81 1.1
 -1 -13 9 -1.53 1.61
 -1 -13 8 -0.44 0.86
 -1 -13 8 0.92 0.45
 -1 -13 7 1.69 0.67
 -1 -13 7 1.82 1.29
 -1 -13 6 1.88 1.16
 -1 -13 5 25.79 4.12
 1 13 -4 0.8 0.93
 -1 -13 4 1.31 1.54
 1 13 -3 5.99 2
 -1 -13 3 5.39 1.43
 -1 -13 2 4.21 1.67
 1 13 -2 3.14 1.22
 1 13 -1 3.71 1.52
 -1 -13 1 4.09 1.75
 1 13 0 1.13 1.1
 -1 -13 0 2.69 1.16
 -1 -13 -1 5.9 1.83
 1 13 1 8.31 2.56
 -1 -13 -2 -0.31 0.68
 1 13 2 -0.35 1.51
 -1 -13 -3 -0.37 0.25
 1 13 3 -0.36 0.79
 1 13 4 1.64 0.5
 -1 -13 -4 1.42 1.14
 1 13 5 4.49 1.81
 1 13 6 -0.1 0.17
 1 13 6 0.09 0.73
 1 13 7 0.07 0.4
 1 13 7 0.57 1.25
 1 13 8 0.58 0.71
 1 13 8 0.16 0.81
 1 13 9 0.31 1.54
 1 13 9 -0.18 1.48
 1 13 10 -0.72 1.19
 1 13 10 -0.42 1.21
 1 13 10 -0.05 0.91
 1 13 11 0.71 1.44
 1 13 11 1.47 1.55
 1 13 12 0.15 0.88
 1 13 12 0.33 0.94
 1 13 13 0.13 1.35
 1 13 13 1.36 1.18
 1 13 14 2.16 1.22
 1 13 14 1.06 0.74
 -1 -13 -14 0.03 1.2
 1 13 15 0.84 0.94
 1 13 15 0.69 0.35
 1 13 16 -1.39 1.29
 -1 -13 -16 -1.66 2.17
 1 13 16 -0.18 0.87
 1 13 17 0.58 1.04
 1 13 17 0.02 0.87
 -1 -13 -17 -0.25 1.18
 1 13 18 -0.71 0.35
 1 13 18 1.54 1.56
 -1 -13 -18 2.44 2.7
 1 13 19 -1.14 0.94
 -1 -13 -19 0.86 2.45
 -1 -13 -20 -0.6 1.71
 1 13 20 0.32 2.32
 1 13 21 1.77 1.75
 -1 -13 -21 1.41 1.24
 1 13 22 -0.23 0.38
 -1 -13 -22 -2.22 3.44
 -1 -13 -23 3.13 2.79
 1 13 23 1.58 0.63
 -1 -13 -24 4.81 3.56
 1 13 24 -0.77 2.23
 1 13 25 4.11 2.51
 -1 -14 23 -3.43 3.52
 -1 -14 22 0.91 0.84
 -1 -14 22 -1.06 2.24
 -1 -14 21 0.61 1.5
 -1 -14 21 -1.22 2.95
 -1 -14 20 4.16 2.8
 -1 -14 20 0.9 0.32
 -1 -14 19 2.45 2.31
 -1 -14 19 -1.32 1.53
 -1 -14 18 10.71 3.92
 -1 -14 18 4.5 2.36
 -1 -14 17 2.94 2.86
 1 14 -17 0.22 1.15
 -1 -14 17 1.39 1.35
 1 14 -16 3.19 1.23
 -1 -14 16 5.22 1.95
 -1 -14 16 4.52 2.02
 -1 -14 15 6.6 2.49
 -1 -14 15 8.35 3.36
 1 14 -15 6.56 2.42
 -1 -14 14 8.45 2.95
 -1 -14 14 8.31 3.05
 -1 -14 13 6.78 3.07
 -1 -14 13 2.23 1.38
 -1 -14 12 1.12 0.1
 -1 -14 12 -0.15 1.05
 -1 -14 11 3.23 2.02
 -1 -14 11 1.95 1.28
 -1 -14 10 1.15 1.28
 -1 -14 10 1.44 1.06
 -1 -14 9 0.61 1.34
 -1 -14 9 0.39 1.16
 -1 -14 8 -0.29 0.67
 -1 -14 8 0.18 0.43
 -1 -14 7 0.85 1.15
 -1 -14 7 0.55 0.72
 -1 -14 6 0.05 0.33
 -1 -14 5 1.23 0.87
 -1 -14 4 4.09 1.8
 1 14 -3 3.24 1.57
 -1 -14 3 3.05 1.49
 1 14 -2 6.48 2.35
 -1 -14 2 6.02 2.03
 1 14 -1 0.93 1.06
 -1 -14 1 -0.47 0.67
 -1 -14 0 5.93 1.9
 1 14 0 11.14 2.96
 -1 -14 -1 -0.15 0.92
 1 14 1 0.11 0.41
 1 14 2 5.16 2.27
 -1 -14 -2 5.75 1.99
 1 14 3 0.55 1.19
 -1 -14 -3 0.83 1.09
 -1 -14 -4 1.09 0.71
 1 14 4 -0.68 1.44
 1 14 5 0.28 0.92
 1 14 6 -0.27 0.34
 1 14 6 -1.05 1.13
 1 14 7 0.23 0.76
 1 14 7 1.4 1.31
 1 14 8 0.2 1.19
 1 14 8 1.69 1.73
 1 14 9 -0.95 0.41
 1 14 9 0.07 1.57
 1 14 10 0.45 0.33
 1 14 11 -0.73 1.14
 1 14 11 -0.68 1.13
 1 14 12 -0.2 0.84
 1 14 12 -0.52 0.93
 1 14 13 -0.29 1.62
 1 14 13 0.29 1.14
 1 14 14 0.24 0.62
 1 14 14 -0.22 0.82
 -1 -14 -14 0.92 1.56
 1 14 15 0.34 0.32
 -1 -14 -15 2.05 1.31
 1 14 16 -1.24 1.91
 1 14 16 1.43 1.94
 -1 -14 -16 0.34 0.64
 1 14 17 1.4 1.24
 1 14 17 0.5 0.61
 -1 -14 -17 2.75 2.38
 1 14 18 -0.79 1.67
 -1 -14 -18 0.47 1.49
 1 14 19 4.23 3.41
 -1 -14 -19 -0.12 1.86
 -1 -14 -20 1.49 2.39
 1 14 20 1.02 3.13
 -1 -14 -21 -0.63 1.78
 1 14 21 0.58 1.89
 1 14 22 1.27 0.9
 -1 -14 -22 1.39 0.92
 1 14 23 3.28 2.59
 -1 -14 -23 2.25 2.05
 1 14 24 0.5 1.31
 -1 -15 22 0.44 1.99
 -1 -15 22 -1.59 1.85
 -1 -15 21 0.51 1.74
 -1 -15 21 -1.14 0.74
 -1 -15 20 7.57 3.41
 -1 -15 20 3.7 1.46
 -1 -15 19 -1.54 2.31
 -1 -15 19 0.45 1.23
 -1 -15 18 -0.69 1.81
 -1 -15 18 -0.45 1.16
 -1 -15 17 -0.23 0.92
 -1 -15 17 -1.48 1.27
 -1 -15 16 4.45 2.76
 1 15 -16 3.48 2.37
 -1 -15 16 2.91 2.49
 1 15 -15 4.34 2.46
 -1 -15 15 8.87 3.81
 -1 -15 15 4.12 1.99
 -1 -15 14 10.34 3.83
 -1 -15 14 10.98 3.15
 -1 -15 13 0.76 0.78
 -1 -15 13 0.42 0.05
 -1 -15 12 1.02 1.46
 -1 -15 12 1.42 0.94
 -1 -15 11 6.15 2.66
 -1 -15 11 3.56 1.68
 -1 -15 10 1.4 1.3
 -1 -15 10 0.44 0.7
 -1 -15 9 0.21 0.43
 -1 -15 9 0.39 0.86
 -1 -15 8 1.07 1.47
 -1 -15 8 1.65 1.42
 -1 -15 7 4.32 1.68
 -1 -15 7 7.38 2.34
 -1 -15 6 0.66 1.33
 -1 -15 5 4.17 1.36
 -1 -15 4 5.05 2.16
 -1 -15 3 1.26 1.46
 -1 -15 2 0.37 0.57
 -1 -15 1 1.31 0.93
 1 15 -1 1.91 1.64
 -1 -15 0 -0.09 0.04
 1 15 0 0.45 0.79
 1 15 1 6.1 2.35
 -1 -15 -1 4.1 1.58
 1 15 2 1.43 0.67
 -1 -15 -2 0.38 0.72
 -1 -15 -3 -0.47 0.29
 1 15 3 0.99 0.55
 -1 -15 -4 1.02 0.12
 1 15 4 0.36 1.09
 1 15 5 1.05 0.41
 -1 -15 -5 1.45 1.06
 1 15 6 0.67 0.91
 1 15 6 -0.03 1.53
 1 15 7 1.54 1.47
 1 15 7 -0.36 1.18
 1 15 8 0.13 0.95
 1 15 8 -0.36 0.61
 1 15 9 -0.2 1.25
 1 15 10 1.41 1.13
 1 15 11 -1 0.94
 1 15 12 0.93 1.67
 1 15 13 1.95 1.21
 1 15 13 0.34 0.06
 1 15 14 -0.93 1.03
 1 15 14 -0.45 1.29
 -1 -15 -15 -1.02 0.72
 1 15 15 0.14 1.84
 1 15 15 1.86 1.23
 1 15 16 1.53 1.29
 1 15 16 -1.89 2.04
 -1 -15 -16 -0.56 1.59
 1 15 17 0.89 1.17
 1 15 17 0.01 0.83
 -1 -15 -17 -0.29 0.6
 1 15 18 -0.05 0.68
 -1 -15 -18 -0.71 1.78
 -1 -15 -19 -0.15 1.6
 1 15 19 -0.5 1.6
 -1 -15 -20 2.71 2.63
 1 15 20 -0.22 1.15
 1 15 21 2.58 2.77
 -1 -15 -21 -1.94 0.53
 -1 -15 -22 -1.23 2.35
 1 15 22 -2.26 2.87
 1 15 23 -3.1 3.85
 -1 -15 -23 -1.2 2.1
 1 15 24 2.89 3.34
 -1 -16 22 2.07 1.49
 -1 -16 21 6.13 3.51
 -1 -16 21 2.03 0.52
 -1 -16 20 4.06 2.32
 -1 -16 20 3.56 1.74
 -1 -16 19 1.52 1.86
 -1 -16 19 -0.43 2.01
 -1 -16 18 2.66 2.33
 1 16 -18 2.05 0.99
 -1 -16 18 3.41 1.37
 1 16 -17 2.06 2.39
 -1 -16 17 2.76 1.45
 -1 -16 17 3.84 2.38
 1 16 -16 3.3 2.02
 -1 -16 16 3.55 2.45
 -1 -16 16 1.03 0.99
 1 16 -15 3.37 2.17
 -1 -16 15 1.05 0.3
 -1 -16 15 3.74 1.3
 1 16 -14 -1.56 1.26
 -1 -16 14 0.78 1.09
 -1 -16 14 -1.37 2.46
 -1 -16 13 2.37 1.15
 -1 -16 13 3.55 1.61
 -1 -16 12 0.33 1.77
 -1 -16 12 4.1 2.08
 -1 -16 11 0.28 1.1
 -1 -16 11 -0.42 0.96
 -1 -16 10 2.93 1.44
 -1 -16 10 2.78 2.4
 -1 -16 9 0.41 0.97
 -1 -16 9 1.24 1.18
 -1 -16 8 -0.18 0.48
 -1 -16 8 1.66 1.92
 -1 -16 7 0.29 0.66
 -1 -16 7 0.28 0.5
 -1 -16 6 0.89 0.65
 -1 -16 5 -0.79 1.17
 -1 -16 4 -0.56 0.68
 -1 -16 3 0.64 0.78
 -1 -16 2 0.87 0.85
 -1 -16 1 1.39 0.52
 -1 -16 0 1.51 1.5
 -1 -16 -1 -0.81 1.1
 1 16 1 -0.57 1.74
 -1 -16 -2 0.84 1.44
 1 16 2 0.36 0.48
 1 16 3 2.18 1.52
 -1 -16 -3 3.55 1.58
 -1 -16 -4 0.83 0.55
 1 16 4 2.46 1.57
 -1 -16 -5 0.7 1.01
 1 16 5 0.2 0.89
 -1 -16 -6 0.6 1.08
 1 16 6 4.13 3.59
 1 16 6 3.41 1.83
 1 16 7 1.6 1.47
 1 16 8 1.89 1.7
 1 16 9 -0.54 1.73
 1 16 10 0.82 0.21
 1 16 11 -0.49 0.92
 1 16 12 1.64 1.65
 1 16 13 -0.17 1.47
 -1 -16 -14 -1.03 1.54
 1 16 14 -0.16 1.41
 1 16 15 0.17 0.84
 -1 -16 -15 -1.65 1.98
 -1 -16 -16 -1.12 2.05
 1 16 16 -1.2 1.92
 1 16 16 1.07 1.7
 1 16 17 1.49 2.55
 -1 -16 -17 0.75 1.44
 1 16 18 0.36 2.01
 -1 -16 -18 0.69 1.67
 -1 -16 -19 -1.54 2.14
 1 16 19 1.45 1.47
 1 16 20 -3.2 3.42
 -1 -16 -20 2.77 3.29
 1 16 21 -4.32 3.5
 -1 -16 -21 2.83 2.97
 1 16 22 -2.53 2.86
 -1 -16 -22 2.45 1.54
 1 16 23 2.12 1.81
 -1 -17 21 5.31 2.48
 -1 -17 20 1.97 2.58
 -1 -17 19 3.19 2.67
 -1 -17 19 0.39 0.21
 1 17 -18 -0.74 0.68
 -1 -17 18 0.73 1.77
 -1 -17 18 -1.01 0.86
 -1 -17 17 7.47 3.14
 1 17 -17 10.51 3.86
 -1 -17 17 9.12 3.6
 -1 -17 16 3.57 2.67
 1 17 -16 1.88 1.64
 -1 -17 16 5.79 2.55
 -1 -17 15 4.37 2.09
 1 17 -15 4.98 2.97
 -1 -17 15 3.33 1.76
 -1 -17 14 0.75 1.51
 1 17 -14 1.6 1.39
 -1 -17 14 1.59 2.25
 -1 -17 13 3.13 2.84
 -1 -17 13 2.73 1.75
 -1 -17 12 -0.27 0.81
 -1 -17 12 3.71 2.02
 -1 -17 11 2.06 1.2
 -1 -17 11 2.49 1.65
 -1 -17 10 3.67 1.68
 -1 -17 10 -1.29 1.8
 -1 -17 9 3.09 1.57
 -1 -17 9 0.59 1.05
 -1 -17 8 -0.36 1.19
 -1 -17 8 0.34 0.99
 -1 -17 7 1.39 1.64
 -1 -17 7 -0.75 0.38
 -1 -17 6 5.17 2.29
 -1 -17 5 8.57 3.02
 -1 -17 4 -0.63 0.63
 -1 -17 3 5.26 1.98
 -1 -17 2 -0.79 1.35
 -1 -17 1 1.66 1.06
 -1 -17 0 5.82 1.98
 -1 -17 -1 3.49 1.84
 -1 -17 -2 4.13 2.06
 -1 -17 -3 0.53 1.4
 -1 -17 -4 0.85 1.44
 -1 -17 -5 3.05 1.51
 -1 -17 -6 0.49 0.95
 1 17 6 0.34 1.94
 1 17 7 1.42 0.73
 -1 -17 -7 1.29 0.89
 1 17 8 -0.24 0.74
 1 17 9 0.02 1.03
 1 17 10 -0.66 1.34
 1 17 11 1.71 1.58
 1 17 12 0.78 1.8
 1 17 13 0.75 1.36
 -1 -17 -14 4.14 3.15
 1 17 14 -2.01 2.06
 -1 -17 -15 -1.7 1.97
 1 17 15 0.46 0.91
 -1 -17 -16 1.49 1.81
 1 17 16 1.02 1.02
 -1 -17 -17 0.18 1.34
 -1 -17 -18 -0.78 1.08
 1 17 19 -3.78 3.08
 -1 -17 -19 -1 2.21
 1 17 20 -2.47 2.24
 -1 -17 -20 2.6 2.67
 1 17 21 -0.28 0.98
 -1 -17 -21 2.54 2.84
 1 17 22 -2.71 3.85
 1 17 23 1.07 1.69
 -1 -18 20 5.91 3.29
 -1 -18 19 0.69 2.27
 1 18 -18 0.24 1.63
 -1 -18 18 0.44 0.87
 1 18 -17 1.96 2.25
 -1 -18 17 -1.37 0.24
 1 18 -16 8.42 3.11
 -1 -18 16 8.63 3.08
 1 18 -15 0.71 0.35
 -1 -18 15 0.72 0.87
 -1 -18 14 1.63 1.56
 -1 -18 14 3.24 2.06
 1 18 -14 3.89 2.75
 1 18 -13 2.27 1.97
 -1 -18 13 -0.37 1.29
 -1 -18 13 0.84 1.36
 -1 -18 12 -1.18 0.72
 -1 -18 12 0.37 0.99
 -1 -18 11 1.4 1.17
 -1 -18 11 2.66 1.82
 -1 -18 10 2.85 1.09
 -1 -18 10 2.19 1.52
 -1 -18 9 10.03 3.13
 -1 -18 9 12.28 3.07
 -1 -18 8 0.54 0.61
 -1 -18 8 -1.12 1.15
 -1 -18 7 1.02 1.72
 -1 -18 7 3.2 1.7
 -1 -18 6 4.3 2.23
 -1 -18 5 2.41 1.67
 -1 -18 4 5.17 2.36
 -1 -18 3 -0.63 0.28
 -1 -18 2 1 0.8
 -1 -18 1 2.19 0.7
 -1 -18 0 0.87 0.33
 -1 -18 -1 1.81 0.19
 -1 -18 -2 1.83 1.27
 -1 -18 -3 1.27 0.85
 -1 -18 -4 -4.2 1.9
 -1 -18 -5 0.02 0.94
 -1 -18 -6 -1.86 2.02
 1 18 6 1.45 1.02
 -1 -18 -7 2.73 1.92
 1 18 7 4.25 1.5
 -1 -18 -8 -0.56 1.01
 1 18 8 0.01 1.97
 1 18 9 0.85 1.31
 1 18 10 -0.75 2.01
 1 18 11 0.88 0.65
 1 18 12 0.06 1.06
 1 18 13 1.06 1.29
 -1 -18 -14 0.08 1.43
 1 18 14 0.79 0.98
 -1 -18 -15 0.84 1.92
 1 18 15 2.37 2.33
 1 18 16 -0.8 1.53
 -1 -18 -16 -0.37 1.1
 -1 -18 -17 2.36 2.07
 -1 -18 -18 1.31 1.34
 -1 -18 -19 1.62 2.37
 -1 -18 -20 -1.35 2.19
 -1 -18 -21 1.56 2.19
 -1 -19 19 9.97 3.06
 1 19 -18 12.07 4.77
 -1 -19 18 10.5 4.12
 -1 -19 17 0.51 2.23
 1 19 -17 9.82 4.87
 -1 -19 16 -1.34 1.27
 1 19 -16 3.01 2.59
 -1 -19 15 9.08 3.67
 1 19 -15 14.77 5.03
 1 19 -14 7.3 3.11
 -1 -19 14 6.6 3.1
 1 19 -13 1.26 0.99
 -1 -19 13 3.66 1.18
 -1 -19 12 6.46 2.93
 -1 -19 11 -1.54 2.52
 -1 -19 10 4.67 1.03
 -1 -19 9 0.68 0.58
 -1 -19 8 -0.48 0.64
 -1 -19 7 1.13 1.52
 -1 -19 6 1.84 1.95
 -1 -19 5 6.51 2.99
 -1 -19 4 1.78 1.43
 -1 -19 3 5.29 2.56
 -1 -19 2 6.03 2.36
 -1 -19 1 -1.56 1.35
 -1 -19 0 0.57 0.81
 -1 -19 -1 8.04 2.86
 -1 -19 -2 -0.49 1.09
 -1 -19 -3 -0.26 0.14
 -1 -19 -4 -0.99 1.01
 -1 -19 -5 1.24 1.42
 1 19 5 2.17 1.69
 -1 -19 -6 -0.38 0.7
 1 19 6 1.4 2.6
 -1 -19 -7 -1.57 1.63
 1 19 7 -0.29 2.17
 -1 -19 -8 1.11 0.53
 1 19 8 2.06 1.76
 1 19 9 1.7 2.16
 -1 -19 -9 -2.37 1.58
 1 19 10 -0.33 0.65
 1 19 11 1 1.41
 1 19 12 1.35 1.72
 1 19 13 2.56 2.33
 1 19 14 0.26 0.46
 -1 -19 -14 -0.58 1.28
 -1 -19 -15 -0.84 1.45
 1 19 15 -1.56 2.24
 -1 -19 -16 0.87 1.46
 -1 -19 -17 0.47 0.42
 -1 -19 -18 0.36 1.95
 -1 -19 -19 -0.21 1.63
 -1 -19 -20 1.51 0.34
 1 20 -18 4.1 3.29
 -1 -20 18 2.74 3.46
 -1 -20 17 -2.25 2.75
 1 20 -17 0.17 1.26
 1 20 -16 -0.22 2.36
 -1 -20 16 0.02 1.45
 1 20 -15 0.35 1.4
 -1 -20 15 0.23 1.35
 1 20 -14 -0.73 1.21
 -1 -20 14 2.35 2.25
 -1 -20 13 3.73 2.59
 1 20 -13 3.91 2.78
 1 20 -12 6.2 3.67
 -1 -20 12 7.64 3.09
 -1 -20 11 -1.14 2.05
 -1 -20 10 0.85 0.33
 -1 -20 9 -0.32 1.52
 -1 -20 8 0.6 1.42
 -1 -20 7 -1.63 1.31
 -1 -20 6 1.66 1.27
 -1 -20 5 2.45 1.65
 -1 -20 4 -1.11 1.54
 -1 -20 3 -0.56 0.77
 -1 -20 2 0.81 1.82
 -1 -20 1 0.52 1.08
 -1 -20 0 -0.65 1.69
 -1 -20 -1 -0.97 0.27
 -1 -20 -2 2.39 1.73
 -1 -20 -3 2.11 1.65
 -1 -20 -4 -0.62 0.89
 1 20 5 -1.02 0.15
 -1 -20 -5 0.65 0.63
 -1 -20 -6 1.23 1.49
 1 20 6 0.73 0.85
 1 20 7 1.26 1.19
 -1 -20 -7 0.61 0.53
 1 20 8 -1.31 1.73
 -1 -20 -8 -1.9 1.89
 1 20 9 2.04 2.08
 -1 -20 -9 4 2.25
 1 20 10 -0.93 0.5
 -1 -20 -10 0.37 1.71
 1 20 11 0.01 1.94
 1 20 12 0.89 1.74
 -1 -20 -13 -0.99 1.26
 1 20 13 -0.14 1.07
 1 20 14 -0.48 1.39
 -1 -20 -14 -2.4 1.9
 -1 -20 -15 -0.71 2.32
 -1 -20 -16 0.4 1.32
 -1 -20 -17 1.74 2.09
 -1 -20 -18 3.66 3.28
 -1 -20 -19 0.96 2.13
 1 21 -17 14.72 5.02
 -1 -21 17 8.42 4.3
 1 21 -16 1.39 1.48
 -1 -21 16 -0.73 2.51
 -1 -21 15 0.77 2.31
 1 21 -15 -1.81 1.4
 -1 -21 14 7.25 2.38
 1 21 -14 13.79 4.77
 1 21 -13 7.88 3.88
 -1 -21 13 8.59 3.74
 -1 -21 12 1.87 2.58
 1 21 -12 1.63 2.63
 -1 -21 11 2.02 1.35
 1 21 -11 1.17 1.96
 -1 -21 10 7.27 3.45
 1 21 -10 3.09 3.27
 -1 -21 9 -2.67 1.47
 -1 -21 8 2.38 2.02
 -1 -21 7 2.79 0.63
 -1 -21 6 1.48 2.02
 -1 -21 5 1.42 0.71
 -1 -21 4 -0.52 1.86
 -1 -21 3 -0.35 1.69
 -1 -21 2 1.92 1.93
 -1 -21 1 1.34 0.39
 -1 -21 0 2.12 1.83
 -1 -21 -1 0.22 1.18
 -1 -21 -2 2.67 1.9
 -1 -21 -3 1.24 0.41
 -1 -21 -4 1.2 1.21
 -1 -21 -5 -0.59 1.23
 1 21 6 0.82 1.83
 -1 -21 -6 -0.42 0.39
 -1 -21 -7 -0.96 1.32
 1 21 7 -1.39 0.88
 1 21 8 2.2 2.53
 -1 -21 -8 0.47 1.07
 1 21 9 1.91 2.81
 -1 -21 -9 2.82 2.4
 1 21 10 -0.6 0.69
 -1 -21 -10 0.81 1.22
 1 21 11 1.9 1.22
 -1 -21 -11 -0.25 0.6
 -1 -21 -12 0.81 0.83
 1 21 12 0.31 1.58
 1 21 13 0.28 0.87
 -1 -21 -13 -0.46 0.41
 -1 -21 -14 0.57 2.51
 1 21 14 -0.56 1.04
 -1 -21 -15 0.94 1.04
 -1 -21 -16 -0.24 1.26
 -1 -21 -17 2.22 2.39
 -1 -21 -18 2.81 1.9
 -1 -22 16 0.37 2.05
 1 22 -16 -1.65 2.24
 -1 -22 15 0.17 1.52
 1 22 -15 7.3 3.45
 -1 -22 14 1.84 1.85
 1 22 -14 8.78 3.64
 1 22 -13 6.51 2.84
 -1 -22 13 5.7 1.34
 -1 -22 12 4.13 2.7
 1 22 -12 3.72 3.22
 1 22 -11 6.59 3.65
 -1 -22 11 -1.37 1.7
 1 22 -10 4.28 2.14
 -1 -22 10 7.03 3.05
 -1 -22 9 6.85 2.66
 1 22 -9 5.8 2.92
 -1 -22 8 4.53 1.96
 -1 -22 7 -0.25 1.21
 -1 -22 6 5.61 2.65
 -1 -22 5 1.65 2.08
 -1 -22 4 1.76 1.52
 -1 -22 3 4.37 2.34
 -1 -22 2 2.95 1.86
 -1 -22 1 4.04 2.5
 -1 -22 0 7.27 2.81
 -1 -22 -1 1.46 1.57
 -1 -22 -2 9.77 3.48
 -1 -22 -3 0.53 1.65
 -1 -22 -4 2.12 2
 1 22 5 1.86 3.29
 -1 -22 -5 3.15 2.59
 1 22 6 -0.44 1.22
 -1 -22 -6 -0.52 0.94
 1 22 6 0.02 1.56
 1 22 7 -0.59 1.49
 -1 -22 -7 3.48 2.69
 -1 -22 -8 1.21 1.66
 1 22 8 4.07 3
 -1 -22 -9 0.17 0.18
 1 22 9 0.48 0.93
 -1 -22 -10 -8.17 3.15
 1 22 10 1.31 2.58
 -1 -22 -11 0.03 1.45
 1 22 11 0.29 1.52
 1 22 12 -0.68 2.37
 -1 -22 -12 0.88 1.11
 -1 -22 -12 -0.9 0.87
 -1 -22 -13 -0.33 1.41
 -1 -22 -13 0.05 2.15
 -1 -22 -14 1.45 2.24
 -1 -22 -14 -2.29 2.88
 -1 -22 -15 -1.79 2.23
 -1 -22 -16 4.1 2.27
 -1 -22 -17 3.19 3.22
 -1 -23 15 3.81 1.93
 -1 -23 14 -2.82 3.52
 1 23 -14 0.5 1.01
 1 23 -13 -0.96 1.51
 -1 -23 13 -3.28 2.88
 1 23 -12 14.19 5.33
 -1 -23 12 5.77 2.9
 1 23 -11 6.82 3.35
 -1 -23 11 11.25 4.6
 -1 -23 10 5.38 3.43
 1 23 -10 -0.58 2.1
 1 23 -9 1.24 1.82
 -1 -23 9 1.63 0.61
 1 23 -8 -0.04 1.39
 -1 -23 8 2.66 2.17
 -1 -23 7 2.13 1.91
 1 23 -7 0.52 0.79
 -1 -23 6 -0.22 0.87
 -1 -23 5 -1.91 1.53
 -1 -23 4 -0.13 1.41
 -1 -23 3 5.32 2.81
 -1 -23 2 7.36 2.94
 -1 -23 1 1.71 1.35
 -1 -23 0 4.3 2.08
 -1 -23 -1 0.08 0.5
 -1 -23 -2 4.27 1.58
 -1 -23 -3 -0.22 1.61
 1 23 4 0.26 2.55
 1 23 4 5.3 2.86
 -1 -23 -4 7.9 3.06
 1 23 5 0.66 1.85
 -1 -23 -5 1.34 1.42
 1 23 5 -2.63 2.56
 1 23 6 1.61 2.55
 1 23 6 2.5 1.84
 -1 -23 -6 2.8 1.88
 -1 -23 -7 -0.67 1.16
 1 23 7 -0.75 1.74
 1 23 8 3.99 3.05
 -1 -23 -8 0.28 0.84
 -1 -23 -9 2.6 2.07
 1 23 9 -0.48 0.85
 1 23 10 -2.32 1.56
 -1 -23 -10 1.77 1.16
 1 23 11 0.76 1.23
 -1 -23 -11 -2.75 1.9
 1 23 12 -0.96 2.25
 -1 -23 -12 0.06 1.16
 -1 -23 -12 -4.49 2.46
 -1 -23 -13 2.41 2.41
 -1 -23 -13 2.2 2.64
 1 23 13 -1.79 2.95
 -1 -23 -14 1.37 1.41
 -1 -23 -14 1.84 2.3
 -1 -23 -15 2.46 1.87
 -1 -23 -15 5.35 3.16
 -1 -23 -16 -1.03 1.31
 -1 -23 -16 1.14 1.47
 1 24 -12 10.36 5.24
 -1 -24 11 2.22 1.34
 1 24 -11 4.47 2.72
 1 24 -10 -1.88 0.41
 -1 -24 10 1.39 1.68
 1 24 -9 4.13 1.48
 -1 -24 9 4.29 1.96
 -1 -24 8 0.86 1.46
 1 24 -8 1.52 2.36
 1 24 -7 0.82 0.88
 -1 -24 7 -0.63 1.15
 -1 -24 6 2.99 2.34
 1 24 -6 7.71 4.32
 -1 -24 5 3.35 2.14
 1 24 -5 3.45 2.74
 1 24 -4 4.38 2.74
 -1 -24 4 2.2 1.93
 1 24 -3 0.66 1.36
 -1 -24 3 1.38 2.03
 -1 -24 2 -0.49 1.43
 -1 -24 1 4.15 1.7
 1 24 0 13.81 4.62
 -1 -24 0 6.68 2.79
 -1 -24 -1 0.75 1.51
 1 24 1 -3.58 2.93
 1 24 2 0.4 1.24
 -1 -24 -2 2.64 1.5
 1 24 3 5.85 2.84
 -1 -24 -3 0.25 1.34
 1 24 4 1.26 0.43
 -1 -24 -4 -0.91 0.31
 1 24 5 -0.36 1.19
 -1 -24 -5 -2.01 2.8
 1 24 5 -1.35 0.35
 -1 -24 -6 -1.21 2.05
 1 24 6 1.61 1.3
 1 24 7 6.55 3.93
 -1 -24 -7 1.97 0.49
 1 24 8 -1.24 2.6
 -1 -24 -8 3.44 2.59
 -1 -24 -9 -0.74 1.4
 1 24 9 0.08 1.33
 1 24 10 0.6 1.01
 -1 -24 -10 -4.15 3.16
 1 24 11 -0.06 0.51
 1 24 12 0.54 2.6
 -1 -24 -12 1.79 0.92
 -1 -24 -13 -1.92 2.33
 -1 -24 -14 -1.27 2.27
 -1 -24 -15 -1.28 0.56
 1 25 -9 8.39 3.47
 1 25 -8 5.53 3.4
 1 25 -7 8.81 3.74
 1 25 -6 2.51 2.38
 1 25 -5 6.11 2.87
 1 25 -4 4.6 3.25
 1 25 -3 2.69 3.4
 1 25 -2 2.6 1.55
 1 25 -1 1.56 2.02
 1 25 0 3.37 2.69
 1 25 1 10.16 3.79
 1 25 2 3.68 1.95
 1 25 3 3.52 1.71
 1 25 3 2.86 3.25
 1 25 4 -0.38 1.41
 1 25 4 0.01 1.61
 1 25 5 2.17 2.29
 1 25 5 -2.23 2.44
 1 25 6 0.56 0.74
 1 25 7 -1.1 3.58
 1 25 8 -3.84 3.78
 1 25 9 0.19 1.58
 1 25 10 -3.31 3.5
 1 25 11 3.97 2.45
 1 26 -7 1.57 2.06
 1 26 -6 21.39 5.77
 1 26 -5 -2.62 3.59
 1 26 -4 -3.86 3.78
 1 26 -3 4.32 2.53
 1 26 -2 -1.13 2.68
 1 26 -1 2.76 2.78
 1 26 0 1.84 2.41
 1 26 1 5.09 3.63
 1 26 2 -0.89 2.82
 1 26 3 13.85 5.01
 1 26 4 -0.26 0.63
 1 26 4 -0.19 1.7
 1 26 5 1.05 2.05
 1 26 6 7.08 3.17
 1 26 7 0.46 0.56
 1 26 8 2.95 1.05
 1 26 9 1.71 1.01
 1 26 10 1.1 2.67
 1 26 11 0.64 0.87
 1 27 -3 -1.44 2.63
 1 27 -2 0.69 1.27
 1 27 -1 -0.61 2.96
 1 27 0 0.63 1.89
 1 27 1 -1.97 2.68
 1 27 2 -4.44 5.17
 1 27 2 6.03 3.24
 1 27 3 3.75 4.1
 1 27 3 -0.26 1.5
 1 27 4 3.46 1.25
 1 27 5 9.96 4.82
 1 27 6 2.24 1.82
 1 27 7 6.95 4.12
 1 27 8 7.51 4.94
 1 28 3 -0.31 2.83
 -2 27 2 10.25 4.26
 -2 27 1 1.1 1.28
 -2 27 0 2.27 1.99
 -2 26 7 66.14 12.17
 -2 26 6 51.54 10.78
 -2 26 5 5.01 4.37
 -2 26 4 59.76 12.24
 -2 26 3 29.52 6.99
 -2 26 3 22.27 8.02
 -2 26 2 7.14 4.23
 -2 26 2 7.35 4.36
 -2 26 1 24.1 6.04
 -2 26 1 5.54 3.44
 -2 26 0 7.24 3.67
 -2 26 0 -2.47 4.29
 -2 26 -1 1.67 2.62
 -2 26 -2 9.63 4.9
 -2 26 -3 26.43 7.18
 -2 26 -4 14.21 5.48
 -2 26 -5 0.94 1.75
 -2 25 10 8.43 4.79
 -2 25 9 41.38 9.26
 -2 25 8 21.77 6.49
 -2 25 7 11.96 4.85
 -2 25 6 4.03 3.7
 -2 25 5 21.63 6.99
 -2 25 4 14.82 5.6
 -2 25 3 6.26 3.03
 -2 25 3 11.83 5.35
 -2 25 2 18.37 5.24
 -2 25 2 9.18 5.46
 -2 25 1 84.06 11.88
 -2 25 0 7.91 4.59
 -2 25 0 -2.8 3.36
 -2 25 -1 57.1 10.43
 -2 25 -2 57.96 10.56
 -2 25 -3 3.78 1.84
 -2 25 -4 18.45 5.52
 -2 25 -5 107.34 14.49
 -2 25 -6 0.63 1.8
 -2 25 -7 61.5 10.96
 -2 25 -8 40.89 9.42
 -2 24 13 11.83 4.62
 -2 24 12 15.41 5.67
 -2 24 11 15.58 5.72
 -2 24 10 -0.17 0.79
 -2 24 9 34.68 8.08
 -2 24 8 15.12 5.5
 -2 24 7 9.99 3.85
 -2 24 6 49.77 10.35
 -2 24 5 87.97 13.71
 -2 24 4 4.83 2.71
 -2 24 4 12.75 6.23
 -2 24 3 3.4 2.46
 -2 24 3 3.89 3.3
 -2 24 2 4.12 4.75
 -2 24 2 48.18 8.58
 -2 24 1 3.77 2.15
 -2 24 1 109.81 12.93
 -2 24 0 2.04 2.41
 -2 24 -1 33.68 7.65
 -2 24 -2 16.74 5.69
 -2 24 -3 14.52 4.1
 -2 24 -4 130.87 15.05
 -2 24 -5 6.59 3.7
 -2 24 -6 16.12 5.66
 -2 24 -7 14.9 5.48
 -2 24 -8 17.97 5.78
 -2 24 -9 9.76 4.75
 -2 24 -10 48.15 9.85
 -2 24 -11 12.47 4.06
 -2 23 15 28.42 7.16
 -2 23 14 24.84 7.11
 -2 23 13 55.56 10.19
 -2 23 12 21.4 6.65
 -2 23 11 247.08 21.91
 -2 23 10 23.16 7.33
 -2 23 9 66.35 10.79
 -2 23 8 4.91 4.15
 -2 23 7 45.84 9.42
 -2 23 6 17.01 5.97
 -2 23 5 101.3 14.66
 -2 23 4 41.73 9.8
 -2 23 4 45.14 7.94
 -2 23 3 27.05 8.64
 -2 23 3 33.59 6.79
 -2 23 2 97.96 11.92
 -2 23 1 13.41 3.99
 -2 23 0 40.21 7.68
 -2 23 -1 6.22 3.73
 -2 23 -2 37.83 8.03
 -2 23 -3 37.68 7.8
 -2 23 -4 14.78 5.48
 -2 23 -5 51.13 9.25
 -2 23 -6 15.52 5.44
 -2 23 -7 14.87 5.67
 -2 23 -8 30.89 7.42
 -2 23 -9 15.59 5.28
 -2 23 -10 7.99 3.9
 -2 23 -11 10.55 4.67
 -2 23 -12 4.73 4.26
 -2 23 -13 0.88 1.82
 -2 22 16 6.2 4.19
 -2 22 15 2.07 2.93
 -2 22 14 6.33 3.97
 -2 22 13 142.5 16.15
 -2 22 12 7.22 4.1
 -2 22 11 2.48 2.21
 -2 22 10 6 3.19
 -2 22 9 73.64 11.32
 -2 22 8 0.89 0.85
 -2 22 7 8.28 3.78
 -2 22 6 18.1 5.79
 -2 22 5 92.89 13.53
 -2 22 5 53.96 8.12
 -2 22 4 4.18 2.61
 -2 22 4 7.23 4.66
 -2 22 3 25.18 7.98
 -2 22 3 55.3 8.59
 -2 22 2 103.94 11.96
 -2 22 2 1.13 0.19
 -2 22 1 38.46 7.48
 -2 22 0 487.43 26.25
 -2 22 -1 17.1 5.01
 -2 22 -2 79.65 10.86
 -2 22 -3 46.49 8.66
 -2 22 -4 27.69 6.45
 -2 22 -5 19.14 5.89
 -2 22 -6 272.6 21.04
 -2 22 -7 33.69 7.82
 -2 22 -8 30 7.11
 -2 22 -9 5.99 3.34
 -2 22 -10 50.92 9.67
 -2 22 -11 26.36 7.22
 -2 22 -12 134.88 15.96
 -2 22 -13 -2.95 2.56
 -2 22 -14 24.61 6.62
 -2 22 -15 17.34 5.54
 -2 21 18 0.64 3.08
 -2 21 17 87.65 12.59
 -2 21 16 54.12 10.02
 -2 21 15 34.64 7.94
 -2 21 14 11.64 4.79
 -2 21 13 117.78 14.43
 -2 21 12 27.71 7.06
 -2 21 11 132.31 14.85
 -2 21 10 21.57 5.82
 -2 21 9 12.47 4.94
 -2 21 8 41.7 8.39
 -2 21 7 86.33 12.55
 -2 21 6 19.79 5.96
 -2 21 5 115.45 11.63
 -2 21 5 172.41 18.28
 -2 21 4 29.26 8.21
 -2 21 4 25.69 5.51
 -2 21 3 -2.53 3.15
 -2 21 3 3.09 2.41
 -2 21 2 132.33 12.81
 -2 21 2 0.51 2.55
 -2 21 1 87.38 10.72
 -2 21 0 50.57 8.33
 -2 21 -1 262.59 18.9
 -2 21 -2 25.11 6
 -2 21 -3 67.43 10.07
 -2 21 -4 107.01 12.63
 -2 21 -5 2.82 1.24
 -2 21 -6 15.2 4.79
 -2 21 -7 29.26 7.05
 -2 21 -8 24.33 6.22
 2 -21 9 2.87 1.71
 -2 21 -9 4.88 2.25
 -2 21 -10 33.82 7.51
 2 -21 10 20.33 5
 2 -21 11 19.46 4.7
 -2 21 -11 26.93 6.85
 -2 21 -12 1.55 2.32
 2 -21 12 1.62 0.48
 2 -21 13 15.23 4.11
 -2 21 -13 23.91 6.47
 -2 21 -14 10.17 4.19
 2 -21 14 7.23 3.39
 -2 21 -15 -0.11 1.78
 2 -21 15 3.3 3.19
 -2 21 -16 39.23 8.61
 -2 21 -17 79.12 12.48
 -2 20 18 21.99 6.04
 -2 20 17 9.8 4.17
 -2 20 16 1.22 0.59
 -2 20 15 -0.43 0.67
 -2 20 14 51.34 9.42
 -2 20 13 29.08 7.03
 -2 20 12 62.63 10.2
 -2 20 11 3.07 2.87
 -2 20 10 178.96 16.9
 -2 20 9 20.83 6.03
 -2 20 8 2 2.79
 -2 20 7 54.13 9.75
 -2 20 6 120.14 11.25
 -2 20 6 125.21 14.68
 -2 20 5 4.57 3.91
 -2 20 5 7.27 2.65
 -2 20 4 114.77 15.29
 -2 20 4 118.61 11.55
 -2 20 3 33.64 6.02
 -2 20 2 33.24 6.36
 -2 20 1 36.83 6.89
 -2 20 0 169.92 14.45
 -2 20 -1 6.62 3.02
 -2 20 -2 155.55 14.32
 -2 20 -3 109.57 11.93
 -2 20 -4 4.49 2.75
 -2 20 -5 51.58 8.55
 -2 20 -6 106.19 12.34
 -2 20 -7 3.86 2.72
 -2 20 -8 94.11 11.9
 -2 20 -9 58.39 9.41
 2 -20 9 68.69 8.72
 2 -20 10 2.91 1.58
 -2 20 -10 7.45 3.6
 -2 20 -11 48.55 8.71
 2 -20 11 38.9 6.93
 2 -20 12 139.5 13.58
 -2 20 -12 171.49 16.89
 2 -20 13 -2.42 2.71
 -2 20 -13 2.03 1.31
 -2 20 -14 17.22 5.34
 2 -20 14 21.21 5.32
 -2 20 -15 54.89 10.12
 2 -20 15 39.5 7.09
 -2 20 -16 49.76 9.74
 2 -20 16 37.09 7.25
 2 -20 17 4.44 1.65
 -2 20 -17 5.62 2.36
 2 -20 18 39.67 7.88
 -2 20 -18 37.91 8.34
 -2 19 19 -0.48 1.5
 2 -19 -18 10.56 4.24
 -2 19 18 16.3 5.5
 -2 19 17 6.21 3.93
 -2 19 16 18.9 5.31
 -2 19 15 -0.32 0.74
 -2 19 14 6.15 2.54
 -2 19 13 0.9 1.79
 -2 19 12 24.7 6.11
 -2 19 11 10.67 4.23
 -2 19 10 11.11 5.49
 -2 19 9 46.75 8.6
 -2 19 8 38.32 7.86
 -2 19 7 7.08 3.91
 -2 19 6 7.93 2.85
 -2 19 6 6.34 3.64
 -2 19 5 1.51 0.1
 -2 19 5 3.46 1.85
 -2 19 4 20.53 6.97
 -2 19 4 34.01 5.93
 -2 19 3 1.81 0.92
 -2 19 3 1.32 1.76
 -2 19 2 7.66 3.05
 -2 19 1 58.07 8.29
 -2 19 0 2.75 1.17
 -2 19 -1 75.84 9.54
 -2 19 -2 33.87 6.7
 -2 19 -3 47.03 7.96
 -2 19 -4 24.89 5.74
 -2 19 -5 396.24 23.17
 -2 19 -6 9.71 3.36
 -2 19 -7 143.66 14.12
 -2 19 -8 49.59 8.15
 2 -19 9 13.7 3.45
 -2 19 -9 13.99 4.1
 2 -19 10 44.06 7.01
 -2 19 -10 49.47 8.97
 -2 19 -11 146.92 15.01
 2 -19 11 150.96 13.23
 -2 19 -12 7.86 3.04
 2 -19 12 7.22 2.55
 2 -19 13 140.25 13.08
 -2 19 -13 148.67 15.6
 -2 19 -14 26.56 6.65
 2 -19 14 31.44 6.66
 2 -19 15 55.79 8.54
 -2 19 -15 54.02 9.5
 -2 19 -16 14.44 4.71
 2 -19 16 12.96 4.35
 -2 19 -17 3.27 2.3
 2 -19 17 3.69 2.94
 -2 19 -18 3.38 3.11
 2 -19 18 -0.46 2.29
 2 -19 19 99.24 12.56
 -2 19 -19 110.52 14.26
 -2 18 19 -1.44 3
 2 -18 -19 -2.07 2.36
 -2 18 18 5.7 2.66
 2 -18 -18 2.32 0.2
 -2 18 17 7.79 3.27
 -2 18 16 19.29 5.59
 -2 18 15 4.16 2.26
 -2 18 14 10.96 4.4
 -2 18 13 34.91 7.41
 -2 18 12 126.89 13.84
 -2 18 11 20.13 5.47
 -2 18 10 74.45 10.67
 -2 18 9 84.07 10.92
 2 -18 -8 1.85 1
 -2 18 8 0.27 2.35
 -2 18 7 16.9 3.73
 -2 18 7 13.64 4.84
 2 -18 -7 20.08 4.21
 2 -18 -6 122.69 10.07
 -2 18 6 91.92 11.78
 -2 18 6 117.08 10.33
 -2 18 5 149.63 11.87
 2 -18 -5 148.97 11.06
 -2 18 4 36.93 6.01
 2 -18 -4 29.59 5.03
 2 -18 -3 15.61 3.39
 -2 18 3 13.36 3.52
 -2 18 3 6.66 3.39
 2 -18 -2 34.49 5.18
 -2 18 2 32.54 5.69
 -2 18 1 38.98 6.3
 2 -18 -1 37.38 5.38
 -2 18 0 52.74 7.51
 2 -18 0 45.39 5.94
 2 -18 1 3.1 1.72
 -2 18 -1 4.6 2.38
 -2 18 -2 15.11 4.4
 2 -18 2 13.08 3.12
 2 -18 3 56.16 6.7
 -2 18 -3 66.84 9.06
 -2 18 -4 139.89 13.03
 2 -18 4 129.15 10.28
 2 -18 5 6.18 2.22
 -2 18 -5 6.52 2.24
 -2 18 -6 148.44 13.71
 2 -18 6 136.37 11.1
 2 -18 7 66.46 7.6
 -2 18 -7 52.72 8.41
 -2 18 -8 13.49 4.24
 2 -18 8 11.73 3.34
 2 -18 9 43.36 6.44
 -2 18 -9 40.16 7.57
 2 -18 10 42.02 6.61
 -2 18 -10 38.28 7.49
 2 -18 10 45.02 6.87
 2 -18 11 61.98 8.34
 2 -18 11 57.09 7.77
 -2 18 -11 59.9 9.34
 2 -18 12 3.76 1.98
 -2 18 -12 2.78 3.32
 2 -18 12 -2.35 1.94
 2 -18 13 44.2 7.26
 -2 18 -13 60.66 9.5
 2 -18 13 54.38 8.13
 -2 18 -14 21.24 5.48
 2 -18 14 22.96 5.39
 2 -18 14 22.75 5.08
 2 -18 15 -0.22 1.51
 2 -18 15 -0.88 1.67
 -2 18 -15 3.89 3.05
 -2 18 -16 9.87 4.08
 2 -18 16 11.15 3.97
 2 -18 16 10.5 3.8
 -2 18 -17 13.56 4.78
 2 -18 17 10.18 4.16
 2 -18 17 12.56 3.97
 2 -18 18 18.41 5.37
 2 -18 18 14.04 4.65
 -2 18 -19 59.52 10.51
 2 -18 19 45.06 8.38
 2 -18 20 -0.87 2.23
 2 -17 -20 10.65 4.07
 -2 17 20 6.7 3.4
 2 -17 -19 26.94 6.79
 -2 17 19 29.58 7.01
 2 -17 -18 6.47 2.54
 -2 17 18 12.18 4.66
 -2 17 17 9.48 3.73
 -2 17 16 86.18 11.69
 -2 17 15 9.02 3.76
 -2 17 14 21.94 6.15
 -2 17 13 64.15 9.6
 -2 17 12 68.78 10.27
 -2 17 11 477.87 25.49
 -2 17 10 1.98 0.84
 -2 17 9 160.45 14.7
 -2 17 8 14.48 5.37
 -2 17 7 152.63 11.17
 2 -17 -7 162.69 11.45
 -2 17 7 123.06 13.18
 -2 17 6 48.81 6.48
 2 -17 -6 43.7 6.11
 -2 17 6 46.96 8.13
 -2 17 5 257.89 14.95
 2 -17 -5 245.36 13.92
 -2 17 4 24.63 4.69
 2 -17 -4 17.82 3.57
 2 -17 -3 83.4 7.72
 -2 17 3 69.97 7.92
 -2 17 2 45.67 6.56
 2 -17 -2 43.55 5.56
 -2 17 1 3.77 1.34
 2 -17 -1 0.01 0.7
 -2 17 0 96.79 9.74
 2 -17 0 92.79 8.07
 -2 17 -1 16.4 4.33
 2 -17 1 17.57 3.42
 2 -17 2 104.43 8.71
 -2 17 -2 97.03 10.29
 2 -17 3 101.97 8.72
 -2 17 -3 92.05 10.13
 -2 17 -4 51.26 7.79
 2 -17 4 51.46 6.21
 2 -17 5 117.3 9.58
 -2 17 -5 126.31 12.04
 2 -17 6 26.77 4.61
 -2 17 -6 26.45 5.49
 2 -17 7 21.04 4.19
 -2 17 -7 23.23 5.42
 -2 17 -8 87.94 10.46
 2 -17 8 87.53 8.83
 2 -17 9 46.72 6.58
 -2 17 -9 56.34 8.54
 -2 17 -10 41.59 7.28
 2 -17 10 34.24 5.84
 2 -17 10 35.7 6.21
 2 -17 11 11.49 3.3
 2 -17 11 6.71 2.85
 -2 17 -11 7.59 3.12
 2 -17 12 15.31 4.08
 -2 17 -12 17.36 4.41
 2 -17 12 11.99 3.43
 2 -17 13 7.24 2.81
 2 -17 13 5.23 2.28
 -2 17 -13 6.81 3.24
 2 -17 14 7.06 3.34
 -2 17 -14 8.94 3.68
 2 -17 14 11.22 3.75
 -2 17 -15 26.55 6.36
 2 -17 15 33.18 6.21
 2 -17 15 30.21 5.94
 -2 17 -16 4.19 2.12
 2 -17 16 -0.72 1.23
 2 -17 16 2.39 1.04
 2 -17 17 125.43 13.18
 -2 17 -17 134.98 14.65
 2 -17 17 102.66 11.67
 -2 17 -18 35.61 7.2
 2 -17 18 38.3 7.36
 2 -17 18 35.59 7.23
 -2 17 -19 1.89 2.3
 2 -17 19 1.85 1.27
 2 -17 19 1.29 0.74
 2 -17 20 10.2 3.38
 2 -17 20 14.59 4.54
 2 -17 21 122.03 14.22
 2 -17 21 99.71 12.64
 2 -16 -21 40.59 8.43
 -2 16 20 0.7 1.31
 2 -16 -20 2.09 1.75
 -2 16 19 2.04 1.91
 2 -16 -19 2.42 2.47
 -2 16 18 6.27 3.34
 -2 16 17 94.43 11.79
 -2 16 16 25.42 6.03
 -2 16 15 28.16 6.36
 -2 16 14 -0.66 1.86
 -2 16 13 49.44 8.39
 -2 16 12 110.89 12.19
 -2 16 11 71.32 9.79
 -2 16 10 88.55 11.6
 -2 16 9 81.11 10.29
 -2 16 8 2.68 2.15
 -2 16 7 3.54 2.64
 -2 16 7 0.96 0.72
 2 -16 -6 30.1 4.93
 -2 16 6 30.56 6.3
 -2 16 6 34.33 5.08
 -2 16 5 24.36 6.7
 2 -16 -5 26.76 4.33
 -2 16 5 22.67 4.16
 -2 16 4 14.5 3.45
 2 -16 -4 13.87 3.36
 2 -16 -3 87.87 7.66
 -2 16 3 83.98 8.56
 -2 16 2 4.9 1.99
 2 -16 -2 5.26 1.58
 2 -16 -1 54.16 6.24
 -2 16 1 61.28 7.5
 2 -16 0 266.7 13.06
 -2 16 0 268.77 15.91
 -2 16 -1 13.11 3.62
 2 -16 1 6.14 2.35
 -2 16 -2 2.24 2.42
 2 -16 2 2.02 1.18
 -2 16 -3 12.09 3.6
 2 -16 3 9.99 2.8
 2 -16 4 129.8 9.7
 -2 16 -4 130.66 11.7
 2 -16 5 8.24 2.4
 -2 16 -5 10.97 3.71
 -2 16 -6 611.82 26.39
 2 -16 6 617.18 21.61
 -2 16 -7 54.28 7.85
 2 -16 7 44.05 5.89
 2 -16 8 53.47 6.7
 -2 16 -8 58.66 8.32
 2 -16 9 34.57 5.41
 -2 16 -9 42.09 7.14
 2 -16 10 164.13 12.71
 2 -16 10 159.43 12.05
 -2 16 -10 176.55 14.9
 2 -16 11 38.72 6.24
 2 -16 11 44.04 6.64
 -2 16 -11 35.52 6.64
 2 -16 12 328.53 18.22
 2 -16 12 342.95 19.01
 -2 16 -12 310.44 20.21
 -2 16 -13 8.28 3.45
 2 -16 13 12.39 3.77
 2 -16 13 11.02 3.56
 2 -16 14 70.86 8.87
 2 -16 14 71.3 9.06
 -2 16 -14 70.16 9.75
 2 -16 15 5.94 2.73
 -2 16 -15 8.77 3.08
 2 -16 15 3.77 1.76
 2 -16 16 3.58 2.13
 2 -16 16 4.64 2.46
 -2 16 -16 1.28 0.38
 -2 16 -17 12.21 4.56
 2 -16 17 9.65 3.27
 2 -16 17 12.66 3.98
 -2 16 -18 5.76 2.6
 2 -16 18 5.7 2.87
 2 -16 18 8.64 3.33
 2 -16 19 0.04 1.11
 2 -16 19 2.3 0.55
 -2 16 -19 0.07 1.83
 2 -16 20 27.43 6.28
 2 -16 20 34.17 6.93
 2 -16 21 5.12 3.44
 2 -16 21 7.25 3.13
 2 -16 22 8.8 3.83
 -2 15 22 4.16 3.15
 2 -15 -22 0.34 1.06
 2 -15 -21 8.62 4.18
 -2 15 21 14.18 5.13
 -2 15 21 10.2 3.92
 2 -15 -20 5.96 2.86
 -2 15 20 5.8 2.24
 -2 15 20 11.61 4.26
 2 -15 -19 -0.38 1.57
 -2 15 19 3 1.85
 -2 15 19 2.67 2.68
 -2 15 18 24.79 6.27
 -2 15 18 16.44 4.82
 -2 15 17 2.32 2.24
 -2 15 17 1.96 2.24
 -2 15 16 6.27 3.45
 -2 15 15 15.46 5.01
 -2 15 14 12.47 4.13
 -2 15 13 28.56 5.77
 -2 15 12 170.64 14.66
 -2 15 11 58.25 8.57
 -2 15 10 7.9 3.39
 -2 15 9 19.64 5.27
 -2 15 8 4.96 2.46
 -2 15 7 5.77 1.86
 -2 15 7 5.11 2.79
 -2 15 6 47.28 5.75
 -2 15 6 20.98 5.27
 -2 15 5 23.15 4.08
 2 -15 -5 28.46 4.37
 -2 15 5 35.15 7.12
 2 -15 -4 12.68 2.82
 -2 15 4 9.42 2.48
 2 -15 -3 31.44 4.53
 -2 15 3 31.7 4.99
 -2 15 2 9.16 2.91
 2 -15 -2 5.15 2.08
 2 -15 -1 16.59 3.03
 -2 15 1 19.46 3.97
 2 -15 0 16.13 3.15
 -2 15 0 28.06 5.18
 2 -15 1 23.31 3.78
 -2 15 -1 24.62 4.61
 2 -15 2 11.31 2.54
 -2 15 -2 12.48 3.46
 -2 15 -3 15.25 3.78
 2 -15 3 15.57 3.14
 2 -15 4 13.73 2.83
 -2 15 -4 12.35 3.22
 2 -15 5 8.75 2.53
 -2 15 -5 7.62 2.81
 2 -15 6 26.66 4.36
 -2 15 -6 24.73 4.82
 2 -15 7 5.28 1.89
 -2 15 -7 6.07 2.41
 2 -15 8 24.78 4.41
 -2 15 -8 29.9 5.68
 2 -15 9 6.74 2.39
 -2 15 -9 5.03 2.53
 2 -15 10 3.2 1.72
 2 -15 10 0.18 0.54
 -2 15 -10 3.07 1.68
 -2 15 -11 1.23 0.88
 2 -15 11 1.02 1.34
 2 -15 11 0.95 0.85
 2 -15 12 16.21 4.17
 2 -15 12 20.85 4.44
 -2 15 -12 21.71 5.18
 -2 15 -13 43.14 7.38
 2 -15 13 46.1 6.92
 2 -15 13 41.57 6.39
 -2 15 -14 13.47 4.54
 2 -15 14 14.74 3.86
 2 -15 14 22.69 5.21
 -2 15 -15 42.55 7.38
 2 -15 15 45.38 7.14
 2 -15 15 41.08 6.63
 -2 15 -16 20.32 5.44
 2 -15 16 21.22 5.01
 2 -15 16 23.55 5.35
 2 -15 17 16.54 5.06
 -2 15 -17 9.55 3.52
 2 -15 17 8.45 3.06
 -2 15 -18 8.88 3.45
 2 -15 18 7.04 2.84
 2 -15 18 2.83 1.43
 2 -15 19 117.08 12.9
 2 -15 19 112.62 12.5
 2 -15 20 11.07 4.52
 2 -15 20 12.22 4.48
 2 -15 21 4.35 2.85
 2 -15 21 9.75 4.33
 2 -15 22 41.4 8.26
 2 -15 22 48.56 8.57
 2 -15 23 43.05 8.25
 -2 14 23 78.74 11.79
 2 -14 -22 15.74 4.88
 -2 14 22 18.71 5.43
 -2 14 21 12.61 4.34
 -2 14 21 20.76 5.71
 2 -14 -21 21.31 6.05
 -2 14 20 33.32 7.07
 -2 14 20 24.15 6.03
 2 -14 -20 27.8 6.65
 2 -14 -19 2.78 0.94
 -2 14 19 2.17 1.01
 -2 14 18 2.76 2.77
 -2 14 18 5.54 2.95
 -2 14 17 71.32 9.64
 -2 14 17 101.55 11.73
 -2 14 16 11.81 3.57
 -2 14 16 10.87 3.7
 -2 14 15 3.63 2.22
 -2 14 15 6.04 3.03
 -2 14 14 21.82 5.34
 -2 14 14 18.51 4.39
 -2 14 13 4.92 3.57
 -2 14 12 40.94 6.96
 -2 14 11 4.61 2.49
 -2 14 10 -0.55 2.02
 -2 14 9 6.05 2.8
 -2 14 8 4.73 1.73
 -2 14 8 6.07 2.68
 -2 14 7 2.39 2.06
 -2 14 7 6.79 1.94
 -2 14 6 1.74 1.32
 -2 14 6 0.47 0.93
 -2 14 5 3.08 1.49
 -2 14 5 2.66 1.7
 -2 14 4 6.35 2.18
 2 -14 -4 7.14 1.98
 2 -14 -3 4.56 1.83
 -2 14 3 5.42 1.87
 2 -14 -2 7.58 1.87
 -2 14 2 8.91 2.68
 -2 14 1 0.04 0.45
 2 -14 -1 0.68 0.8
 -2 14 0 60.55 6.95
 2 -14 0 59.82 5.8
 -2 14 -1 14.45 3.37
 2 -14 1 11.92 2.57
 -2 14 -2 25.53 4.68
 2 -14 2 24.7 3.81
 -2 14 -3 14.43 3.5
 2 -14 3 10.66 2.62
 2 -14 4 1.87 0.4
 -2 14 -4 5.42 2.42
 -2 14 -5 39.2 6.09
 2 -14 5 35.03 4.65
 -2 14 -6 44.65 6.63
 2 -14 6 46.86 5.44
 -2 14 -7 28.87 5.25
 2 -14 7 31.08 4.57
 2 -14 8 24.09 4.02
 -2 14 -8 18.73 4.54
 -2 14 -9 0.26 1.22
 2 -14 9 -0.92 1.12
 -2 14 -10 4.14 2.21
 2 -14 10 4.39 1.99
 2 -14 10 4.99 1.87
 2 -14 11 13.86 3.64
 2 -14 11 14.29 3.65
 -2 14 -11 13.51 3.88
 2 -14 12 44.93 6.39
 2 -14 12 49.81 6.76
 -2 14 -12 35.08 6.21
 2 -14 13 24.37 4.73
 -2 14 -13 22.05 5
 2 -14 13 23.02 4.64
 2 -14 14 61.86 7.81
 -2 14 -14 56.08 8.4
 2 -14 14 60.63 7.9
 2 -14 15 33.35 6.01
 2 -14 15 38.45 6.69
 -2 14 -15 50.81 7.93
 2 -14 16 23.92 5.17
 -2 14 -16 27.57 5.67
 2 -14 16 20.06 4.82
 2 -14 17 5.07 2.2
 -2 14 -17 3.37 2.22
 2 -14 17 6.98 2.97
 2 -14 18 10.07 4.11
 -2 14 -18 6.13 2.31
 2 -14 18 8.25 3.09
 2 -14 19 5.02 2.35
 2 -14 19 11.15 3.92
 2 -14 20 2.22 1.67
 2 -14 20 1.46 2.73
 2 -14 21 19.7 5.21
 2 -14 21 17.02 5.07
 2 -14 22 10.76 4.13
 2 -14 22 9.42 3.32
 2 -14 23 10.88 3.96
 2 -14 23 4.61 0.1
 2 -13 -23 24.49 7.16
 -2 13 23 32.63 7.72
 -2 13 22 49.41 9.49
 2 -13 -22 53.31 10.4
 -2 13 21 113.08 13.25
 -2 13 21 108.57 13.09
 2 -13 -21 101.63 13.05
 -2 13 20 23.35 5.8
 -2 13 20 13.74 4.52
 2 -13 -20 15.83 4.6
 -2 13 19 8.8 3.35
 2 -13 -19 6.18 2.21
 -2 13 19 4.08 1.16
 -2 13 18 25.33 6.14
 -2 13 18 23.3 5.49
 -2 13 17 38.63 7.08
 -2 13 17 31.57 6.68
 -2 13 16 21.45 5.6
 -2 13 16 3.59 3.34
 -2 13 15 24.04 5.67
 -2 13 15 29.91 5.81
 -2 13 14 16.92 4.73
 -2 13 14 17.67 4.5
 -2 13 13 0.79 0.97
 -2 13 13 1.05 1.42
 -2 13 12 21.36 4.63
 -2 13 12 30.41 5.57
 -2 13 11 3.02 1.97
 -2 13 10 18.36 4.49
 -2 13 9 19.12 4.49
 -2 13 8 38.24 6.46
 -2 13 8 40.37 4.73
 -2 13 7 6.03 2.56
 -2 13 7 3.56 1.38
 -2 13 6 49.13 5.3
 -2 13 6 70.08 8.48
 -2 13 5 189.12 10.76
 -2 13 5 218.59 16.16
 -2 13 4 41.26 5.09
 2 -13 -4 41.91 4.8
 -2 13 3 8.14 2.27
 2 -13 -3 8.01 2.17
 2 -13 -2 18.89 3.06
 -2 13 2 18.52 3.51
 -2 13 1 0.64 0.34
 2 -13 -1 2.21 1.14
 2 -13 0 24.07 3.59
 -2 13 0 22.91 4.34
 -2 13 -1 12.64 3.18
 2 -13 1 10.27 2.33
 -2 13 -2 21.38 4.21
 2 -13 2 24.72 3.48
 -2 13 -3 9 2.65
 2 -13 3 5.92 1.71
 2 -13 4 87.62 7.02
 -2 13 -4 93.8 8.88
 2 -13 5 473.76 16.55
 -2 13 -5 469.3 20.64
 -2 13 -6 0.04 1.51
 2 -13 6 0.11 0.2
 2 -13 7 35.6 4.69
 -2 13 -7 33.73 5.56
 -2 13 -8 22.58 4.96
 2 -13 8 22.47 3.96
 2 -13 9 65.46 6.04
 2 -13 9 63.37 6.73
 -2 13 -9 66.87 8.09
 2 -13 10 -0.43 0.61
 2 -13 10 -0.03 0.51
 2 -13 11 37.56 5.46
 2 -13 11 38.63 5.91
 -2 13 -11 34.2 6.14
 -2 13 -12 0.03 2.05
 2 -13 12 1.97 1.54
 2 -13 12 3.05 1.14
 -2 13 -13 1.93 1.14
 2 -13 13 1.9 1.93
 2 -13 13 4.19 2.09
 2 -13 14 3.96 2.17
 -2 13 -14 6.2 2.7
 2 -13 14 5.14 2.64
 -2 13 -15 30.87 6.11
 2 -13 15 23.53 4.99
 2 -13 15 29.13 5.53
 2 -13 16 30.49 6.05
 -2 13 -16 30.1 5.99
 2 -13 16 28.11 5.64
 -2 13 -17 30.46 6.03
 2 -13 17 30.9 5.63
 2 -13 17 26.52 5.59
 2 -13 18 8.61 2.84
 -2 13 -18 9.11 3.55
 2 -13 18 9.49 4.05
 2 -13 19 40.53 7.45
 2 -13 19 53.67 8.28
 2 -13 20 43.92 7.73
 2 -13 20 48.78 8.15
 2 -13 21 90.73 11.69
 2 -13 21 78.93 10.92
 2 -13 22 20.16 5.4
 2 -13 22 21.93 6.24
 2 -13 23 0.27 1.83
 2 -13 23 -2.32 2.98
 -2 12 24 10.19 2.55
 2 -12 -24 16.83 5.55
 -2 12 23 53.84 9.5
 2 -12 -23 60.92 9.91
 2 -12 -22 9.8 4.54
 -2 12 22 4.52 3.11
 -2 12 22 1.21 1.97
 -2 12 21 65.57 10.02
 2 -12 -21 70.44 10.37
 -2 12 21 93.51 11.73
 -2 12 20 89.79 11.36
 2 -12 -20 75.35 10.49
 -2 12 20 64.42 9.68
 -2 12 19 15.84 4.97
 2 -12 -19 22.73 5.62
 -2 12 19 23.9 5.83
 -2 12 18 199.22 16.02
 2 -12 -18 210.4 16.92
 -2 12 18 246.26 18
 -2 12 17 160.02 14.07
 -2 12 17 201 15.87
 -2 12 16 103.14 11.01
 -2 12 16 104.81 11.3
 -2 12 15 189.17 14.42
 -2 12 15 186.27 14.62
 -2 12 14 29.52 5.42
 -2 12 14 18.83 4.93
 -2 12 13 4.31 3.14
 -2 12 13 13.77 3.62
 -2 12 12 296.4 16.73
 -2 12 12 309.56 18.32
 -2 12 11 14.51 4.85
 -2 12 11 35.3 5.69
 -2 12 10 349.07 18.97
 -2 12 9 4.44 2.33
 -2 12 8 1.95 1.35
 -2 12 8 3.97 1.4
 -2 12 7 48.75 6.85
 -2 12 7 79.43 6.35
 -2 12 6 1025.9 31.4
 -2 12 6 1032.49 23.71
 -2 12 5 198.73 10.47
 -2 12 5 193.01 14.2
 -2 12 4 451.97 16.13
 -2 12 4 104.42 13.11
 2 -12 -3 19.1 3
 -2 12 3 18.55 3.33
 2 -12 -2 0.78 0.69
 -2 12 2 0.96 0.91
 2 -12 -1 40.02 4.24
 -2 12 1 30.61 4.4
 2 -12 0 35.15 4.05
 -2 12 0 40.65 5.19
 2 -12 1 35.43 4.01
 2 -12 2 111.09 7.22
 2 -12 3 46.54 4.77
 2 -12 4 46.65 4.89
 2 -12 5 43.9 4.77
 -2 12 -5 48.24 6.09
 2 -12 6 341.51 13.88
 -2 12 -6 324.03 16.64
 -2 12 -7 51.2 6.87
 2 -12 7 43.12 5.16
 2 -12 8 16.17 3.07
 -2 12 -8 18.11 4
 2 -12 9 24.74 3.49
 -2 12 -9 23.1 4.55
 2 -12 9 23.99 4.02
 2 -12 10 40.76 5.45
 2 -12 10 42.4 4.62
 2 -12 10 40.39 5.55
 -2 12 -10 47.25 6.67
 2 -12 11 14.66 3.42
 -2 12 -11 9.4 3.07
 2 -12 11 10.05 2.66
 2 -12 12 3.89 1.85
 2 -12 12 4.47 1.76
 2 -12 13 -1.29 1.48
 -2 12 -13 0.14 0.7
 2 -12 13 1.77 1.31
 -2 12 -14 6.08 2.58
 2 -12 14 3.2 1.95
 2 -12 14 10.06 3.45
 -2 12 -15 5.91 2.92
 2 -12 15 5.12 2.66
 2 -12 15 2.3 1.15
 2 -12 16 132.48 12.12
 2 -12 16 134.49 11.99
 -2 12 -16 150.62 12.97
 2 -12 17 3.13 1.82
 2 -12 17 2.56 0.48
 2 -12 18 68.39 9.05
 2 -12 18 66.19 9.07
 -2 12 -18 69.98 9.03
 2 -12 19 21.54 5.35
 2 -12 19 15.7 4.56
 2 -12 20 108.24 12.19
 2 -12 20 108.89 12.32
 2 -12 21 2.93 2.47
 2 -12 21 -0.66 1.68
 2 -12 22 66.32 10.21
 2 -12 22 83.01 11.59
 2 -12 23 3.92 1.2
 2 -12 23 7.11 3.55
 2 -12 24 77.84 11.64
 -2 11 24 17.47 5.78
 2 -11 -24 8.15 3.9
 2 -11 -23 289.9 22.43
 -2 11 23 311.08 22.13
 -2 11 23 295.48 22.16
 -2 11 22 5.48 3.05
 -2 11 22 4.64 3.2
 2 -11 -22 1.47 1.35
 -2 11 21 106.55 12.96
 2 -11 -21 82.59 11.99
 -2 11 20 11.36 3.85
 2 -11 -20 13.15 4.62
 -2 11 20 11.23 3.75
 -2 11 19 14.43 4.62
 2 -11 -19 17.21 4.83
 -2 11 19 12.41 4.13
 -2 11 18 38.08 6.93
 2 -11 -18 39.79 7.45
 -2 11 18 38.2 7.04
 -2 11 17 368.7 21.03
 -2 11 17 323.76 19.84
 -2 11 16 97.69 10.58
 -2 11 16 76.51 9.41
 -2 11 15 52.26 7.32
 -2 11 15 52.99 7.59
 -2 11 14 4.52 2.01
 -2 11 14 5.74 2.41
 -2 11 13 6.13 2.39
 -2 11 13 5.73 2.69
 -2 11 12 71.41 8.49
 -2 11 12 47.98 6.6
 -2 11 11 -0.74 0.78
 -2 11 11 0.5 0.82
 -2 11 10 4.32 3.19
 -2 11 10 26.7 4.79
 -2 11 9 141.54 10.43
 -2 11 9 135.7 11.25
 -2 11 8 43.03 4.24
 -2 11 8 56.82 7.37
 -2 11 7 33.16 5.39
 -2 11 7 24.8 3.35
 -2 11 6 29.46 5.19
 -2 11 6 61.14 5.37
 -2 11 5 0.7 0.26
 -2 11 5 2.58 0.97
 -2 11 4 174.43 9.54
 -2 11 4 127.97 12.12
 -2 11 3 15.56 2.96
 -2 11 2 30.87 4.13
 2 -11 -2 27.49 3.47
 2 -11 -1 281.21 10.76
 -2 11 1 289.61 13.16
 2 -11 0 34.35 3.76
 -2 11 0 38.04 4.88
 2 -11 1 535.22 14.88
 2 -11 2 10.56 2.21
 2 -11 3 57.71 5.05
 2 -11 4 130.8 7.82
 -2 11 -5 1516.38 33.66
 2 -11 5 1415.07 26.32
 2 -11 6 37.83 4.51
 -2 11 -6 37.36 5.46
 -2 11 -7 817.68 25.51
 2 -11 7 826.88 21.56
 2 -11 8 53.2 5.55
 -2 11 -8 51.69 6.44
 2 -11 8 53.14 5.05
 2 -11 9 100.88 6.9
 2 -11 9 101.38 8.41
 -2 11 -9 98.9 9.12
 2 -11 9 105.04 8.12
 2 -11 10 3.83 1.2
 -2 11 -10 4.6 1.73
 2 -11 10 3.74 1.48
 2 -11 10 2.66 1.51
 -2 11 -11 182.05 12.86
 2 -11 11 170.43 11.6
 2 -11 11 174.86 11.3
 2 -11 12 4.35 1.55
 -2 11 -12 1.81 1.13
 2 -11 12 4.15 2.11
 -2 11 -13 54.27 7.21
 2 -11 13 56.51 6.84
 2 -11 13 54.46 6.97
 2 -11 14 2.55 0.76
 2 -11 14 2.42 1.91
 -2 11 -14 1.6 1.74
 -2 11 -15 1 1.68
 2 -11 15 1.37 0.88
 2 -11 15 0.94 1.41
 -2 11 -16 9.33 3.35
 2 -11 16 8.1 2.39
 2 -11 16 9.2 2.93
 2 -11 17 30.28 5.64
 -2 11 -17 30.38 5.83
 2 -11 17 30.19 5.86
 2 -11 18 32.54 6.04
 2 -11 18 42.31 6.96
 2 -11 19 65.54 9.24
 2 -11 19 50.78 7.83
 2 -11 20 5.61 2.99
 2 -11 20 7.23 3.7
 2 -11 21 83.3 11.16
 2 -11 21 75.85 10.3
 2 -11 22 13.21 4.44
 2 -11 22 21.65 6
 2 -11 23 26.34 6.54
 2 -11 24 7.82 3.69
 2 -10 -25 28.28 6.49
 -2 10 25 42.67 8.44
 -2 10 24 2.32 1.37
 2 -10 -24 -0.23 1.8
 -2 10 23 118.95 13.41
 -2 10 23 80.05 11.21
 2 -10 -23 90.76 11.97
 -2 10 22 3.07 2.03
 -2 10 22 7.32 3.31
 2 -10 -22 2.96 2.88
 2 -10 -21 2.26 1.95
 -2 10 21 1.68 2.57
 2 -10 -20 94.82 11.97
 -2 10 20 100.91 12.04
 -2 10 20 75.22 10.61
 -2 10 19 67.77 9.37
 2 -10 -19 59.76 8.81
 -2 10 19 56.34 8.51
 -2 10 18 183.25 15.1
 2 -10 -18 205.32 16.22
 -2 10 17 6.79 2.74
 -2 10 17 11.93 3.38
 -2 10 16 214.99 15.41
 -2 10 16 264.68 17.15
 -2 10 15 27.96 5.43
 -2 10 15 28.5 5.2
 -2 10 14 -0.41 1.37
 -2 10 14 0.06 0.67
 -2 10 13 6.68 2.16
 -2 10 13 1.41 1.14
 -2 10 12 467.22 21.16
 -2 10 12 431.49 19.39
 -2 10 11 35.09 5.55
 -2 10 11 51.8 6.97
 -2 10 10 284.51 15.93
 -2 10 10 259.9 14.2
 -2 10 9 49.33 5.81
 -2 10 9 48.26 4.04
 -2 10 9 51.06 6.81
 -2 10 8 3.78 2.22
 -2 10 8 4.45 1.29
 -2 10 8 4.79 1.79
 -2 10 7 20.16 4.07
 -2 10 7 27.09 3.32
 -2 10 6 1850.28 38.62
 -2 10 6 1816.37 27.61
 -2 10 5 25.03 3.25
 -2 10 5 28.15 4.78
 -2 10 4 493.62 15.17
 -2 10 4 487.06 22.58
 -2 10 3 7.71 4.32
 -2 10 3 67.64 5.72
 -2 10 2 181.91 9.66
 2 -10 -2 188.83 8.4
 -2 10 1 89.98 6.95
 2 -10 -1 94.58 5.82
 2 -10 0 162.42 7.69
 -2 10 0 174.88 9.89
 2 -10 1 13.59 2.17
 2 -10 2 183.82 8.37
 2 -10 3 16.53 2.47
 2 -10 4 -0.11 0.44
 2 -10 5 87.22 6.16
 -2 10 -5 86.7 7.71
 -2 10 -6 88.65 7.98
 2 -10 6 103.97 6.96
 2 -10 7 101.49 7.21
 -2 10 -7 100.78 8.56
 -2 10 -8 160.97 11.01
 2 -10 8 143.88 8.01
 2 -10 8 145.23 8.97
 -2 10 -9 12.57 3.24
 2 -10 9 17.01 3.42
 2 -10 9 14.83 2.99
 2 -10 9 13.54 2.37
 2 -10 10 60.18 5.06
 2 -10 10 58.14 6.13
 2 -10 10 63.66 6.67
 -2 10 -10 58.19 6.8
 -2 10 -11 19.44 3.89
 2 -10 11 18.28 3.89
 2 -10 11 16.8 3.62
 2 -10 11 13.41 2.34
 2 -10 12 2.76 0.77
 -2 10 -12 3.37 1.62
 2 -10 12 3.85 1.79
 -2 10 -13 3.85 1.41
 2 -10 13 3.47 1.16
 2 -10 13 4.33 2.1
 2 -10 14 0.22 0.29
 -2 10 -14 2.62 1.61
 2 -10 14 3.97 2.31
 -2 10 -15 9.61 2.85
 2 -10 15 8.88 2.68
 2 -10 15 7.58 2.9
 2 -10 16 125.55 11.29
 2 -10 16 106.79 10.33
 -2 10 -16 129.49 11.08
 2 -10 17 14.26 3.86
 -2 10 -17 15.71 3.8
 2 -10 17 13.31 3.78
 2 -10 18 128.1 12.09
 2 -10 18 141.32 12.73
 2 -10 19 34.81 6.76
 2 -10 19 32.69 6.24
 2 -10 20 19.36 5.16
 2 -10 20 21.07 5.17
 2 -10 21 38.28 7.17
 2 -10 21 33.35 6.93
 2 -10 22 96.56 12.15
 2 -10 22 88.06 11.34
 2 -10 23 12.61 4.71
 2 -10 24 73.2 11
 2 -10 25 0.99 2.17
 -2 9 25 30.21 7.24
 2 -9 -25 27.17 7.2
 -2 9 24 38.92 8.11
 2 -9 -24 27.7 6.82
 -2 9 23 21.74 6.37
 2 -9 -23 23.95 6.87
 -2 9 23 43.23 8.56
 2 -9 -22 26.28 7.5
 -2 9 22 34.35 7.65
 -2 9 22 27.08 6.37
 -2 9 21 6.97 3.22
 -2 9 21 10.9 4.23
 2 -9 -21 8.51 3.3
 2 -9 -20 20.45 5.58
 -2 9 20 23.17 5.76
 -2 9 20 22.93 6.03
 -2 9 19 55.53 8.58
 -2 9 19 53.12 8.19
 2 -9 -19 52.76 8.28
 -2 9 18 50.58 7.63
 -2 9 18 66.03 9.05
 2 -9 -18 56.86 8.63
 -2 9 17 93.28 10.62
 -2 9 17 59.98 8.69
 -2 9 16 179.16 13.75
 -2 9 16 148.2 12.59
 -2 9 15 41 6.53
 -2 9 15 29.4 5.32
 -2 9 14 12.72 3.33
 -2 9 14 15.37 4
 -2 9 13 21.23 4.46
 -2 9 13 23.81 4.67
 -2 9 12 10.67 3.21
 -2 9 12 12.63 3.27
 -2 9 11 159.82 11.69
 -2 9 11 137.05 10.53
 -2 9 10 49.67 6
 -2 9 10 48.04 6.25
 -2 9 9 1.8 0.73
 -2 9 9 2.08 1.27
 -2 9 9 1.07 0.4
 -2 9 8 103.35 5.72
 -2 9 8 101.45 8.1
 -2 9 7 155.54 10.62
 -2 9 7 142.7 9.26
 -2 9 7 153.06 7.27
 -2 9 6 6.6 1.51
 -2 9 6 6.09 1.98
 -2 9 5 91.64 8.24
 -2 9 5 78.41 5.51
 -2 9 4 5.62 1.64
 -2 9 4 7.91 2.62
 -2 9 3 0.91 1.76
 -2 9 3 178.15 8.83
 -2 9 2 21.64 3.09
 -2 9 1 71.3 5.76
 2 -9 -1 69.23 4.71
 -2 9 0 17.27 2.98
 2 -9 0 13.36 2.12
 2 -9 1 490.88 12.58
 2 -9 2 100.8 5.82
 2 -9 3 39.7 3.77
 2 -9 4 4.51 1.18
 -2 9 -5 406.13 15.87
 2 -9 5 379.98 12.4
 2 -9 6 31.35 3.67
 -2 9 -6 25.17 4.09
 2 -9 7 802.53 19.63
 -2 9 -7 770.22 22.87
 2 -9 8 43.05 4.24
 -2 9 -8 43.43 5.58
 2 -9 8 40.4 4.71
 2 -9 9 4.23 1.41
 -2 9 -9 5.58 1.73
 2 -9 9 3.87 1.58
 2 -9 9 6.77 1.79
 -2 9 -10 90.01 8.2
 2 -9 10 95.28 7.55
 2 -9 10 109.23 6.55
 2 -9 10 110.12 8.46
 -2 9 -11 33.96 5.02
 2 -9 11 33.95 4.77
 2 -9 11 31.94 4.95
 2 -9 11 32.38 3.59
 2 -9 12 18.39 3.64
 2 -9 12 17.73 3.84
 -2 9 -12 17.5 3.68
 -2 9 -13 212.27 13.09
 2 -9 13 204.36 12.53
 2 -9 13 195.88 12.56
 2 -9 14 4.79 1.84
 2 -9 14 8.39 2.9
 -2 9 -14 6.51 2.31
 -2 9 -15 2.67 0.18
 2 -9 15 4.06 1.73
 2 -9 15 5.15 2.57
 2 -9 16 7.52 3.02
 -2 9 -16 5.76 2.28
 2 -9 16 4.32 2.13
 2 -9 17 26.03 5.33
 -2 9 -17 25.84 4.87
 2 -9 17 16.71 4.13
 2 -9 18 55.39 7.98
 2 -9 18 49.03 7.5
 2 -9 19 53.48 7.98
 2 -9 19 62.72 8.73
 2 -9 20 22.41 5.59
 2 -9 20 22.18 5.36
 2 -9 21 17.54 5.14
 2 -9 21 14.21 4.34
 2 -9 22 35.91 7.24
 2 -9 23 -2.53 3.13
 2 -9 24 9.92 4.74
 2 -9 25 16.8 5.66
 2 -8 -26 4.14 3.56
 -2 8 25 8.11 3.84
 2 -8 -25 5.41 4.35
 -2 8 24 34.05 7.48
 2 -8 -24 45.74 8.32
 -2 8 24 41.52 7.61
 -2 8 23 42.05 7.55
 2 -8 -23 49.69 8.56
 2 -8 -22 1.62 2.68
 -2 8 22 3.7 1.78
 -2 8 22 7.07 2.6
 -2 8 21 55.7 8.75
 2 -8 -21 65.33 9.51
 -2 8 21 67.21 9.49
 -2 8 20 7.28 2.6
 -2 8 20 5.41 3.08
 2 -8 -20 7.46 3.39
 -2 8 19 28.16 5.78
 2 -8 -19 30.98 6.39
 -2 8 19 38.36 6.93
 -2 8 18 3.93 1.68
 -2 8 18 4.14 2.24
 2 -8 -18 3.83 2.25
 -2 8 17 112.72 11.2
 2 -8 -17 83.99 9.5
 -2 8 17 81.91 9.53
 -2 8 16 0.31 1.21
 -2 8 16 -0.78 1.44
 -2 8 15 2.38 0.94
 -2 8 15 -0.14 0.87
 -2 8 14 0.33 1.09
 -2 8 14 6.39 2.61
 -2 8 13 41.03 5.91
 -2 8 13 35.09 5.62
 -2 8 12 5.69 2.56
 -2 8 12 4.14 1.72
 -2 8 11 39.13 5.38
 -2 8 11 18.63 4.04
 -2 8 10 5.32 2.13
 -2 8 10 5.9 1.88
 -2 8 9 80.1 7.23
 -2 8 9 19.75 5.34
 -2 8 8 8.44 2.46
 -2 8 8 10.61 2.74
 -2 8 8 7.64 1.49
 -2 8 7 52.51 6.03
 -2 8 7 76.79 4.79
 -2 8 7 72.79 6.58
 -2 8 6 24.79 3.68
 -2 8 6 22.95 4.04
 -2 8 6 20.51 1.42
 -2 8 6 26.52 2.93
 -2 8 5 9.3 1.79
 -2 8 5 7.29 0.87
 -2 8 5 4.85 2.02
 -2 8 4 80.55 7.68
 -2 8 4 59.96 4.65
 -2 8 3 14.87 2.4
 -2 8 3 2.66 1.68
 -2 8 2 75.72 5.52
 2 -8 -1 4.81 1.15
 -2 8 1 3.82 1.14
 2 -8 0 65.04 4.26
 -2 8 0 66.51 5.56
 -2 8 -1 2.71 1.04
 2 -8 1 1.66 0.66
 -2 8 -2 47.04 4.83
 2 -8 2 42.4 3.52
 -2 8 -3 35.55 4.38
 2 -8 3 36.56 3.35
 2 -8 4 403.35 11.79
 -2 8 -4 423.72 15.12
 -2 8 -5 13.41 2.73
 2 -8 5 12.43 2.13
 -2 8 -6 443.14 16.07
 2 -8 6 465.88 13.73
 2 -8 7 10.64 2.1
 -2 8 -7 10.18 2.55
 2 -8 7 9.94 1.76
 -2 8 -8 138.75 9.44
 2 -8 8 156.08 7.57
 2 -8 8 145.29 8.45
 2 -8 9 104.53 7.53
 2 -8 9 105.33 8.12
 -2 8 -9 111.88 8.58
 2 -8 9 97.74 6.01
 -2 8 -10 168.44 10.66
 2 -8 10 171.84 10.06
 2 -8 10 169.48 10.41
 2 -8 10 172.65 7.98
 2 -8 11 12.18 2.96
 2 -8 11 12.14 2.14
 2 -8 11 14.5 3.01
 -2 8 -11 13.08 3.05
 2 -8 12 227.88 9.48
 -2 8 -12 231.21 13.04
 2 -8 12 243.91 13.42
 2 -8 12 230.9 12.63
 2 -8 13 2.26 1.22
 -2 8 -13 2.1 1.54
 2 -8 13 2.26 1.72
 -2 8 -14 13.73 3.31
 2 -8 14 12.56 3.02
 2 -8 14 13.97 3.38
 -2 8 -15 0.99 1.12
 2 -8 15 -0.08 0.98
 2 -8 15 2.73 1.51
 2 -8 16 3.54 1.33
 2 -8 16 4.71 2.63
 -2 8 -16 3.51 1.55
 2 -8 17 12.8 3.4
 2 -8 17 21.76 4.93
 2 -8 18 56.47 8.03
 2 -8 18 57.61 7.94
 2 -8 19 5.43 2.04
 2 -8 19 5.39 2.38
 2 -8 20 18.05 4.78
 2 -8 20 16.51 4.52
 2 -8 21 82.95 10.54
 2 -8 21 73.97 9.63
 2 -8 22 25.03 5.98
 2 -8 23 7.83 3.83
 2 -8 24 22.16 5.83
 2 -8 25 6.03 3.52
 2 -7 -26 20.88 6.73
 2 -7 -25 10.62 4.32
 -2 7 25 12.52 4.03
 -2 7 24 9.52 4.52
 -2 7 24 5.66 3.69
 2 -7 -24 -0.43 1.69
 2 -7 -23 52.03 8.82
 -2 7 23 50.59 8.9
 -2 7 23 70.31 9.87
 -2 7 22 6.69 3.31
 2 -7 -22 4.41 0.94
 -2 7 22 3.51 2.45
 2 -7 -21 123.96 13.02
 -2 7 21 126.21 13.24
 -2 7 21 137.46 13.26
 -2 7 20 21.5 5.38
 -2 7 20 15.05 4.43
 2 -7 -20 24.21 5.68
 -2 7 19 7.27 3.42
 -2 7 19 7.8 2.89
 2 -7 -19 11.51 4.09
 -2 7 18 24.37 5.84
 -2 7 18 30.02 5.81
 2 -7 -18 22.44 5.15
 -2 7 17 221.81 15.33
 -2 7 17 184.95 14.22
 2 -7 -17 197.09 14.54
 -2 7 16 8.48 2.95
 -2 7 16 5.2 2.07
 -2 7 15 15.72 3.72
 -2 7 15 12.87 3.3
 -2 7 14 6.4 2.38
 -2 7 14 13.3 3.55
 -2 7 13 3.14 1.74
 -2 7 13 0.74 0.59
 -2 7 12 99.67 8.71
 -2 7 12 124.81 9.86
 -2 7 11 14.26 3.61
 -2 7 11 2.94 2.11
 -2 7 10 40.95 5.31
 -2 7 10 55.28 6.2
 -2 7 9 123.85 9.38
 -2 7 9 141.98 9.34
 -2 7 8 95.04 7.31
 -2 7 8 88.17 4.31
 -2 7 7 2.37 0.87
 -2 7 7 2.08 0.72
 -2 7 7 -0.02 0.42
 -2 7 7 1.32 0.42
 -2 7 6 159.41 6.47
 -2 7 6 141.08 4.21
 -2 7 6 142.88 8.72
 -2 7 5 166.77 8.8
 -2 7 5 161.5 4.3
 -2 7 5 146.18 9.53
 -2 7 5 173.02 7.18
 -2 7 4 84.72 7.22
 -2 7 4 65.82 4.55
 -2 7 3 235.38 8.94
 -2 7 3 203.35 12.08
 -2 7 2 35.14 3.59
 -2 7 1 67.41 5.04
 2 -7 -1 65.46 4.01
 -2 7 0 66.15 5.16
 2 -7 0 65.6 3.97
 -2 7 -1 771.37 18.02
 2 -7 1 806.61 13.76
 -2 7 -2 57.66 5.07
 2 -7 2 57.44 3.78
 -2 7 -3 5.02 1.47
 2 -7 3 3.89 1.09
 -2 7 -4 3.44 1.54
 2 -7 4 5.04 1.38
 2 -7 5 136.81 6.91
 -2 7 -5 139.55 8.42
 2 -7 6 140.39 7.24
 -2 7 -6 140.25 8.54
 2 -7 7 244.23 10.13
 -2 7 -7 246.74 11.78
 2 -7 7 260.31 9.35
 2 -7 8 50 4.73
 -2 7 -8 43.06 4.98
 2 -7 8 49.76 4.05
 2 -7 8 51.37 5.08
 2 -7 9 111.46 6.21
 2 -7 9 121.68 7.89
 2 -7 9 119.83 8.15
 -2 7 -9 106.87 7.96
 2 -7 10 10.66 2.56
 2 -7 10 8.59 2.51
 -2 7 -10 10.52 2.68
 2 -7 10 8.17 1.77
 2 -7 11 73.48 5.23
 2 -7 11 73.09 6.63
 2 -7 11 69.37 6.79
 -2 7 -11 77.65 7.1
 2 -7 12 56.77 4.58
 -2 7 -12 59.83 6.36
 2 -7 12 56.66 6.13
 2 -7 12 59.14 6.43
 2 -7 13 1.83 0.96
 -2 7 -13 2.86 1.38
 2 -7 13 4.81 1.84
 -2 7 -14 13.87 3.08
 2 -7 14 15.68 3.46
 2 -7 14 15.34 3.4
 2 -7 15 39.73 5.59
 -2 7 -15 34.22 4.99
 2 -7 15 39.1 5.97
 -2 7 -16 3.59 1.93
 2 -7 16 2.26 1.78
 2 -7 16 6.1 2.62
 2 -7 17 50.25 7.3
 2 -7 17 49.62 6.85
 2 -7 18 124.97 11.46
 2 -7 18 125.86 11.35
 2 -7 19 5.43 2.47
 2 -7 19 3.07 1.86
 2 -7 20 23.64 5.31
 2 -7 20 29.5 6.27
 2 -7 21 32.02 6.85
 2 -7 22 15.91 4.58
 2 -7 23 25.65 6.58
 2 -7 24 56.76 9.59
 2 -7 25 29.77 7.27
 2 -7 26 7.1 3.77
 2 -6 -26 60.95 10.18
 -2 6 26 74.31 11.45
 2 -6 -25 0.71 1.86
 -2 6 25 2.03 2.77
 -2 6 24 71.81 10.97
 2 -6 -24 60.6 9.69
 2 -6 -23 9.52 4.38
 -2 6 23 5.92 3.24
 -2 6 23 4.57 2.87
 2 -6 -22 6.56 2.76
 -2 6 22 3.85 2.34
 -2 6 22 8.09 3.46
 -2 6 21 29.29 6.06
 -2 6 21 15.95 4.29
 2 -6 -21 24.89 5.66
 2 -6 -20 121.09 12.34
 -2 6 20 115.52 12.31
 -2 6 20 135.14 12.95
 2 -6 -19 6.24 2.61
 -2 6 19 10.11 3.29
 -2 6 19 7.94 3.03
 -2 6 18 168.77 14.02
 2 -6 -18 160.03 13.35
 2 -6 -17 59.18 7.87
 -2 6 17 60.43 7.9
 -2 6 17 65.38 8.22
 -2 6 16 43.22 6.66
 -2 6 16 59.51 7.64
 2 -6 -16 44.85 6.59
 -2 6 15 65.58 7.88
 -2 6 15 92.97 9.16
 -2 6 14 -1.06 1.18
 -2 6 14 -0.25 1.31
 -2 6 13 36.86 5.45
 -2 6 13 22.69 4.87
 -2 6 12 1215.71 30.64
 -2 6 12 1133.71 29.35
 -2 6 11 75.87 7.3
 -2 6 11 108.61 8.7
 -2 6 10 1865.74 35.51
 -2 6 10 1798.62 34.05
 -2 6 9 7.52 2.32
 -2 6 9 7.42 2.06
 -2 6 8 28.83 4.04
 -2 6 8 23.89 3.94
 -2 6 8 22.17 2.13
 -2 6 7 107.03 4.57
 -2 6 7 114.78 7.57
 -2 6 7 96.33 4.13
 -2 6 6 2453.06 34.39
 -2 6 6 2423.44 36.99
 -2 6 6 2470.76 19.19
 -2 6 5 13.36 2.26
 -2 6 5 12.82 1.28
 -2 6 5 13.68 1.88
 -2 6 4 2313.04 24.97
 -2 6 4 2279.17 30.25
 -2 6 3 29.41 2.94
 -2 6 3 24.74 4.01
 -2 6 2 0.47 0.41
 -2 6 2 -0.39 1.12
 -2 6 1 29.91 3.13
 -2 6 0 977.77 18.47
 2 -6 0 997.61 13.82
 -2 6 -1 13.11 2.14
 2 -6 1 15.19 1.7
 -2 6 -2 71.1 5.25
 2 -6 2 72.99 3.9
 2 -6 3 105.05 4.93
 -2 6 -3 95.12 6.25
 2 -6 4 48.5 3.55
 -2 6 -4 46.42 4.41
 -2 6 -5 61.92 5.35
 2 -6 5 62.04 4.31
 2 -6 6 199.42 7.77
 -2 6 -6 199.77 9.7
 2 -6 6 195.83 8.19
 -2 6 -7 98.92 7.03
 2 -6 7 99.12 6.25
 2 -6 7 99.06 5.49
 2 -6 8 78.64 5.9
 2 -6 8 83.22 5.09
 -2 6 -8 81.61 6.47
 2 -6 8 84.97 6.39
 2 -6 9 105.5 5.81
 -2 6 -9 100.46 7.34
 2 -6 9 98.86 7.25
 2 -6 9 99.67 6.98
 2 -6 10 95.95 7.37
 2 -6 10 87.26 5.43
 -2 6 -10 88.64 7.05
 2 -6 10 93.56 7.03
 2 -6 11 102.87 6.07
 -2 6 -11 103.75 7.84
 2 -6 11 100.01 8.06
 2 -6 11 109.35 7.96
 2 -6 12 17.03 3.21
 -2 6 -12 15.02 3.04
 2 -6 12 14.41 2.28
 2 -6 12 12.9 2.98
 2 -6 13 127.08 6.97
 -2 6 -13 133.55 9.15
 2 -6 13 132.85 9.81
 2 -6 13 134.04 9.6
 2 -6 14 6.44 2.16
 -2 6 -14 5.11 1.78
 2 -6 14 5.12 2.35
 2 -6 15 0.69 1.05
 -2 6 -15 1.13 1.14
 2 -6 15 1.39 1.73
 2 -6 16 68.66 7.98
 -2 6 -16 77.9 7.24
 2 -6 16 67.69 7.75
 2 -6 17 118.38 10.75
 2 -6 17 118.25 10.53
 2 -6 18 244.76 16.34
 2 -6 18 242.71 15.8
 2 -6 19 64.28 8.28
 2 -6 19 68.17 8.72
 2 -6 20 63.37 9.05
 2 -6 21 7.51 3.99
 2 -6 22 185.8 16.12
 2 -6 23 25.97 6.09
 2 -6 24 67.68 10.51
 2 -6 25 41.09 8.56
 2 -6 26 69.69 11.13
 2 -5 -26 -0.18 0.78
 -2 5 26 3.13 3.42
 2 -5 -25 23.97 6.27
 -2 5 25 21.01 5.75
 -2 5 24 34.32 7.7
 2 -5 -24 34.35 8
 -2 5 23 89.45 11.8
 2 -5 -23 84.22 11.05
 -2 5 22 32.76 6.91
 2 -5 -22 33.1 7.07
 -2 5 21 101.74 11.82
 -2 5 21 74.27 9.4
 2 -5 -21 94.91 11.26
 -2 5 20 12.92 4.03
 2 -5 -20 12.59 3.54
 -2 5 20 20.73 5
 -2 5 19 3.83 2.44
 -2 5 19 2.82 1.93
 2 -5 -19 4.65 1.87
 -2 5 18 114.68 11.68
 -2 5 18 90.3 9.77
 2 -5 -18 106.48 10.88
 2 -5 -17 213.25 14.93
 -2 5 17 223.78 15.6
 -2 5 17 217.63 14.9
 -2 5 16 32.22 5.63
 2 -5 -16 35.97 5.99
 -2 5 16 41.26 6.09
 -2 5 15 18.63 4.33
 -2 5 15 11.74 3.44
 -2 5 14 4.54 1.8
 -2 5 14 6.3 1.95
 -2 5 13 169.69 11.77
 -2 5 13 181.85 12.1
 -2 5 12 225.11 12.88
 -2 5 12 233.74 13.09
 -2 5 11 -1.02 1.49
 -2 5 11 1.43 0.81
 -2 5 10 23.8 3.94
 -2 5 10 22.42 3.76
 -2 5 9 69.58 6.34
 -2 5 9 66 6.21
 -2 5 8 13.53 2.66
 -2 5 8 15.65 3
 -2 5 8 14.62 1.82
 -2 5 7 183.13 9.54
 -2 5 7 189.06 6.16
 -2 5 6 17.1 1.67
 -2 5 6 18.94 3.07
 -2 5 6 15.9 1.69
 -2 5 5 3.78 0.95
 -2 5 5 3.41 1.17
 -2 5 5 3.97 0.79
 -2 5 5 2.44 0.91
 -2 5 4 135.56 5.48
 -2 5 4 119.29 4.04
 -2 5 4 129.97 6.81
 -2 5 3 469.36 10.64
 -2 5 3 541.14 15.78
 -2 5 2 60.42 4.1
 -2 5 2 13.36 2.99
 -2 5 1 966.95 16.33
 2 -5 0 26.57 1.99
 -2 5 0 27.67 2.81
 2 -5 1 600.23 9.52
 -2 5 -1 592.35 13.73
 2 -5 2 14.18 1.6
 -2 5 -2 14.96 2.3
 -2 5 -3 32.92 3.42
 2 -5 3 35.32 2.62
 -2 5 -4 165.2 8.01
 2 -5 4 164.21 6.32
 -2 5 -5 5893.4 48.84
 2 -5 5 5778.76 40.16
 -2 5 -6 5.67 1.31
 2 -5 6 6.46 1.53
 2 -5 6 6.15 1.3
 2 -5 7 3406.52 37.68
 2 -5 7 3303.97 34.86
 2 -5 7 3354.02 30.76
 -2 5 -7 3264.13 38.06
 -2 5 -8 60.22 5.23
 2 -5 8 58.49 5.03
 2 -5 8 50.96 3.93
 2 -5 8 53.56 5.07
 -2 5 -9 186.46 9.51
 2 -5 9 180.82 7.52
 2 -5 9 174.92 9.42
 2 -5 9 174.32 9.11
 2 -5 10 39.69 4.45
 2 -5 10 42.94 3.7
 2 -5 10 41.22 4.7
 -2 5 -10 37.95 4.41
 2 -5 11 2028.11 33.93
 -2 5 -11 2057.6 30.78
 2 -5 11 2047.75 34.76
 2 -5 11 1998.23 26.3
 -2 5 -11 2004.56 32.45
 -2 5 -12 22.11 3.41
 2 -5 12 23.98 2.92
 2 -5 12 26.79 4.24
 2 -5 12 27.32 4.04
 -2 5 -12 22.98 3.41
 2 -5 13 930.18 18.94
 -2 5 -13 964.39 23.44
 2 -5 13 974.35 26.09
 -2 5 -13 945.13 23.18
 2 -5 13 949.73 25.65
 2 -5 14 12.66 3.16
 -2 5 -14 12.35 2.61
 2 -5 14 14.38 3.11
 -2 5 -14 16.43 3.02
 2 -5 14 15.22 2.43
 2 -5 15 6.28 2.24
 -2 5 -15 4.84 1.74
 2 -5 15 6.51 2.45
 -2 5 -15 3.76 1.51
 -2 5 -16 16.62 3.44
 2 -5 16 14.23 3.38
 2 -5 16 17.62 3.81
 2 -5 17 53.79 7.03
 -2 5 -17 54.84 6.41
 2 -5 17 57.45 7.37
 -2 5 -18 14.88 3.55
 2 -5 18 12.62 3.61
 2 -5 18 13.83 4.07
 2 -5 19 166.02 13.65
 -2 5 -19 169.53 12.17
 2 -5 20 18.48 4.54
 -2 5 -20 15.24 3.78
 2 -5 21 104.99 11.66
 2 -5 22 26.27 6.1
 2 -5 23 5.7 3.67
 2 -5 24 3.42 1.41
 2 -5 25 39.38 8.28
 2 -5 26 -0.54 1.54
 -2 4 26 75.55 11.66
 2 -4 -26 69.51 10.76
 2 -4 -25 12.93 4.72
 -2 4 25 13.66 4.59
 -2 4 24 3.7 2.73
 2 -4 -24 2.93 2.08
 -2 4 23 45.52 8.27
 2 -4 -23 55.68 8.63
 2 -4 -22 6.83 3.12
 -2 4 22 3.21 2.07
 -2 4 21 26.15 5.82
 -2 4 21 25.27 5.35
 2 -4 -21 23.76 5.35
 2 -4 -20 90.07 10.78
 -2 4 20 65.47 8.91
 -2 4 20 89.15 10.63
 -2 4 19 28.05 6.11
 -2 4 19 26.37 5.32
 2 -4 -19 26.58 5.4
 2 -4 -18 34.28 6.07
 -2 4 18 35.07 6.25
 -2 4 18 31.28 5.79
 2 -4 -17 13.79 3.8
 -2 4 17 16.99 4.19
 2 -4 -16 20.93 4.27
 -2 4 16 18.82 4.03
 2 -4 -15 4.99 2.36
 -2 4 15 5.72 2.55
 -2 4 15 7.3 2.84
 -2 4 14 3.12 1.49
 -2 4 14 1.35 1.19
 -2 4 13 35.06 5.51
 -2 4 13 20.66 4.31
 -2 4 12 429.73 17.51
 -2 4 12 430.77 17.65
 -2 4 11 37.94 5.69
 -2 4 11 112.48 8.93
 -2 4 10 477.15 17.19
 -2 4 10 478.23 17.12
 -2 4 9 4.73 1.84
 -2 4 9 4.27 1.45
 -2 4 9 6.89 1.33
 -2 4 8 48.69 5.11
 -2 4 8 40.51 4.57
 -2 4 8 49 3.57
 -2 4 7 52.32 4.87
 -2 4 7 52.62 3.42
 -2 4 6 2194.2 30.1
 -2 4 6 2192.1 20.58
 -2 4 6 2127.1 31.36
 -2 4 5 107.72 4.21
 -2 4 5 114.97 6.46
 -2 4 4 2141.21 29.14
 -2 4 4 2192.31 26.91
 -2 4 4 2145.55 17.86
 -2 4 3 7.76 1.7
 -2 4 3 9.23 1.37
 -2 4 3 9.13 2.1
 -2 4 2 326.58 8.41
 -2 4 2 386.19 12.67
 -2 4 1 29.47 2.56
 -2 4 0 26.7 2.53
 2 -4 0 22.72 1.64
 2 -4 1 4.27 0.65
 -2 4 -1 4.58 1.22
 -2 4 -2 803.13 15.21
 2 -4 2 796.99 10.55
 -2 4 -3 7.89 1.66
 2 -4 3 5.87 1.05
 -2 4 -4 461.96 12.45
 2 -4 4 467.83 10.02
 -2 4 -5 10.05 1.86
 2 -4 5 12.39 1.84
 2 -4 5 9.61 1.54
 2 -4 6 4.76 1.23
 -2 4 -6 5.69 1.43
 2 -4 6 6.36 1.28
 2 -4 7 139.91 7.07
 2 -4 7 143.2 6.17
 2 -4 7 140.32 7.33
 -2 4 -7 121.12 6.92
 2 -4 8 454.67 14.11
 -2 4 -8 456.53 13.78
 2 -4 8 473.72 13.75
 2 -4 8 463.77 11.46
 2 -4 9 1.96 0.81
 -2 4 -9 1.5 0.8
 -2 4 -9 1.6 0.53
 2 -4 9 2.56 0.9
 2 -4 9 1.66 0.74
 -2 4 -10 9.79 2.05
 2 -4 10 10.62 2.29
 2 -4 10 8.86 2.07
 -2 4 -10 8.39 1.89
 2 -4 10 10.21 1.81
 2 -4 11 23.79 3.59
 2 -4 11 20.57 2.64
 -2 4 -11 20.7 2.91
 2 -4 11 20.57 3.47
 -2 4 -11 22.67 3.17
 -2 4 -12 272.04 11.55
 -2 4 -12 273.03 11.93
 2 -4 12 250.51 12.84
 2 -4 12 273.22 13.08
 2 -4 12 260.57 9.73
 2 -4 13 21.46 3.96
 2 -4 13 23.77 2.96
 -2 4 -13 22.37 3.31
 2 -4 13 21.21 3.77
 -2 4 -13 24.08 3.75
 -2 4 -14 217.68 11.49
 2 -4 14 207.24 12.38
 2 -4 14 196.09 12.07
 -2 4 -14 210.68 10.42
 2 -4 14 198.51 9.03
 -2 4 -15 38 4.89
 -2 4 -15 41.58 4.74
 2 -4 15 30.72 5.21
 2 -4 15 34.78 5.14
 -2 4 -16 88.77 7.9
 2 -4 16 97.57 9.16
 2 -4 16 84.74 8.78
 2 -4 17 24.4 4.97
 2 -4 17 15.69 3.67
 -2 4 -17 20.56 4.21
 -2 4 -18 504.91 20.4
 2 -4 18 509.62 22.73
 2 -4 19 19.59 4.55
 -2 4 -19 14.64 3.6
 2 -4 20 11.45 3.82
 -2 4 -20 12.62 3.39
 2 -4 21 36.92 6.89
 -2 4 -21 41.73 6.51
 2 -4 22 127.12 13.11
 2 -4 23 49.11 8.68
 2 -4 24 178.21 17.04
 2 -4 25 -0.51 0.91
 2 -4 26 0.93 2.21
 -2 3 26 47.01 8.93
 2 -3 -25 2.28 2.25
 -2 3 25 8.95 4.39
 2 -3 -24 -0.02 1.22
 -2 3 24 3.32 2.56
 -2 3 23 14.35 4.65
 2 -3 -23 13.98 5.19
 -2 3 22 70.39 10.01
 2 -3 -22 58.85 8.93
 -2 3 21 6.8 3.26
 2 -3 -21 9.26 3.58
 -2 3 20 26.83 5.4
 2 -3 -20 21.5 5.1
 -2 3 20 27.45 5.88
 2 -3 -19 0.27 0.7
 -2 3 19 3.26 1.47
 -2 3 19 3.43 1.83
 -2 3 18 6.59 2.68
 -2 3 18 13.54 3.99
 2 -3 -18 8.56 3.28
 -2 3 17 45.45 6.92
 2 -3 -17 49.29 6.99
 -2 3 17 28.75 5.62
 2 -3 -16 60.53 7.49
 -2 3 16 48.1 6.73
 -2 3 16 61.86 7.84
 -2 3 15 39.67 6.07
 2 -3 -15 37.66 5.62
 -2 3 15 40.66 5.8
 -2 3 14 4.41 1.89
 -2 3 14 4.25 2.13
 2 -3 -14 3.3 1.6
 -2 3 13 18.22 3.5
 -2 3 13 13.74 3.16
 -2 3 12 39.23 5.11
 -2 3 12 28.14 4.6
 -2 3 11 30.92 4.64
 -2 3 11 21.75 3.84
 -2 3 10 108.53 8.13
 -2 3 10 89.31 7.16
 -2 3 9 180.7 9.87
 -2 3 9 186.55 7.83
 -2 3 9 176.53 9.83
 -2 3 8 8.91 1.66
 -2 3 8 10.5 2.24
 -2 3 7 225.21 7.51
 -2 3 7 230.28 10.09
 -2 3 7 210.45 9.76
 -2 3 6 49.31 4.56
 -2 3 6 41.78 2.98
 -2 3 6 37.54 3.95
 -2 3 5 430.11 12.85
 -2 3 5 428.34 12.38
 -2 3 5 439.54 8.98
 -2 3 4 9.16 1.75
 -2 3 4 11.4 2.02
 -2 3 4 7.78 1.1
 -2 3 3 0.45 1.05
 -2 3 3 -0.31 0.48
 -2 3 3 0.56 0.39
 -2 3 2 0.56 0.08
 -2 3 2 1.59 0.93
 -2 3 2 2.22 0.86
 -2 3 1 54.42 3.24
 -2 3 1 44.85 3.95
 -2 3 0 17.04 1.99
 -2 3 -1 150.36 5.82
 2 -3 2 37.54 1.98
 -2 3 -2 36.09 2.98
 2 -3 3 9.13 1.16
 -2 3 -3 7.11 1.19
 2 -3 4 43.43 2.99
 -2 3 -4 40.3 3.4
 2 -3 4 40.8 2.79
 -2 3 -5 370.45 10.61
 2 -3 5 369.18 9.11
 2 -3 5 382.58 9.5
 2 -3 6 75.03 4.21
 -2 3 -6 83.09 5.21
 2 -3 6 76.8 5
 2 -3 6 78.54 4.74
 2 -3 7 969.52 17.98
 -2 3 -7 934.46 17.9
 2 -3 7 935.88 18.68
 -2 3 -7 925.96 17.09
 2 -3 7 943.17 15.68
 -2 3 -8 6.88 1.56
 2 -3 8 6.47 1.34
 -2 3 -8 6.56 1.59
 2 -3 8 6.64 1.77
 2 -3 8 6.37 1.63
 2 -3 9 19.14 2.85
 2 -3 9 19.64 2.42
 -2 3 -9 19.13 2.57
 2 -3 9 17.88 2.86
 -2 3 -9 18.66 2.67
 2 -3 10 12.26 1.96
 2 -3 10 16.94 2.97
 -2 3 -10 14.67 2.44
 2 -3 10 13.14 2.69
 -2 3 -10 12.91 2.3
 2 -3 11 76.58 6.61
 -2 3 -11 81.13 6.22
 2 -3 11 80.06 6.5
 2 -3 11 80.82 5.27
 -2 3 -11 68.05 5.32
 2 -3 12 167.1 9.97
 2 -3 12 154.65 7.64
 -2 3 -12 160.12 9.2
 -2 3 -12 175.87 8.71
 2 -3 12 165.09 10.23
 2 -3 13 539.79 18.92
 -2 3 -13 512.02 15.21
 2 -3 13 514.06 14.29
 -2 3 -13 519.7 17.2
 2 -3 13 526.2 18.42
 2 -3 14 119.17 9.46
 -2 3 -14 126.1 7.51
 2 -3 14 130.33 9.63
 -2 3 -14 131.01 9.01
 2 -3 14 126.32 7.29
 2 -3 15 5.6 1.72
 -2 3 -15 7.93 2.19
 2 -3 15 4.29 2.05
 2 -3 15 4.25 1.53
 2 -3 16 1.73 1.15
 -2 3 -16 1 1.33
 -2 3 -17 76.8 7.85
 2 -3 17 76.71 8.38
 -2 3 -18 43.78 6.2
 2 -3 18 33.74 5.68
 -2 3 -19 285.03 16.08
 2 -3 19 288.76 17.7
 -2 3 -20 44.05 6.69
 2 -3 20 39.6 7.31
 2 -3 21 34.8 6.87
 -2 3 -21 33.39 5.74
 2 -3 22 90.29 11.12
 -2 3 -22 99.51 10.27
 2 -3 23 97.53 12.21
 2 -3 24 24.72 5.84
 2 -3 25 51.08 9.15
 2 -3 26 13.93 5.23
 2 -3 27 5.64 4.01
 -2 2 26 7.75 3.81
 -2 2 25 29.68 6.73
 -2 2 24 29.62 6.9
 2 -2 -24 24.34 6.52
 -2 2 23 63.73 10.11
 2 -2 -23 41.74 8.17
 -2 2 22 85.8 11.18
 2 -2 -22 75.27 10.17
 -2 2 21 81.77 10.51
 2 -2 -21 84.07 10.43
 -2 2 20 43.08 7.33
 2 -2 -20 47.31 7.16
 2 -2 -19 5.81 3.12
 -2 2 19 6.75 2.87
 2 -2 -18 19.06 4.41
 -2 2 18 21.66 4.88
 -2 2 18 14.91 3.82
 -2 2 17 24.47 4.85
 -2 2 17 40.31 6.55
 2 -2 -17 32.43 5.59
 2 -2 -16 5.24 2.07
 -2 2 16 1.91 0.89
 -2 2 16 4.36 1.42
 -2 2 15 11.24 3.03
 -2 2 15 17.51 3.84
 2 -2 -15 14.78 3.32
 -2 2 14 11.27 3.06
 -2 2 14 7.94 2.89
 2 -2 -14 9.67 2.77
 2 -2 -13 12.61 2.91
 -2 2 13 7.77 2.59
 -2 2 13 13.81 3.08
 -2 2 12 1.26 1.38
 -2 2 12 -0.6 0.66
 -2 2 11 39.52 5.05
 -2 2 11 47.7 5.35
 -2 2 10 194.46 10.55
 -2 2 10 197.72 10.53
 -2 2 9 19.17 3.11
 -2 2 9 16.94 2.42
 -2 2 9 11.56 2.47
 -2 2 8 76.56 6.03
 -2 2 8 75.95 5.88
 -2 2 8 77.98 4.91
 -2 2 7 32.54 3.83
 -2 2 7 31.47 2.93
 -2 2 6 0.16 0.3
 -2 2 6 0.63 0.57
 -2 2 6 -0.38 0.84
 -2 2 5 86.61 5.26
 -2 2 5 85.47 4.17
 -2 2 4 313.85 7.45
 -2 2 4 298.3 9.8
 -2 2 4 324.69 9.57
 -2 2 3 0.25 0.43
 -2 2 3 0.51 0.36
 -2 2 3 0.04 0.14
 -2 2 2 178.56 6.58
 -2 2 2 169.79 5.95
 -2 2 1 2.13 0.89
 -2 2 1 1.95 0.63
 -2 2 0 366.41 7.9
 -2 2 0 8.69 2.36
 -2 2 -1 9 1.27
 -2 2 -2 106.93 4.72
 2 -2 2 112.82 3.14
 -2 2 -3 1.95 0.85
 2 -2 3 1.11 0.4
 2 -2 3 1.94 0.7
 -2 2 -4 78.23 4.3
 2 -2 4 81.59 3.94
 2 -2 4 83.13 3.83
 2 -2 5 5.42 1.03
 -2 2 -5 6.57 1.27
 -2 2 -5 6.67 1.32
 2 -2 5 6.65 1.48
 2 -2 5 7.84 1.35
 -2 2 -6 34.88 3.04
 2 -2 6 33.89 2.99
 2 -2 6 32.09 2.71
 -2 2 -6 32.19 2.99
 2 -2 6 32.35 3.19
 -2 2 -7 52.05 3.95
 2 -2 7 49.26 3.97
 -2 2 -7 49.73 3.81
 2 -2 7 52.3 4.15
 2 -2 7 52.86 3.62
 2 -2 8 304.16 9.17
 -2 2 -8 293.15 10.09
 -2 2 -8 301.76 9.72
 2 -2 8 305.62 10.7
 2 -2 8 308.38 10.94
 2 -2 9 16.45 2.84
 -2 2 -9 19.8 2.52
 -2 2 -9 13.87 2.45
 2 -2 9 17.38 2.31
 2 -2 9 17.54 2.8
 2 -2 10 11.41 1.92
 2 -2 10 12.55 2.44
 -2 2 -10 11.91 1.96
 -2 2 -10 12.61 2.35
 2 -2 10 13.06 2.47
 -2 2 -11 52.22 5.06
 -2 2 -11 52.57 4.35
 2 -2 11 56.09 5.49
 2 -2 11 53.65 4.34
 2 -2 11 57.21 5.48
 -2 2 -12 42.75 4.71
 2 -2 12 46.27 5.21
 -2 2 -12 45.56 4.07
 2 -2 12 46.37 4.18
 2 -2 12 43.62 5.22
 -2 2 -13 142.09 9.17
 2 -2 13 144.84 9.72
 2 -2 13 145.68 9.6
 -2 2 -13 131.23 7.12
 2 -2 13 139.24 7.49
 -2 2 -14 39.97 3.95
 2 -2 14 42.86 5.5
 -2 2 -14 41.81 5.23
 2 -2 14 43.53 4.35
 -2 2 -15 10.51 2.86
 2 -2 15 10.02 2.46
 2 -2 15 10.36 2.14
 2 -2 16 7.61 2.57
 2 -2 16 6.16 1.7
 -2 2 -16 5.42 1.83
 -2 2 -17 23.82 4.25
 2 -2 17 22.91 4.57
 -2 2 -18 70.97 7.86
 2 -2 18 55.7 7.49
 -2 2 -19 84.43 8.96
 2 -2 19 89.62 9.91
 2 -2 20 14.44 4.46
 -2 2 -20 23.16 4.95
 -2 2 -21 55.14 7.51
 2 -2 21 41.67 7.26
 -2 2 -22 71.07 8.93
 2 -2 22 63.63 9.45
 2 -2 23 36.86 7.6
 -2 2 -23 43.26 7.27
 2 -2 24 15.93 4.88
 2 -2 25 17.75 5.55
 2 -2 26 29.29 7.06
 2 -2 27 23.07 6.09
 -2 1 26 18.88 5.84
 -2 1 25 79.61 11.42
 -2 1 24 71.83 11.15
 -2 1 23 10.84 4.1
 2 -1 -23 9.1 3.82
 2 -1 -22 52.34 7.82
 -2 1 22 53.92 8.46
 -2 1 21 93.79 11.16
 2 -1 -21 99.91 10.53
 2 -1 -20 40.44 6.54
 -2 1 20 42.07 7.14
 2 -1 -19 67.66 8.18
 -2 1 19 63.79 8.56
 -2 1 18 34.81 6.14
 2 -1 -18 39.19 6.05
 -2 1 17 -0.38 1.73
 2 -1 -17 -0.17 1.15
 2 -1 -16 74.82 7.79
 -2 1 16 72.08 8.13
 2 -1 -15 13.55 3.33
 -2 1 15 12.63 3.58
 -2 1 15 8.79 2.9
 2 -1 -14 0.9 1.28
 -2 1 14 0.39 0.7
 -2 1 14 -0.06 0.72
 -2 1 13 0.77 0.71
 -2 1 13 1.42 1.32
 2 -1 -13 1.52 0.99
 2 -1 -12 23.58 3.72
 -2 1 12 21.35 4.05
 -2 1 11 284.77 13.32
 -2 1 11 297.98 13.39
 -2 1 11 294.78 12.78
 -2 1 10 58.69 5.53
 -2 1 10 61.39 5.93
 -2 1 9 75 6.17
 -2 1 9 69.35 5.55
 -2 1 9 70.55 6.01
 -2 1 9 70.93 5.19
 -2 1 8 3.35 1.25
 -2 1 8 4.44 1.42
 -2 1 8 4.65 1.29
 -2 1 8 3.98 1.25
 -2 1 7 68.56 4.83
 -2 1 7 66.25 5.2
 -2 1 7 66.51 4.48
 -2 1 7 64.67 5.21
 -2 1 6 30.38 2.81
 -2 1 6 28.26 3.31
 -2 1 6 31.85 2.99
 -2 1 6 20.98 2.97
 -2 1 5 889.86 16.67
 -2 1 5 884.12 14.13
 -2 1 5 846.23 15.28
 -2 1 5 837.73 16.43
 -2 1 4 16.11 2.02
 -2 1 4 20.25 2.06
 -2 1 4 21.01 2.36
 -2 1 3 55 2.87
 -2 1 3 53.36 2.99
 -2 1 3 54.33 3.46
 -2 1 3 50.96 3.53
 -2 1 2 3.26 0.59
 -2 1 2 3.3 0.83
 -2 1 2 3.3 0.79
 -2 1 1 0.58 0.45
 -2 1 1 -0.14 0.55
 -2 1 0 -0.13 0.19
 -2 1 -1 49.71 2.78
 -2 1 -2 10.28 1.4
 2 -1 2 11.56 1.36
 2 -1 3 1.57 0.4
 -2 1 -3 2.13 0.48
 2 -1 3 1.77 0.55
 2 -1 4 12.55 1.66
 -2 1 -4 10.91 1.42
 2 -1 4 13.35 1.58
 -2 1 -4 13 1.59
 2 -1 4 12.52 1.46
 2 -1 5 230.58 6.93
 -2 1 -5 206.56 7.06
 -2 1 -5 224.39 6.94
 2 -1 5 234.59 7.27
 2 -1 5 223.02 7.41
 -2 1 -6 -0.19 0.07
 2 -1 6 0.73 0.57
 -2 1 -6 -0.16 0.31
 2 -1 6 0.57 0.06
 2 -1 6 0.71 0.57
 -2 1 -7 438.93 11.79
 2 -1 7 462.08 10.87
 2 -1 7 448.12 12.15
 2 -1 7 468.85 12.25
 -2 1 -7 464.22 10.7
 -2 1 -8 38.22 3.61
 -2 1 -8 43.62 3.34
 2 -1 8 38.4 3.97
 2 -1 8 43.05 4.02
 2 -1 8 35.8 3.16
 -2 1 -9 7.97 1.4
 2 -1 9 8.81 1.94
 2 -1 9 10.09 1.73
 -2 1 -9 8.89 1.95
 2 -1 9 10.24 2.13
 -2 1 -10 39.23 3.34
 2 -1 10 33.52 4.07
 -2 1 -10 31.87 3.77
 2 -1 10 34.11 3.99
 2 -1 10 30.73 3.2
 -2 1 -11 634.56 13.8
 -2 1 -11 669.06 18.18
 2 -1 11 655.47 18.6
 2 -1 11 654.11 15.61
 -2 1 -12 23.38 3.54
 2 -1 12 17.64 1.52
 2 -1 12 21.25 3.42
 -2 1 -12 19.75 2.36
 2 -1 12 22.07 2.9
 -2 1 -13 185.03 10.52
 2 -1 13 179.04 10.75
 -2 1 -13 159.44 7.32
 2 -1 13 188.18 8.97
 2 -1 14 1.89 0.78
 -2 1 -14 4.09 1.85
 2 -1 14 4.54 1.97
 -2 1 -15 9.48 2.61
 2 -1 15 11.09 3.07
 2 -1 15 10.17 2.26
 2 -1 16 7.25 2.45
 2 -1 16 3.63 1.25
 -2 1 -16 7.16 2.23
 -2 1 -17 47.59 6.48
 2 -1 17 45.19 6.87
 2 -1 17 42.68 4.9
 -2 1 -18 52.06 6.85
 2 -1 18 54.4 7.34
 2 -1 19 44.62 7.06
 -2 1 -19 44.95 6.5
 -2 1 -20 24.9 5.12
 2 -1 20 21.37 5.37
 -2 1 -21 73.88 8.91
 2 -1 21 79.51 10.27
 -2 1 -22 20.18 5.1
 2 -1 22 19.53 5.27
 -2 1 -23 177.93 14.57
 2 -1 23 158.4 15.27
 -2 1 -24 136.7 13.04
 2 -1 24 109.29 12.91
 2 -1 25 3.25 1.65
 2 -1 26 9.73 4
 2 -1 27 18.96 5.99
 -2 0 26 1.24 1.8
 -2 0 25 5.22 3.2
 -2 0 24 8.44 3.18
 -2 0 23 28.66 6.77
 -2 0 22 480.96 25.82
 2 0 -22 497.79 23.96
 -2 0 21 46.52 8.06
 2 0 -21 59.63 8.01
 -2 0 20 138.15 12.96
 2 0 -20 138.46 11.97
 2 0 -19 0.24 0.38
 -2 0 19 3.79 2.35
 -2 0 18 39.86 6.73
 2 0 -18 43.47 6.24
 2 0 -17 59.1 7.14
 -2 0 17 64.7 7.93
 2 0 -16 248.6 13.96
 -2 0 16 249.99 15.25
 -2 0 15 34.86 5.63
 2 0 -15 32.74 4.75
 -2 0 14 77.1 7.78
 -2 0 14 86.62 7.84
 2 0 -14 88.35 7.53
 -2 0 14 103.33 8.65
 -2 0 13 15.11 3.39
 2 0 -13 20.02 3.56
 -2 0 13 19.32 3.75
 -2 0 13 20.98 3.99
 -2 0 12 41.66 5.27
 -2 0 12 45.24 5.3
 -2 0 12 42.81 5.03
 2 0 -12 41.65 4.85
 -2 0 11 36 4.5
 2 0 -11 40.04 4.47
 -2 0 11 42.29 4.9
 -2 0 11 40.58 4.95
 -2 0 10 196.95 10.29
 -2 0 10 177.18 9.45
 -2 0 10 167.31 9.62
 -2 0 9 24.36 3.3
 -2 0 9 34.3 4
 -2 0 9 22.62 3.27
 -2 0 9 23.03 3.03
 -2 0 8 66.92 5.66
 -2 0 8 66.8 4.91
 -2 0 8 70.35 5.27
 -2 0 8 70.69 5.67
 -2 0 7 99.75 6.31
 -2 0 7 86.94 5.5
 -2 0 7 83.66 5.13
 -2 0 7 84.15 5.82
 -2 0 6 990.04 16.77
 -2 0 6 1030.69 17.54
 -2 0 6 967.35 18.82
 -2 0 6 1016.67 18.66
 -2 0 5 31.07 2.75
 -2 0 5 34.44 2.95
 -2 0 5 37 3.28
 -2 0 5 32.14 3.16
 -2 0 4 22.47 2.48
 -2 0 4 22.86 2.19
 -2 0 4 24.85 2.46
 -2 0 4 26.99 2.35
 -2 0 3 19.73 1.87
 -2 0 3 19.95 2
 -2 0 3 22.69 2.31
 -2 0 3 19.97 1.79
 -2 0 2 346.5 6.39
 -2 0 2 338.52 7.33
 -2 0 2 336.58 7.39
 -2 0 2 320.88 7.73
 -2 0 1 -0.05 0.06
 -2 0 -2 284.55 6.23
 -2 0 -3 10.89 1.31
 2 0 3 10.55 1.24
 2 0 4 530.22 10.06
 -2 0 -4 515.54 10.24
 2 0 4 533.04 9.88
 2 0 5 19.3 2.06
 2 0 5 19.34 2.27
 -2 0 -5 20.6 2.15
 2 0 6 576.45 11.82
 2 0 6 570.23 12.39
 -2 0 -6 562.51 12.67
 -2 0 -7 6.91 1.63
 2 0 7 5.83 1.16
 2 0 7 6.05 1.44
 2 0 8 237.86 9.37
 2 0 8 234.29 8.33
 -2 0 -8 229.88 9.21
 2 0 9 18.62 2.69
 -2 0 -9 22.01 3.05
 2 0 9 18.55 2.39
 -2 0 -10 148.53 8.39
 2 0 10 161.86 8.71
 2 0 10 151.85 7.37
 2 0 11 40.8 2.72
 -2 0 -11 45.37 4.83
 2 0 11 44.91 4.88
 2 0 11 43.07 4.09
 -2 0 -12 84.56 6.91
 2 0 12 92.33 7.29
 2 0 12 83.69 3.92
 2 0 12 87.74 6.04
 -2 0 -13 22.67 3.71
 2 0 13 27.87 3.59
 2 0 13 26.53 4.11
 2 0 14 26.82 3.65
 -2 0 -14 26.31 4.16
 2 0 14 25.86 4.3
 2 0 15 2.38 1.42
 2 0 15 3.41 1.36
 -2 0 -15 2.9 1.56
 2 0 16 9.12 2.74
 -2 0 -16 11.21 3.08
 2 0 16 8.82 2.14
 -2 0 -17 127.44 10.3
 2 0 17 131.99 10.94
 2 0 18 174.45 13.29
 -2 0 -18 171.37 12.56
 2 0 19 13.2 4.1
 -2 0 -19 9.87 3.27
 2 0 20 13.39 4.04
 -2 0 -20 10.48 3.58
 2 0 21 6.79 2.26
 -2 0 -21 6.47 2.86
 -2 0 -22 355.58 20.4
 2 0 22 345.06 21.44
 -2 0 -23 40.03 7.04
 2 0 23 38.93 7.42
 2 0 24 135.05 14.16
 -2 0 -24 142.95 13.61
 -2 0 -25 49.1 8.19
 2 0 25 56.15 9.56
 2 0 26 28.33 7.05
 2 0 27 21.91 6.63
 -2 -1 26 0.98 2.16
 -2 -1 25 76.6 11.19
 -2 -1 24 39.21 7.73
 -2 -1 23 3.13 2.3
 -2 -1 22 30.85 6.46
 -2 -1 21 201.8 16.26
 2 1 -21 197.71 14.48
 2 1 -20 2.66 2.04
 -2 -1 20 1.24 1.9
 2 1 -19 71.34 8.07
 -2 -1 19 69.26 8.9
 2 1 -18 2.45 1.12
 -2 -1 18 0.07 1.38
 -2 -1 17 15.23 4.5
 2 1 -17 13.37 3.52
 2 1 -16 10.55 2.82
 -2 -1 16 10.95 3.09
 -2 -1 16 9.44 2.89
 2 1 -15 13.29 3.29
 -2 -1 15 13.22 3.44
 -2 -1 15 17.44 4.1
 2 1 -14 20.81 3.62
 -2 -1 14 19.28 3.94
 -2 -1 14 17.69 3.47
 -2 -1 13 11.24 2.8
 -2 -1 13 9.64 2.46
 2 1 -13 9.04 2.24
 -2 -1 12 17.7 3.55
 2 1 -12 27.82 3.81
 -2 -1 12 31.14 4.73
 -2 -1 12 28.16 4.27
 -2 -1 11 623.68 19.62
 -2 -1 11 682.91 19.9
 2 1 -11 624.16 17.09
 -2 -1 11 694.01 19.8
 -2 -1 10 16.86 2.98
 2 1 -10 16.67 2.72
 -2 -1 10 18.14 3.07
 -2 -1 10 20.07 3.21
 -2 -1 9 500.08 15.17
 -2 -1 9 505.18 14.76
 -2 -1 9 499.42 16
 -2 -1 9 479.36 15.22
 2 1 -9 492.32 13.61
 -2 -1 8 1.29 0.74
 -2 -1 8 2.3 1.33
 -2 -1 8 -0.43 0.66
 -2 -1 8 1.12 1.15
 -2 -1 7 739.04 16.96
 -2 -1 7 795.63 17
 -2 -1 7 770.27 16.35
 -2 -1 7 827.16 18.03
 -2 -1 6 12.34 1.95
 -2 -1 6 10.68 2.17
 -2 -1 6 11.54 1.96
 -2 -1 6 5.23 1.25
 -2 -1 5 602.64 12.74
 -2 -1 5 631.73 13.52
 -2 -1 5 580.23 12.49
 -2 -1 5 597.39 13.65
 -2 -1 4 3.69 1.08
 -2 -1 4 3.75 1.05
 -2 -1 4 2.91 0.87
 -2 -1 3 141.73 5.1
 -2 -1 3 120.37 5
 -2 -1 3 137.8 5.21
 -2 -1 3 140.03 5
 -2 -1 2 7.16 0.97
 -2 -1 2 6.73 1
 -2 -1 2 7.66 1.18
 -2 -1 2 6.43 1.13
 -2 -1 1 0.11 0.17
 2 1 1 0.24 0.33
 2 1 2 3.59 0.74
 -2 -1 -2 3.31 0.67
 2 1 3 1.88 0.59
 2 1 3 2.2 0.1
 -2 -1 -3 1.85 0.53
 2 1 4 24.51 2.15
 2 1 4 20.78 1.84
 -2 -1 -4 25.59 2.32
 2 1 5 516.74 10.62
 2 1 5 509.5 10.78
 -2 -1 -5 502.27 11.24
 2 1 5 493.3 7.8
 2 1 6 9.8 1.46
 2 1 6 10.44 1.31
 -2 -1 -6 8.95 1.66
 2 1 6 8.82 1.51
 -2 -1 -7 1399.72 21.85
 2 1 7 1397.83 21.12
 2 1 7 1409.71 17.45
 2 1 7 1400.98 20.08
 -2 -1 -8 53.33 4.65
 2 1 8 51.89 4.56
 2 1 8 52.44 4.14
 2 1 9 1.93 0.77
 -2 -1 -9 1.96 0.92
 2 1 9 2.78 1.14
 2 1 10 58.62 4.7
 -2 -1 -10 61.51 5.38
 2 1 10 56.6 5.32
 2 1 11 690.84 12.61
 2 1 11 669.2 18.96
 -2 -1 -11 665.71 18.92
 2 1 11 700.52 16.88
 -2 -1 -12 9.93 2.35
 2 1 12 12.31 2.62
 2 1 12 12.39 1.8
 2 1 12 11.5 2.35
 2 1 13 284.19 11.59
 -2 -1 -13 272.5 13.24
 2 1 13 285.31 8.37
 2 1 13 272.79 13.34
 2 1 14 7.06 2.32
 -2 -1 -14 9.96 2.72
 2 1 14 10.12 2.38
 -2 -1 -15 14.94 3.17
 2 1 15 13.07 3.19
 2 1 15 16.83 3.05
 2 1 16 7.69 2.8
 -2 -1 -16 4.53 2.31
 2 1 17 6.38 2.36
 -2 -1 -17 9.5 2.93
 2 1 18 24.74 4.87
 -2 -1 -18 25.73 4.93
 2 1 19 16.5 4.32
 -2 -1 -19 25.08 5.02
 -2 -1 -20 7.37 3.15
 2 1 20 9.13 3.48
 -2 -1 -21 113.91 11.37
 2 1 21 106.93 11.52
 -2 -1 -22 10.27 3.62
 2 1 22 12.38 4.15
 2 1 23 73.16 10.36
 -2 -1 -23 68.47 9.35
 -2 -1 -24 16.97 5.16
 2 1 24 23.85 6.2
 2 1 25 49.5 8.58
 -2 -1 -25 50.92 8.7
 -2 -1 -26 12.8 4.46
 2 1 26 14.06 4.81
 2 1 27 27.64 7.09
 -2 -2 26 18.25 5.69
 -2 -2 25 95.63 12.67
 -2 -2 24 6.13 3.1
 -2 -2 23 32.19 6.96
 -2 -2 22 91.54 11.39
 -2 -2 21 14.18 4.42
 -2 -2 20 137.1 12.84
 2 2 -19 44.2 6.32
 -2 -2 19 40.13 6.77
 2 2 -18 14.36 3.54
 -2 -2 18 14.35 4.17
 -2 -2 17 91.03 9.27
 2 2 -17 85.52 8.15
 -2 -2 17 80.49 8.99
 -2 -2 16 1.61 1.46
 -2 -2 16 3.85 2.15
 2 2 -16 1.74 0.66
 2 2 -15 14.27 3.19
 -2 -2 15 14.87 3.42
 -2 -2 15 16.1 3.91
 -2 -2 14 46.06 5.78
 2 2 -14 45.82 5.23
 -2 -2 14 46.7 6.15
 -2 -2 13 14.31 3.27
 -2 -2 13 16.27 3.69
 2 2 -13 13.95 2.93
 -2 -2 12 123.82 9.15
 2 2 -12 119.89 7.68
 -2 -2 12 110.38 8.34
 -2 -2 11 7.25 2.13
 -2 -2 11 8.89 2.32
 2 2 -11 7.7 2.01
 2 2 -10 210.31 9.07
 -2 -2 10 194.74 10.14
 -2 -2 10 198.01 10.35
 -2 -2 9 126.58 7.86
 -2 -2 9 124.83 7.59
 -2 -2 9 125.92 7.69
 2 2 -9 122.15 6.54
 2 2 -8 45.7 3.7
 -2 -2 8 49.02 4.65
 -2 -2 8 44.61 4.33
 -2 -2 8 47.44 4.49
 -2 -2 7 92.45 5.79
 2 2 -7 91.57 4.84
 -2 -2 7 83.39 5.54
 -2 -2 7 88.63 5.78
 -2 -2 6 65.36 4.61
 -2 -2 6 64.5 4.64
 -2 -2 6 63.26 4.58
 -2 -2 6 60.94 4.7
 -2 -2 5 15.53 2.41
 -2 -2 5 14.3 1.93
 -2 -2 5 14.09 2.13
 -2 -2 5 15.3 2.03
 -2 -2 4 783.55 13.78
 -2 -2 4 774.8 13.94
 -2 -2 4 798.06 14.26
 -2 -2 4 806.07 13.24
 -2 -2 3 39.64 2.8
 -2 -2 3 34.78 2.75
 -2 -2 3 39.44 2.58
 -2 -2 2 113.68 3.78
 -2 -2 2 104.01 4.37
 -2 -2 2 105.22 4.26
 -2 -2 1 11.77 1.29
 -2 -2 1 9.05 1.18
 -2 -2 0 291.59 6.04
 2 2 0 3.29 0.79
 2 2 1 0.21 0.25
 2 2 2 148.13 4.77
 -2 -2 -2 147.67 4.52
 2 2 3 9.77 1.32
 2 2 3 9.38 1.09
 -2 -2 -3 8.67 1.21
 -2 -2 -4 38.53 2.9
 2 2 4 41.33 3.03
 2 2 4 42.82 2.62
 2 2 5 69.73 3.82
 2 2 5 69.56 4.14
 -2 -2 -5 67.22 4.18
 2 2 6 176.62 5.61
 -2 -2 -6 184.84 7.59
 2 2 6 183.67 7.02
 2 2 6 191.25 7.24
 2 2 7 6.69 1.44
 -2 -2 -7 5.78 1.44
 2 2 7 2.78 0.8
 2 2 7 6.54 1.45
 -2 -2 -8 175.26 8.43
 2 2 8 179.4 8.18
 2 2 8 181.27 7.9
 2 2 9 3.97 1.09
 2 2 9 2.71 1.02
 -2 -2 -9 1.78 0.8
 2 2 9 4.12 1.3
 2 2 10 33.82 3.39
 2 2 10 26.97 3.56
 -2 -2 -10 26.3 3.59
 2 2 10 27.4 3.25
 2 2 11 65.92 4.27
 -2 -2 -11 59.98 5.73
 2 2 11 64.76 5.28
 2 2 11 64.62 5.8
 2 2 12 150.97 9.48
 2 2 12 144.26 8.21
 2 2 12 145.01 6.5
 2 2 12 154.14 8.13
 -2 -2 -12 140.96 9.28
 2 2 13 22.09 3.32
 2 2 13 22.71 2.64
 2 2 13 23.18 3.35
 2 2 13 22.82 4.05
 -2 -2 -13 23.87 3.92
 2 2 14 15.21 2.79
 -2 -2 -14 11.49 2.81
 2 2 14 15.29 2.14
 2 2 14 11.35 3.1
 -2 -2 -15 23.23 4.29
 2 2 15 23.51 4.37
 -2 -2 -16 40.21 5.79
 2 2 16 44.57 6.54
 2 2 17 70.11 8.32
 -2 -2 -17 66.45 7.82
 2 2 18 102.26 10.31
 -2 -2 -18 93.14 9.59
 2 2 19 47.25 7.26
 -2 -2 -19 48.66 7.07
 -2 -2 -20 1.33 1.24
 2 2 20 -0.02 1.87
 2 2 21 57.14 8.43
 -2 -2 -21 61.82 8.68
 2 2 22 286.95 19.48
 -2 -2 -22 311.71 19.56
 -2 -2 -23 91.57 11.16
 2 2 23 103.89 12.14
 2 2 24 148.82 14.76
 -2 -2 -24 150.31 14.51
 -2 -2 -25 25.13 5.99
 2 2 25 30.59 7.11
 2 2 26 2.39 2.51
 -2 -2 -26 -3.5 3.89
 -2 -2 -27 12.94 4.83
 2 2 27 13.87 5.03
 -2 -3 26 18.46 4.82
 -2 -3 25 1.7 2.68
 -2 -3 24 18.49 4.98
 -2 -3 23 27.94 6.48
 -2 -3 22 84.04 10.62
 -2 -3 21 49.53 8.26
 -2 -3 20 70.67 9.62
 -2 -3 19 55.68 7.95
 -2 -3 19 60.33 7.96
 -2 -3 18 68.71 8.26
 2 3 -18 68.51 7.52
 -2 -3 18 65.04 8.38
 2 3 -17 86.61 7.96
 -2 -3 17 90.58 9.56
 -2 -3 17 84.07 8.95
 -2 -3 16 13.63 3.64
 -2 -3 16 16.57 3.81
 2 3 -16 12.75 3
 -2 -3 15 14.72 3.46
 -2 -3 15 12.71 3.67
 2 3 -15 14.3 2.96
 -2 -3 14 27.82 4.49
 -2 -3 14 23.49 4.32
 2 3 -14 21.76 3.51
 2 3 -13 10.11 2.34
 -2 -3 13 11.12 2.81
 -2 -3 13 12.73 2.78
 -2 -3 12 52.96 5.94
 2 3 -12 54.03 4.95
 -2 -3 12 53.98 6.04
 -2 -3 11 63.64 6.03
 2 3 -11 65.78 5.25
 -2 -3 11 58.57 5.84
 2 3 -10 15.01 2.38
 -2 -3 10 14.41 2.87
 -2 -3 10 13.45 2.65
 -2 -3 9 47.04 4.79
 -2 -3 9 42.58 4.5
 2 3 -9 41.5 3.61
 -2 -3 8 43.05 4.36
 -2 -3 8 41.63 4.28
 -2 -3 8 40.09 4.06
 2 3 -8 43.35 3.44
 -2 -3 7 3.16 1.41
 2 3 -7 2.03 0.8
 -2 -3 7 3.05 1.26
 -2 -3 7 3.7 0.98
 -2 -3 6 77.65 5.3
 2 3 -6 72.5 3.75
 -2 -3 6 78.01 4.96
 -2 -3 6 75.02 5.17
 -2 -3 5 22.39 2.76
 2 3 -5 24.24 1.91
 -2 -3 5 25.34 2.72
 -2 -3 5 24.71 2.81
 2 3 -4 13.42 1.15
 -2 -3 4 10.35 1.75
 -2 -3 4 12.27 1.86
 -2 -3 4 11.71 1.57
 -2 -3 3 13.66 1.87
 -2 -3 3 10.37 1.62
 -2 -3 3 9.98 1.36
 -2 -3 2 1.65 0.42
 -2 -3 2 2.08 0.81
 -2 -3 2 2.14 0.62
 -2 -3 1 1.49 0.66
 2 3 -1 1.3 0.4
 -2 -3 1 1.27 0.49
 -2 -3 0 8.46 1.19
 2 3 0 6.83 0.96
 -2 -3 0 7.62 1.05
 2 3 1 2.02 0.58
 -2 -3 -1 1.64 0.37
 -2 -3 -2 6.24 0.95
 2 3 2 6.04 1.02
 -2 -3 -3 2.61 0.87
 2 3 3 0.61 0.4
 2 3 3 2.33 0.63
 2 3 3 3.35 1.08
 2 3 4 10.46 1.16
 2 3 4 11.29 1.5
 -2 -3 -4 10.73 1.57
 2 3 4 12.92 1.43
 2 3 5 3.22 0.6
 2 3 5 4.19 0.65
 -2 -3 -5 5.25 1.2
 2 3 5 5.52 1.36
 -2 -3 -6 46.92 3.95
 2 3 6 49.88 3.9
 2 3 6 45.56 3.53
 2 3 7 30.88 3.14
 -2 -3 -7 27.86 3.2
 2 3 7 33.19 3.35
 2 3 7 40.47 3.04
 2 3 8 20.72 2.39
 -2 -3 -8 16.21 2.59
 2 3 8 16.53 2.43
 2 3 8 15.92 2.41
 -2 -3 -9 173.42 9.09
 2 3 9 184.05 8.57
 2 3 9 198.48 7.95
 2 3 9 183.86 8.99
 2 3 10 17.19 2.47
 -2 -3 -10 21.45 3.27
 2 3 10 22.75 3.09
 2 3 10 22.87 2.72
 2 3 10 24.96 3.54
 2 3 11 7.99 1.69
 2 3 11 6.46 2.03
 2 3 11 5.37 1.65
 2 3 11 5.49 1.22
 -2 -3 -11 5.11 1.64
 2 3 12 84.53 6.53
 2 3 12 85.15 5.49
 2 3 12 90.29 7.45
 -2 -3 -12 79.44 7.12
 2 3 13 1.91 1.49
 -2 -3 -13 0.93 0.69
 2 3 13 1.93 1
 2 3 13 1.29 0.75
 -2 -3 -14 5.59 1.89
 2 3 14 2.38 1.27
 2 3 14 5.81 2.15
 2 3 14 5.14 1.36
 -2 -3 -15 1.56 0.46
 2 3 15 1.43 1.15
 2 3 15 -0.53 1.65
 2 3 16 8.91 2.68
 -2 -3 -16 9.31 2.76
 2 3 17 28.41 5.26
 -2 -3 -17 26.75 5.15
 2 3 18 20.26 4.88
 -2 -3 -18 16.95 3.97
 -2 -3 -19 6.54 2.51
 2 3 19 4.01 2.53
 -2 -3 -20 13.36 4.15
 2 3 20 13.56 4.1
 -2 -3 -21 38.21 6.71
 2 3 21 40.94 7.17
 -2 -3 -22 96.31 10.98
 2 3 22 85.33 10.45
 2 3 23 5.73 2.85
 -2 -3 -23 5.58 2.33
 -2 -3 -24 76.93 10.27
 2 3 24 66.27 9.72
 -2 -3 -25 60.51 9.69
 2 3 25 59.44 9.7
 -2 -3 -26 44.34 8.65
 2 3 26 41.68 8.96
 2 3 27 4.08 3.31
 -2 -3 -27 2.06 1.51
 -2 -3 -28 28.79 7.22
 -2 -4 26 12 4.72
 -2 -4 25 21.12 5.84
 -2 -4 24 134.81 14.54
 -2 -4 23 -0.11 1.45
 -2 -4 22 27.93 6.19
 -2 -4 21 97.87 11.42
 -2 -4 20 1.01 1.96
 -2 -4 20 3.82 2.11
 -2 -4 19 51.04 7.6
 -2 -4 19 41.16 6.77
 -2 -4 18 139.06 12.53
 -2 -4 18 132.21 11.83
 -2 -4 17 37.1 6.33
 -2 -4 17 26.38 5.25
 2 4 -17 29.98 4.71
 -2 -4 16 158.77 12.22
 2 4 -16 157.74 10.04
 -2 -4 16 146.24 11.51
 2 4 -15 12.22 2.91
 -2 -4 15 14.76 3.84
 -2 -4 15 11.85 3.04
 2 4 -14 6.82 2.02
 -2 -4 14 9.99 2.74
 -2 -4 14 7.42 2.31
 2 4 -13 78.32 6.15
 -2 -4 13 78.64 7.5
 -2 -4 13 76.57 7.48
 2 4 -12 48.02 4.57
 -2 -4 12 43.42 5.4
 -2 -4 12 41.48 5.26
 2 4 -11 197.4 8.68
 -2 -4 11 185.62 10.44
 -2 -4 11 196.89 10.87
 2 4 -10 0.27 0.15
 -2 -4 10 0.83 0.41
 -2 -4 10 1.77 0.95
 -2 -4 9 2.7 1.2
 2 4 -9 3.1 0.87
 -2 -4 9 3.74 1.67
 2 4 -8 412.32 10.16
 -2 -4 8 417.9 13.87
 -2 -4 8 401.22 13.77
 -2 -4 8 415.99 13.2
 -2 -4 7 3.56 1.35
 2 4 -7 2.92 0.77
 -2 -4 7 2.66 1.17
 -2 -4 7 4.59 1.4
 -2 -4 6 53.69 4.12
 -2 -4 6 58.33 4.74
 -2 -4 6 56.28 4.66
 2 4 -6 56.98 3.02
 -2 -4 5 218.15 8.61
 -2 -4 5 218.7 7.56
 2 4 -5 221.27 5.1
 -2 -4 5 216.27 8.56
 -2 -4 4 430.85 11.4
 -2 -4 4 433.64 11.45
 -2 -4 4 445.29 9.78
 -2 -4 3 34.15 2.94
 -2 -4 3 33.33 2.96
 -2 -4 3 32.81 2.33
 -2 -4 2 75.82 3.08
 -2 -4 2 73.73 4.06
 -2 -4 2 78.79 4.42
 -2 -4 1 8.88 0.87
 -2 -4 1 9.63 1.37
 -2 -4 1 9.98 1.42
 -2 -4 0 530.94 10.62
 2 4 0 565.94 9.27
 -2 -4 0 526.79 9.34
 -2 -4 -1 18.38 1.63
 -2 -4 -1 14.99 1.37
 2 4 1 15.52 1.65
 2 4 2 42.15 1.99
 -2 -4 -2 43.01 2.71
 2 4 2 46.87 3.12
 -2 -4 -3 10.11 1.43
 2 4 3 11.45 1.26
 2 4 3 9.86 1.54
 2 4 4 111.08 4.59
 -2 -4 -4 109.76 5.34
 2 4 4 110.69 5.51
 -2 -4 -5 58.35 4.22
 2 4 5 60.24 4.25
 2 4 5 53.1 3.57
 -2 -4 -6 510.68 13.4
 2 4 6 524.74 13.36
 2 4 6 530.7 12.41
 -2 -4 -7 188.42 8.64
 2 4 7 212.78 8.56
 2 4 7 196.44 8.5
 2 4 8 117.6 6.85
 -2 -4 -8 106.7 6.9
 2 4 8 106.36 6.48
 2 4 8 121.66 5.95
 2 4 9 9.38 1.79
 2 4 9 7.1 1.55
 2 4 9 8.73 1.73
 2 4 9 9.18 1.98
 -2 -4 -9 6.93 1.77
 2 4 10 63.73 5.69
 2 4 10 58.19 4.68
 -2 -4 -10 57.93 5.61
 2 4 10 53.54 4.95
 2 4 10 59.1 4.66
 2 4 11 4.45 1.51
 2 4 11 7.51 1.73
 2 4 11 7.24 2.11
 -2 -4 -11 7.36 2.1
 2 4 12 32.31 3.6
 -2 -4 -12 27.57 4.13
 2 4 12 28.38 4.21
 2 4 12 25.55 3.51
 2 4 13 53.11 5.2
 2 4 13 44.28 5.54
 2 4 13 43.96 4.29
 -2 -4 -13 48.63 5.85
 2 4 14 10.55 2.52
 2 4 14 13.41 2.39
 -2 -4 -14 15.55 3.56
 2 4 14 14.31 3.23
 2 4 15 14.78 2.53
 2 4 15 20.05 4.14
 -2 -4 -15 20.7 4.24
 2 4 15 22.07 3.55
 -2 -4 -16 1.25 0.76
 2 4 16 2.14 1.05
 2 4 16 1.92 1.87
 2 4 17 1.6 1.18
 -2 -4 -17 0.52 0.12
 2 4 17 0.99 1.16
 2 4 18 3.16 1.86
 -2 -4 -18 2.27 1.21
 2 4 19 2.18 1.95
 -2 -4 -19 1.03 1.37
 2 4 20 24.72 5.76
 -2 -4 -20 17.78 4.61
 -2 -4 -21 18.94 4.98
 2 4 21 20.21 5.43
 -2 -4 -22 2.38 1.58
 2 4 22 3.15 2.24
 2 4 23 64.54 9.47
 -2 -4 -23 55.55 8.87
 2 4 24 20.08 5.7
 -2 -4 -24 19.48 5.82
 -2 -4 -25 1.93 1.92
 2 4 25 0.55 2.13
 -2 -4 -26 25.65 6.72
 2 4 26 23.51 6.85
 -2 -4 -27 26.52 6.95
 2 4 27 26.68 6.58
 -2 -4 -28 17.18 5.55
 -2 -5 26 3.15 2.98
 -2 -5 25 120.03 14.23
 -2 -5 24 5.28 4.06
 -2 -5 23 47.78 8.46
 -2 -5 22 21.46 5.32
 -2 -5 21 5.45 2.98
 -2 -5 21 2.73 1.31
 -2 -5 20 40.43 7.4
 -2 -5 20 44.94 7.33
 -2 -5 19 441.59 22.9
 -2 -5 19 402.69 21.45
 -2 -5 18 13.29 3.94
 -2 -5 18 19.19 4.76
 -2 -5 17 149.24 12.08
 -2 -5 17 142.62 12.17
 -2 -5 16 20.06 4.5
 -2 -5 16 22.78 4.62
 2 5 -15 10.74 2.6
 -2 -5 15 12.11 3.59
 -2 -5 15 10.06 3.05
 -2 -5 14 40.05 5.73
 -2 -5 14 34.51 5.04
 2 5 -14 37.23 4.28
 -2 -5 13 511.28 19.12
 -2 -5 13 505.16 19.38
 2 5 -13 515.49 15.41
 -2 -5 12 46.06 5.7
 2 5 -12 39.03 3.97
 -2 -5 12 39.93 5.1
 -2 -5 11 1478.35 29.69
 -2 -5 11 1517.85 31.03
 2 5 -11 1497.26 23.27
 2 5 -10 54.76 4.16
 -2 -5 10 57.87 5.69
 -2 -5 10 54.89 5.76
 -2 -5 9 403.8 14.72
 2 5 -9 410.55 10.48
 -2 -5 9 410.52 14.02
 -2 -5 8 9.17 2
 2 5 -8 8.34 1.38
 -2 -5 8 9.03 1.93
 2 5 -7 165.26 5.44
 -2 -5 7 172.14 8.77
 -2 -5 7 168.66 7.87
 -2 -5 7 165.6 8.67
 -2 -5 6 45.12 4.33
 -2 -5 6 38.97 4.03
 -2 -5 6 41.86 3.66
 2 5 -6 38.47 2.32
 -2 -5 5 5799.54 39.78
 -2 -5 5 5800.72 46.11
 -2 -5 5 5811.72 46.29
 -2 -5 4 15.79 1.89
 -2 -5 4 15.63 2.21
 -2 -5 4 14.47 2.18
 -2 -5 3 348.42 9.94
 -2 -5 3 354.08 8.03
 -2 -5 3 326.55 10.39
 -2 -5 2 9.74 1.62
 -2 -5 2 7.98 1.04
 -2 -5 2 9.2 1.58
 -2 -5 1 215.93 6.74
 -2 -5 1 225.61 7.51
 -2 -5 0 13.94 1.61
 -2 -5 0 13.73 1.84
 -2 -5 -1 538.41 9
 -2 -5 -1 548.27 11.7
 2 5 2 48.23 2.44
 -2 -5 -2 44.61 2.39
 2 5 3 6.67 1.07
 2 5 4 38.56 3.46
 -2 -5 -4 37.83 3.21
 2 5 4 41.21 2.9
 -2 -5 -5 2.06 0.8
 2 5 5 1.29 0.56
 2 5 5 0.61 0.28
 2 5 5 1.68 0.96
 -2 -5 -6 33.85 3.54
 2 5 6 33.64 3.07
 2 5 6 33.15 3.46
 2 5 7 99.45 5.87
 -2 -5 -7 93.89 6.36
 2 5 7 99.15 6.28
 2 5 8 108.56 6.6
 -2 -5 -8 107.28 7.01
 2 5 9 276.48 10.44
 2 5 9 267.11 11.06
 -2 -5 -9 263.99 11.76
 2 5 10 33.77 3.66
 -2 -5 -10 30 4.1
 2 5 10 27.34 3.33
 2 5 10 26.97 3.76
 2 5 11 103.95 7.52
 -2 -5 -11 103.3 7.94
 2 5 11 126.79 7.51
 2 5 11 106.97 6.78
 -2 -5 -12 199.69 11.61
 2 5 12 206.29 9.62
 2 5 12 189.92 10.85
 2 5 13 41.88 4.67
 2 5 13 33.96 3.96
 2 5 13 27.69 4.23
 -2 -5 -13 33.62 4.87
 2 5 14 66.58 7.01
 2 5 14 69.02 5.77
 2 5 14 80.79 6.78
 -2 -5 -14 71.39 7.47
 2 5 15 30.98 3.92
 2 5 15 30.44 4.89
 -2 -5 -15 30.27 5.13
 2 5 15 28.97 4.23
 2 5 16 71.32 7.86
 2 5 16 80.33 7.35
 -2 -5 -16 68.66 7.84
 2 5 17 20.4 3.79
 -2 -5 -17 26.74 5.23
 2 5 17 31.63 5.58
 -2 -5 -18 74.54 8.86
 2 5 18 73.94 8.61
 2 5 18 74.01 7.5
 -2 -5 -19 83.68 9.76
 2 5 19 95.59 10.1
 -2 -5 -20 15.4 3.88
 2 5 20 17.02 4.92
 2 5 21 26.74 5.69
 -2 -5 -21 27.93 6.2
 -2 -5 -22 52.51 8.48
 2 5 22 54.48 8.52
 -2 -5 -23 42.54 8.31
 2 5 23 50.73 8.48
 2 5 24 16.24 5.05
 -2 -5 -24 22.76 6.44
 2 5 25 25.5 6.75
 -2 -5 -25 22.1 5.9
 -2 -5 -26 7.98 3.97
 2 5 26 10.54 4.61
 -2 -5 -27 69.59 11.13
 2 5 27 79.67 11.8
 -2 -6 26 46.62 8.94
 -2 -6 25 -0.41 1.86
 -2 -6 24 9.9 4.83
 -2 -6 23 19.43 5.46
 -2 -6 22 241.02 18.7
 -2 -6 22 230 18.15
 -2 -6 21 23.92 5.53
 -2 -6 21 31.17 6.55
 -2 -6 20 98.59 11.2
 -2 -6 20 83.55 10.32
 -2 -6 19 10.24 3.21
 -2 -6 19 11.46 3.43
 -2 -6 18 157.79 12.98
 -2 -6 18 173.07 13.9
 -2 -6 17 44.51 6.83
 -2 -6 17 38.96 6.26
 -2 -6 16 521.6 22.25
 -2 -6 16 521.59 22.25
 -2 -6 15 22.84 4.41
 -2 -6 15 24.76 4.65
 -2 -6 14 52.12 6.51
 -2 -6 14 50.91 6.34
 -2 -6 13 0.9 1.25
 2 6 -13 0.57 0.66
 -2 -6 13 -0.42 0.37
 -2 -6 12 317.89 14.7
 2 6 -12 330.47 11.28
 -2 -6 12 323.22 15.41
 -2 -6 11 52.87 5.73
 -2 -6 11 53.19 5.81
 2 6 -11 54.47 4.25
 2 6 -10 71.64 4.52
 -2 -6 10 68.13 6.47
 -2 -6 10 75.81 6.52
 2 6 -9 13.78 1.23
 -2 -6 9 19.07 3.21
 2 6 -9 19.9 2.27
 -2 -6 9 20.01 3.13
 -2 -6 8 478.31 16.03
 -2 -6 8 464.25 14.29
 2 6 -8 480.76 9.87
 2 6 -8 437.05 8
 -2 -6 7 199.84 8.76
 -2 -6 7 202.35 9.87
 2 6 -7 199.04 5.6
 -2 -6 7 208.95 10.04
 -2 -6 6 195.21 9.12
 -2 -6 6 190.29 9.14
 -2 -6 6 178.45 7.78
 -2 -6 5 7.47 1.41
 -2 -6 5 8.11 1.86
 -2 -6 5 7.34 1.54
 -2 -6 4 7.47 1.63
 -2 -6 4 8.42 1.68
 -2 -6 4 9.2 1.47
 -2 -6 3 112.02 6.16
 -2 -6 3 112.19 5.83
 -2 -6 3 115.85 4.83
 -2 -6 2 42.21 3.34
 -2 -6 2 41.7 3.57
 -2 -6 1 0.36 0.3
 -2 -6 1 1.03 0.65
 -2 -6 0 571.45 10.56
 -2 -6 0 585.63 13.08
 -2 -6 -1 7.28 1.04
 -2 -6 -1 7.93 1.64
 -2 -6 -2 179.78 4.96
 2 6 3 60.2 3.27
 -2 -6 -3 56.01 2.56
 2 6 4 582.27 11.32
 2 6 5 46.94 3.59
 2 6 5 75.25 5.19
 2 6 6 6075.21 44.18
 2 6 6 6242.84 46.84
 -2 -6 -7 39.22 4.28
 2 6 7 42.85 3.99
 2 6 7 35.21 3.54
 2 6 7 42.08 4.14
 -2 -6 -8 517.52 15.93
 2 6 8 514.51 14.88
 2 6 8 489.29 13.71
 2 6 8 504.23 14.5
 2 6 9 71.67 5.43
 2 6 9 96.23 6.57
 2 6 9 95.18 6.61
 -2 -6 -9 93.17 7.11
 2 6 10 672.32 17.07
 2 6 10 735.95 19.45
 -2 -6 -10 728.1 20.81
 2 6 10 734.45 18.65
 2 6 11 64.99 6.11
 2 6 11 72.23 5.94
 -2 -6 -11 65.53 6.6
 2 6 12 1845.41 30.77
 -2 -6 -12 1827.23 35.87
 2 6 12 1833.8 30.87
 2 6 12 1740.73 33.4
 -2 -6 -13 53.38 6.47
 2 6 13 55.56 6.16
 2 6 13 62.76 5.8
 -2 -6 -14 335.97 16.57
 2 6 14 334.98 15.95
 2 6 14 383.46 15.12
 2 6 14 356.05 13.98
 -2 -6 -15 14.26 3.71
 2 6 15 10.47 2.83
 2 6 15 14.03 2.81
 2 6 15 3.69 1.85
 2 6 16 78.62 8.41
 -2 -6 -16 88.24 8.92
 2 6 17 53.11 6.32
 -2 -6 -17 61.26 7.81
 2 6 17 60.26 7.58
 2 6 18 31.79 4.9
 2 6 18 19.34 4.24
 -2 -6 -18 32.93 5.95
 2 6 19 12.39 3.63
 -2 -6 -19 13.4 4.12
 2 6 19 10.66 3.31
 -2 -6 -20 157.88 13.82
 2 6 20 155.89 13.57
 -2 -6 -21 13.22 4.21
 2 6 21 10.68 3.41
 2 6 22 50.56 8.19
 -2 -6 -22 43.04 7.88
 2 6 23 42.86 7.98
 -2 -6 -23 33.67 6.96
 2 6 24 0.86 3.42
 -2 -6 -24 0.99 1.14
 2 6 25 7.56 2.82
 -2 -6 -25 3.63 3.25
 2 6 26 55.47 9.67
 -2 -6 -26 60.06 10.3
 -2 -6 -27 7.96 4.22
 2 6 27 11.48 4.65
 -2 -7 25 70.73 11.04
 -2 -7 24 11.03 4.09
 -2 -7 23 22.35 6.29
 -2 -7 22 33.58 6.86
 -2 -7 22 37.97 7.24
 -2 -7 21 37.38 7.22
 -2 -7 21 33.25 6.82
 -2 -7 20 2.1 1.67
 -2 -7 20 0.61 1.91
 -2 -7 19 113.4 11.74
 -2 -7 19 136.99 12.82
 -2 -7 18 41.88 7.18
 -2 -7 18 36.18 6.3
 -2 -7 17 24.68 5.14
 -2 -7 17 25 5.1
 -2 -7 16 66.9 7.97
 -2 -7 16 66.26 7.84
 -2 -7 15 5.85 1.96
 -2 -7 15 6.13 2.48
 -2 -7 14 26.95 4.73
 -2 -7 14 28 4.82
 -2 -7 13 34.52 5.07
 -2 -7 13 25.85 4.63
 -2 -7 12 77.54 7.49
 -2 -7 12 74.52 7.07
 2 7 -12 77.37 5.25
 -2 -7 11 882.18 23.09
 -2 -7 11 866.82 24.56
 2 7 -11 857.13 16.35
 -2 -7 10 89.01 7.08
 2 7 -10 89.63 4.88
 -2 -7 10 92.32 7.7
 -2 -7 9 728.64 18.93
 -2 -7 9 752.93 21.26
 -2 -7 8 4.56 1.39
 2 7 -8 4.99 0.96
 -2 -7 8 6.8 2.16
 -2 -7 7 232.69 9.53
 2 7 -7 244.93 7.25
 2 7 -6 127.7 5.5
 -2 -7 6 117.2 7.46
 -2 -7 6 114.98 6.34
 -2 -7 6 121.07 7.48
 -2 -7 5 3193.45 36.88
 -2 -7 5 3234.34 31.25
 -2 -7 5 3270.86 37.73
 -2 -7 4 91.4 6.09
 -2 -7 4 90.91 5.94
 -2 -7 4 80.43 4.71
 -2 -7 3 868.08 17.22
 -2 -7 3 895.94 14.27
 -2 -7 3 883.29 18.6
 -2 -7 2 36.31 3.55
 -2 -7 2 37.85 3.38
 -2 -7 1 480.53 12.77
 -2 -7 1 472.7 10.96
 -2 -7 0 5.5 0.85
 -2 -7 0 5.87 1.35
 -2 -7 -1 1327.63 15.52
 -2 -7 -1 1344.57 21.19
 -2 -7 -2 10.02 1.21
 -2 -7 -3 22.9 1.64
 2 7 4 274.58 8.26
 -2 -7 -4 247.52 5.06
 2 7 5 137.65 6.24
 2 7 5 64.42 6.31
 2 7 6 42.51 4.35
 2 7 6 50.69 4.64
 2 7 6 45.36 3.88
 2 7 7 4.81 1.47
 2 7 7 6.96 1.84
 2 7 7 6.51 1.66
 2 7 8 5.56 1.53
 2 7 8 4.99 1.54
 2 7 8 4.32 1.46
 -2 -7 -8 4.3 1.58
 2 7 9 42.4 4.56
 2 7 9 51.05 4.83
 -2 -7 -9 39.48 4.7
 2 7 9 37.72 4.22
 2 7 10 135.17 8.41
 2 7 10 125.94 8.25
 -2 -7 -10 138.46 9.29
 2 7 11 26.31 3.56
 2 7 11 26.4 3.93
 -2 -7 -11 27.63 4.34
 2 7 11 25.71 3.73
 2 7 12 17.51 3.33
 2 7 12 17.06 2.99
 -2 -7 -12 19.6 3.7
 2 7 12 7.18 2
 2 7 13 14.87 3.01
 2 7 13 16.53 3.4
 -2 -7 -13 19.48 4.02
 2 7 13 17.12 3.14
 2 7 14 13.72 3.23
 2 7 14 15.19 2.93
 2 7 14 18.42 3.43
 -2 -7 -14 13.25 3.33
 2 7 15 10.46 2.71
 2 7 15 6.87 2.22
 -2 -7 -15 10.76 3.33
 2 7 15 12.42 2.78
 2 7 16 0.46 0.29
 2 7 16 1.92 1.2
 2 7 17 264.19 14.29
 -2 -7 -17 250.09 16.07
 2 7 17 247.37 15.44
 2 7 18 57.79 6.91
 2 7 18 49.77 7.04
 -2 -7 -18 53.42 7.85
 -2 -7 -19 68.86 9.08
 2 7 19 76.21 8.03
 2 7 19 68.71 8.89
 -2 -7 -20 13.02 3.93
 2 7 20 15.15 4.27
 -2 -7 -21 46.13 7.69
 2 7 21 45.8 7.74
 -2 -7 -22 16.96 5.1
 2 7 22 10.55 3.69
 2 7 23 216.04 17.71
 -2 -7 -23 228.53 18.41
 -2 -7 -24 18.03 5.81
 2 7 24 27.7 6.42
 -2 -7 -25 9.12 4.48
 2 7 25 11.69 4.74
 2 7 26 12.66 5.16
 -2 -7 -26 9.18 4.31
 -2 -7 -27 54.39 10
 2 7 27 58.34 10.14
 -2 -8 25 53.18 9.29
 -2 -8 24 24.61 6.5
 -2 -8 23 38.13 7.68
 -2 -8 23 33.36 7.08
 -2 -8 22 38.99 7.48
 -2 -8 22 34.25 7
 -2 -8 21 17.32 5.26
 -2 -8 21 5.06 2.96
 -2 -8 20 88.22 10.76
 -2 -8 20 73.05 9.6
 -2 -8 19 68.77 9.33
 -2 -8 19 64.18 8.64
 -2 -8 18 16.65 4.09
 -2 -8 18 17.24 4.38
 -2 -8 17 79.38 9.15
 -2 -8 17 81.14 9.3
 -2 -8 16 56.64 7.55
 -2 -8 16 53.61 7.13
 -2 -8 15 18.71 4.29
 -2 -8 15 15.29 3.86
 -2 -8 14 11.97 3.15
 -2 -8 14 14.03 3.57
 -2 -8 13 21.72 3.92
 -2 -8 13 23.2 4.17
 -2 -8 12 23.32 4.19
 -2 -8 12 25.91 4.16
 -2 -8 11 55.66 6.49
 -2 -8 11 48.86 5.48
 -2 -8 10 179.06 11.07
 -2 -8 10 172.78 9.85
 -2 -8 9 68.79 5.94
 -2 -8 9 63.47 6.32
 -2 -8 8 131.35 8.81
 2 8 -8 129.32 5.5
 -2 -8 8 124.94 7.71
 -2 -8 7 32.31 3.72
 -2 -8 7 36.95 4.49
 2 8 -7 34.19 2.99
 -2 -8 7 26.72 1.76
 -2 -8 6 86.57 5.63
 2 8 -6 84.97 4.93
 -2 -8 6 75.1 6.33
 -2 -8 5 83.94 5.18
 2 8 -5 87.25 5.15
 -2 -8 5 79.69 6.02
 -2 -8 4 503.76 15.05
 -2 -8 4 487.52 14.22
 2 8 -4 526.83 13.05
 -2 -8 4 516.62 12.23
 -2 -8 3 8.27 2
 -2 -8 3 7.53 1.63
 -2 -8 2 266.02 10.37
 -2 -8 2 287.27 9.66
 -2 -8 1 60.3 4.07
 -2 -8 1 58.24 4.65
 -2 -8 0 258.51 7.88
 -2 -8 0 260.72 9.94
 -2 -8 -1 89.54 4.16
 -2 -8 -1 89.05 5.74
 -2 -8 -2 155.27 4.98
 -2 -8 -3 14.62 1.36
 2 8 4 90.62 6.44
 2 8 4 94.88 5.09
 -2 -8 -4 87.19 2.9
 2 8 5 77.34 6.12
 2 8 5 87.13 5.11
 2 8 6 538.92 13.86
 2 8 6 554.23 16.64
 2 8 7 2.38 0.87
 2 8 7 4.64 1.66
 2 8 7 2.1 0.98
 2 8 8 271.44 11.36
 2 8 8 257.11 11.75
 2 8 8 258.53 10.8
 2 8 9 9.76 2.33
 2 8 9 11.02 2.38
 2 8 9 3.17 1.57
 -2 -8 -9 8.77 2.25
 -2 -8 -10 330.04 14.7
 2 8 10 326.73 13.72
 2 8 10 350.55 13.68
 2 8 10 329.9 13.48
 2 8 11 152.1 9.62
 -2 -8 -11 143.97 10.09
 2 8 11 152.35 9.62
 -2 -8 -12 712.53 23.29
 2 8 12 745.93 20.68
 2 8 12 680.48 21.37
 2 8 12 707.69 21.03
 2 8 13 91.21 7.62
 -2 -8 -13 91.52 8.61
 2 8 13 85.42 7.79
 2 8 13 97.69 7.81
 2 8 14 39 5.56
 -2 -8 -14 42.94 6.13
 2 8 14 42.59 5.34
 2 8 14 42.81 5.37
 2 8 15 4.23 1.23
 2 8 15 1.54 1.3
 -2 -8 -15 2.18 1.53
 2 8 15 4.31 1.58
 2 8 16 8.85 2.64
 2 8 16 9.45 3.24
 -2 -8 -16 11.28 3.56
 -2 -8 -17 76.94 8.97
 2 8 17 62.55 7.63
 2 8 18 93.06 8.85
 2 8 18 72.74 8.77
 -2 -8 -18 69.21 8.78
 2 8 19 30.78 5.93
 -2 -8 -19 31.39 6.14
 2 8 20 60.71 8.62
 -2 -8 -20 65.43 9.28
 2 8 21 30.2 6.14
 -2 -8 -21 30.14 6.62
 -2 -8 -22 10.59 3.71
 2 8 22 15.19 4.62
 2 8 23 66.44 9.57
 -2 -8 -23 69.34 10.08
 2 8 24 18.96 5.18
 -2 -8 -24 20.15 5.6
 -2 -8 -25 0.09 0.84
 2 8 25 1.99 0.51
 2 8 26 80.4 11.74
 -2 -8 -26 85.43 12.25
 -2 -9 25 26.25 6.92
 -2 -9 24 4.74 3.15
 -2 -9 24 0.4 0.91
 -2 -9 23 9.49 4.37
 -2 -9 23 2.91 3.01
 -2 -9 22 15.59 4.92
 -2 -9 22 10.63 3.67
 -2 -9 21 2.37 1.41
 -2 -9 21 4.09 2.91
 -2 -9 20 34.91 6.96
 -2 -9 20 48.34 8.14
 -2 -9 19 18.36 4.65
 -2 -9 19 26.22 5.72
 -2 -9 18 26.18 5.48
 -2 -9 18 33.45 6.19
 -2 -9 17 48.27 7.34
 -2 -9 17 54.7 7.63
 -2 -9 16 31.81 5.77
 -2 -9 16 26.51 5.22
 -2 -9 15 2.68 1.24
 -2 -9 15 3.57 2.04
 -2 -9 14 0.15 0.44
 -2 -9 14 1.66 0.46
 -2 -9 13 60.6 7.18
 -2 -9 13 64.08 7.15
 -2 -9 12 12.43 3.31
 -2 -9 12 15.93 3.44
 -2 -9 11 104.84 8.99
 -2 -9 11 96.18 7.99
 -2 -9 10 13.35 2.7
 -2 -9 10 14.09 3.17
 -2 -9 9 9.27 2.14
 -2 -9 9 10.29 2.51
 2 9 -8 155.31 6.59
 -2 -9 8 152.98 9.68
 -2 -9 8 150.37 8.49
 2 9 -7 119.72 6.15
 -2 -9 7 114.33 8.19
 -2 -9 7 104.45 6.75
 -2 -9 6 62.41 6.05
 2 9 -6 70.94 4.91
 -2 -9 6 61.92 4.97
 -2 -9 5 191.79 9.96
 -2 -9 5 205.74 8.56
 2 9 -5 202.53 8.5
 -2 -9 4 2.18 0.77
 -2 -9 4 2.84 1.12
 2 9 -4 2.67 0.91
 2 9 -3 20.21 2.76
 -2 -9 3 21.17 3.07
 -2 -9 2 24.96 3.2
 -2 -9 2 23.95 2.98
 2 9 -2 27.92 3.37
 -2 -9 1 6.35 1.41
 2 9 -1 7.83 1.75
 -2 -9 1 5.38 1.67
 -2 -9 0 11.08 2.13
 -2 -9 0 11.77 1.73
 2 9 0 12 2.39
 -2 -9 -1 4.05 1.41
 -2 -9 -1 3.94 1.11
 2 9 1 3.34 1.4
 -2 -9 -2 3.14 1.2
 -2 -9 -2 1.31 0.5
 2 9 2 2.19 0.92
 -2 -9 -3 164.91 4.77
 2 9 3 162.96 9.1
 -2 -9 -4 7.47 0.86
 2 9 4 8.57 2.18
 2 9 5 323.55 13.14
 2 9 5 323.52 10.54
 2 9 6 119.45 8.04
 2 9 6 121.76 6.84
 2 9 7 29.56 3.44
 2 9 7 27.22 3.99
 2 9 8 16.28 2.74
 2 9 8 14.79 2.87
 2 9 8 19.6 3.26
 2 9 9 7.19 1.94
 2 9 9 7.82 2.35
 2 9 9 6.2 1.95
 2 9 10 17.41 3.27
 2 9 10 18.15 3.09
 -2 -9 -10 18.11 3.48
 2 9 10 18.49 3.19
 -2 -9 -11 95.32 8.37
 2 9 11 111.91 8.38
 2 9 11 97.23 7.96
 2 9 11 91.67 7.58
 2 9 12 124.26 9.16
 -2 -9 -12 120.22 9.76
 2 9 12 123.61 9.16
 2 9 13 33.59 4.98
 -2 -9 -13 33.03 5.31
 2 9 13 36.21 5.03
 2 9 13 21.68 3.8
 2 9 14 30.48 4.54
 2 9 14 23.26 4.1
 -2 -9 -14 25.9 5.01
 2 9 14 22.5 3.87
 -2 -9 -15 26.04 4.95
 2 9 15 31.76 4.82
 2 9 15 23.43 4.47
 2 9 15 20.35 3.91
 2 9 16 17.85 3.69
 2 9 16 14.59 3.63
 -2 -9 -16 10.66 3.48
 2 9 17 56.05 6.73
 -2 -9 -17 37.77 6.54
 2 9 17 42.58 6.56
 -2 -9 -18 125.16 12.13
 2 9 18 118.06 10.24
 2 9 18 118.73 11.39
 2 9 19 14.39 4.23
 -2 -9 -19 14.34 4.58
 2 9 20 8.49 3.42
 -2 -9 -20 10.86 3.68
 -2 -9 -21 71.05 9.83
 2 9 21 66.88 9.19
 2 9 22 27.21 6.5
 -2 -9 -22 19.99 5.92
 2 9 23 18.88 4.99
 -2 -9 -23 20.84 5.66
 2 9 24 22.23 6.04
 -2 -9 -24 18.67 6.42
 2 9 25 12.67 4.33
 -2 -9 -25 9.19 4.59
 2 9 26 9.29 4.09
 -2 -9 -26 2.53 2.11
 -2 -10 24 47.44 9.06
 -2 -10 24 46.89 8.52
 -2 -10 23 7.45 3.19
 -2 -10 23 3.88 1.83
 -2 -10 22 41.68 8.04
 -2 -10 22 47.15 8.46
 -2 -10 21 45.75 7.87
 -2 -10 21 41.31 7.74
 -2 -10 20 -0.92 2.27
 -2 -10 20 0.31 1.3
 -2 -10 19 33.55 6.58
 -2 -10 19 37.19 6.68
 -2 -10 18 26.25 5.64
 -2 -10 18 25.05 5.87
 -2 -10 17 58.03 7.94
 -2 -10 17 64.38 8.23
 -2 -10 16 169.75 13.13
 -2 -10 16 173.87 13.7
 -2 -10 15 1.9 0.99
 -2 -10 15 3.63 2.23
 -2 -10 14 6.53 2.09
 -2 -10 14 5.61 2.14
 -2 -10 13 0.21 0.94
 -2 -10 13 0.83 0.7
 -2 -10 12 30.48 4.84
 -2 -10 12 29.42 4.9
 -2 -10 11 3.81 1.72
 -2 -10 11 3.12 1.51
 -2 -10 10 49.92 5.5
 -2 -10 10 44.35 5.69
 -2 -10 9 58.17 6.45
 -2 -10 9 59.04 5.76
 2 10 -8 161.79 7.36
 -2 -10 8 162.2 9.27
 -2 -10 8 161.61 10.36
 -2 -10 7 18.32 3.3
 -2 -10 7 19.32 2.97
 2 10 -7 17.48 2.42
 2 10 -6 97.6 6.17
 -2 -10 6 90.42 6.23
 -2 -10 6 88.44 7.25
 -2 -10 5 24.69 3.1
 -2 -10 5 25.16 3.79
 2 10 -5 26.3 3.32
 2 10 -4 4.86 1.4
 -2 -10 4 5.23 1.68
 2 10 -3 21.81 3.09
 -2 -10 3 21.95 3.29
 -2 -10 2 12.92 2.44
 2 10 -2 12.95 2.51
 2 10 -1 45.57 4.71
 -2 -10 1 45.18 4.49
 -2 -10 0 190.22 9.4
 2 10 0 189.51 9.85
 2 10 1 86.11 6.71
 -2 -10 -1 88.48 6.37
 2 10 2 18.84 3.16
 -2 -10 -2 19.4 3.08
 2 10 3 28.23 3.93
 2 10 4 56 5.63
 2 10 5 18.19 3.38
 2 10 6 765.69 17.84
 2 10 6 776.1 21.79
 2 10 7 84.12 7.25
 2 10 7 94.15 6.53
 2 10 8 297.27 13.67
 2 10 8 302.11 12.25
 2 10 8 306.77 14.16
 2 10 9 15.56 2.88
 2 10 9 12.19 2.71
 2 10 9 11.43 2.67
 2 10 10 73.04 6.79
 2 10 10 78.51 6.7
 2 10 10 76.17 7.27
 2 10 11 44.77 5.39
 2 10 11 37.29 5.12
 2 10 11 38.58 4.9
 -2 -10 -11 39.2 5.53
 2 10 12 260.35 13.49
 -2 -10 -12 278.13 15.16
 2 10 12 281.55 14.39
 2 10 12 315.21 14.85
 -2 -10 -13 18.08 4.34
 2 10 13 20.27 4.02
 2 10 13 23.22 4.29
 2 10 14 69.97 7.67
 2 10 14 73.21 7.62
 -2 -10 -14 69.37 8.37
 2 10 14 58.28 6.49
 2 10 15 1.43 1.16
 2 10 15 4.13 2
 -2 -10 -15 2.43 1.71
 2 10 15 0.22 0.56
 2 10 16 14.87 3.64
 2 10 16 7.01 2.34
 -2 -10 -16 6.78 2.83
 2 10 17 10.7 3.51
 2 10 17 25.22 4.94
 -2 -10 -17 21.49 5.02
 -2 -10 -18 85.34 10.07
 2 10 18 80.44 9.22
 -2 -10 -19 47.26 7.82
 2 10 19 40.61 6.7
 -2 -10 -20 23.62 5.74
 2 10 20 21.12 5.23
 -2 -10 -21 11.99 4.3
 2 10 21 17.75 5.19
 2 10 22 12.1 4.21
 -2 -10 -22 18.17 5.51
 2 10 23 40.58 8.08
 -2 -10 -23 45.13 8.1
 2 10 24 9.32 3.98
 -2 -10 -24 9.61 3.96
 2 10 25 80.81 11.21
 -2 -10 -25 82.54 11.96
 2 10 26 -1.9 2.96
 -2 -10 -26 2.48 0.91
 -2 -11 24 7.89 4.14
 -2 -11 24 7.86 4.34
 -2 -11 23 15.54 5.48
 -2 -11 23 17.11 5.13
 -2 -11 22 5 2.38
 -2 -11 22 13.84 5.15
 -2 -11 21 21.02 5.5
 -2 -11 21 24.29 6
 -2 -11 20 44.38 7.84
 -2 -11 20 42.12 7.55
 -2 -11 19 150.32 13.95
 -2 -11 19 142.88 13.44
 -2 -11 18 32.41 6.55
 -2 -11 18 38.18 6.87
 -2 -11 17 7.45 3.08
 -2 -11 17 4.15 1.58
 -2 -11 16 27.28 5.65
 -2 -11 16 27.09 5.38
 -2 -11 15 2.22 1.44
 -2 -11 15 2.34 1.88
 -2 -11 14 9.84 2.85
 -2 -11 14 16.93 3.78
 -2 -11 13 38.21 6.03
 -2 -11 13 33.63 5.14
 -2 -11 12 11.97 3.37
 -2 -11 12 11.57 3.15
 -2 -11 11 161.44 11.66
 -2 -11 11 159.13 10.38
 -2 -11 10 27.2 4.13
 -2 -11 10 25.42 4.56
 -2 -11 9 45.01 5.66
 -2 -11 9 42.26 4.92
 2 11 -8 10.46 2.05
 -2 -11 8 10.25 2.6
 -2 -11 8 8.14 1.99
 2 11 -7 80.38 5.79
 -2 -11 7 84.58 6.38
 -2 -11 7 78.69 7.22
 -2 -11 6 118.15 8.79
 -2 -11 6 115.92 7.18
 2 11 -6 117.42 7.22
 2 11 -5 2045.83 31.08
 -2 -11 5 1945.54 28.37
 2 11 -4 14.08 2.54
 -2 -11 4 16.21 3.22
 2 11 -3 72.23 6.08
 -2 -11 3 66.77 6.11
 2 11 -2 35.11 4.42
 -2 -11 2 36.03 4.52
 2 11 -1 589.29 18.03
 -2 -11 1 587.78 17.66
 -2 -11 0 31.38 4.04
 2 11 0 27.12 3.97
 -2 -11 -1 679.04 18.76
 2 11 1 682.83 19.88
 -2 -11 -2 39.63 4.77
 2 11 2 40.2 5.02
 -2 -11 -3 5 1.66
 2 11 3 3.06 1.18
 2 11 4 8.38 2.16
 2 11 5 84.56 7.41
 2 11 6 15.22 3.92
 2 11 6 110.72 8.56
 2 11 7 33.12 5.02
 2 11 7 30.66 4.54
 2 11 7 28.07 3.62
 2 11 8 186.79 9.8
 2 11 8 196.76 11.85
 2 11 9 84.33 7.83
 2 11 9 76.59 6.53
 2 11 10 37.62 5.4
 2 11 10 37.9 4.83
 2 11 10 38.11 5.13
 2 11 11 2.07 1.12
 -2 -11 -11 0.41 0.12
 2 11 11 0.43 0.87
 2 11 11 0.55 0.54
 -2 -11 -12 17.21 3.91
 2 11 12 16.6 3.23
 2 11 12 18.79 3.87
 2 11 12 16.59 3.72
 -2 -11 -13 5.41 2.49
 2 11 13 7.4 2.38
 2 11 13 7.97 2.53
 2 11 13 6.62 2.32
 2 11 14 57.37 6.75
 2 11 14 41.11 5.98
 2 11 14 47.36 6.35
 -2 -11 -14 43.87 6.7
 2 11 15 1.52 1.41
 2 11 15 2.2 0.84
 -2 -11 -15 1.71 1.03
 2 11 15 2.61 1.68
 2 11 16 48.52 6.46
 -2 -11 -16 40.52 6.75
 2 11 16 40.17 6.2
 2 11 17 78.6 8.6
 -2 -11 -17 86.25 10.07
 2 11 17 79.67 9.03
 -2 -11 -18 182.27 14.92
 2 11 18 158.36 13.14
 -2 -11 -19 199.09 16.43
 2 11 19 210.79 15.81
 2 11 20 30.14 6.26
 -2 -11 -20 30.63 6.82
 2 11 21 8.41 2.76
 -2 -11 -21 8.01 3.93
 -2 -11 -22 31.79 7.69
 2 11 22 34.75 7.3
 2 11 23 85.88 11.49
 -2 -11 -23 88.47 12.82
 2 11 24 54.15 9.26
 -2 -11 -24 55.23 9.91
 -2 -11 -25 150.39 16.54
 2 11 25 139.54 14.85
 2 11 26 49.18 8.98
 -2 -12 24 19.82 6.26
 -2 -12 23 4.21 3.35
 -2 -12 23 0.18 0.69
 -2 -12 22 105.36 13.07
 -2 -12 22 130.45 14.5
 -2 -12 21 1.33 0.72
 -2 -12 21 0.82 2.54
 -2 -12 20 136.02 14.04
 -2 -12 20 152.47 14.45
 -2 -12 19 7.28 3.59
 -2 -12 19 9.07 3.43
 -2 -12 18 0.65 0.93
 -2 -12 18 -0.09 0.75
 -2 -12 17 24.49 5.53
 -2 -12 17 24.07 5.16
 -2 -12 16 259.1 16.5
 -2 -12 16 237.74 16.79
 -2 -12 15 11.57 3.7
 -2 -12 15 7.52 2.7
 -2 -12 14 35.91 5.82
 -2 -12 14 30.9 5.71
 -2 -12 13 1.07 1.1
 -2 -12 13 1.08 0.81
 -2 -12 12 0.71 0.92
 -2 -12 12 0.14 1.29
 -2 -12 11 2.41 1.39
 -2 -12 11 3.81 2.13
 -2 -12 10 6.67 1.8
 -2 -12 10 6.31 2.16
 -2 -12 9 18.6 3.4
 -2 -12 9 20.98 4.07
 -2 -12 8 239.7 11.64
 -2 -12 8 243.58 13.65
 -2 -12 7 70.69 6.1
 -2 -12 7 68.75 6.97
 2 12 -7 72.5 5.8
 2 12 -6 15.32 2.74
 -2 -12 6 15.1 3.23
 -2 -12 6 14.16 2.6
 2 12 -5 16.75 2.87
 -2 -12 5 15.27 2.64
 -2 -12 5 16 3.08
 -2 -12 4 254.67 12.67
 2 12 -4 265.59 12.16
 -2 -12 3 227.18 11.7
 2 12 -3 241.95 11.7
 -2 -12 2 43.24 4.94
 2 12 -2 46.16 5.14
 2 12 -1 23.33 3.78
 -2 -12 1 21.39 3.49
 -2 -12 0 74.69 6.63
 2 12 0 74.58 6.75
 -2 -12 -1 19.42 3.29
 2 12 1 21.77 3.78
 -2 -12 -2 146.65 9.12
 2 12 2 139.69 9.64
 -2 -12 -3 130.94 8.61
 2 12 3 133.34 9.57
 2 12 4 37.9 5.08
 2 12 5 159.05 10.66
 2 12 6 1771.38 36.21
 2 12 7 25.35 4.19
 2 12 7 44.77 6.2
 2 12 8 670.75 22.98
 2 12 8 640.59 18.91
 2 12 8 649.34 22.71
 2 12 9 94.37 7.41
 2 12 9 85.63 8.3
 2 12 10 220.21 12.97
 2 12 10 240.7 12.49
 2 12 10 252.18 14.37
 2 12 11 18.14 3.42
 2 12 11 15.42 3.41
 2 12 11 15.62 3.71
 2 12 12 552.42 21.21
 2 12 12 534.73 19.93
 -2 -12 -12 552.49 22.26
 2 12 12 536.43 21.62
 2 12 13 5.13 2.18
 2 12 13 3.46 1.71
 2 12 13 2.54 1.56
 -2 -12 -13 3.04 1.02
 2 12 14 161.05 11.71
 -2 -12 -14 155.53 12.47
 2 12 14 178.14 12.74
 2 12 14 196.73 13.01
 -2 -12 -15 13.28 3.77
 2 12 15 19.31 4.1
 2 12 15 6.13 2.93
 2 12 16 271.86 15.69
 2 12 16 243.43 15.47
 -2 -12 -16 238.62 16.56
 -2 -12 -17 100.25 10.92
 2 12 17 94.86 9.74
 -2 -12 -18 212.36 16.51
 2 12 18 197.95 14.86
 -2 -12 -19 2.95 1.36
 2 12 19 2.58 1.86
 2 12 20 239.3 17.33
 -2 -12 -20 244.56 18.71
 -2 -12 -21 73.82 10.62
 2 12 21 50.05 7.93
 2 12 22 27 6.56
 -2 -12 -22 16.7 5.31
 2 12 23 1.61 1.21
 -2 -12 -23 0.09 1.67
 2 12 24 14.2 4.84
 -2 -12 -24 11.9 4.36
 2 12 25 19.19 5.51
 -2 -12 -25 18.56 5.69
 -2 -13 23 -1.54 1.74
 -2 -13 23 -2.81 3.17
 -2 -13 22 1.03 2.29
 -2 -13 22 0.43 1.32
 -2 -13 21 40.75 8.17
 -2 -13 21 38.64 7.29
 -2 -13 20 -1.86 2.77
 -2 -13 20 2.45 1.96
 -2 -13 19 126.89 12.88
 -2 -13 19 115.35 12.88
 -2 -13 18 55.75 8.26
 -2 -13 18 61.54 9.16
 -2 -13 17 0.34 0.81
 -2 -13 17 2.36 1.72
 -2 -13 16 5.56 2.38
 -2 -13 16 5.31 2.09
 -2 -13 15 43.78 7.05
 -2 -13 15 40.93 6.32
 -2 -13 14 10.71 3.43
 -2 -13 14 13.21 3.83
 -2 -13 13 1.22 1.21
 -2 -13 13 1.54 0.82
 -2 -13 12 0.87 1.15
 -2 -13 12 -1.4 1.62
 -2 -13 11 55.02 6.43
 -2 -13 11 58.48 7.43
 -2 -13 10 4.31 1.11
 -2 -13 10 4.39 1.89
 -2 -13 9 178.29 10.69
 -2 -13 9 184.71 12.55
 -2 -13 8 5.1 2.34
 -2 -13 8 2.95 1.2
 2 13 -7 2.85 1.16
 -2 -13 7 2.6 1.3
 -2 -13 7 3.67 1.48
 2 13 -6 121.33 8.17
 -2 -13 6 110.03 9.08
 -2 -13 6 115.42 7.72
 -2 -13 5 932.66 25.62
 2 13 -5 943.08 23.46
 -2 -13 4 21.44 3.77
 2 13 -4 19.01 3.25
 2 13 -3 494.12 17.7
 -2 -13 3 492.19 18
 -2 -13 2 111.96 8.45
 2 13 -2 106.87 8.52
 -2 -13 1 149.44 9.73
 2 13 -1 162.1 10.36
 2 13 0 45.3 5.43
 -2 -13 0 37.1 4.81
 -2 -13 -1 246.24 12.44
 2 13 1 254.54 13.37
 -2 -13 -2 27.44 4.17
 2 13 2 25.98 4.45
 2 13 3 3.25 1.35
 -2 -13 -3 1.55 1.22
 2 13 4 40.33 5.63
 -2 -13 -4 35.28 4.78
 2 13 5 21.29 4
 2 13 6 -0.31 1.71
 2 13 6 90.93 8.5
 2 13 7 32.22 5.63
 2 13 7 18.57 3.91
 2 13 8 69.77 7.7
 2 13 8 48.72 6.59
 2 13 9 62.39 7.18
 2 13 9 48.17 5.48
 2 13 9 49.28 6.53
 2 13 10 27.71 4.28
 2 13 10 36.53 5.58
 2 13 10 43.04 5.82
 2 13 11 5.58 1.65
 2 13 11 4.98 2.54
 2 13 11 2.86 1.72
 2 13 12 2.95 1.67
 2 13 12 0.76 2.29
 2 13 12 2.76 1.47
 -2 -13 -12 3.43 1.84
 2 13 13 0.32 0.83
 2 13 13 0.07 1.17
 -2 -13 -13 0.85 1.53
 2 13 13 1.73 0.26
 -2 -13 -14 52.56 7.36
 2 13 14 47.24 6.76
 2 13 14 56.05 7.18
 2 13 14 41.9 5.95
 -2 -13 -15 25.21 5.34
 2 13 15 29.19 5.21
 2 13 15 23.75 4.39
 2 13 16 22.88 4.87
 -2 -13 -16 17.59 4.7
 2 13 16 14.25 3.61
 -2 -13 -17 266.98 18.43
 2 13 17 276.03 17.2
 -2 -13 -18 56.72 8.66
 2 13 18 47.37 7.24
 -2 -13 -19 62.99 9.52
 2 13 19 60.49 8.61
 -2 -13 -20 7.77 2.88
 2 13 20 9.37 3.9
 2 13 21 52.29 8.44
 -2 -13 -21 51.69 9.38
 -2 -13 -22 9.31 4.11
 2 13 22 14.65 4.32
 2 13 23 239.06 19.01
 -2 -13 -23 256.27 21.09
 -2 -13 -24 10.47 4.4
 2 13 24 21.64 5.94
 2 13 25 64.37 10.45
 -2 -14 23 3.38 1.98
 -2 -14 22 25.41 6.37
 -2 -14 22 19.85 5.47
 -2 -14 21 3.98 2.53
 -2 -14 21 7.95 3.35
 -2 -14 20 20.55 5.86
 -2 -14 20 14.79 4.02
 -2 -14 19 7.86 3.03
 -2 -14 19 20.28 5.62
 -2 -14 18 21.36 5.16
 -2 -14 18 22.23 5.22
 2 14 -17 5.72 3.03
 -2 -14 17 6.23 2.55
 -2 -14 17 4.37 2.52
 -2 -14 16 62.98 8.5
 -2 -14 16 66.02 9.23
 -2 -14 15 9.02 2.93
 -2 -14 15 12.51 3.63
 -2 -14 14 37.9 6.1
 -2 -14 14 37.45 6.65
 -2 -14 13 2.22 1.25
 -2 -14 13 3.92 1.63
 -2 -14 12 10.21 3.15
 -2 -14 12 10.2 2.73
 -2 -14 11 4.55 1.64
 -2 -14 11 1.74 0.88
 -2 -14 10 1.18 1.08
 -2 -14 10 3.72 1.45
 -2 -14 9 11.08 2.78
 -2 -14 9 11.53 3.39
 -2 -14 8 11.11 2.56
 -2 -14 8 11.02 3.06
 -2 -14 7 12.29 2.68
 -2 -14 7 13.7 3.29
 2 14 -6 3.81 1.38
 -2 -14 6 5.78 1.92
 -2 -14 6 4.91 2.02
 2 14 -5 7.46 2.03
 -2 -14 5 6.66 2.33
 2 14 -4 215.78 11.91
 -2 -14 4 197.02 12.05
 2 14 -3 112.62 8.77
 -2 -14 3 96.96 8.4
 2 14 -2 31.21 4.74
 -2 -14 2 34.27 4.89
 2 14 -1 2.6 1.48
 -2 -14 1 1.83 0.43
 -2 -14 0 23.42 3.97
 2 14 0 22.58 4.31
 -2 -14 -1 13.98 3.04
 2 14 1 14.95 3.49
 2 14 2 14.96 3.49
 -2 -14 -2 10.56 2.91
 -2 -14 -3 8.66 2.47
 2 14 3 7.27 2.53
 -2 -14 -4 17.5 3.49
 2 14 4 17.5 3.83
 -2 -14 -5 52.08 6.03
 2 14 5 56.21 7
 2 14 6 303.92 16.37
 2 14 6 2.28 2
 2 14 7 5.68 2.82
 2 14 7 10.68 3.23
 2 14 8 39.51 6.23
 2 14 8 39.49 6.03
 2 14 9 14.62 3.85
 2 14 9 9.19 2.65
 2 14 10 72.68 8.56
 2 14 10 82.89 8.71
 2 14 11 26.93 5.12
 2 14 11 32.85 4.95
 2 14 11 17.28 4.54
 2 14 12 122.53 10.75
 2 14 12 140.69 11.97
 2 14 12 151.25 10.99
 -2 -14 -12 146.57 12.17
 -2 -14 -13 25.63 5.29
 2 14 13 33.07 5.21
 2 14 13 26.07 5.41
 2 14 13 14.24 3.56
 2 14 14 0.5 1.41
 -2 -14 -14 0.71 1.63
 2 14 14 -0.57 1.13
 -2 -14 -15 49.27 7.8
 2 14 15 53.31 7.15
 2 14 16 16.08 3.85
 -2 -14 -16 15.2 4.71
 2 14 16 5.12 2.27
 2 14 17 180.58 14.12
 -2 -14 -17 182.11 15.28
 2 14 18 64.96 8.65
 -2 -14 -18 68.81 9.79
 -2 -14 -19 47.52 8.38
 2 14 19 54.29 8.01
 2 14 20 53.94 8.45
 -2 -14 -20 47.88 8.75
 2 14 21 45.06 7.77
 -2 -14 -21 55.08 9.42
 2 14 22 6.64 3.41
 -2 -14 -22 4.83 3.13
 2 14 23 114.76 13.37
 -2 -14 -23 124.84 14.93
 -2 -14 -24 3.28 1.41
 2 14 24 3.57 2.93
 2 14 25 59.08 9.89
 -2 -15 22 15.42 4.89
 -2 -15 22 18.97 5.63
 -2 -15 21 1.94 1.8
 -2 -15 21 1.83 2.09
 -2 -15 20 71.43 10.4
 -2 -15 20 80.29 10.63
 -2 -15 19 59.16 9.56
 -2 -15 19 55.92 8.81
 -2 -15 18 4.99 2.57
 -2 -15 18 -0.42 1.77
 -2 -15 17 35.21 6.57
 2 15 -17 32.63 6.46
 -2 -15 17 33.92 6.65
 -2 -15 16 1.92 0.73
 -2 -15 16 5.35 2.68
 -2 -15 15 38.37 6.76
 -2 -15 15 45.43 6.95
 -2 -15 14 61.75 7.81
 -2 -15 14 64.62 8.87
 -2 -15 13 33.53 5.54
 -2 -15 13 38.18 6.53
 -2 -15 12 4.05 2.27
 -2 -15 12 1.69 1.88
 -2 -15 11 0.97 1.16
 -2 -15 11 1.51 1.07
 -2 -15 10 16.65 4.13
 -2 -15 10 17.62 3.5
 -2 -15 9 1.16 0.66
 -2 -15 9 1.81 1.45
 -2 -15 8 1.94 1.21
 -2 -15 8 3.58 2.21
 -2 -15 7 21.95 3.73
 -2 -15 7 19.69 4.22
 -2 -15 6 1.16 1.23
 -2 -15 6 2.19 1.36
 2 15 -5 4.59 1.94
 -2 -15 5 4.59 2.07
 -2 -15 4 49.12 6.33
 2 15 -4 40.49 5.41
 -2 -15 3 8.05 2.53
 2 15 -3 5.16 1.95
 2 15 -2 7.74 2.48
 -2 -15 2 5.09 1.98
 -2 -15 1 7.72 2.27
 2 15 -1 10.37 2.9
 2 15 0 2.19 1.58
 -2 -15 0 2.91 1.13
 2 15 1 10.14 2.76
 -2 -15 -1 12.12 2.74
 -2 -15 -2 24.89 4.22
 2 15 2 21.68 4.32
 2 15 3 1.89 1.64
 -2 -15 -3 -0.85 0.84
 2 15 4 13.1 3.36
 -2 -15 -4 13.93 3.1
 -2 -15 -5 32.7 5.01
 2 15 5 31.17 5.34
 2 15 6 20.73 4.55
 2 15 6 2.09 0.74
 2 15 7 12.78 3.89
 2 15 7 12.69 3.37
 2 15 8 4.67 2.16
 2 15 8 9.05 3.26
 2 15 9 19.21 4.45
 2 15 9 17.03 4.23
 2 15 10 3.44 2.03
 2 15 10 2.89 2.05
 2 15 11 5.91 2.3
 2 15 11 5.13 2.65
 2 15 12 36.31 5.96
 -2 -15 -12 34.09 5.79
 2 15 12 27.59 5.43
 2 15 13 13.4 3.83
 2 15 13 20.45 4.28
 -2 -15 -13 21.71 5.17
 -2 -15 -14 76.34 9.39
 2 15 14 101.43 10.25
 2 15 14 74.53 8.4
 -2 -15 -15 -0.18 1.38
 2 15 15 -0.7 1.14
 2 15 15 1.97 1.65
 2 15 16 16.94 4.36
 -2 -15 -16 13.59 4.26
 2 15 17 9.25 3.28
 -2 -15 -17 11.23 3.73
 -2 -15 -18 23.52 6.19
 2 15 18 24.79 5.41
 2 15 19 2.73 1.3
 -2 -15 -19 2.44 2.4
 -2 -15 -20 25.14 6.13
 2 15 20 21.04 5.47
 2 15 21 23.79 6.1
 -2 -15 -21 27.73 6.96
 2 15 22 25.68 5.84
 -2 -15 -22 22.64 6.73
 -2 -15 -23 4.48 3.45
 2 15 23 6.2 2.83
 2 15 24 51.64 9.4
 -2 -16 21 12.59 4.4
 -2 -16 20 32.17 7.28
 -2 -16 19 1.61 0.89
 -2 -16 18 21.2 5.82
 -2 -16 18 28.61 5.95
 2 16 -17 1.63 1.43
 -2 -16 17 -2.25 2.69
 -2 -16 17 2.99 2.76
 -2 -16 16 -0.51 1.96
 2 16 -16 -1.82 2.72
 -2 -16 16 0.1 0.86
 -2 -16 15 10.87 3.91
 -2 -16 15 9.78 3.39
 -2 -16 14 22.87 5.49
 -2 -16 14 23.53 4.87
 -2 -16 13 27.44 5.51
 -2 -16 13 29.64 5.23
 -2 -16 12 189.74 14.6
 -2 -16 12 174.24 12.48
 -2 -16 11 9.91 3.29
 -2 -16 11 7.15 1.66
 -2 -16 10 154.89 12.86
 -2 -16 10 160.62 11.25
 -2 -16 9 9.61 3.18
 -2 -16 9 6.58 2.28
 -2 -16 8 3.3 1.09
 -2 -16 8 1.46 1.15
 -2 -16 7 6.04 1.97
 -2 -16 7 6.38 2.36
 -2 -16 6 94.65 9.11
 -2 -16 6 96.06 7.81
 -2 -16 5 15.47 3.64
 -2 -16 4 97.43 8.97
 2 16 -4 93.68 8.63
 2 16 -3 2.66 1.29
 -2 -16 3 1.92 1.14
 2 16 -2 3.11 0.89
 -2 -16 2 4 1.82
 2 16 -1 5.75 2.21
 -2 -16 1 7 2.24
 2 16 0 5.88 2.21
 -2 -16 0 5.15 1.73
 2 16 1 8.4 2.87
 -2 -16 -1 8.88 2.67
 2 16 2 43.34 6.27
 -2 -16 -2 48.34 6.14
 2 16 3 15.61 3.92
 -2 -16 -3 16.26 3.66
 -2 -16 -4 0.9 0.87
 2 16 4 0.91 0.63
 -2 -16 -5 70.59 7.6
 2 16 5 67.55 8.21
 -2 -16 -6 62.82 7.31
 2 16 6 63.04 8.05
 2 16 7 1.58 1.4
 2 16 7 0.27 1.41
 2 16 8 12.89 3.93
 2 16 8 19.35 4.74
 2 16 9 9.07 3.26
 2 16 9 10.63 3.47
 2 16 10 13.8 4.16
 2 16 10 15.04 4.29
 2 16 11 28.39 5.86
 2 16 11 17.93 4.06
 2 16 12 189.33 14.28
 -2 -16 -12 201.92 14.69
 -2 -16 -13 32.51 6.41
 2 16 13 37.54 6.3
 -2 -16 -14 19.91 4.66
 2 16 14 27.59 5.47
 2 16 15 3.05 2.09
 2 16 15 9.72 3.38
 -2 -16 -15 6.91 3.62
 2 16 16 30.21 5.73
 -2 -16 -16 27.47 6.05
 2 16 17 12.35 4.27
 -2 -16 -17 14.44 4.42
 2 16 18 15.09 4.18
 -2 -16 -18 15.38 4.1
 2 16 19 2.85 0.84
 -2 -16 -19 4.74 3.11
 2 16 20 20.65 5.8
 -2 -16 -20 16.54 6
 -2 -16 -21 2.24 1.93
 2 16 21 5.29 2.34
 2 16 22 11.14 4.25
 -2 -16 -22 12.93 4.74
 2 16 23 21.19 5.58
 -2 -17 20 -0.26 2.07
 -2 -17 19 0.83 1.47
 -2 -17 18 6.47 2.02
 2 17 -17 130.38 14.06
 -2 -17 17 132.69 14.24
 -2 -17 16 22 5.58
 2 17 -16 23.5 6.13
 -2 -17 15 4.83 3.14
 -2 -17 14 2.03 1.48
 -2 -17 13 32.34 5.61
 -2 -17 13 34.6 6.58
 -2 -17 12 4.44 2.48
 -2 -17 12 6.67 2.25
 -2 -17 11 32.12 6.12
 -2 -17 11 35.25 5.45
 -2 -17 10 7.58 2.39
 -2 -17 10 9.19 3.17
 -2 -17 9 35 5.23
 -2 -17 9 27.96 5.38
 -2 -17 8 25.71 4.33
 -2 -17 8 24.12 4.79
 -2 -17 7 54.08 6.09
 -2 -17 7 47.64 6.93
 -2 -17 6 127.99 11.1
 -2 -17 6 137.46 9.62
 -2 -17 5 42.89 6.31
 -2 -17 4 27.71 5.18
 -2 -17 3 78.83 8.37
 2 17 -3 76.42 8.22
 2 17 -2 33.89 5.59
 -2 -17 2 36.2 5.52
 -2 -17 1 61.96 7.25
 2 17 -1 60.15 7.48
 2 17 0 82.03 9.12
 -2 -17 0 80.59 8.6
 2 17 1 8.39 2.74
 -2 -17 -1 8.18 2.63
 -2 -17 -2 108.99 9.6
 2 17 2 107.64 10.41
 2 17 3 40.39 6.24
 -2 -17 -3 39.58 5.85
 -2 -17 -4 1.03 1
 2 17 4 1.42 1.49
 -2 -17 -5 43.71 6.22
 2 17 5 44.41 6.93
 2 17 6 72.14 8.81
 -2 -17 -6 70.34 7.84
 -2 -17 -7 246.39 14.99
 2 17 7 225.38 18.55
 2 17 7 251.93 16.67
 2 17 8 19.85 5.27
 2 17 8 43.3 7.23
 2 17 9 9.64 3.77
 2 17 9 24.32 5.48
 2 17 10 47.15 7.24
 2 17 10 38.06 6.62
 2 17 11 87.46 10.1
 -2 -17 -12 63.38 8.37
 2 17 12 29.63 6.16
 -2 -17 -13 268.35 17.96
 2 17 13 308.74 18.82
 -2 -17 -14 152.07 13.87
 2 17 14 131.88 12.47
 2 17 15 6.93 3.15
 -2 -17 -15 7.59 3.65
 -2 -17 -16 5.93 3.17
 -2 -17 -17 2.76 1.53
 2 17 18 43.15 7.23
 -2 -17 -18 40.71 8.12
 2 17 19 2.85 1.87
 -2 -17 -19 2.23 2.83
 -2 -17 -20 13.57 4.18
 -2 -17 -21 36.73 8.29
 -2 -17 -22 5.8 4.4
 -2 -18 20 27.58 6.51
 -2 -18 19 0.3 1.05
 -2 -18 18 15.74 5.19
 2 18 -18 22.21 5.84
 2 18 -17 27.01 6.89
 -2 -18 17 15.63 5.37
 2 18 -16 6 2.85
 -2 -18 16 0.73 0.68
 -2 -18 15 14.44 4.66
 2 18 -15 13.89 4.3
 -2 -18 14 2.73 1.76
 -2 -18 13 9.13 3.18
 -2 -18 12 81.49 10.02
 -2 -18 11 56.04 8.25
 -2 -18 10 148.32 13.12
 -2 -18 9 94.59 10.08
 -2 -18 8 61.08 8
 -2 -18 7 99.5 10.18
 -2 -18 6 257.99 16.2
 -2 -18 5 25.33 5.36
 -2 -18 4 494.62 21.96
 -2 -18 3 21.08 4.67
 -2 -18 2 44.83 6.38
 2 18 -1 37.86 6.04
 -2 -18 1 35.7 5.73
 2 18 0 152.92 12.58
 -2 -18 0 159.45 11.94
 -2 -18 -1 22.02 4.52
 2 18 1 24.85 5.14
 -2 -18 -2 113.02 10.16
 2 18 2 106.64 10.91
 2 18 3 10.99 3.92
 -2 -18 -3 13.04 3.69
 2 18 4 4.25 2.47
 -2 -18 -4 5.4 2.39
 -2 -18 -5 95.28 9.25
 2 18 5 86.08 10.02
 2 18 6 17.04 4.34
 -2 -18 -6 17.57 4.12
 -2 -18 -7 51.59 6.97
 2 18 7 50.54 9.04
 2 18 7 48.9 7.59
 2 18 8 37.28 7.29
 2 18 8 45.28 7.46
 -2 -18 -8 49.11 7.13
 2 18 9 143.95 13.37
 2 18 10 19 4.74
 2 18 11 65.83 8.96
 2 18 12 86.53 10.89
 -2 -18 -12 134.48 12.76
 2 18 13 59.65 8.55
 -2 -18 -13 60.59 8.5
 2 18 14 77.62 9.83
 -2 -18 -14 60.04 8.79
 -2 -18 -15 30.68 6.66
 -2 -18 -16 4.24 3.12
 -2 -18 -17 42.23 7.93
 -2 -18 -18 2.94 2.06
 -2 -18 -19 37.02 8.34
 -2 -18 -20 11.46 4.4
 -2 -18 -21 16.73 5.55
 -2 -19 19 105.07 13.49
 -2 -19 18 75.53 10.9
 2 19 -18 61.83 10.17
 2 19 -17 4.13 2.85
 -2 -19 17 0.66 1.21
 2 19 -16 -0.28 1.72
 -2 -19 16 1.23 1.01
 -2 -19 15 108.63 12.62
 2 19 -15 124.79 14.12
 -2 -19 14 13.17 4.12
 -2 -19 13 51.43 8.55
 -2 -19 12 37.95 6.99
 -2 -19 11 91.06 10.68
 -2 -19 10 13.88 4.06
 -2 -19 9 36.1 6.41
 -2 -19 8 3.01 2
 -2 -19 7 5.02 2.36
 -2 -19 6 31.92 6.2
 -2 -19 5 175.17 13.63
 -2 -19 4 12.1 3.69
 -2 -19 3 257.42 16.31
 -2 -19 2 95.95 9.75
 -2 -19 1 59.68 7.62
 -2 -19 0 5.71 2.76
 -2 -19 -1 10.64 3.36
 -2 -19 -2 55.67 7.35
 2 19 3 12.49 3.91
 -2 -19 -3 12.18 3.23
 -2 -19 -4 2.27 1.82
 2 19 4 0.36 1.2
 -2 -19 -5 120.15 10.95
 2 19 5 113.76 11.8
 -2 -19 -6 23.35 4.99
 -2 -19 -7 63.75 8.16
 2 19 7 88.84 11.78
 2 19 8 12.26 4.1
 -2 -19 -8 22.31 4.97
 -2 -19 -9 14.82 4.09
 2 19 9 14.87 4.46
 2 19 10 18.78 4.99
 2 19 11 281.59 19.24
 -2 -19 -12 4.61 2.33
 2 19 12 11.54 4.04
 2 19 13 85.78 10.61
 -2 -19 -13 69.48 9.65
 -2 -19 -14 49.17 8.23
 2 19 14 47.96 8
 -2 -19 -15 1.8 2.16
 -2 -19 -16 4.93 2.04
 -2 -19 -17 2.66 1.75
 -2 -19 -18 52.95 9.15
 -2 -19 -19 8.59 3.91
 -2 -19 -20 5.72 3.18
 -2 -20 18 3.92 2.03
 2 20 -18 6.81 3.1
 2 20 -17 9.27 4.03
 -2 -20 17 -1.4 3.96
 -2 -20 16 28.52 6.76
 2 20 -16 36.63 8.07
 -2 -20 15 3.43 2.46
 2 20 -15 9.43 3.59
 2 20 -14 0.75 1.56
 -2 -20 14 -1.34 2.67
 -2 -20 13 14.43 4.41
 -2 -20 12 116.48 12.75
 -2 -20 11 10 3.5
 -2 -20 10 10.68 3.7
 -2 -20 9 35.03 6.35
 -2 -20 8 18.62 4.46
 -2 -20 7 50.88 7.76
 -2 -20 6 73.55 9.12
 -2 -20 5 18.83 4.74
 -2 -20 4 8.14 3.54
 -2 -20 3 56.19 7.85
 -2 -20 2 28.13 5.44
 -2 -20 1 43.43 6.72
 -2 -20 0 13.08 3.75
 -2 -20 -1 12.2 3.74
 -2 -20 -2 -0.68 0.29
 -2 -20 -3 25.59 5.16
 -2 -20 -4 38 6.32
 -2 -20 -5 30.16 5.58
 2 20 6 20.79 6.96
 -2 -20 -6 150.56 12.79
 -2 -20 -7 17.37 4.66
 2 20 7 35.27 7.5
 -2 -20 -8 52.43 7.8
 2 20 8 44.72 8.09
 -2 -20 -9 3.89 1.58
 2 20 9 2.27 2.6
 -2 -20 -10 29.65 5.76
 2 20 10 28.37 6.24
 -2 -20 -11 38.09 6.76
 -2 -20 -11 34.64 6.64
 2 20 11 42.03 7.42
 -2 -20 -12 204.17 16.38
 2 20 12 186.13 16.17
 -2 -20 -13 5.57 2.77
 2 20 13 6.37 2.46
 -2 -20 -14 41.63 7.94
 -2 -20 -15 10.79 4
 -2 -20 -16 31.97 6.88
 -2 -20 -17 6.38 2.26
 -2 -20 -18 5.29 3.34
 -2 -20 -19 -0.29 1.62
 2 21 -17 114.21 14.69
 -2 -21 17 76.3 11.32
 2 21 -16 13.22 4.74
 -2 -21 16 16.27 5.3
 2 21 -15 2.37 3.19
 -2 -21 15 3.44 3.06
 -2 -21 14 37.79 7.34
 2 21 -14 38.49 8.07
 -2 -21 13 84.95 11.68
 2 21 -13 98.25 13.02
 -2 -21 12 0.82 2.16
 -2 -21 11 57.21 8.96
 -2 -21 10 42.77 7.61
 -2 -21 9 18.82 5.12
 -2 -21 8 63.49 9.01
 -2 -21 7 48.66 7.78
 -2 -21 6 4.14 2.59
 -2 -21 5 102.74 11.17
 -2 -21 4 49.02 7.49
 -2 -21 3 24.82 5.38
 -2 -21 2 46.59 7.41
 -2 -21 1 101.31 10.45
 -2 -21 0 2.59 1.91
 -2 -21 -1 112.36 11.04
 -2 -21 -2 68.6 8.71
 -2 -21 -3 20.22 4.9
 -2 -21 -4 30.36 5.7
 -2 -21 -5 37.46 6.46
 2 21 5 6.95 4.06
 -2 -21 -6 6.28 2.17
 2 21 6 2.97 3.24
 2 21 7 67.4 10.81
 -2 -21 -7 54.8 7.89
 -2 -21 -8 31.29 6.05
 2 21 8 50.79 9.19
 -2 -21 -9 49.69 7.95
 2 21 9 18.8 6.03
 2 21 10 25.64 6.02
 -2 -21 -10 22.54 5.22
 -2 -21 -11 9.76 3.29
 2 21 11 14.95 4.8
 -2 -21 -11 13.94 4.17
 -2 -21 -12 21.61 5.57
 -2 -21 -12 34.57 6.89
 -2 -21 -13 59.59 9.13
 -2 -21 -14 18.49 5.43
 -2 -21 -15 16.29 5.06
 -2 -21 -16 4.82 2.5
 -2 -21 -17 30.33 7.13
 -2 -21 -18 5.82 3.45
 2 22 -16 10.49 4.17
 -2 -22 16 11.94 4.81
 2 22 -15 52.21 9.99
 -2 -22 15 30.68 6.91
 2 22 -14 4.68 2.81
 -2 -22 14 2.54 2.11
 2 22 -13 13.17 5.14
 -2 -22 13 16.91 4.93
 -2 -22 12 77.63 11.01
 2 22 -12 84.4 12.37
 -2 -22 11 26.85 5.93
 -2 -22 10 109.43 12.46
 -2 -22 9 53.81 8.76
 -2 -22 8 30.76 6.36
 -2 -22 7 9.62 3.29
 -2 -22 6 196 16.02
 -2 -22 5 45.65 7.5
 -2 -22 4 93.57 10.97
 -2 -22 3 84.81 10.38
 -2 -22 2 83.82 9.97
 -2 -22 1 13.72 4.18
 -2 -22 0 318.74 19.56
 -2 -22 -1 9.19 3.31
 -2 -22 -2 303.69 18.91
 -2 -22 -3 58.7 8.48
 -2 -22 -4 4.47 2.1
 -2 -22 -5 81.99 9.97
 2 22 5 3.12 4.18
 -2 -22 -6 64.59 8.82
 2 22 6 35.78 9.18
 -2 -22 -7 13.7 4.19
 2 22 7 3.26 2.19
 -2 -22 -8 13.54 4.08
 2 22 8 18.96 5.87
 2 22 9 50.16 8.8
 -2 -22 -9 38.07 7.45
 2 22 10 40.08 8.04
 -2 -22 -10 23.94 5.26
 -2 -22 -10 22 5.62
 -2 -22 -11 44.33 7.63
 2 22 11 56.19 9.32
 -2 -22 -11 46.54 7.81
 -2 -22 -12 32.68 6.5
 -2 -22 -12 32.95 6.84
 2 22 12 44.33 8.24
 -2 -22 -13 25.91 5.93
 -2 -22 -13 26.49 6.29
 -2 -22 -14 4.73 3.02
 -2 -22 -14 3.44 2.44
 -2 -22 -15 42.49 8.2
 -2 -22 -16 3.15 3.02
 -2 -22 -17 16.45 5.46
 2 23 -14 4.69 3.46
 -2 -23 14 7.65 3.89
 2 23 -13 0.07 0.76
 -2 -23 13 1.16 1.22
 2 23 -12 -0.36 3.71
 -2 -23 12 2.09 2.33
 -2 -23 11 8.35 2.88
 2 23 -11 15.2 5.46
 -2 -23 10 1.85 1.68
 -2 -23 9 -1.61 0.85
 -2 -23 8 9.9 3.72
 -2 -23 7 13.05 4.62
 -2 -23 6 26.74 5.77
 -2 -23 5 -0.07 2.44
 -2 -23 4 40.49 7.34
 -2 -23 3 72.16 9.67
 -2 -23 2 68.51 9.37
 -2 -23 1 199.68 15.88
 -2 -23 0 19.61 5.31
 -2 -23 -1 86.71 10.2
 -2 -23 -2 164.19 14.27
 -2 -23 -3 6.51 3.1
 -2 -23 -4 83.3 10.2
 -2 -23 -5 72.41 9.44
 -2 -23 -6 42.9 7.3
 2 23 6 35.74 8.7
 -2 -23 -7 200.52 16.24
 2 23 7 202.28 19.81
 2 23 8 41.78 8.5
 -2 -23 -8 58.68 8.86
 2 23 9 4.68 3.23
 -2 -23 -9 10.48 3.98
 -2 -23 -10 27.14 7
 2 23 10 14.77 5.48
 -2 -23 -11 114.61 12.55
 -2 -23 -11 109.66 12.28
 2 23 11 134.33 14.81
 -2 -23 -12 -2.9 2
 -2 -23 -12 1.41 1.36
 -2 -23 -13 225.52 18.28
 -2 -23 -13 200.65 17.38
 -2 -23 -14 41.5 8.69
 -2 -23 -14 75.18 10.58
 -2 -23 -15 6.19 3.15
 -2 -23 -15 3.22 2.77
 -2 -23 -16 35.27 7.82
 -2 -23 -16 30.77 7.09
 -2 -24 13 3.61 2.31
 -2 -24 12 64.98 10.13
 2 24 -12 82.19 12.72
 2 24 -11 6.02 3.33
 -2 -24 11 4.62 3.14
 2 24 -10 83.62 12.82
 -2 -24 10 77.85 10.98
 2 24 -9 19.3 6.65
 -2 -24 9 15.34 4.28
 -2 -24 8 16.71 5.05
 -2 -24 7 30.96 6.49
 -2 -24 6 59.03 8.94
 -2 -24 5 11.13 3.84
 -2 -24 4 139.83 13.9
 -2 -24 3 13.42 4.69
 -2 -24 2 16.51 4.83
 -2 -24 1 64.4 9.68
 -2 -24 0 100.36 11.78
 -2 -24 -1 15.02 4.33
 -2 -24 -2 143.8 13.85
 -2 -24 -3 50.16 8.24
 -2 -24 -4 28.4 5.88
 2 24 4 6.7 2.3
 2 24 5 8.33 5.94
 -2 -24 -5 27.8 5.9
 -2 -24 -6 8.39 3.53
 2 24 6 6.8 3.72
 2 24 7 56.54 10.43
 -2 -24 -7 43.5 7.68
 2 24 8 11.8 4.67
 -2 -24 -8 13.68 4.39
 -2 -24 -9 31.95 6.93
 2 24 9 42.77 8.41
 -2 -24 -10 9.2 3.85
 2 24 10 4.01 3.09
 2 24 11 49.27 9.18
 -2 -24 -11 51.52 8.74
 -2 -24 -12 15.07 4.71
 -2 -24 -13 18.26 5.3
 -2 -24 -14 8.92 4.39
 -2 -24 -14 8.52 3.71
 -2 -24 -15 77.32 11.05
 -2 -24 -15 67.31 10.81
 -2 -24 -16 0.44 0.96
 -2 -25 12 6.54 3.04
 -2 -25 11 5.18 1.79
 -2 -25 10 11.19 4.6
 2 25 -9 12.38 4.46
 -2 -25 9 7.93 3.32
 -2 -25 8 -1.45 0.82
 2 25 -8 0.47 0.73
 -2 -25 7 33.31 7.18
 2 25 -7 30.59 7.44
 -2 -25 6 27.01 6.03
 -2 -25 5 23.61 5.69
 -2 -25 4 2.93 2.01
 -2 -25 3 41.4 7.58
 -2 -25 2 14.79 4.5
 -2 -25 1 1.85 1.56
 -2 -25 0 20.84 5.92
 -2 -25 -1 26.78 6.62
 -2 -25 -2 40.14 7.37
 -2 -25 -3 79.34 10.55
 -2 -25 -4 0.02 2.47
 -2 -25 -5 31.33 6.92
 2 25 5 12.29 6.6
 2 25 5 23.42 5.91
 -2 -25 -6 8.04 3.66
 2 25 6 11.08 4.88
 -2 -25 -7 7.8 3.28
 2 25 7 9.73 5.04
 2 25 8 3.31 1.49
 -2 -25 -8 10.2 4.07
 2 25 9 22.5 6.61
 -2 -25 -9 16.91 4.58
 -2 -25 -10 38.24 8.42
 2 25 10 10.88 5.42
 -2 -25 -11 127.68 14.11
 -2 -25 -12 7.46 3.52
 -2 -25 -13 57.4 9.5
 -2 -25 -14 51.71 9.2
 2 26 -7 6.68 4.28
 -2 -26 6 38.1 7.6
 2 26 -6 60.53 10.79
 -2 -26 5 2.89 1.49
 2 26 -5 -0.31 1.1
 2 26 -4 -2.82 3.15
 -2 -26 4 1.3 0.39
 2 26 -3 22.3 6.51
 -2 -26 3 23.48 5.75
 -2 -26 2 27.42 6.16
 2 26 -2 31.37 7.41
 -2 -26 1 19.31 5.65
 -2 -26 0 28.12 6.43
 2 26 0 35.75 7.41
 2 26 1 21.95 5.99
 -2 -26 -1 18.47 5.05
 -2 -26 -2 5.92 2.79
 2 26 2 2.12 1.19
 -2 -26 -3 71.93 10.28
 2 26 3 70.09 10.73
 2 26 4 35.05 7.43
 -2 -26 -4 37.38 7.35
 -2 -26 -5 13.02 4.79
 2 26 5 -2.27 2.94
 2 26 6 75.54 12.97
 -2 -26 -6 63.93 9.92
 2 26 7 19.06 6.49
 2 26 8 67.43 11.77
 2 26 9 17.27 5.35
 2 27 -3 6.48 3.03
 2 27 -2 26.5 6.96
 2 27 -1 11.48 4.72
 2 27 0 15.19 5.21
 2 27 1 24.86 6.82
 2 27 2 17.25 5.09
 2 27 3 -3.53 2.2
 2 27 4 1.95 1.7
 2 27 4 19 5.48
 2 27 5 73.11 13.22
 2 27 6 7.19 4.76
 2 27 7 66.92 11.9
 2 27 8 19.29 6.22
 2 28 2 1.95 1.82
 2 28 3 22.62 6.48
 -3 26 4 10.63 5.15
 -3 26 3 2.04 1.64
 -3 26 2 -1.11 1.15
 -3 26 2 10.82 6.46
 -3 26 1 7.33 3.77
 -3 26 1 3.42 3.78
 -3 26 0 2.56 1
 -3 26 0 -8.01 5.05
 -3 26 -1 3.11 2.27
 -3 26 -2 3.68 1.96
 -3 26 -3 8.59 4.65
 -3 25 9 1.02 0.47
 -3 25 8 0.43 0.63
 -3 25 7 6.36 4.39
 -3 25 6 -1.68 1.39
 -3 25 5 11.87 5.98
 -3 25 4 -0.85 3.33
 -3 25 3 0.48 2.34
 -3 25 3 -0.67 2.02
 -3 25 2 4.91 4.29
 -3 25 2 2.51 2.48
 -3 25 1 5.89 3.52
 -3 25 1 1 2.16
 -3 25 0 -1.52 2.14
 -3 25 -1 -6.62 5.47
 -3 25 -1 11.65 4.03
 -3 25 -2 5.23 4.01
 -3 25 -3 -3.73 2.13
 -3 25 -4 4.11 2.52
 -3 25 -5 8.28 4.11
 -3 25 -6 0.85 1.35
 -3 25 -7 13.27 5.2
 -3 24 11 -0.11 1.48
 -3 24 10 -0.12 2.3
 -3 24 9 1.72 1.68
 -3 24 8 1.04 1.03
 -3 24 7 1.38 1.39
 -3 24 6 -3.98 3.53
 -3 24 5 0.66 0.94
 -3 24 4 -2.34 2.67
 -3 24 3 1.5 0.5
 -3 24 3 0.05 0.89
 -3 24 2 -0.38 1.7
 -3 24 2 -2.69 2.55
 -3 24 1 7.56 3.82
 -3 24 1 -0.76 2.63
 -3 24 0 2.56 3.3
 -3 24 0 -0.59 1.4
 -3 24 -1 2.25 2.64
 -3 24 -2 1.54 0.63
 -3 24 -3 0.75 1.38
 -3 24 -4 1.58 2.69
 -3 24 -5 -0.55 2.53
 -3 24 -6 1.96 1.2
 -3 24 -7 3.46 1.38
 -3 24 -8 6.75 4.25
 -3 24 -9 0.65 2.13
 -3 24 -10 0.32 2.26
 -3 23 13 -0.96 2.71
 -3 23 12 -0.14 1.98
 -3 23 11 -1.07 2.2
 -3 23 10 -0.79 0.63
 -3 23 9 3.67 3
 -3 23 8 1.31 2.89
 -3 23 7 -3.15 3.51
 -3 23 6 2.5 1.81
 -3 23 5 3.09 3.71
 -3 23 4 -1.68 1.78
 -3 23 4 2.02 2.4
 -3 23 3 1.04 1.81
 -3 23 3 1.49 2.01
 -3 23 2 11.91 6.08
 -3 23 2 3.55 3.86
 -3 23 1 1.69 2.28
 -3 23 0 -0.07 0.9
 -3 23 -1 -1.72 2.6
 -3 23 -2 3.7 3.59
 -3 23 -3 -0.34 1.44
 -3 23 -4 1 2.05
 -3 23 -5 5.16 3.07
 -3 23 -6 1.24 1.08
 -3 23 -7 2.63 1.02
 -3 23 -8 1.22 2.16
 -3 23 -9 5.62 3.32
 -3 23 -10 0.87 1.29
 -3 23 -11 7.33 3.96
 -3 23 -12 1.71 1.86
 -3 22 15 0.62 3.06
 -3 22 14 0.63 2.19
 -3 22 13 -1.32 2.28
 -3 22 12 0.81 1.67
 -3 22 11 -1.73 2.74
 -3 22 10 -2.4 2.08
 -3 22 9 0.94 1.47
 -3 22 8 -2.31 2.57
 -3 22 7 2.5 2.77
 -3 22 6 2.21 1.19
 -3 22 5 2.48 3.04
 -3 22 4 0.95 0.73
 -3 22 4 2.6 2.84
 -3 22 3 1.89 1.94
 -3 22 3 4.42 2.52
 -3 22 2 2.88 2.25
 -3 22 2 0.98 1.7
 -3 22 1 1.55 1.39
 -3 22 1 0.32 1.1
 -3 22 0 18.64 5.02
 -3 22 -1 1.84 3
 -3 22 -2 9.85 3.78
 -3 22 -3 2.88 2.55
 -3 22 -4 0.75 2.8
 -3 22 -5 2.36 1.04
 -3 22 -6 7.56 4.03
 -3 22 -7 0.78 1.08
 -3 22 -8 -1.03 2.02
 3 -22 9 -0.55 1.48
 -3 22 -9 0.69 1.01
 -3 22 -10 2.03 0.69
 3 -22 10 -1.31 2.24
 3 -22 11 4.32 3.32
 -3 22 -11 1.28 1.37
 -3 22 -12 2.82 2.67
 3 -22 12 4.14 3.47
 3 -22 13 2.04 0.94
 -3 22 -13 2.15 1.74
 3 -22 14 5.26 3.43
 -3 22 -14 7.5 4.01
 -3 21 17 -2.62 2.27
 -3 21 16 -0.69 1.9
 -3 21 15 1.17 2.02
 -3 21 14 -3.83 2.93
 -3 21 13 -1.95 2.49
 -3 21 12 -0.03 1.02
 -3 21 11 1.93 2.17
 -3 21 10 1.31 2.44
 -3 21 9 1.02 1.48
 -3 21 8 -2.84 2.67
 -3 21 7 0.54 1.45
 -3 21 6 -2.39 2.35
 -3 21 5 1.97 1.81
 -3 21 5 2.59 1.29
 -3 21 4 1.08 0.97
 -3 21 4 3.79 4.14
 -3 21 3 1.41 0.53
 -3 21 3 -0.09 0.05
 -3 21 2 1.84 1.26
 -3 21 2 4.23 3.91
 -3 21 1 -0.43 1.23
 -3 21 0 0.29 1.5
 -3 21 -1 2.59 2.16
 -3 21 -2 6.15 3.75
 -3 21 -3 6.22 2.79
 -3 21 -4 6.21 2.88
 -3 21 -5 -0.49 1.7
 -3 21 -6 1.09 1.86
 -3 21 -7 2.4 1
 -3 21 -8 2.77 2.06
 -3 21 -9 1.44 2.6
 -3 21 -10 0.52 1.7
 3 -21 10 0.67 0.49
 3 -21 11 4.48 2.69
 -3 21 -11 2.78 2.2
 -3 21 -12 -0.07 1.38
 3 -21 12 2.29 2.54
 -3 21 -13 5.09 3.68
 3 -21 13 4.76 2.75
 3 -21 14 6.09 3.52
 -3 21 -14 4.04 2.97
 -3 21 -15 2.2 3.12
 3 -21 15 2.89 1.52
 -3 21 -16 9.05 4.78
 3 -21 16 10.11 4.32
 -3 20 18 0.21 1.89
 -3 20 17 -1.4 1.52
 -3 20 16 0.8 1.37
 -3 20 15 0.57 0.26
 -3 20 14 -3.09 3.31
 -3 20 13 -2.38 1.12
 -3 20 12 0.08 1.37
 -3 20 11 -0.36 1
 -3 20 10 -0.28 1.02
 -3 20 9 2.26 1.41
 -3 20 8 -2.41 2.85
 -3 20 7 0.62 1.39
 -3 20 6 2.68 2.3
 -3 20 5 3.79 2.82
 -3 20 5 0.94 0.16
 -3 20 4 4.1 4.06
 -3 20 4 -1.42 1.68
 -3 20 3 1.46 2.07
 -3 20 3 -0.21 1.12
 -3 20 2 1.63 1.25
 -3 20 1 2.91 2.1
 -3 20 0 1.71 1.73
 -3 20 -1 -1.14 1.5
 -3 20 -2 5.13 3.09
 -3 20 -3 8 3
 -3 20 -4 -0.27 0.9
 -3 20 -5 2.02 1.76
 -3 20 -6 1.54 1.24
 -3 20 -7 -0.86 1.47
 -3 20 -8 3.21 2.02
 -3 20 -9 2.29 1.41
 -3 20 -10 -0.45 1.13
 3 -20 10 0 0.93
 -3 20 -11 4.7 3.29
 3 -20 11 2 1.87
 -3 20 -12 4.99 2.7
 3 -20 12 7.23 3.06
 -3 20 -13 2.4 2.27
 3 -20 13 1.32 2.05
 -3 20 -14 2.99 1.85
 3 -20 14 2.7 2.76
 -3 20 -15 3.98 3.76
 3 -20 15 2.39 2.5
 -3 20 -16 1.76 0.59
 3 -20 16 -1.88 2.71
 3 -20 17 0.61 0.54
 -3 20 -17 3.55 2.91
 3 -20 18 6.58 3.48
 -3 20 -18 4.52 2.25
 -3 19 19 0.32 1.84
 -3 19 18 -0.85 1.31
 -3 19 17 2.42 2.48
 -3 19 16 -0.19 0.8
 -3 19 15 -0.9 0.6
 -3 19 14 -0.44 0.81
 -3 19 13 -2.56 2.38
 -3 19 12 1.04 2.22
 -3 19 11 -2.6 2.98
 -3 19 10 -0.19 1.99
 -3 19 9 0.96 1.63
 -3 19 8 0.32 0.96
 -3 19 7 0.3 1.92
 -3 19 6 1.13 1.17
 -3 19 6 -1.25 2.89
 -3 19 5 0.31 1.73
 -3 19 5 0.11 0.3
 -3 19 4 -0.25 0.55
 -3 19 4 -0.74 0.22
 -3 19 3 -0.82 0.95
 -3 19 3 0.79 1.39
 -3 19 2 1.3 3.06
 -3 19 2 -0.49 1.52
 -3 19 1 4.03 2.39
 -3 19 0 -1.51 1.13
 -3 19 -1 4.67 2.23
 -3 19 -2 0.53 0.32
 -3 19 -3 1.85 1.82
 -3 19 -4 -0.09 2.06
 -3 19 -5 2.41 0.88
 -3 19 -6 -0.8 0.75
 -3 19 -7 3.97 2.01
 -3 19 -8 1.16 2.52
 -3 19 -9 1.55 1.31
 -3 19 -10 4.25 2.78
 3 -19 10 2.26 0.6
 -3 19 -11 -0.93 1.54
 3 -19 11 0.26 0.96
 3 -19 12 4.08 2.76
 -3 19 -12 1.88 1.55
 3 -19 13 1.27 1.54
 -3 19 -13 5.4 2.84
 -3 19 -14 5.23 4.25
 3 -19 14 4.65 2.86
 -3 19 -15 5.22 3.68
 3 -19 15 6.75 2.58
 3 -19 16 3.75 1.22
 -3 19 -16 1.28 0.87
 -3 19 -17 3 3.19
 3 -19 17 2.24 2.33
 3 -19 18 1.96 0.67
 -3 19 -18 -4.18 3.6
 -3 19 -19 6.26 3.47
 3 -19 19 5.33 1.35
 -3 18 20 0.97 0.95
 -3 18 19 -0.15 1.11
 3 -18 -19 0.9 0.98
 -3 18 18 2.01 3.04
 -3 18 17 1.79 1.44
 -3 18 16 0.35 0.2
 -3 18 15 0.99 1.53
 -3 18 14 0.21 1.83
 -3 18 13 0.94 1.21
 -3 18 12 0.47 2.17
 -3 18 11 2.46 2.45
 -3 18 10 2.56 2.66
 -3 18 9 -0.52 0.87
 -3 18 8 -0.22 1.72
 -3 18 7 -0.66 1.61
 -3 18 6 0.89 1.57
 -3 18 6 0.98 1.66
 -3 18 5 0.1 0.7
 -3 18 5 3.29 3.37
 -3 18 4 1.1 0.53
 -3 18 4 -1.25 1.72
 -3 18 3 -0.59 1.25
 -3 18 3 0.21 0.97
 -3 18 2 -0.54 0.96
 -3 18 2 -0.88 0.77
 -3 18 1 1.78 1.88
 -3 18 0 -0.43 1.35
 -3 18 -1 0.43 0.68
 -3 18 -2 -0.29 1.09
 -3 18 -3 4.07 2.1
 -3 18 -4 2.03 1.03
 -3 18 -5 -0.86 0.66
 -3 18 -6 0.91 1.48
 -3 18 -7 1.75 1.13
 -3 18 -8 1.26 2.25
 -3 18 -9 -2.11 1.33
 3 -18 10 -0.24 1.06
 -3 18 -10 4.8 2.29
 -3 18 -11 8.16 3.45
 3 -18 11 8.08 3.06
 -3 18 -12 5.67 2.67
 3 -18 12 7.11 3.08
 3 -18 13 3.91 2.21
 -3 18 -13 5.66 3.13
 -3 18 -14 -2.7 2.92
 3 -18 14 -0.71 1.13
 3 -18 15 2.01 2.06
 -3 18 -15 1.34 0.9
 -3 18 -16 3.85 3.32
 3 -18 16 6.74 3.41
 -3 18 -17 -4.34 3.72
 3 -18 17 -2.46 1.67
 -3 18 -18 5.32 3.25
 3 -18 18 3.89 2.6
 -3 18 -19 6.56 2.98
 3 -18 19 -0.41 1.47
 -3 17 21 3.86 2.99
 -3 17 20 -2.62 3.5
 3 -17 -20 1.94 3.08
 3 -17 -19 6.85 3.47
 -3 17 19 -1.64 2.15
 -3 17 18 0.38 1.04
 -3 17 17 1.2 1.56
 -3 17 16 0.24 0.92
 -3 17 15 -0.86 2.36
 -3 17 14 0.78 2.31
 -3 17 13 -2.16 2.51
 -3 17 12 -1.39 2.01
 -3 17 11 1.74 1.87
 -3 17 10 -0.04 1.35
 -3 17 9 -1.28 1.78
 -3 17 8 -1.2 1.72
 -3 17 7 -0.58 1.82
 -3 17 6 1.26 0.91
 -3 17 6 -2.16 2.45
 -3 17 5 1.42 2.15
 -3 17 5 1.12 1
 -3 17 4 -0.13 1.83
 -3 17 4 0.55 0.74
 -3 17 3 -0.99 1.9
 -3 17 3 -0.35 1.26
 -3 17 2 -1.44 2.09
 -3 17 1 0.13 1.38
 -3 17 0 1.01 1.61
 -3 17 -1 5.12 2.64
 -3 17 -2 3.47 1.98
 -3 17 -3 -0.09 0.72
 -3 17 -4 2.13 1.88
 -3 17 -5 8.41 3.15
 -3 17 -6 1.31 2.3
 -3 17 -7 0.88 1.57
 -3 17 -8 3.99 2.38
 -3 17 -9 -1.4 2.11
 3 -17 10 4.57 2.25
 -3 17 -10 0.71 2.1
 -3 17 -11 0.31 0.06
 3 -17 11 2.11 1.58
 3 -17 12 0.3 1.48
 -3 17 -12 -0.67 2.16
 -3 17 -13 -1.49 1.17
 3 -17 13 0.95 2.07
 3 -17 14 8.2 3.36
 -3 17 -14 2.5 2.66
 -3 17 -15 4.79 2.9
 3 -17 15 2.49 1.63
 -3 17 -16 -0.21 1.36
 3 -17 16 -1.35 1.34
 -3 17 -17 12.97 4.94
 3 -17 17 9.39 3.95
 -3 17 -18 5.66 3.68
 3 -17 18 2.95 2.69
 -3 17 -19 3.81 3.4
 3 -17 19 -1.6 3.02
 3 -17 20 4.38 2.96
 -3 16 22 1.86 2.16
 -3 16 21 -0.23 1.19
 -3 16 20 1.46 1.64
 3 -16 -20 -0.94 2
 -3 16 19 0.84 1.03
 -3 16 18 0.26 1.82
 -3 16 17 0.92 2.21
 -3 16 16 -0.36 0.82
 -3 16 15 0.55 2
 -3 16 14 0.58 0.73
 -3 16 13 2.45 2.61
 -3 16 12 -0.68 0.9
 -3 16 11 0.34 1.29
 -3 16 10 2.96 2.41
 -3 16 9 0.17 1.93
 -3 16 8 -1.9 2.23
 -3 16 7 3.04 1.86
 -3 16 7 1.38 1
 -3 16 6 2.56 1.35
 3 -16 -6 4.1 1.85
 -3 16 6 1.82 1.24
 -3 16 5 2.01 1.45
 3 -16 -5 1.07 0.34
 -3 16 4 0.08 1.17
 3 -16 -4 2.66 1.53
 -3 16 4 1.88 1.81
 3 -16 -3 0.63 0.1
 -3 16 3 -1.15 1.14
 -3 16 2 0.78 1.26
 3 -16 -2 -0.55 0.38
 3 -16 -1 3.73 1.81
 -3 16 1 5.83 2.35
 -3 16 0 2.72 2.08
 3 -16 0 0.81 0.5
 3 -16 1 0.62 0.49
 -3 16 -1 0.79 1.56
 -3 16 -2 1.21 1.24
 3 -16 2 -1.39 1.1
 -3 16 -3 -2.08 2.27
 3 -16 3 0.85 1.21
 -3 16 -4 2.93 1.95
 3 -16 4 1.3 1.15
 3 -16 5 1.69 0.72
 -3 16 -5 0.97 0.48
 -3 16 -6 3.52 2
 3 -16 6 3.69 1.45
 3 -16 7 1.72 0.92
 -3 16 -7 1.35 1.4
 3 -16 8 1.93 1.32
 -3 16 -8 -0.65 1.12
 3 -16 9 0.75 0.69
 -3 16 -9 2.08 1.47
 -3 16 -10 -1.03 1.43
 3 -16 10 -0.17 1.39
 -3 16 -11 1.79 1.8
 3 -16 11 3.55 2.06
 3 -16 11 4.56 2.5
 3 -16 12 1.39 1.83
 -3 16 -12 4.12 2.08
 3 -16 12 1.03 1.67
 -3 16 -13 0.3 1.41
 3 -16 13 0.25 0.92
 3 -16 13 1.6 1.15
 3 -16 14 0.92 0.99
 3 -16 14 -0.11 0.77
 -3 16 -14 -0.9 1.44
 3 -16 15 2.75 1.88
 -3 16 -15 2.24 1.95
 3 -16 15 -0.35 1.75
 3 -16 16 2.01 2.01
 3 -16 16 0.79 1.28
 -3 16 -16 1.52 0.77
 3 -16 17 0.02 1.56
 3 -16 17 1.69 1.42
 -3 16 -17 1.56 1.06
 3 -16 18 0.66 1.31
 3 -16 18 3.21 2.46
 3 -16 19 0.5 2.04
 -3 16 -19 -0.04 1.61
 3 -16 19 2.49 1.33
 3 -16 20 2.33 0.65
 3 -16 21 3.62 2.96
 -3 15 22 -0.3 1.52
 -3 15 22 -1.54 2.75
 -3 15 21 1.88 1.26
 -3 15 21 -2.37 3.25
 3 -15 -21 0.31 2.25
 3 -15 -20 -0.49 1.06
 -3 15 20 0.34 1.04
 -3 15 19 0.14 1.9
 -3 15 18 0.79 1.05
 -3 15 17 -2.53 2.97
 -3 15 16 0.47 1.58
 -3 15 15 -0.35 0.49
 -3 15 14 -0.29 1.43
 -3 15 13 -1.89 1.43
 -3 15 12 -1.44 1.99
 -3 15 11 2.75 2.41
 -3 15 10 2.01 2.18
 -3 15 9 3.71 2.66
 -3 15 8 -0.41 1.71
 -3 15 7 -0.56 1.31
 -3 15 7 0.82 1.44
 -3 15 6 -1.65 2.04
 -3 15 6 0.46 0.84
 3 -15 -5 -0.15 0.83
 -3 15 5 0.96 0.23
 -3 15 5 -0.08 0.56
 3 -15 -4 -0.67 0.72
 -3 15 4 0.05 0.76
 -3 15 4 0.24 1.42
 3 -15 -3 4.21 1.64
 -3 15 3 3.31 1.48
 3 -15 -2 1.19 0.91
 -3 15 2 1.53 1.38
 -3 15 1 0.4 1.18
 3 -15 -1 1.64 1.3
 3 -15 0 0.5 0.55
 -3 15 0 0.14 0.9
 3 -15 1 5.29 1.64
 -3 15 -1 5.95 2.56
 -3 15 -2 4.26 2.33
 3 -15 2 1.04 0.8
 -3 15 -3 0.24 0.46
 3 -15 3 -0.25 0.66
 -3 15 -4 -0.13 0.46
 3 -15 4 0.09 0.43
 -3 15 -5 6.43 2.52
 3 -15 5 5.18 2.12
 3 -15 6 0.54 0.45
 -3 15 -6 0.25 1.9
 -3 15 -7 8.84 2.87
 3 -15 7 3.45 1.29
 3 -15 8 -0.09 0.97
 -3 15 -8 -0.22 1.91
 3 -15 9 -1.22 1.43
 -3 15 -9 0.21 1.07
 3 -15 9 0.73 1.36
 3 -15 10 0.39 0.6
 -3 15 -10 0.07 1.57
 -3 15 -11 4.9 2.45
 3 -15 11 2.11 1.24
 3 -15 11 1.29 1.39
 3 -15 12 2.9 1.87
 -3 15 -12 2.96 1.91
 3 -15 12 3.63 2.93
 -3 15 -13 0.56 1.77
 3 -15 13 0.46 0.92
 3 -15 13 1.17 0.69
 -3 15 -14 0.72 0.86
 3 -15 14 0.61 0.93
 3 -15 14 0.89 1.62
 3 -15 15 1.04 0.73
 3 -15 15 1.67 1.48
 -3 15 -15 1.31 2.26
 -3 15 -16 2.89 0.65
 3 -15 16 6.49 2.86
 3 -15 16 4 1.64
 3 -15 17 2.98 2.57
 3 -15 17 -2.25 1.33
 -3 15 -17 2.37 0.6
 3 -15 18 -0.56 0.75
 3 -15 18 2.03 1.62
 -3 15 -18 2.79 2.32
 3 -15 19 9.08 3.43
 -3 15 -19 5.3 3.09
 3 -15 19 4.47 2.44
 3 -15 20 1.09 1.4
 3 -15 20 -0.18 1.13
 3 -15 21 -0.48 0.93
 3 -15 21 3.15 2.23
 3 -15 22 6.47 3.69
 3 -15 22 0.03 2.25
 3 -15 23 0.03 0.94
 3 -14 -22 -0.75 1.01
 -3 14 22 -0.87 0.81
 -3 14 21 1.6 1.76
 -3 14 21 -2.02 2.87
 3 -14 -21 0.41 2.7
 3 -14 -20 4.43 2.7
 -3 14 20 -1.68 3.22
 -3 14 20 2.18 1.75
 -3 14 19 0.18 0.64
 -3 14 19 -1.08 2.84
 -3 14 18 -1.91 1.94
 -3 14 18 4.35 2.62
 -3 14 17 -0.85 0.68
 -3 14 17 -2.63 2.67
 -3 14 16 2.78 2.79
 -3 14 16 -4.03 2.67
 -3 14 15 1.71 2.04
 -3 14 14 -0.26 0.56
 -3 14 13 -1.37 0.25
 -3 14 12 1.11 2.17
 -3 14 11 1.25 1.56
 -3 14 10 0.06 1.36
 -3 14 9 -0.69 0.99
 -3 14 8 1.22 1.66
 -3 14 7 -0.11 1.86
 -3 14 7 0.05 0.41
 -3 14 6 -0.02 1.01
 -3 14 6 -0.42 0.98
 3 -14 -5 1.71 1.2
 -3 14 5 0.69 0.54
 -3 14 5 2.76 2.24
 -3 14 4 3.98 1.7
 3 -14 -4 3.91 1.56
 -3 14 4 3.23 2.04
 -3 14 3 1.18 0.21
 3 -14 -3 1.34 0.9
 -3 14 2 0.4 0.57
 3 -14 -2 1.59 1.12
 -3 14 1 1.04 0.41
 3 -14 -1 0.2 0.58
 3 -14 0 10.38 2.28
 -3 14 0 11.99 3.07
 3 -14 1 1.16 0.68
 -3 14 -1 1.19 0.84
 -3 14 -2 5.34 1.41
 3 -14 2 6.91 2.04
 -3 14 -3 0.57 1.03
 3 -14 3 0.65 0.54
 -3 14 -4 -0.24 1.27
 3 -14 4 0.81 0.61
 3 -14 5 1.87 1.05
 -3 14 -5 2.36 1.71
 -3 14 -6 10.39 3.27
 3 -14 6 9.92 2.51
 -3 14 -7 1.39 2.04
 3 -14 7 2.07 1.16
 -3 14 -8 1.82 1.48
 3 -14 8 1.06 0.82
 3 -14 9 3.29 1.71
 -3 14 -9 3.18 1.83
 3 -14 9 1.54 0.66
 3 -14 10 0.56 0.7
 -3 14 -10 0.65 1.89
 3 -14 11 0.82 1.2
 -3 14 -11 0.49 0.81
 3 -14 11 -0.91 1
 3 -14 12 6.28 2.61
 -3 14 -12 6.42 2.77
 3 -14 12 10.14 3.28
 -3 14 -13 4.4 2.31
 3 -14 13 3.86 2.28
 3 -14 13 2.44 2.02
 3 -14 14 1.69 1.67
 -3 14 -14 -1.48 2.01
 3 -14 14 3.85 1.4
 -3 14 -15 1.9 2.21
 3 -14 15 4.17 2.45
 3 -14 15 3.33 2.17
 -3 14 -16 1.24 1.67
 3 -14 16 1.78 1.47
 3 -14 16 5.96 2.32
 -3 14 -17 5.64 2.98
 3 -14 17 4.64 2.21
 3 -14 17 4.62 2.01
 3 -14 18 1.03 0.96
 -3 14 -18 2.68 2.66
 3 -14 18 -0.09 1.27
 3 -14 19 -2.3 3.06
 3 -14 19 0.21 1.22
 3 -14 20 -1.1 0.26
 3 -14 20 2.2 1.9
 3 -14 21 -0.28 0.55
 3 -14 21 2.13 2.54
 3 -14 22 1.4 0.88
 3 -14 22 2.26 1.93
 3 -14 23 0.63 1.76
 -3 13 23 -2.39 1.27
 3 -13 -23 -0.54 1.9
 -3 13 23 -0.33 1.5
 -3 13 22 -0.67 1.69
 -3 13 22 -3.19 2.73
 3 -13 -22 1.06 1.08
 3 -13 -21 0.23 2.11
 -3 13 21 5.06 3.59
 -3 13 21 2.75 3.42
 -3 13 20 2.64 2.68
 -3 13 20 2.68 2.21
 3 -13 -20 -0.24 1.26
 -3 13 19 -1.76 1.8
 -3 13 19 -0.03 1.94
 -3 13 18 2.81 2.06
 -3 13 18 -0.23 0.64
 -3 13 17 -0.9 2.09
 -3 13 17 0.1 0.84
 -3 13 16 -0.18 1.63
 -3 13 16 -1.26 1.12
 -3 13 15 1.57 1.26
 -3 13 15 0.3 1.38
 -3 13 14 -0.37 1.2
 -3 13 14 -1.03 1.76
 -3 13 13 -0.58 1.45
 -3 13 12 0.38 1.33
 -3 13 11 0.42 0.74
 -3 13 10 0.53 0.91
 -3 13 9 0.04 0.5
 -3 13 8 0.86 0.86
 -3 13 8 -0.17 0.97
 -3 13 7 -0.54 1.7
 -3 13 7 -0.14 0.63
 -3 13 6 -0.72 0.81
 -3 13 6 0.6 0.31
 -3 13 5 -0.42 0.47
 -3 13 5 -0.23 1.38
 3 -13 -4 0.35 0.68
 -3 13 4 1.25 0.68
 3 -13 -3 1.44 0.84
 -3 13 3 1.11 1.36
 -3 13 2 1.2 0.78
 3 -13 -2 0.72 0.95
 -3 13 1 0.35 0.73
 3 -13 -1 1.34 1.03
 3 -13 0 0.67 0.94
 -3 13 0 0.62 1.09
 -3 13 -1 0.89 0.32
 3 -13 1 1.22 1.07
 -3 13 -2 -0.53 0.2
 3 -13 2 0.13 0.45
 -3 13 -3 1.66 1.85
 3 -13 3 1.07 0.17
 -3 13 -4 2.47 1.62
 3 -13 4 2.34 1.09
 -3 13 -5 5.52 2.22
 3 -13 5 1.84 1.19
 3 -13 6 1.23 0.52
 -3 13 -6 0.49 0.88
 -3 13 -7 2.14 1.05
 3 -13 7 0.44 0.85
 -3 13 -8 2.68 1.73
 3 -13 8 3.21 1.27
 -3 13 -9 0.41 1.41
 3 -13 9 0.34 0.59
 3 -13 9 1.24 1.26
 3 -13 10 -0.15 0.63
 3 -13 10 0.15 0.59
 -3 13 -10 1.02 1.93
 3 -13 11 0.22 0.66
 3 -13 11 0.66 1.14
 -3 13 -11 0.44 1.08
 3 -13 12 -0.09 0.4
 -3 13 -12 1.48 1.47
 3 -13 12 0.66 1.13
 3 -13 13 6.35 2.37
 -3 13 -13 3.78 1.27
 3 -13 13 6.29 2.42
 -3 13 -14 4.95 2.75
 3 -13 14 1.5 0.71
 3 -13 14 5.04 2.24
 -3 13 -15 2.89 0.38
 3 -13 15 3.54 1.48
 3 -13 15 1.68 0.91
 3 -13 16 8.32 3.21
 3 -13 16 6.15 2.5
 -3 13 -16 7.69 2.56
 -3 13 -17 14.29 4.34
 3 -13 17 16.81 4.1
 3 -13 17 22.37 5.13
 -3 13 -18 0.64 2.2
 3 -13 18 0.24 1.85
 3 -13 18 0.22 1.45
 3 -13 19 0.75 0.64
 3 -13 19 1.49 2.32
 3 -13 20 2.63 2.74
 3 -13 20 0.8 1.47
 3 -13 21 8.5 3.72
 3 -13 21 7.47 2.56
 3 -13 22 -1.69 2.01
 3 -13 22 -2.47 3.21
 3 -13 23 1.73 0.91
 3 -12 -23 1.97 2.21
 -3 12 23 -0.93 2.45
 -3 12 23 1.2 0.84
 3 -12 -22 -0.72 1.72
 -3 12 22 5.66 3.1
 -3 12 22 2.04 2.64
 -3 12 21 -0.66 1.12
 -3 12 21 0.69 1.32
 3 -12 -20 -1.97 1.19
 -3 12 20 -0.75 0.24
 3 -12 -19 0.54 1.38
 -3 12 19 0.81 1.31
 -3 12 19 -0.44 1.17
 -3 12 18 1.17 2
 -3 12 18 -0.26 1.74
 -3 12 17 -1.03 0.92
 -3 12 17 1.52 1.9
 -3 12 16 0.99 1.39
 -3 12 16 -1.22 1.6
 -3 12 15 0.76 1.89
 -3 12 15 0.87 2.02
 -3 12 14 1.36 1.72
 -3 12 14 0.52 1.35
 -3 12 13 1.18 1.83
 -3 12 13 -0.01 0.62
 -3 12 12 2.34 2.24
 -3 12 12 0.03 1.16
 -3 12 11 0.69 1.15
 -3 12 10 0.1 0.72
 -3 12 9 0.74 1.05
 -3 12 8 -0.41 0.27
 -3 12 8 0.69 0.6
 -3 12 7 -0.07 1.65
 -3 12 7 -0.12 0.37
 -3 12 6 1.39 0.79
 -3 12 6 1.02 0.66
 -3 12 5 -1.55 1.26
 -3 12 5 -0.19 0.31
 -3 12 4 3.01 1.33
 -3 12 4 3.8 2.6
 -3 12 3 0.9 0.88
 -3 12 3 0.21 0.87
 3 -12 -3 1.28 0.62
 3 -12 -2 1.25 0.57
 -3 12 2 0.11 0.9
 3 -12 -1 -0.13 0.84
 -3 12 1 -0.48 0.72
 3 -12 0 0.79 0.77
 -3 12 0 1.15 0.47
 3 -12 1 0.79 0.44
 -3 12 -1 0.12 1.15
 3 -12 2 7.93 1.77
 -3 12 -2 11.24 3.02
 -3 12 -3 1.26 0.95
 3 -12 3 1.15 0.63
 -3 12 -4 0.29 1.4
 3 -12 4 0.68 0.78
 -3 12 -5 0.15 0.79
 3 -12 5 0.17 0.49
 3 -12 6 1.64 1.16
 -3 12 -6 0.51 1.09
 3 -12 7 0.95 1.16
 -3 12 -7 1.2 1.48
 3 -12 8 2.62 1.31
 -3 12 -8 1.5 1.26
 3 -12 8 -0.12 0.99
 3 -12 9 2.28 1.44
 3 -12 9 0.6 1.05
 -3 12 -9 -0.18 0.97
 3 -12 10 1.47 0.52
 -3 12 -10 -0.39 0.9
 3 -12 10 0.16 0.66
 3 -12 10 -0.53 1.21
 3 -12 11 1.09 1.01
 3 -12 11 -0.08 1.14
 -3 12 -11 -0.02 0.46
 3 -12 12 -0.3 1.66
 -3 12 -12 4.42 1.82
 3 -12 12 1.77 1.51
 3 -12 13 1.89 1.92
 3 -12 13 1.06 0.7
 -3 12 -13 2.56 1.59
 3 -12 14 0.3 0.29
 -3 12 -14 -0.38 1.49
 3 -12 14 -0.46 1.3
 3 -12 15 2.95 1.28
 3 -12 15 4.67 2.23
 -3 12 -15 2.82 1.7
 3 -12 16 15.82 4.53
 -3 12 -16 21.44 5.14
 3 -12 16 18.33 4.13
 3 -12 17 -0.69 1.97
 -3 12 -17 2.82 1.95
 3 -12 17 3.78 2.26
 3 -12 18 16.76 5.03
 -3 12 -18 18.3 4.88
 3 -12 18 13.37 3.47
 3 -12 19 2.69 3.04
 3 -12 19 2.88 2.54
 3 -12 20 8.4 3.66
 3 -12 20 17.06 5.05
 3 -12 21 -0.76 2.25
 3 -12 21 4.03 2.88
 3 -12 22 0.77 1.24
 3 -12 22 6.42 3.64
 3 -12 23 6.83 2.93
 3 -12 24 1.88 2.08
 3 -11 -24 4.29 3.75
 -3 11 24 -1.33 3.45
 -3 11 24 1.25 1.37
 3 -11 -23 5.99 3.99
 -3 11 23 3.74 2.38
 -3 11 23 1.97 1.78
 3 -11 -22 2.34 0.26
 -3 11 22 -0.49 1.46
 -3 11 22 3.03 2.55
 -3 11 21 -1.14 1.75
 -3 11 21 -0.85 0.91
 3 -11 -21 -0.66 2.52
 -3 11 20 3.01 2.73
 -3 11 20 -2.16 3.09
 3 -11 -20 1.75 2.71
 -3 11 19 -0.18 1.03
 3 -11 -19 1.65 0.63
 -3 11 19 0.01 1.49
 -3 11 18 0.48 1.33
 -3 11 18 0.32 0.63
 -3 11 17 2.77 2.45
 -3 11 17 2.11 2.5
 -3 11 16 1.18 1.77
 -3 11 16 -1.31 0.97
 -3 11 15 3.7 2.31
 -3 11 15 3.93 1.69
 -3 11 14 0.73 0.06
 -3 11 14 1.39 1.59
 -3 11 13 -0.31 0.81
 -3 11 13 0.85 1.15
 -3 11 12 1.46 1.5
 -3 11 12 -0.34 3.17
 -3 11 11 3.14 2.09
 -3 11 11 2.61 1.9
 -3 11 10 -1.9 1.29
 -3 11 10 -0.93 1.04
 -3 11 9 2.12 1.5
 -3 11 8 0.01 0.28
 -3 11 8 0.5 0.85
 -3 11 7 1.11 0.9
 -3 11 7 3.15 2.17
 -3 11 6 0.37 0.78
 -3 11 6 -0.23 0.47
 -3 11 5 5.53 1.74
 -3 11 5 5.24 2.02
 -3 11 4 1.67 1.71
 -3 11 4 0.58 0.54
 3 -11 -3 3.01 1.2
 -3 11 3 4.02 1.68
 3 -11 -2 1.22 0.94
 -3 11 2 1.23 1.01
 3 -11 -1 8.45 1.86
 -3 11 1 9.11 2.52
 3 -11 0 1.56 0.89
 -3 11 0 0.25 0.85
 -3 11 -1 18.04 3.48
 3 -11 1 23.11 2.94
 -3 11 -2 -0.36 0.57
 3 -11 2 -0.4 0.85
 -3 11 -3 6.75 2.3
 3 -11 3 5.22 1.47
 -3 11 -4 3.38 1.4
 3 -11 4 3.39 1.19
 -3 11 -5 33.63 4.96
 3 -11 5 33.8 3.87
 3 -11 6 0.19 0.58
 -3 11 -6 1.55 1.39
 -3 11 -7 40.19 5.94
 3 -11 7 39.18 4.46
 3 -11 8 0.3 0.14
 -3 11 -8 0.29 0.65
 3 -11 9 0.46 0.47
 3 -11 9 0.68 1.03
 -3 11 -9 0.57 1.19
 3 -11 10 -1.01 1.7
 -3 11 -10 0.47 0.93
 3 -11 10 0.15 0.6
 3 -11 10 1.38 1.08
 3 -11 11 1.42 1.45
 3 -11 11 0.72 0.45
 -3 11 -11 1.79 1.02
 3 -11 11 2.34 0.53
 3 -11 12 0.41 0.99
 -3 11 -12 -0.22 0.99
 3 -11 12 2.38 1.23
 -3 11 -13 1.26 1.48
 3 -11 13 1.59 1.41
 3 -11 13 3.35 2.14
 -3 11 -14 2.94 1.76
 3 -11 14 3.77 1.84
 3 -11 14 1.16 1.02
 3 -11 15 1.4 1.46
 3 -11 15 0.21 1.62
 -3 11 -15 0.77 1.62
 3 -11 16 4.48 1.81
 -3 11 -16 6.46 2.6
 3 -11 16 6.66 3.12
 3 -11 17 9.79 3.14
 3 -11 17 10.03 3.8
 -3 11 -17 7.24 2.52
 -3 11 -18 6.43 2.5
 3 -11 18 4.14 2.47
 3 -11 18 5.92 2.84
 3 -11 19 6.1 2.51
 3 -11 19 4.32 2.58
 3 -11 20 2.97 1.13
 3 -11 20 5.1 2.68
 3 -11 21 8.2 3.51
 3 -11 21 7.62 3.43
 3 -11 22 2.84 2.14
 3 -11 23 -1.32 1.13
 3 -11 24 7.99 3.75
 -3 10 24 -3.27 2.92
 -3 10 24 0.32 2.42
 3 -10 -24 3.66 3.39
 -3 10 23 0.06 0.79
 3 -10 -23 -1.59 2.26
 -3 10 23 1.05 1.82
 -3 10 22 -1.35 0.86
 -3 10 22 1.28 1.85
 -3 10 21 1.52 0.7
 3 -10 -21 1.74 2.23
 -3 10 21 -0.09 1.33
 -3 10 20 0.87 1.06
 3 -10 -20 0.99 1.45
 3 -10 -19 -2.48 2.23
 -3 10 19 -1.02 2.2
 -3 10 19 -0.85 1.64
 -3 10 18 2.58 1.77
 -3 10 18 1.03 1.66
 -3 10 17 -0.18 0.8
 -3 10 17 -0.2 0.93
 -3 10 16 4.08 2.37
 -3 10 16 3.3 1.93
 -3 10 15 -0.01 0.54
 -3 10 15 0.92 1.35
 -3 10 14 0.6 1.74
 -3 10 14 1.94 1.72
 -3 10 13 0.56 1.56
 -3 10 13 1.31 0.88
 -3 10 12 -1.17 1.01
 -3 10 12 0.96 1.28
 -3 10 11 1.08 0.58
 -3 10 11 -0.18 1.21
 -3 10 10 -0.54 0.97
 -3 10 10 1.43 1.6
 -3 10 9 -0.86 1.15
 -3 10 9 -0.52 0.96
 -3 10 8 0.15 0.28
 -3 10 8 1.27 0.99
 -3 10 7 -1.31 1.08
 -3 10 7 0.43 0.38
 -3 10 6 8.89 2.83
 -3 10 6 7.08 1.82
 -3 10 5 0.13 0.12
 -3 10 5 -0.01 0.46
 -3 10 5 -0.82 0.81
 -3 10 4 2.6 1.24
 -3 10 4 2.4 0.55
 -3 10 3 0.7 0.86
 -3 10 3 0.07 0.84
 -3 10 2 1.66 0.73
 3 -10 -2 0.73 0.17
 3 -10 -1 1.72 0.84
 -3 10 1 0.9 0.75
 -3 10 0 6.99 2.12
 3 -10 0 3.28 1.01
 -3 10 -1 0.97 0.95
 3 -10 1 -0.08 0.35
 3 -10 2 10.83 1.88
 -3 10 -2 10.62 2.58
 -3 10 -3 2.6 1.64
 3 -10 3 2.63 1.01
 -3 10 -4 1.2 1.4
 3 -10 4 1.07 0.68
 -3 10 -5 0.93 0.57
 3 -10 5 1.17 0.73
 -3 10 -6 1.59 0.96
 3 -10 6 0.94 0.62
 3 -10 7 2.65 1.16
 -3 10 -7 0.49 0.52
 3 -10 8 15.55 2.82
 3 -10 8 12.09 2.53
 -3 10 -8 16.19 3.84
 -3 10 -9 -0.26 1.24
 3 -10 9 0.72 0.97
 3 -10 9 -0.3 0.56
 3 -10 10 -0.05 0.67
 3 -10 10 1.4 1.17
 3 -10 10 1.04 0.84
 -3 10 -10 0.85 1.14
 3 -10 11 1.39 0.77
 3 -10 11 3.12 1.52
 -3 10 -11 1.29 1.76
 3 -10 11 -0.37 1.25
 3 -10 12 15.48 3.42
 3 -10 12 12.04 2.43
 3 -10 12 10.91 3.05
 -3 10 -12 13.94 3.22
 3 -10 13 4.65 1.75
 -3 10 -13 1.73 1.78
 3 -10 13 1.01 2.02
 3 -10 14 4.76 2.32
 -3 10 -14 3.82 2.04
 3 -10 14 3.38 1.83
 3 -10 15 0.1 0.43
 -3 10 -15 1.4 1.63
 3 -10 15 1.42 0.77
 -3 10 -16 35.22 5.79
 3 -10 16 35.89 6.2
 3 -10 16 35.82 5.91
 3 -10 17 2.36 0.73
 -3 10 -17 3.4 2.15
 3 -10 17 3.64 2.18
 3 -10 18 40.14 6.47
 3 -10 18 44.88 7.19
 3 -10 19 5.22 2.54
 3 -10 19 6.54 2.89
 3 -10 20 1.45 0.38
 3 -10 20 3.11 2.55
 3 -10 21 1.45 0.13
 3 -10 21 0.73 1.59
 3 -10 22 9.93 3.94
 3 -10 23 4.99 2.74
 3 -10 24 5.55 2.86
 3 -9 -25 0.07 0.81
 -3 9 25 2.83 2.2
 -3 9 24 2.8 3.15
 -3 9 24 -0.99 2.28
 3 -9 -24 1.06 1.95
 -3 9 23 -0.01 1.44
 -3 9 23 2.77 1.97
 3 -9 -23 4.13 2.55
 3 -9 -22 0.12 0.89
 -3 9 22 -2.08 2.98
 -3 9 22 0.21 1.52
 -3 9 21 0.9 0.58
 -3 9 21 3.46 2.79
 3 -9 -21 -0.71 1.81
 -3 9 20 1.9 1.89
 -3 9 20 -0.81 2.51
 3 -9 -20 -1.39 2.02
 -3 9 19 0.44 1
 3 -9 -19 1.68 2.31
 -3 9 19 2.16 1.83
 -3 9 18 -1.48 1.34
 -3 9 18 0.9 0.65
 -3 9 17 0.12 0.87
 -3 9 17 -0.09 1.03
 -3 9 16 2.66 2.03
 -3 9 16 0.18 1
 -3 9 15 1.02 1.15
 -3 9 15 -0.33 1.29
 -3 9 14 -0.27 1.38
 -3 9 14 2.15 1.8
 -3 9 13 0.9 1.23
 -3 9 13 -0.56 1.03
 -3 9 12 -0.06 1
 -3 9 12 1.04 0.39
 -3 9 11 1.96 1.99
 -3 9 11 0.79 1.16
 -3 9 10 1.49 1.8
 -3 9 10 -0.64 1.21
 -3 9 9 -0.63 1.02
 -3 9 9 0.19 0.32
 -3 9 8 0.36 1.1
 -3 9 8 -0.02 0.26
 -3 9 8 -0.43 1.12
 -3 9 7 0.38 0.59
 -3 9 7 -0.25 1.23
 -3 9 6 0.31 0.05
 -3 9 6 -0.05 0.7
 -3 9 6 0.26 0.5
 -3 9 5 1.86 0.59
 -3 9 5 1.97 1.02
 -3 9 5 2.72 1.24
 -3 9 4 -0.05 0.26
 -3 9 4 -0.06 0.49
 -3 9 3 1.44 0.86
 -3 9 3 -0.32 0.43
 -3 9 2 0.07 0.95
 3 -9 -2 0.43 0.39
 -3 9 2 0.5 0.55
 3 -9 -1 0.41 0.33
 -3 9 1 0.53 0.83
 3 -9 0 0.43 0.55
 -3 9 0 0.52 0.88
 -3 9 -1 20.82 3.34
 3 -9 1 17.92 2.24
 -3 9 -2 3 1.5
 3 -9 2 2.85 0.98
 -3 9 -3 0.03 0.24
 3 -9 3 0.87 0.57
 -3 9 -4 0.87 1.42
 3 -9 4 -0.12 0.51
 -3 9 -5 5.99 2.23
 3 -9 5 9.37 1.88
 -3 9 -6 1.25 1.17
 3 -9 6 -0.06 0.5
 -3 9 -7 36.57 5.02
 3 -9 7 39.68 4.3
 3 -9 7 36 4
 -3 9 -8 3.59 1.4
 3 -9 8 2.46 1.38
 3 -9 8 3 1.15
 3 -9 9 2.35 1.06
 -3 9 -9 2.84 1.14
 3 -9 9 2.1 0.72
 3 -9 10 3.25 0.96
 3 -9 10 4.55 1.71
 -3 9 -10 2.64 1.37
 3 -9 10 1.52 1.49
 -3 9 -11 3.53 2.01
 3 -9 11 3.05 0.93
 3 -9 11 3.48 1.43
 3 -9 11 3.38 1.62
 -3 9 -12 2.13 1.68
 3 -9 12 1.62 1.13
 3 -9 12 1.1 1.51
 3 -9 12 -0.56 0.83
 -3 9 -13 7.89 2.59
 3 -9 13 14.66 3.26
 3 -9 13 11.37 2.93
 3 -9 14 3.29 1.77
 -3 9 -14 1.59 0.59
 3 -9 14 2.82 1.81
 3 -9 15 2.84 2.03
 -3 9 -15 1.38 1.3
 3 -9 15 1.86 1.51
 3 -9 16 0.52 0.56
 3 -9 16 1.23 1.35
 -3 9 -16 0.41 0.49
 3 -9 17 7.88 2.76
 3 -9 17 4.55 1.88
 -3 9 -17 8.12 2.68
 3 -9 18 2.26 2.1
 3 -9 18 2.84 0.88
 3 -9 19 16.14 4.43
 3 -9 19 10.06 2.95
 3 -9 20 4.54 2.51
 3 -9 20 3.29 1.56
 3 -9 21 11.06 3.95
 3 -9 22 4.15 2.67
 3 -9 23 2.89 2.75
 3 -9 24 0.64 1.38
 3 -9 25 1.25 1.37
 3 -8 -25 0.65 0.36
 -3 8 25 2.57 0.42
 -3 8 25 1.49 1.98
 -3 8 24 -1.63 2.38
 -3 8 24 -0.54 0.33
 3 -8 -23 4.04 2.99
 -3 8 23 0.52 1.05
 -3 8 23 4.55 2.42
 3 -8 -22 -0.7 1.68
 -3 8 22 0.94 0.14
 -3 8 22 -0.92 0.85
 -3 8 21 1.82 0.61
 -3 8 21 0.61 1.49
 3 -8 -21 -0.58 1.7
 -3 8 20 -0.47 1.1
 3 -8 -20 1.39 1.78
 -3 8 20 0.97 1.27
 -3 8 19 0.44 0.96
 3 -8 -19 -0.28 0.11
 -3 8 18 -2.92 1.85
 3 -8 -18 0.53 1.54
 -3 8 18 2.53 1.94
 -3 8 17 2.03 2.27
 -3 8 17 0.6 0.81
 -3 8 16 2.99 1.32
 -3 8 16 0.13 1.36
 -3 8 15 1.33 0.88
 -3 8 15 -0.93 1
 -3 8 14 -0.15 0.75
 -3 8 14 -0.61 1.82
 -3 8 13 -0.77 1.52
 -3 8 13 0.6 1.57
 -3 8 12 -0.43 0.47
 -3 8 12 -0.17 0.57
 -3 8 11 1.07 0.61
 -3 8 11 1.54 1.56
 -3 8 10 0.04 1.39
 -3 8 10 -0.9 1.31
 -3 8 9 -1.57 1.44
 -3 8 9 -0.32 0.48
 -3 8 9 0.54 0.76
 -3 8 8 1.32 1.26
 -3 8 8 0.36 1.14
 -3 8 8 -0.37 0.54
 -3 8 7 0.6 0.58
 -3 8 7 -0.12 0.11
 -3 8 7 1.58 0.92
 -3 8 7 1.15 1.46
 -3 8 6 0.82 0.45
 -3 8 6 -0.67 0.98
 -3 8 6 1.33 0.93
 -3 8 5 0.28 0.25
 -3 8 5 0.34 0.05
 -3 8 4 1.85 1.39
 -3 8 4 0.92 0.75
 -3 8 3 0.3 0.37
 -3 8 3 0.79 1.22
 -3 8 2 1.38 0.82
 3 -8 -1 -0.44 0.18
 -3 8 1 0.35 0.76
 3 -8 0 0.72 0.45
 -3 8 0 1.83 0.89
 3 -8 1 0.14 0.43
 -3 8 -1 0.22 0.32
 -3 8 -2 1.61 1.04
 3 -8 2 -0.36 0.52
 -3 8 -3 0.62 0.88
 3 -8 3 -0.11 0.17
 3 -8 4 2.99 0.95
 -3 8 -4 2.66 1.22
 -3 8 -5 0.57 0.88
 3 -8 5 0.83 0.51
 -3 8 -6 9.15 2.31
 3 -8 6 9.66 1.9
 3 -8 7 -1.13 0.64
 -3 8 -7 0.12 0.38
 3 -8 7 -0.09 0.48
 3 -8 8 5.61 1.42
 3 -8 8 7.28 1.79
 -3 8 -8 6.92 2.15
 3 -8 9 2.98 1.37
 -3 8 -9 5.33 1.7
 3 -8 9 4.69 1.36
 3 -8 10 0.84 0.83
 -3 8 -10 0.69 0.48
 3 -8 10 -0.2 1.03
 3 -8 10 0.4 0.66
 3 -8 11 0.17 0.35
 -3 8 -11 1.09 1.55
 3 -8 11 1.77 1.08
 3 -8 11 0.3 0.33
 3 -8 12 5.95 1.55
 3 -8 12 6.71 2.01
 -3 8 -12 8.03 2.47
 3 -8 12 8.75 2.48
 3 -8 13 0.43 0.52
 -3 8 -13 0.02 0.9
 3 -8 13 0.46 0.57
 3 -8 13 0.36 0.33
 3 -8 14 2.38 1.02
 3 -8 14 2.25 1.58
 -3 8 -14 2.09 0.93
 3 -8 15 0.39 0.24
 -3 8 -15 1.12 0.34
 3 -8 16 0.95 1.4
 3 -8 16 1.32 1.34
 -3 8 -16 2.52 1.56
 3 -8 17 3.92 2.7
 3 -8 17 2.42 1.93
 -3 8 -17 4.26 1.69
 3 -8 18 17.74 3.94
 3 -8 18 12.14 3.6
 3 -8 19 3.84 1.77
 3 -8 19 5.34 1.72
 3 -8 20 4.34 2.17
 3 -8 20 8.93 3.96
 3 -8 21 6.28 2.76
 3 -8 22 4.5 2.6
 3 -8 23 4.64 3.23
 3 -8 24 3.34 2.1
 3 -8 25 1.83 0.67
 3 -7 -26 1.03 0.55
 -3 7 25 8 3.62
 3 -7 -25 1.82 2.16
 3 -7 -24 -0.11 1.98
 -3 7 24 2.04 1.29
 -3 7 24 1.2 2.7
 -3 7 23 0.35 1.09
 -3 7 23 -0.53 0.88
 3 -7 -23 2.78 1.62
 -3 7 22 -0.17 1.29
 -3 7 22 1.06 2.07
 3 -7 -22 -0.41 1.74
 -3 7 21 0.79 0.97
 -3 7 21 -0.18 0.61
 -3 7 20 -1.22 1.63
 -3 7 20 -0.98 2.13
 3 -7 -20 0.25 0.95
 -3 7 19 -0.95 1.34
 3 -7 -19 1.68 1.44
 -3 7 19 1.29 1.73
 -3 7 18 -0.31 1.52
 3 -7 -18 -0.24 1.52
 -3 7 18 1.16 1.52
 -3 7 17 1.8 1.59
 -3 7 17 1.58 1.65
 -3 7 16 0.14 0.88
 -3 7 16 -0.42 0.45
 -3 7 15 -0.78 1.37
 -3 7 15 -0.9 1.21
 -3 7 14 1.07 0.29
 -3 7 14 0.27 0.84
 -3 7 13 -0.87 1.1
 -3 7 13 -0.65 1.4
 -3 7 12 1.1 1.09
 -3 7 12 0.13 0.33
 -3 7 11 1.72 1.79
 -3 7 11 2.37 1.18
 -3 7 10 -0.28 1
 -3 7 10 0.05 0.36
 -3 7 10 -0.36 1.37
 -3 7 9 1.71 0.57
 -3 7 9 2.27 1.27
 -3 7 9 0.03 0.47
 -3 7 8 0.77 1.09
 -3 7 8 0.51 0.69
 -3 7 8 0.46 0.35
 -3 7 7 0.56 0.4
 -3 7 7 1.34 0.75
 -3 7 7 0.51 0.86
 -3 7 6 -0.88 0.74
 -3 7 6 -0.33 0.46
 -3 7 6 0.54 0.83
 -3 7 6 -0.31 0.26
 -3 7 5 0.24 0.89
 -3 7 5 -0.17 0.46
 -3 7 5 0.23 0.31
 -3 7 4 -0.05 0.27
 -3 7 4 0.17 1.16
 -3 7 3 -0.18 0.75
 -3 7 3 0.05 0.39
 -3 7 2 -1.06 1.31
 -3 7 2 -0.54 0.37
 3 -7 -1 0.59 0.23
 -3 7 1 0.15 0.35
 -3 7 0 1.19 0.84
 3 -7 0 0.46 0.46
 3 -7 1 10.13 1.44
 -3 7 -1 10.17 2.11
 3 -7 2 1.2 0.6
 -3 7 -2 0.15 0.89
 3 -7 3 0.73 0.46
 -3 7 -3 0.3 0.42
 -3 7 -4 -0.08 0.31
 3 -7 4 -0.3 0.36
 -3 7 -5 0.18 1.06
 3 -7 5 -0.26 0.42
 3 -7 6 2.64 1.07
 3 -7 6 3.77 1.24
 -3 7 -6 4.01 1.22
 3 -7 7 1.16 0.65
 -3 7 -7 0.74 1.11
 3 -7 7 1.15 0.59
 3 -7 8 1.34 0.8
 3 -7 8 0.5 0.12
 -3 7 -8 1.65 1.23
 3 -7 9 1.64 0.89
 -3 7 -9 0.58 0.86
 3 -7 9 0.61 0.5
 3 -7 9 0.8 0.53
 3 -7 10 -0.03 0.31
 3 -7 10 -1.07 0.54
 -3 7 -10 -0.21 0.34
 3 -7 10 0.05 0.44
 3 -7 11 0.53 0.7
 -3 7 -11 1.3 0.82
 3 -7 11 0.94 0.21
 3 -7 11 0.35 0.48
 3 -7 12 1.65 0.32
 3 -7 12 3.88 1.51
 -3 7 -12 2.99 1.56
 3 -7 12 2.28 0.77
 3 -7 13 5.18 1.34
 3 -7 13 4.28 1.75
 3 -7 13 3.58 2
 -3 7 -13 6.1 2.5
 3 -7 14 1.58 1.47
 3 -7 14 0.11 0.71
 -3 7 -14 1.63 1.29
 -3 7 -15 0.31 0.65
 3 -7 15 1.96 0.95
 3 -7 15 3.5 1.25
 3 -7 16 1.38 1.86
 -3 7 -16 1.15 0.67
 3 -7 16 1.52 1.26
 3 -7 17 5.03 1.6
 3 -7 17 5.66 2.4
 3 -7 18 20.31 4.75
 3 -7 18 14.2 3.62
 3 -7 19 5.8 2.46
 3 -7 19 6.85 2.45
 3 -7 20 1.79 0.94
 3 -7 21 0.91 1.93
 3 -7 22 1.82 0.66
 3 -7 23 6.24 3.19
 3 -7 24 8.01 3.87
 3 -7 25 0.81 0.34
 3 -7 26 -0.07 1.6
 3 -6 -26 5.23 3.17
 -3 6 25 -0.24 1.58
 3 -6 -25 2.11 1.77
 3 -6 -24 1.74 0.59
 -3 6 24 1.19 2.26
 3 -6 -23 -0.37 0.46
 -3 6 23 1.17 0.83
 -3 6 23 0.2 0.7
 -3 6 22 1.3 2.63
 -3 6 22 1.15 0.21
 3 -6 -22 0.18 1.23
 -3 6 21 -0.71 0.74
 -3 6 21 2.64 1.77
 3 -6 -21 -1.56 1.69
 -3 6 20 -0.14 0.54
 -3 6 20 -1.75 2.37
 3 -6 -20 1.29 1.34
 -3 6 19 2.52 2.55
 -3 6 19 0.16 0.99
 3 -6 -19 0.19 0.63
 -3 6 18 -0.11 0.75
 -3 6 18 -1.15 1.31
 3 -6 -18 1.44 1.28
 -3 6 17 -0.56 0.77
 -3 6 17 0.65 1.39
 -3 6 16 0.28 0.62
 -3 6 16 3.23 1.78
 -3 6 15 -1.06 0.5
 -3 6 15 -0.01 1.26
 -3 6 14 1.51 1.3
 -3 6 14 0.38 0.43
 -3 6 13 -0.11 0.71
 -3 6 13 -0.83 0.54
 -3 6 12 1.45 1.03
 -3 6 12 2.77 1.7
 -3 6 11 -0.08 0.27
 -3 6 11 1.29 1.69
 -3 6 10 5.02 1.59
 -3 6 10 6.97 1.5
 -3 6 10 3.84 0.93
 -3 6 9 -0.09 1.19
 -3 6 9 0.45 0.12
 -3 6 9 0.59 1.3
 -3 6 8 0.79 0.66
 -3 6 8 0.93 1.93
 -3 6 8 0.13 0.37
 -3 6 7 -0.46 0.53
 -3 6 7 -0.26 0.45
 -3 6 7 0.37 0.58
 -3 6 6 -0.05 0.13
 -3 6 6 -0.29 0.54
 -3 6 6 -0.48 0.84
 -3 6 5 0.69 0.8
 -3 6 5 0.43 0.71
 -3 6 5 -0.44 0.56
 -3 6 5 0.3 0.24
 -3 6 4 -0.06 0.51
 -3 6 4 -0.02 0.3
 -3 6 3 0.6 0.23
 -3 6 3 3.28 1.84
 -3 6 2 -0.16 0.66
 -3 6 2 0.11 0.45
 -3 6 1 -0.28 0.24
 3 -6 0 0.47 0.4
 -3 6 0 1.26 0.96
 -3 6 -1 0.14 0.33
 3 -6 1 0.2 0.17
 3 -6 2 0.3 0.21
 -3 6 -2 -0.24 0.06
 -3 6 -3 0.45 0.68
 3 -6 3 1.19 0.42
 -3 6 -4 1.6 0.63
 3 -6 4 1.58 0.69
 3 -6 5 0.27 0.42
 -3 6 -5 0.42 0.84
 -3 6 -6 2.4 1.25
 3 -6 6 2.24 0.84
 3 -6 6 3.04 1.03
 -3 6 -7 2.57 1.07
 3 -6 7 1.12 0.58
 3 -6 7 2.31 1.09
 -3 6 -8 0.49 0.56
 3 -6 8 0.42 0.62
 3 -6 8 0.91 0.44
 -3 6 -9 0.74 0.44
 3 -6 9 2.43 0.9
 3 -6 9 1.91 0.71
 3 -6 9 2.82 1.14
 -3 6 -10 0.6 0.46
 3 -6 10 1.28 0.66
 3 -6 10 0.12 0.58
 3 -6 10 0.5 0.79
 -3 6 -11 0.55 0.95
 3 -6 11 1.14 0.78
 3 -6 11 1.08 0.72
 3 -6 11 1.02 0.24
 3 -6 12 3.29 1.45
 -3 6 -12 3.08 1.32
 3 -6 12 2.18 0.9
 3 -6 12 3.85 1.73
 3 -6 13 5.13 1.59
 -3 6 -13 6.17 1.94
 3 -6 13 6.88 1.79
 3 -6 13 5.08 1.68
 3 -6 14 0.19 0.18
 3 -6 14 1.29 1.13
 -3 6 -14 0.22 0.32
 3 -6 14 0.06 0.57
 3 -6 15 1.02 0.74
 3 -6 15 2.03 0.99
 -3 6 -15 0.77 1
 3 -6 16 4.35 2.35
 3 -6 16 6.84 2.57
 -3 6 -16 5.87 2.3
 3 -6 17 2.67 1.78
 3 -6 17 3.81 2.18
 3 -6 18 13.55 3.54
 3 -6 18 17.75 4.54
 3 -6 19 10.6 3.69
 3 -6 20 2.95 1.98
 3 -6 21 -0.03 1.41
 3 -6 22 9.75 3.35
 3 -6 23 3.41 2.9
 3 -6 24 -0.32 2.51
 3 -6 25 7.57 4.19
 3 -6 26 2.2 1.21
 3 -5 -26 2 0.24
 3 -5 -25 4.74 2.07
 -3 5 25 9.04 3.57
 -3 5 24 -0.93 0.19
 3 -5 -24 3.06 1.98
 -3 5 23 2.37 3.01
 3 -5 -23 3.74 2.62
 -3 5 22 0.53 1.64
 -3 5 22 -2.8 2.75
 3 -5 -22 -1.26 0.23
 -3 5 21 0.62 1.45
 -3 5 21 2.26 2.12
 3 -5 -21 2.25 2.13
 -3 5 20 0.19 1.41
 3 -5 -20 -0.72 2.34
 -3 5 20 1.73 0.19
 3 -5 -19 -0.66 0.71
 -3 5 19 -2.09 1.84
 -3 5 19 -0.01 0.25
 -3 5 18 0.34 1.59
 -3 5 18 0.83 1.4
 3 -5 -18 0.82 0.7
 3 -5 -17 0.99 1.06
 -3 5 17 1.87 1.98
 -3 5 17 0.21 0.18
 -3 5 16 3.15 2.33
 -3 5 16 -0.2 0.92
 -3 5 15 1.47 1.79
 -3 5 15 1.09 1.84
 -3 5 14 0.24 0.33
 -3 5 14 -0.41 0.65
 -3 5 13 -0.48 1.27
 -3 5 13 -0.58 0.35
 -3 5 12 0.35 1.03
 -3 5 12 0.2 1.07
 -3 5 11 4.41 1.3
 -3 5 11 5.76 2.11
 -3 5 11 6.26 2.33
 -3 5 10 0.72 1.26
 -3 5 10 -0.58 0.2
 -3 5 10 -0.97 1.15
 -3 5 9 2.73 1.73
 -3 5 9 2.2 0.81
 -3 5 9 2.24 1.56
 -3 5 8 1.34 1.26
 -3 5 8 1.65 1.29
 -3 5 7 1.12 0.77
 -3 5 7 0.68 1
 -3 5 7 0.68 0.53
 -3 5 6 0.08 0.16
 -3 5 6 -0.13 0.23
 -3 5 5 -0.15 0.03
 -3 5 5 0.21 1.07
 -3 5 5 -0.17 0.32
 -3 5 4 0.19 0.97
 -3 5 4 0 0.29
 -3 5 4 0.96 0.68
 -3 5 3 0.11 0.58
 -3 5 3 1.56 1.22
 -3 5 2 0.27 0.06
 -3 5 2 0.62 0.17
 -3 5 1 2.5 0.94
 3 -5 0 0.75 0.27
 -3 5 0 0.18 0.28
 3 -5 1 1.44 0.43
 -3 5 -1 0.98 0.17
 -3 5 -2 0.36 0.51
 3 -5 2 0.07 0.25
 3 -5 3 1.09 0.47
 -3 5 -3 0.43 0.36
 -3 5 -4 2.07 0.85
 3 -5 4 2.54 0.96
 3 -5 5 22.21 2.61
 3 -5 5 24.3 2.47
 -3 5 -5 23.12 3.2
 -3 5 -6 0.29 1.02
 3 -5 6 0.71 0.45
 3 -5 6 0.98 0.3
 -3 5 -7 21.38 3.24
 3 -5 7 22.31 2.86
 3 -5 7 24.88 2.94
 3 -5 8 0.3 0.9
 3 -5 8 1.57 0.96
 3 -5 8 0.11 0.57
 -3 5 -8 1.86 1.05
 3 -5 9 -0.22 0.58
 -3 5 -9 1.4 0.67
 3 -5 9 1.54 1.02
 3 -5 9 0.65 1.01
 -3 5 -10 1.76 0.59
 3 -5 10 2.11 0.94
 3 -5 10 1.59 0.95
 3 -5 10 3.1 1.41
 3 -5 11 5.2 1.72
 -3 5 -11 6.3 1.81
 3 -5 11 6.62 2.12
 3 -5 11 6.11 1.73
 3 -5 12 0.77 0.52
 -3 5 -12 1.08 0.98
 3 -5 12 0.07 1.04
 3 -5 12 0.48 0.59
 3 -5 13 2.45 1.57
 3 -5 13 2.4 1.02
 -3 5 -13 4.61 1.72
 3 -5 13 4.07 1.52
 -3 5 -14 0.13 0.66
 3 -5 14 2.11 1.32
 3 -5 14 0.14 0.6
 3 -5 14 0.53 0.43
 -3 5 -15 3.99 2.01
 -3 5 -15 2.01 1.41
 3 -5 15 1.16 0.95
 3 -5 15 0.98 1.36
 3 -5 15 1.26 0.32
 3 -5 16 0.82 0.32
 -3 5 -16 1.48 0.93
 -3 5 -16 1.53 1.2
 3 -5 16 3.69 2.28
 3 -5 17 3.54 2.02
 -3 5 -17 3.68 1.35
 3 -5 17 2.19 0.93
 -3 5 -18 0.26 0.58
 3 -5 18 0.06 1.32
 -3 5 -19 3.29 1.84
 3 -5 19 3.17 0.87
 3 -5 20 -1.04 1.44
 3 -5 21 9.1 3.56
 3 -5 22 2.36 1.92
 3 -5 23 1.05 2.53
 3 -5 24 -0.55 1.75
 3 -5 25 -0.92 2.4
 3 -5 26 -2.02 2.71
 -3 4 26 6.85 4.01
 -3 4 25 -4.73 3.22
 3 -4 -25 -1.82 1.72
 3 -4 -24 -2.54 2.52
 -3 4 24 0.45 1.88
 3 -4 -23 -2.62 2.37
 -3 4 23 -0.27 1.43
 3 -4 -22 0.99 0.83
 -3 4 22 1.07 1.69
 3 -4 -21 -3.14 2.87
 -3 4 21 -0.37 1.46
 -3 4 21 -1.04 0.94
 -3 4 20 3.2 2.23
 -3 4 20 0.79 1.07
 3 -4 -20 1.21 1.35
 -3 4 19 0.75 1.49
 -3 4 19 -1.9 2.18
 3 -4 -19 0.2 0.88
 -3 4 18 0.36 1.49
 -3 4 18 -1.55 1.17
 3 -4 -18 -0.03 0.13
 -3 4 17 3.53 2.36
 -3 4 17 -0.33 1.6
 3 -4 -17 2.5 2.26
 -3 4 16 2.09 1.16
 3 -4 -16 1.27 0.81
 -3 4 16 1.76 0.98
 -3 4 15 1.2 1.51
 -3 4 15 1.74 1.21
 -3 4 14 1.89 0.75
 -3 4 14 4.03 2.29
 -3 4 13 1.89 1.14
 -3 4 13 1.12 0.79
 -3 4 12 3.97 1.89
 -3 4 12 3.27 2.18
 -3 4 11 -0.46 0.34
 -3 4 11 0.03 0.48
 -3 4 11 0.93 1.16
 -3 4 10 2.18 1.28
 -3 4 10 3.99 1.24
 -3 4 10 2.08 1.14
 -3 4 9 -0.16 0.56
 -3 4 9 -0.16 0.66
 -3 4 9 0.5 0.25
 -3 4 8 0.68 1.05
 -3 4 8 1.04 0.8
 -3 4 8 1.14 0.64
 -3 4 7 0.43 0.49
 -3 4 7 -0.21 0.78
 -3 4 7 0.48 0.9
 -3 4 6 0 0.43
 -3 4 6 -0.48 0.93
 -3 4 6 0.39 0.45
 -3 4 5 -0.54 0.83
 -3 4 5 0.25 0.34
 -3 4 5 0.81 0.13
 -3 4 4 -0.85 0.42
 -3 4 4 0.05 0.45
 -3 4 4 -0.35 0.74
 -3 4 3 0.04 0.38
 -3 4 3 0.67 0.67
 -3 4 3 -0.04 0.55
 -3 4 2 0.69 0.32
 -3 4 2 1.73 0.67
 -3 4 1 -0.05 0.03
 -3 4 1 1.12 0.96
 -3 4 0 0.45 0.58
 3 -4 0 -0.21 0.17
 -3 4 -1 0.43 0.76
 3 -4 1 0.24 0.22
 -3 4 -2 1.96 0.98
 3 -4 2 1.95 0.48
 3 -4 3 -0.65 0.44
 -3 4 -3 0.36 0.77
 -3 4 -4 0.83 0.69
 3 -4 4 0.77 0.56
 3 -4 4 1.22 0.51
 3 -4 5 -0.04 0.25
 -3 4 -5 0.97 1.11
 3 -4 5 0.21 0.68
 3 -4 6 0.35 0.51
 -3 4 -6 0.53 0.41
 3 -4 6 0.81 0.75
 3 -4 7 1.2 0.72
 3 -4 7 0.66 0.47
 -3 4 -7 1.32 0.84
 3 -4 8 1.66 1.1
 3 -4 8 1.62 0.83
 3 -4 8 0.71 0.51
 -3 4 -8 0.64 0.67
 -3 4 -9 -0.85 0.87
 3 -4 9 0.29 0.31
 3 -4 9 -0.08 0.75
 3 -4 9 -0.15 0.43
 3 -4 10 0.17 0.14
 -3 4 -10 0.79 0.56
 3 -4 10 0.36 0.16
 3 -4 11 0.33 0.52
 3 -4 11 -0.16 0.28
 3 -4 11 1.9 1.39
 -3 4 -11 1.57 1.55
 -3 4 -11 0.69 0.75
 3 -4 12 10.73 2.1
 3 -4 12 12.06 2.82
 3 -4 12 9.82 2.52
 -3 4 -12 11.65 2.43
 -3 4 -12 8.94 2.09
 3 -4 13 1.7 0.9
 -3 4 -13 1.6 0.95
 -3 4 -13 2.24 1.27
 3 -4 13 1.96 1.59
 3 -4 13 1.48 1.24
 -3 4 -14 5.07 1.78
 3 -4 14 7.1 2.28
 3 -4 14 6.09 2.03
 -3 4 -14 6.65 2.2
 3 -4 14 5.59 1.68
 3 -4 15 1.18 0.42
 -3 4 -15 1.71 1.2
 3 -4 15 0.38 0.5
 -3 4 -15 3.59 1.86
 3 -4 15 1.94 1.08
 -3 4 -16 6.04 1.84
 3 -4 16 6.62 2.71
 3 -4 17 3.67 1.44
 -3 4 -17 1.73 0.57
 -3 4 -18 24.31 4.57
 3 -4 18 22.95 4.92
 -3 4 -19 1.24 0.87
 3 -4 19 0.07 1.06
 3 -4 20 -0.39 1.18
 -3 4 -20 0.22 1.41
 3 -4 21 0.41 1.71
 -3 4 -21 0.3 1.36
 -3 4 -22 6.84 2.26
 3 -4 22 6.72 2.83
 3 -4 23 2.97 2.91
 3 -4 24 6.13 3.65
 3 -4 25 3.53 2.67
 3 -4 26 -1.54 1.81
 -3 3 26 -0.51 0.84
 -3 3 25 1.26 1.28
 -3 3 24 -0.01 1.88
 3 -3 -24 1.18 0.9
 3 -3 -23 0.06 1.93
 -3 3 23 -0.16 1.73
 3 -3 -22 5.02 2.68
 -3 3 22 6.6 3.38
 -3 3 21 1.29 1.13
 3 -3 -21 2.1 1.46
 3 -3 -20 2.05 1.5
 -3 3 20 -0.11 1.5
 -3 3 20 0.31 1.56
 -3 3 19 1.54 1.9
 3 -3 -19 0.92 1.45
 -3 3 19 -0.03 1.51
 -3 3 18 3.29 2.12
 3 -3 -18 1.39 1.52
 -3 3 18 -0.14 1.62
 -3 3 17 -0.57 0.34
 3 -3 -17 -0.04 0.82
 -3 3 17 -0.47 1.74
 -3 3 16 -0.7 1.75
 -3 3 16 1.57 1.8
 3 -3 -16 1.33 1.48
 -3 3 15 5.74 2.26
 -3 3 15 4.1 1.95
 -3 3 14 2.31 1.3
 -3 3 14 1.14 1.43
 -3 3 13 1.05 0.39
 -3 3 13 0.63 1.72
 -3 3 12 0.74 1.29
 -3 3 12 0.1 0.52
 -3 3 11 3.3 1.11
 -3 3 11 2.73 1.02
 -3 3 11 4.01 1.95
 -3 3 10 0.32 0.23
 -3 3 10 0.4 0.43
 -3 3 9 0.31 0.58
 -3 3 9 -0.15 0.8
 -3 3 9 0.13 0.16
 -3 3 8 -1.05 0.86
 -3 3 8 -0.02 0.21
 -3 3 7 0.81 0.63
 -3 3 7 -0.13 0.25
 -3 3 7 0.49 0.39
 -3 3 6 0.11 0.52
 -3 3 6 0.58 0.39
 -3 3 6 -0.05 0.13
 -3 3 5 -0.4 0.61
 -3 3 5 1.28 1.02
 -3 3 5 0.34 0.32
 -3 3 4 0.38 0.45
 -3 3 4 0.14 0.11
 -3 3 4 -0.39 0.23
 -3 3 3 0.66 0.53
 -3 3 3 -0.85 0.83
 -3 3 2 0.69 1.08
 -3 3 1 0.08 0.34
 -3 3 1 -0.46 0.47
 -3 3 0 1.01 0.7
 -3 3 -1 1.1 0.62
 -3 3 -2 0.89 0.6
 3 -3 2 0.69 0.27
 -3 3 -3 -0.36 0.51
 3 -3 3 0.12 0.2
 3 -3 3 -0.94 0.81
 3 -3 4 0.8 0.63
 -3 3 -4 1.22 0.91
 3 -3 4 0.81 0.49
 3 -3 5 0.97 0.35
 3 -3 5 0.64 0.16
 -3 3 -5 1.11 0.73
 3 -3 6 1.53 0.63
 -3 3 -6 0.18 0.2
 3 -3 6 1.02 0.55
 3 -3 7 2.75 0.77
 3 -3 7 3.13 0.81
 3 -3 7 4.84 1.48
 -3 3 -7 3.11 1.26
 -3 3 -8 0.94 0.87
 3 -3 8 1.03 0.74
 3 -3 8 -0.18 0.6
 3 -3 8 0.52 0.41
 -3 3 -8 0.99 0.82
 3 -3 9 -0.15 0.41
 3 -3 9 -0.17 0.67
 -3 3 -9 -0.42 0.14
 -3 3 -9 0.63 0.8
 3 -3 9 -0.7 0.97
 3 -3 10 0.43 0.33
 -3 3 -10 0.69 0.64
 3 -3 10 1.05 0.88
 3 -3 10 0.05 0.37
 -3 3 -10 -0.04 0.14
 3 -3 11 0.8 0.74
 -3 3 -11 -0.38 0.83
 -3 3 -11 0.99 0.33
 3 -3 11 -0.32 0.94
 3 -3 11 -0.27 0.72
 -3 3 -12 2.71 0.95
 -3 3 -12 2.82 1.19
 3 -3 12 4.12 1.46
 3 -3 12 4.07 1.73
 3 -3 12 2.88 0.99
 3 -3 13 0.55 0.3
 -3 3 -13 1.01 0.7
 -3 3 -13 0.89 0.61
 3 -3 13 1.62 1.25
 3 -3 13 1.56 0.92
 3 -3 14 3.14 1.24
 -3 3 -14 3.2 1.66
 -3 3 -14 4.19 1.51
 3 -3 14 3.45 1.38
 3 -3 15 1.95 1.04
 -3 3 -15 1.94 0.84
 3 -3 15 1.46 0.86
 -3 3 -15 0.51 0.41
 3 -3 16 -0.16 0.29
 3 -3 16 0.57 0.93
 -3 3 -16 1.34 0.73
 -3 3 -17 -0.85 0.96
 3 -3 17 -0.89 1.74
 -3 3 -18 2.85 1.45
 3 -3 18 3.91 2.49
 3 -3 19 0.7 1.29
 -3 3 -19 3.94 1.61
 -3 3 -20 3.8 2.18
 3 -3 20 3.58 2.29
 3 -3 21 3.78 2.04
 -3 3 -21 5.38 2.74
 -3 3 -22 6.91 2.45
 3 -3 22 3.7 1.85
 3 -3 23 4.28 3.19
 -3 3 -23 7.48 2.92
 3 -3 24 -1.82 2.37
 3 -3 25 4.57 3.71
 3 -3 26 0.14 1.68
 3 -3 27 0.87 0.87
 -3 2 26 5.78 3.64
 -3 2 25 8.84 3.85
 -3 2 24 -3.23 3.57
 -3 2 23 3.46 2.43
 3 -2 -23 3.71 1.96
 3 -2 -22 2.4 1.38
 -3 2 22 1.29 0.42
 -3 2 21 4.43 2.77
 3 -2 -21 2.1 1.54
 3 -2 -20 3.48 1.9
 -3 2 20 1.35 0.95
 -3 2 19 0.71 0.6
 3 -2 -19 1.6 1.37
 -3 2 19 0.27 1.09
 -3 2 18 -0.67 0.7
 3 -2 -18 -0.18 0.43
 -3 2 17 -0.05 0.71
 -3 2 17 1.04 0.57
 3 -2 -17 0.36 0.51
 -3 2 16 -0.69 0.97
 3 -2 -16 -0.1 0.34
 -3 2 16 1.49 0.92
 -3 2 15 2.52 1.35
 -3 2 15 -1.25 1.49
 3 -2 -15 -0.07 1.24
 -3 2 14 2.1 1.42
 -3 2 14 1.41 1.36
 -3 2 13 -0.17 0.71
 -3 2 13 1.19 0.14
 -3 2 12 1.75 0.83
 -3 2 12 1.97 1.46
 -3 2 11 1.61 0.73
 -3 2 11 2.66 1.49
 -3 2 11 0.21 0.88
 -3 2 10 1.88 1.07
 -3 2 10 0.23 0.5
 -3 2 10 1.45 0.43
 -3 2 9 -0.04 0.5
 -3 2 9 0.61 0.58
 -3 2 9 0.7 0.66
 -3 2 8 1.06 0.43
 -3 2 8 0.78 0.72
 -3 2 8 0.79 0.55
 -3 2 8 1.11 1.19
 -3 2 7 0.57 0.96
 -3 2 7 0.69 0.82
 -3 2 7 0.48 0.49
 -3 2 7 -0.12 0.27
 -3 2 6 0.73 0.22
 -3 2 6 0.08 0.27
 -3 2 6 0.3 0.38
 -3 2 6 0.66 0.89
 -3 2 5 0.34 0.23
 -3 2 5 0.52 0.5
 -3 2 5 0.43 0.42
 -3 2 5 1.65 0.98
 -3 2 4 1.29 0.42
 -3 2 4 1.4 0.6
 -3 2 4 -0.12 0.78
 -3 2 4 0.82 0.56
 -3 2 3 -0.72 0.11
 -3 2 3 0.25 0.61
 -3 2 2 2.31 0.9
 -3 2 2 0.29 0.81
 -3 2 1 0.29 0.57
 -3 2 0 -0.07 0.19
 -3 2 -1 0.62 0.56
 -3 2 -2 0.95 0.57
 3 -2 2 -0.37 0.55
 3 -2 3 0.22 0.31
 3 -2 3 0.4 0.62
 -3 2 -3 0.41 0.39
 3 -2 4 -0.21 0.58
 3 -2 4 0.41 0.19
 3 -2 5 -0.17 0.41
 -3 2 -5 -0.01 0.67
 3 -2 5 -0.14 0.31
 -3 2 -6 -0.61 0.3
 3 -2 6 0.06 0.29
 3 -2 6 0.12 0.32
 -3 2 -6 -0.17 0.36
 3 -2 6 -0.17 0.45
 -3 2 -7 0.48 0.47
 3 -2 7 -0.31 0.13
 -3 2 -7 0.31 0.12
 3 -2 7 -0.16 0.32
 3 -2 7 -0.12 0.49
 3 -2 8 0.38 0.37
 3 -2 8 -0.03 0.16
 -3 2 -8 1.04 0.64
 3 -2 8 0.18 0.08
 -3 2 -8 -0.02 0.45
 3 -2 9 0.88 0.69
 -3 2 -9 0.4 0.39
 -3 2 -9 0.07 0.79
 3 -2 9 1.83 1.31
 3 -2 9 0.54 0.76
 -3 2 -10 0.13 0.45
 3 -2 10 0.53 0.62
 3 -2 10 0.3 0.68
 -3 2 -10 1.26 0.63
 3 -2 10 -0.25 0.95
 -3 2 -11 -0.1 0.31
 3 -2 11 1.39 0.68
 3 -2 11 0.64 0.62
 -3 2 -11 0.87 0.19
 -3 2 -12 0.07 0.45
 3 -2 12 0.1 0.45
 3 -2 12 -0.15 0.93
 -3 2 -12 0.06 0.55
 -3 2 -13 1.56 0.72
 -3 2 -13 2.27 0.83
 3 -2 13 2.13 1
 3 -2 13 1.5 0.45
 3 -2 14 1.14 1.15
 3 -2 14 0.22 1.35
 -3 2 -14 0.37 0.47
 -3 2 -14 -0.21 0.43
 3 -2 15 1.03 0.97
 3 -2 15 0.03 1.11
 -3 2 -15 0.26 0.65
 3 -2 16 1.73 1.28
 3 -2 16 1.37 0.83
 -3 2 -16 1.94 0.92
 3 -2 17 2.27 1.34
 3 -2 17 3.72 1.74
 -3 2 -17 4.18 1.88
 -3 2 -18 1.78 1.45
 3 -2 18 0.42 0.56
 -3 2 -19 3.3 1.16
 3 -2 19 5.06 2.45
 -3 2 -20 1.7 1.77
 3 -2 20 3.54 2.71
 3 -2 21 2.32 1.23
 -3 2 -21 3.14 1.81
 -3 2 -22 5.5 2.16
 3 -2 22 4.77 2.55
 -3 2 -23 1.32 2.15
 3 -2 23 -0.02 1.02
 3 -2 24 -1.79 2.09
 -3 2 -24 -1.96 2.42
 3 -2 25 0.84 1.24
 3 -2 26 -1.79 3.51
 3 -2 27 -0.2 2.84
 -3 1 26 1.99 0.33
 -3 1 25 5.88 2.85
 -3 1 24 1.25 1.28
 -3 1 23 1.97 0.37
 -3 1 22 9.2 3.57
 3 -1 -22 6.74 2.49
 3 -1 -21 0.29 1.25
 -3 1 21 0.7 0.97
 3 -1 -20 0.42 0.31
 -3 1 20 0.44 1.19
 3 -1 -19 0.99 0.72
 -3 1 19 0.17 1.64
 -3 1 18 0.75 1.47
 3 -1 -18 0.07 0.89
 -3 1 17 3.65 1.84
 -3 1 17 0.44 0.77
 3 -1 -17 1.94 1.43
 -3 1 16 1.71 1.53
 3 -1 -16 3.79 1.91
 -3 1 16 4.14 1.97
 -3 1 15 -0.21 0.55
 3 -1 -15 1.18 1.56
 -3 1 15 2.61 1.21
 3 -1 -14 1.06 1.06
 -3 1 14 -0.75 0.98
 -3 1 14 0.8 0.83
 -3 1 13 1.23 0.37
 -3 1 13 2.88 1.64
 -3 1 12 1.35 1.19
 -3 1 12 0.02 0.9
 -3 1 12 2.22 1.12
 -3 1 11 7.38 2.26
 -3 1 11 10.1 2.26
 -3 1 11 10.67 2.44
 -3 1 11 8.32 2.62
 -3 1 10 -1.04 1.27
 -3 1 10 0.73 1.28
 -3 1 10 0.6 0.8
 -3 1 10 0.2 0.77
 -3 1 9 0.49 0.97
 -3 1 9 0.75 0.59
 -3 1 9 0.64 0.6
 -3 1 9 1.37 0.49
 -3 1 8 0.32 0.25
 -3 1 8 0.9 0.67
 -3 1 8 0.45 0.78
 -3 1 8 -0.32 0.54
 -3 1 7 0.65 0.76
 -3 1 7 1.02 1.1
 -3 1 7 -0.3 0.62
 -3 1 7 0.16 0.12
 -3 1 6 0.38 0.55
 -3 1 6 -0.13 0.79
 -3 1 6 0.17 0.3
 -3 1 6 0.42 0.63
 -3 1 5 1.84 0.75
 -3 1 5 1.86 1
 -3 1 5 1.94 0.69
 -3 1 5 1.68 0.56
 -3 1 4 0.29 0.39
 -3 1 4 0.95 0.78
 -3 1 4 1.42 0.72
 -3 1 4 0.48 0.35
 -3 1 3 -0.12 0.24
 -3 1 3 -0.16 0.24
 -3 1 3 0 0.49
 -3 1 2 0.16 0.12
 -3 1 2 0.02 0.15
 -3 1 2 0.07 0.05
 -3 1 1 0.5 0.37
 -3 1 0 -0.01 0.19
 -3 1 -1 0.08 0.31
 3 -1 1 0.6 0.51
 3 -1 2 -0.81 0.61
 3 -1 3 -0.88 0.62
 3 -1 4 1.43 0.94
 3 -1 5 0.94 0.7
 -3 1 -5 1.69 0.87
 -3 1 -5 0.64 0.41
 3 -1 6 0.49 0.56
 -3 1 -6 0.22 0.37
 -3 1 -6 0.3 0.28
 3 -1 6 0.86 0.93
 3 -1 7 0.21 0.3
 3 -1 7 1.49 0.94
 -3 1 -7 1 0.85
 -3 1 -7 2.01 0.7
 3 -1 8 0.39 0.06
 -3 1 -8 0.52 0.57
 3 -1 8 0 0.43
 -3 1 -8 0.32 0.25
 3 -1 9 1.22 0.52
 -3 1 -9 0.6 0.35
 -3 1 -9 0.76 0.4
 3 -1 9 1.17 0.41
 3 -1 10 0.92 0.94
 -3 1 -10 0.31 0.48
 -3 1 -10 0.5 0.39
 3 -1 10 0.7 0.92
 3 -1 11 1.9 0.82
 3 -1 11 1.91 1.31
 -3 1 -11 1.52 0.92
 3 -1 12 2.78 1.11
 -3 1 -12 3.19 1.24
 3 -1 12 4.16 2.04
 3 -1 13 0.83 0.93
 -3 1 -13 0.76 0.63
 3 -1 13 0.79 1.1
 3 -1 14 1.05 1.04
 -3 1 -14 1.69 1.59
 3 -1 14 -0.54 1.01
 -3 1 -15 2.66 1.6
 3 -1 15 1.33 0.82
 3 -1 15 0.86 0.7
 -3 1 -16 -0.03 1.09
 3 -1 16 0.29 0.68
 3 -1 16 0.43 0.25
 -3 1 -17 1.25 1.26
 3 -1 17 -0.51 0.3
 3 -1 17 1.09 0.75
 3 -1 18 1.01 0.39
 -3 1 -18 2.36 1.41
 3 -1 19 4.21 1.47
 -3 1 -19 4.72 1.87
 3 -1 20 -1.98 1.9
 -3 1 -20 0.66 1.07
 3 -1 21 1.89 1.53
 -3 1 -21 4.61 2.6
 -3 1 -22 0.52 0.61
 3 -1 22 4.75 1.95
 -3 1 -23 7.63 3.05
 3 -1 23 12.87 4.79
 -3 1 -24 4.59 2.61
 3 -1 24 5.17 2.39
 -3 1 -25 0.69 1.09
 3 -1 25 -0.22 1.2
 3 -1 26 -1.97 2.47
 3 -1 27 1.01 1.16
 -3 0 26 3.64 2.92
 -3 0 25 -0.48 0.9
 -3 0 24 3.6 2.37
 -3 0 23 1.47 1.23
 -3 0 22 22.12 5.55
 3 0 -21 2.23 1.57
 -3 0 21 -1.16 2.19
 3 0 -20 2.09 0.75
 -3 0 20 2.54 1.96
 3 0 -19 -0.53 1.66
 -3 0 19 -0.06 0.87
 3 0 -18 0.35 0.94
 -3 0 18 1.45 2.89
 -3 0 17 1.62 1.83
 3 0 -17 2.54 1.23
 3 0 -16 0.13 0.33
 -3 0 16 2.25 1.84
 -3 0 15 0.02 1.23
 -3 0 15 -0.11 1.17
 -3 0 15 -0.44 0.42
 3 0 -15 0.43 0.74
 -3 0 14 13.41 3.13
 3 0 -14 13.83 3.04
 -3 0 14 13.17 3.1
 -3 0 14 12.48 3.3
 -3 0 13 1.27 1.44
 3 0 -13 -0.13 0.73
 -3 0 13 0.08 0.38
 -3 0 13 0.71 0.72
 -3 0 12 0.49 0.86
 -3 0 12 0.11 0.32
 -3 0 12 0.34 0.34
 -3 0 11 -0.61 0.96
 -3 0 11 -0.72 1.08
 -3 0 11 -0.15 0.61
 -3 0 11 -0.72 0.25
 -3 0 10 6.66 2.05
 -3 0 10 4.08 1.25
 -3 0 10 5.62 1.67
 -3 0 10 6.58 1.87
 -3 0 9 0.7 0.43
 -3 0 9 1.45 0.78
 -3 0 9 2.02 1.25
 -3 0 9 0.57 0.84
 -3 0 8 1.5 0.82
 -3 0 8 1.08 0.66
 -3 0 8 0.61 0.48
 -3 0 8 1.33 0.56
 -3 0 7 0.23 0.49
 -3 0 7 0.7 0.5
 -3 0 7 1.52 0.79
 -3 0 7 1.08 0.04
 -3 0 6 1.38 0.65
 -3 0 6 1.27 0.66
 -3 0 6 1.84 0.76
 -3 0 6 0.24 0.7
 -3 0 5 0.96 0.65
 -3 0 5 -0.71 0.87
 -3 0 5 -0.02 0.53
 -3 0 5 0.22 0.26
 -3 0 4 -0.92 0.58
 -3 0 4 0.72 0.66
 -3 0 4 0.28 0.56
 -3 0 4 0.63 0.58
 -3 0 3 0.38 0.55
 -3 0 3 -0.35 0.39
 -3 0 3 1.36 0.64
 -3 0 3 0.85 0.49
 -3 0 2 -0.1 0.18
 -3 0 2 0.06 0.27
 -3 0 1 -0.05 0.12
 -3 0 1 -0.08 0.33
 -3 0 1 0.07 0.16
 -3 0 0 -0.25 0.37
 3 0 0 -0.14 0.15
 -3 0 -1 0.47 0.39
 3 0 1 -0.25 0.39
 3 0 2 2.77 0.71
 3 0 3 0.36 0.47
 -3 0 -4 1.94 0.71
 3 0 4 -0.1 0.56
 3 0 5 0.02 0.34
 -3 0 -5 -0.17 0.1
 3 0 6 1.52 0.89
 -3 0 -6 2.92 1.02
 3 0 6 2.31 0.99
 -3 0 -7 0.54 0.32
 3 0 7 -0.1 0.65
 3 0 7 0.5 0.4
 3 0 8 2.21 0.51
 -3 0 -8 3.67 1.3
 3 0 8 2.43 0.98
 -3 0 -9 0.44 0.8
 3 0 9 0.26 0.38
 3 0 9 -0.17 0.84
 3 0 10 2.48 1.14
 -3 0 -10 3.13 1.4
 3 0 10 2.71 0.8
 3 0 11 0.79 0.76
 3 0 11 -0.3 0.6
 -3 0 -11 0.36 1.01
 3 0 12 -0.45 0.42
 3 0 12 -0.48 0.21
 -3 0 -13 0.85 0.97
 3 0 13 1.32 0.49
 3 0 13 1.56 1.39
 -3 0 -14 3.09 1.41
 3 0 14 2.21 1.56
 3 0 14 0.58 0.69
 -3 0 -15 1.44 0.7
 3 0 15 -0.57 0.94
 3 0 15 -0.62 0.86
 -3 0 -16 0.7 0.95
 3 0 16 1.41 0.94
 3 0 16 0.32 0.64
 3 0 17 0.26 0.55
 3 0 17 -0.7 0.48
 -3 0 -18 6.52 2.53
 3 0 18 6.02 1.92
 3 0 18 7.84 3.15
 3 0 19 1.68 2.1
 -3 0 -19 0.19 0.66
 -3 0 -20 0.34 1.18
 3 0 20 2.34 2.52
 -3 0 -21 -0.29 1.48
 3 0 21 2.28 1.7
 -3 0 -22 13.39 4.23
 3 0 22 11.24 4.39
 3 0 23 1.99 2.18
 -3 0 -23 0.92 1.65
 3 0 24 1.19 0.06
 -3 0 -24 1.6 0.67
 3 0 25 -2.45 3.12
 -3 0 -25 -0.23 1.17
 -3 0 -26 0.09 1.84
 3 0 26 2.7 2.55
 3 0 27 -0.18 2.49
 -3 -1 26 0.14 1.88
 -3 -1 25 12.41 4.43
 -3 -1 24 2.43 0.54
 -3 -1 23 5.75 3.41
 -3 -1 22 2.56 2.4
 -3 -1 21 -1.5 2.49
 3 1 -20 -0.07 0.49
 -3 -1 20 1.66 1.95
 3 1 -19 3.83 2.18
 -3 -1 19 3.91 2.58
 -3 -1 18 0.19 1.51
 3 1 -18 0.34 1.42
 3 1 -17 5.74 2.16
 -3 -1 17 5.06 1.93
 -3 -1 16 1.81 1.78
 -3 -1 16 1.75 1.51
 3 1 -16 1.92 1.31
 3 1 -15 8.01 2.35
 -3 -1 15 9.05 2.64
 -3 -1 15 6.93 2.49
 -3 -1 14 0.7 0.14
 -3 -1 14 1.26 0.55
 3 1 -14 0.76 0.51
 3 1 -13 2.03 1.17
 -3 -1 13 2.2 1.69
 -3 -1 13 3.19 1.72
 3 1 -12 0.73 0.78
 -3 -1 12 -0.17 0.36
 -3 -1 12 0.39 0.93
 -3 -1 12 0.62 0.71
 -3 -1 11 21.19 3.67
 -3 -1 11 25.43 3.7
 -3 -1 11 22.04 3.56
 -3 -1 11 25.39 3.88
 -3 -1 10 0.47 0.55
 -3 -1 10 0.18 0.39
 -3 -1 10 -0.18 0.56
 -3 -1 9 18.4 2.94
 -3 -1 9 18.04 3.19
 -3 -1 9 19.14 3.02
 -3 -1 9 18.72 3.16
 -3 -1 8 0.25 0.39
 -3 -1 8 -0.07 0.75
 -3 -1 8 0.33 0.69
 -3 -1 8 -0.17 0.21
 -3 -1 7 10.37 2.17
 -3 -1 7 9.88 2.2
 -3 -1 7 9.98 1.8
 -3 -1 7 9.82 1.97
 -3 -1 6 -0.37 0.47
 -3 -1 6 -0.18 0.33
 -3 -1 6 -0.17 0.36
 -3 -1 6 -0.48 0.47
 -3 -1 5 1.72 0.92
 -3 -1 5 0.59 0.22
 -3 -1 5 0.91 0.45
 -3 -1 4 0.73 0.56
 -3 -1 4 -0.55 0.32
 -3 -1 4 0.57 0.51
 -3 -1 4 0.63 0.58
 -3 -1 3 0.34 0.11
 -3 -1 3 0.53 0.36
 -3 -1 3 1.64 1.03
 -3 -1 3 1.22 0.51
 -3 -1 2 -0.05 0.28
 -3 -1 2 0.44 0.07
 -3 -1 2 0.46 0.21
 -3 -1 2 0.17 0.27
 -3 -1 1 0.31 0.48
 -3 -1 1 0 0.16
 -3 -1 1 0.33 0.14
 3 1 -1 -0.2 0.17
 -3 -1 0 0.09 0.26
 3 1 0 0.43 0.32
 -3 -1 0 -0.01 0.16
 3 1 1 3.71 0.71
 3 1 2 1.01 0.52
 3 1 3 1.33 0.62
 -3 -1 -3 3.26 0.84
 3 1 4 -0.12 0.49
 3 1 4 -0.64 0.64
 -3 -1 -4 -0.51 0.61
 3 1 5 0.91 0.77
 -3 -1 -5 0.49 0.56
 3 1 5 0.23 0.28
 3 1 6 0.37 0.36
 3 1 6 1.8 0.78
 -3 -1 -6 0.69 0.72
 -3 -1 -7 0.48 0.7
 3 1 7 -0.29 0.19
 3 1 7 0.16 0.32
 3 1 8 0.68 0.45
 -3 -1 -8 1.27 0.68
 3 1 8 1.52 0.29
 3 1 9 0.2 0.46
 -3 -1 -9 0.25 0.79
 3 1 9 0.29 0.84
 -3 -1 -10 0.71 1
 3 1 10 0.42 0.28
 3 1 10 0.55 1.05
 3 1 11 1.57 0.89
 -3 -1 -11 1.93 1.25
 3 1 11 1.21 1.26
 3 1 12 -0.53 0.51
 -3 -1 -12 0.53 1.13
 3 1 12 1.05 0.82
 3 1 13 1.42 0.71
 3 1 13 0.93 0.2
 3 1 13 0.85 0.23
 -3 -1 -14 0.12 0.92
 3 1 14 0.14 0.45
 3 1 14 0.72 1.01
 -3 -1 -15 0.43 1.1
 3 1 15 1.45 1.45
 3 1 15 0.35 0.5
 3 1 16 1.28 0.72
 -3 -1 -16 0.94 0.16
 -3 -1 -17 12.25 3.53
 3 1 17 8.52 3.02
 3 1 17 9.95 2.5
 3 1 18 0.94 1
 -3 -1 -18 0.47 0.61
 -3 -1 -19 7.29 2.83
 3 1 19 1.47 1.19
 3 1 20 -0.36 1.22
 -3 -1 -20 0.4 0.6
 -3 -1 -21 5.7 2.7
 3 1 21 3.35 1.46
 -3 -1 -22 -1.5 2.13
 3 1 22 3.13 2.95
 -3 -1 -23 14.13 4.11
 3 1 23 20.46 5.64
 -3 -1 -24 -1.07 2.16
 3 1 24 2.28 1.32
 3 1 25 -0.47 1.31
 -3 -1 -25 1.54 1.84
 3 1 26 3.53 2.83
 -3 -1 -26 3.09 1.85
 -3 -1 -27 -1.71 2.88
 3 1 27 3.2 3.08
 -3 -2 26 2.29 2.85
 -3 -2 25 4.74 3.73
 -3 -2 24 -0.71 0.98
 -3 -2 23 4.95 2.47
 -3 -2 22 8.74 3.75
 -3 -2 21 2.64 2.34
 -3 -2 20 2.41 1.53
 -3 -2 19 2.16 1.41
 3 2 -18 0.05 0.97
 -3 -2 18 2.85 1.55
 -3 -2 18 2.28 1.31
 -3 -2 17 6.56 2.98
 3 2 -17 5.05 2.09
 -3 -2 17 2.93 1.14
 -3 -2 16 0.27 0.25
 3 2 -16 0.79 0.71
 3 2 -15 2.17 1.33
 -3 -2 15 2.79 1.37
 -3 -2 15 2.9 1.43
 -3 -2 14 7.87 2.45
 3 2 -14 6.51 1.72
 -3 -2 14 7.43 2.63
 -3 -2 13 0.83 1.03
 -3 -2 13 0.7 1.27
 3 2 -13 0.59 0.32
 -3 -2 12 4.98 1.87
 3 2 -12 7.16 1.97
 -3 -2 12 7.87 2.41
 -3 -2 11 1.86 0.96
 -3 -2 11 1.16 1.01
 -3 -2 11 -0.3 0.89
 3 2 -11 -0.27 0.45
 -3 -2 10 11.49 2.37
 3 2 -10 12.59 2.31
 -3 -2 10 10.57 2.39
 -3 -2 10 10.5 2.49
 -3 -2 10 9.98 2.4
 -3 -2 9 3.72 1.33
 -3 -2 9 4.85 1.49
 -3 -2 9 3.02 1.55
 -3 -2 9 1.89 0.93
 -3 -2 8 1.11 0.77
 -3 -2 8 -0.34 0.69
 -3 -2 8 -0.74 0.7
 -3 -2 8 1.85 0.7
 -3 -2 7 2.07 1.07
 -3 -2 7 1.98 0.89
 -3 -2 7 1.88 0.79
 -3 -2 7 4.3 1.78
 -3 -2 6 -0.37 0.38
 -3 -2 6 0.14 0.57
 -3 -2 6 0.5 0.49
 -3 -2 6 0.09 0.62
 -3 -2 5 0.48 0.44
 -3 -2 5 -0.34 0.6
 -3 -2 5 -0.14 0.3
 -3 -2 5 0.89 0.69
 -3 -2 4 1.56 0.31
 -3 -2 4 2.36 1.34
 -3 -2 4 1.14 0.45
 -3 -2 4 1.46 0.51
 3 2 -3 0.71 0.34
 -3 -2 3 1.14 0.46
 -3 -2 3 0.26 0.44
 -3 -2 3 0.73 0.57
 -3 -2 3 -0.15 0.53
 -3 -2 2 1.04 0.49
 -3 -2 2 0.97 0.77
 3 2 -2 0.8 0.36
 -3 -2 2 1.33 0.46
 -3 -2 2 0.49 0.19
 3 2 -1 0.15 0.31
 -3 -2 1 -0.01 0.17
 -3 -2 1 0.06 0.04
 -3 -2 1 -0.32 0.34
 3 2 0 1.64 0.63
 -3 -2 0 1.31 0.5
 -3 -2 0 1.3 0.47
 3 2 1 0.37 0.26
 3 2 2 1.19 0.77
 -3 -2 -2 -0.2 0.19
 -3 -2 -3 0.35 0.35
 3 2 3 0.25 0.49
 3 2 4 -0.45 0.63
 -3 -2 -4 0.48 0.35
 3 2 5 0.56 0.6
 3 2 5 0.53 0.74
 -3 -2 -5 0.52 0.5
 3 2 6 2.81 1.2
 3 2 6 2.03 0.46
 -3 -2 -6 2.97 1.05
 3 2 6 1.29 0.7
 3 2 7 0.25 0.26
 3 2 7 -0.78 0.61
 -3 -2 -7 0.17 0.62
 3 2 7 1 0.72
 3 2 8 1 0.66
 3 2 8 1.53 0.48
 3 2 8 1.08 0.59
 -3 -2 -8 2.14 0.84
 3 2 9 -0.33 0.68
 3 2 9 0.57 0.91
 -3 -2 -9 0.28 1.16
 3 2 10 0.72 0.55
 -3 -2 -10 -0.23 0.89
 3 2 10 0.37 1.01
 3 2 11 -0.3 0.42
 -3 -2 -11 0.43 0.7
 3 2 11 -0.74 0.75
 -3 -2 -12 1.91 0.88
 3 2 12 3.44 1.39
 3 2 12 2.24 0.8
 3 2 13 0.62 0.34
 3 2 13 0.38 0.6
 -3 -2 -13 0.81 0.75
 3 2 13 0.34 0.4
 3 2 14 0.01 0.44
 -3 -2 -14 0.27 0.67
 3 2 14 1.93 0.76
 3 2 14 2.19 1.06
 -3 -2 -15 0.44 0.26
 3 2 15 1.99 1.02
 3 2 15 1.39 1.18
 3 2 16 2.63 1.65
 -3 -2 -16 1.33 0.96
 3 2 16 2.5 1.47
 3 2 17 1.43 1.09
 -3 -2 -17 0.72 0.5
 3 2 18 1.91 1.99
 -3 -2 -18 0.36 1.03
 3 2 19 0.91 1.41
 -3 -2 -19 2.69 1.72
 -3 -2 -20 -0.44 1.17
 3 2 20 -0.72 1.2
 -3 -2 -21 0.02 0.35
 3 2 21 0.41 0.54
 3 2 22 4.52 2.59
 -3 -2 -22 1.01 0.93
 3 2 23 -2.76 2.65
 -3 -2 -23 -0.02 1.96
 -3 -2 -24 -1.83 1.92
 3 2 24 -0.25 1.9
 -3 -2 -25 3.99 1.52
 3 2 25 0.61 1.4
 -3 -2 -26 -1.86 2.44
 3 2 26 2.09 1.81
 3 2 27 0.2 1.58
 -3 -2 -27 -1.76 3.4
 -3 -2 -28 2.91 2.18
 -3 -3 26 4.73 4.06
 -3 -3 25 -0.27 1.06
 -3 -3 24 1.82 1.73
 -3 -3 23 0.54 1.41
 -3 -3 22 7.14 3.33
 -3 -3 21 3.7 3.03
 -3 -3 20 1.43 2.33
 -3 -3 19 2.54 2.57
 -3 -3 19 2.19 1.46
 -3 -3 18 4.63 2.32
 -3 -3 18 3.69 1.64
 3 3 -17 1.43 1.25
 -3 -3 17 0.52 0.91
 -3 -3 17 1.38 1.94
 3 3 -16 0.18 0.33
 -3 -3 16 -0.87 1.52
 -3 -3 16 1.13 0.86
 -3 -3 15 -0.3 0.95
 3 3 -15 -0.73 0.27
 -3 -3 15 -1.05 1.61
 3 3 -14 1.09 0.52
 -3 -3 14 -0.64 1.06
 -3 -3 14 0.15 0.57
 3 3 -13 1.08 0.33
 -3 -3 13 2.69 1.28
 -3 -3 13 2.97 1.43
 -3 -3 12 3.44 0.98
 -3 -3 12 2.49 1.36
 3 3 -12 1.19 0.45
 -3 -3 11 7.89 2.43
 -3 -3 11 6.24 2.22
 -3 -3 11 6.51 2.13
 3 3 -11 4.94 1.35
 3 3 -10 1.77 0.72
 -3 -3 10 3.77 1.36
 -3 -3 10 1.21 0.78
 -3 -3 10 1.75 1.1
 -3 -3 9 -0.15 0.7
 3 3 -9 1.54 0.65
 -3 -3 9 0.44 1.03
 -3 -3 9 0.85 0.58
 -3 -3 8 0.18 0.37
 3 3 -8 0.93 0.67
 -3 -3 8 0.28 0.54
 -3 -3 8 0.45 0.93
 -3 -3 7 0.27 0.34
 -3 -3 7 -0.6 0.9
 -3 -3 7 -0.84 0.65
 -3 -3 6 0.3 0.48
 -3 -3 6 -0.58 0.6
 -3 -3 6 0.63 0.24
 -3 -3 5 0.84 0.67
 -3 -3 5 1.51 0.82
 -3 -3 5 0.08 0.53
 -3 -3 4 0.14 0.27
 -3 -3 4 0.3 0.23
 -3 -3 4 -0.34 0.15
 -3 -3 3 -0.34 0.66
 -3 -3 3 0.67 0.47
 -3 -3 3 -0.03 0.42
 -3 -3 2 0.55 0.42
 -3 -3 2 -0.01 0.15
 3 3 -2 0.34 0.22
 -3 -3 2 0.79 0.65
 -3 -3 1 0.06 0.23
 -3 -3 1 -0.11 0.07
 3 3 -1 0.48 0.53
 -3 -3 0 0.65 0.43
 3 3 0 -0.33 0.13
 3 3 1 2.22 0.66
 -3 -3 -1 1.97 0.44
 -3 -3 -1 3.1 0.75
 3 3 2 -0.37 0.22
 -3 -3 -2 0.44 0.32
 3 3 3 0.46 0.24
 3 3 3 -0.08 0.67
 -3 -3 -3 0.7 0.36
 -3 -3 -4 0.56 0.36
 3 3 4 1.4 0.66
 3 3 4 0.61 0.37
 3 3 5 1.13 0.79
 3 3 5 0.45 0.32
 -3 -3 -5 0.61 0.65
 3 3 5 0.35 0.66
 -3 -3 -6 0.37 0.2
 3 3 6 0.06 0.3
 3 3 6 0.44 0.34
 3 3 7 0.46 0.61
 3 3 7 0.37 0.19
 -3 -3 -7 -0.27 0.07
 3 3 7 0.3 0.63
 3 3 8 0.55 0.38
 -3 -3 -8 1.14 0.34
 3 3 8 1.11 0.82
 3 3 8 0.73 1
 -3 -3 -9 -0.01 0.55
 3 3 9 -0.2 0.27
 3 3 9 -0.04 0.41
 3 3 9 0.16 0.7
 -3 -3 -10 0.42 1.13
 3 3 10 0.76 0.95
 3 3 10 1.03 0.7
 3 3 10 0.4 0.12
 3 3 11 2.54 0.85
 -3 -3 -11 3.06 1.4
 3 3 11 2.4 0.72
 3 3 11 2.23 1
 -3 -3 -12 0.58 0.33
 3 3 12 0.33 0.48
 3 3 12 1.25 0.7
 3 3 13 1.04 0.8
 3 3 13 2.12 0.84
 -3 -3 -13 4.17 1.45
 3 3 13 1.56 0.75
 3 3 13 1.63 0.83
 3 3 14 0.46 0.53
 -3 -3 -14 -0.33 0.67
 3 3 14 0.74 0.97
 3 3 14 0.25 0.37
 3 3 15 -0.31 1.29
 -3 -3 -15 0.05 0.62
 3 3 15 0.31 1.05
 3 3 16 0.11 0.69
 -3 -3 -16 1.75 1.42
 -3 -3 -17 3.08 1.62
 3 3 17 0.76 1.49
 3 3 18 3.53 2.1
 -3 -3 -18 2.77 2.04
 -3 -3 -19 1.52 1.55
 3 3 19 -0.23 0.83
 -3 -3 -20 0.94 2.03
 3 3 20 -0.88 0.52
 -3 -3 -21 1.7 2.1
 3 3 21 3.99 2.95
 -3 -3 -22 -1.24 1.82
 3 3 22 -1.6 2.07
 -3 -3 -23 0.44 0.42
 3 3 23 -0.29 2.04
 3 3 24 -0.64 2.37
 -3 -3 -24 -1.6 2.33
 -3 -3 -25 -0.19 1.69
 3 3 25 0.66 2
 -3 -3 -26 -0.42 1.06
 3 3 26 1.63 3.03
 -3 -3 -27 0.93 2.09
 3 3 27 2.57 1.97
 -3 -3 -28 4.62 4.12
 -3 -4 26 -1.54 3.49
 -3 -4 25 -0.52 2.82
 -3 -4 24 1.68 2.66
 -3 -4 23 -2.17 2.05
 -3 -4 22 0.67 1.71
 -3 -4 21 6.22 3.06
 -3 -4 20 2.56 2.18
 -3 -4 20 1.34 1.9
 -3 -4 19 0.97 1.23
 -3 -4 19 0.62 1.01
 -3 -4 18 0.79 1.6
 -3 -4 18 0.01 1.21
 -3 -4 17 -0.36 0.63
 -3 -4 17 0.31 1.32
 -3 -4 16 3.58 1.74
 -3 -4 16 2.99 1.72
 -3 -4 15 0.66 1.16
 3 4 -15 0.62 0.23
 -3 -4 15 -0.01 0.92
 3 4 -14 -0.22 0.85
 -3 -4 14 -0.72 0.8
 -3 -4 14 -0.55 1.24
 3 4 -13 1.6 1.07
 -3 -4 13 2.68 1.36
 -3 -4 13 0.44 0.35
 3 4 -12 0.43 0.67
 -3 -4 12 -0.89 1.12
 -3 -4 12 -0.46 0.67
 3 4 -11 4.08 1.24
 -3 -4 11 7.88 2.16
 -3 -4 11 4.9 1.9
 -3 -4 10 0.13 0.47
 3 4 -10 0.14 0.48
 -3 -4 10 -0.26 0.37
 -3 -4 9 0.38 0.4
 -3 -4 9 0.1 0.38
 -3 -4 9 0.53 0.53
 -3 -4 8 3.45 1.24
 -3 -4 8 2.48 1.41
 -3 -4 8 4.28 1.44
 3 4 -8 2.93 0.79
 -3 -4 7 0.4 0.58
 -3 -4 7 0.48 0.29
 3 4 -7 0.61 0.53
 -3 -4 6 1.93 0.88
 3 4 -6 2.16 0.55
 -3 -4 6 0.46 0.44
 -3 -4 6 1.81 0.83
 -3 -4 5 2.54 0.94
 -3 -4 5 2.15 1.15
 -3 -4 5 2.68 0.9
 -3 -4 4 1.05 0.64
 -3 -4 4 1.26 0.77
 -3 -4 4 1.42 1.02
 -3 -4 3 0.28 0.26
 -3 -4 3 0.45 0.15
 -3 -4 3 0.22 0.46
 3 4 -2 0.62 0.21
 -3 -4 2 0.55 0.55
 -3 -4 2 0.24 0.08
 -3 -4 2 0.43 0.29
 -3 -4 1 -0.66 0.22
 -3 -4 1 0.36 0.11
 3 4 0 0.9 0.41
 -3 -4 0 0.88 0.31
 -3 -4 0 1.88 0.84
 -3 -4 0 0.64 0.29
 3 4 1 0.14 0.41
 -3 -4 -1 0.48 0.63
 -3 -4 -1 0.67 0.38
 -3 -4 -2 0.69 0.5
 3 4 2 -0.14 0.32
 3 4 3 0.98 0.77
 3 4 3 1.63 0.6
 -3 -4 -3 0.79 0.6
 3 4 4 1.48 0.79
 -3 -4 -4 0.8 0.39
 3 4 4 0.06 0.19
 3 4 4 2.1 0.67
 3 4 5 0.49 0.18
 3 4 5 0.4 0.26
 -3 -4 -5 -0.08 0.28
 3 4 6 0.48 0.58
 -3 -4 -6 1.64 1.13
 3 4 6 0.5 0.4
 3 4 6 0.66 0.38
 3 4 7 0.77 0.42
 3 4 7 0.2 0.4
 -3 -4 -7 0.25 0.77
 3 4 7 0.74 0.42
 3 4 8 1.32 0.51
 -3 -4 -8 1.04 0.85
 3 4 8 1.5 0.45
 3 4 8 1.86 0.92
 3 4 9 0.07 0.33
 3 4 9 0.62 0.72
 -3 -4 -9 0.38 1.27
 3 4 9 -0.03 0.99
 -3 -4 -10 0.75 0.77
 3 4 10 0.52 0.42
 3 4 10 1.27 0.8
 3 4 10 0.76 0.9
 3 4 11 -0.62 0.56
 -3 -4 -11 0.84 0.74
 3 4 11 0.04 0.33
 3 4 11 -0.04 0.95
 3 4 12 -0.35 0.46
 -3 -4 -12 -0.18 0.78
 3 4 12 -0.02 0.27
 3 4 12 0.71 0.62
 3 4 12 0.61 1.09
 -3 -4 -13 -0.3 0.35
 3 4 13 0.11 0.04
 3 4 13 0.02 0.58
 3 4 13 -0.31 0.41
 3 4 14 1.29 0.94
 -3 -4 -14 1.02 1.01
 3 4 14 1.47 1.03
 3 4 14 0.67 0.24
 3 4 14 1.07 1.22
 3 4 15 -0.11 0.35
 3 4 15 0.01 0.04
 -3 -4 -15 0.25 0.24
 3 4 15 0.02 0.94
 -3 -4 -16 0.68 1.07
 3 4 16 1.85 1.25
 -3 -4 -17 0.19 0.95
 3 4 17 1.46 0.93
 -3 -4 -18 1.45 1.73
 3 4 18 0.67 2.03
 3 4 19 1.1 0.94
 -3 -4 -19 -0.67 1.55
 3 4 20 1.11 1.92
 -3 -4 -20 1.16 1.08
 3 4 21 2.17 1.5
 -3 -4 -21 0.09 0.62
 -3 -4 -22 -0.85 1.5
 3 4 22 2 1.3
 -3 -4 -23 2.04 1.5
 3 4 23 3.24 1.86
 -3 -4 -24 1.79 1.07
 3 4 24 4.32 2.59
 -3 -4 -25 0.39 0.95
 3 4 25 3.79 3.44
 3 4 26 0.68 2.22
 -3 -4 -26 4 3.19
 -3 -4 -27 -4.21 3.04
 3 4 27 -0.25 1.2
 -3 -4 -28 0.48 0.86
 -3 -5 25 16.35 4.93
 -3 -5 24 -0.33 0.75
 -3 -5 23 2.71 2.88
 -3 -5 22 6.49 3.65
 -3 -5 21 1.77 1.88
 -3 -5 21 0.82 0.8
 -3 -5 20 1.13 0.59
 -3 -5 20 1.81 2.35
 -3 -5 19 6.83 3.1
 -3 -5 19 8.6 3.35
 -3 -5 18 0.72 0.81
 -3 -5 18 1.1 0.97
 -3 -5 17 5.56 2.19
 -3 -5 17 7.71 2.92
 -3 -5 16 2.31 0.7
 -3 -5 16 1.44 0.79
 -3 -5 15 4.48 1.67
 -3 -5 15 5.52 2.17
 3 5 -14 1.42 0.81
 -3 -5 14 2.61 1.78
 -3 -5 14 5.77 2.15
 -3 -5 13 2.77 1.53
 3 5 -13 3.14 1.16
 -3 -5 13 3.18 1.24
 -3 -5 12 2.22 1.48
 3 5 -12 0.23 0.45
 -3 -5 12 0.43 0.96
 -3 -5 11 35.97 4.78
 -3 -5 11 35.66 4.62
 3 5 -11 33.57 3.41
 -3 -5 10 0.6 0.74
 3 5 -10 1.24 0.73
 -3 -5 10 1.06 1.1
 -3 -5 10 1.01 0.65
 -3 -5 9 8.27 2
 3 5 -9 8.69 1.5
 -3 -5 9 8.83 2.21
 -3 -5 9 6.57 1.97
 -3 -5 8 -0.03 0.45
 3 5 -8 -0.13 0.2
 -3 -5 8 0.4 0.68
 -3 -5 7 -0.03 0.88
 -3 -5 7 0.65 0.56
 -3 -5 7 0.06 0.33
 3 5 -7 -0.13 0.28
 -3 -5 6 0.47 0.43
 3 5 -6 0.15 0.25
 -3 -5 6 0.22 0.2
 -3 -5 6 0.2 0.73
 -3 -5 5 21.3 2.92
 -3 -5 5 19.91 2.37
 -3 -5 5 21.86 2.95
 3 5 -5 17.77 1.22
 -3 -5 4 1.02 0.79
 -3 -5 4 0.04 0.71
 -3 -5 4 0.46 0.52
 -3 -5 3 0.28 0.16
 -3 -5 3 0.66 0.67
 -3 -5 3 0.6 0.54
 -3 -5 2 -0.05 0.31
 3 5 -2 0.26 0.2
 -3 -5 2 0.22 0.22
 -3 -5 2 0.05 0.25
 -3 -5 1 -0.01 0.15
 -3 -5 1 0.61 0.2
 -3 -5 1 0.45 0.28
 3 5 -1 0.77 0.51
 -3 -5 0 0.49 0.52
 -3 -5 0 0.01 0.08
 3 5 0 0.25 0.38
 -3 -5 -1 -0.23 0.46
 -3 -5 -1 0.69 0.74
 -3 -5 -1 0.55 0.06
 3 5 1 1.28 0.57
 -3 -5 -2 0.17 0.08
 3 5 2 0.31 0.63
 -3 -5 -3 0.28 0.31
 3 5 3 0.51 0.41
 3 5 3 0.94 0.51
 3 5 4 0.22 0.44
 3 5 4 -0.29 0.26
 -3 -5 -4 -0.43 0.76
 3 5 5 2.12 0.71
 -3 -5 -5 2.2 0.97
 3 5 5 1.73 0.66
 3 5 5 1.41 0.61
 -3 -5 -6 0.28 0.6
 3 5 6 0.34 0.39
 3 5 6 -0.17 0.76
 3 5 6 -0.14 0.39
 -3 -5 -7 1.2 0.15
 3 5 7 0.82 0.53
 3 5 7 0.26 0.3
 3 5 7 0.82 0.19
 -3 -5 -8 0.2 0.79
 3 5 8 0.01 0.24
 3 5 8 -0.62 0.73
 3 5 8 1.35 0.81
 -3 -5 -9 0.64 0.67
 3 5 9 1.19 0.65
 3 5 9 0.72 0.71
 3 5 9 1.65 0.85
 3 5 10 0.24 1.05
 3 5 10 0.28 0.68
 3 5 10 0.78 0.98
 -3 -5 -10 -0.21 0.75
 -3 -5 -11 0.38 0.32
 3 5 11 0.29 0.65
 3 5 11 -0.72 0.99
 3 5 11 0.41 0.51
 3 5 12 0.42 1.29
 3 5 12 3.05 1.22
 -3 -5 -12 1.15 0.46
 3 5 12 1.48 0.16
 3 5 12 1.53 0.66
 -3 -5 -13 0.16 1.02
 3 5 13 -0.02 0.23
 3 5 13 -1.07 0.78
 3 5 13 -0.49 0.29
 -3 -5 -14 1.15 0.99
 3 5 14 0.41 0.44
 3 5 14 1.73 1.7
 3 5 14 1.17 0.51
 3 5 15 0.77 1.04
 3 5 15 0.17 0.33
 -3 -5 -15 0.85 1.61
 3 5 15 -0.31 0.36
 3 5 16 0.21 0.4
 3 5 16 -1.06 1.42
 -3 -5 -16 0.91 1.28
 -3 -5 -17 3.01 2.15
 3 5 17 0.43 1.03
 3 5 17 1.76 1.17
 -3 -5 -18 0.08 0.38
 3 5 18 -0.15 0.71
 -3 -5 -19 6.56 2.97
 3 5 19 5.61 2.11
 -3 -5 -20 2.79 0.15
 3 5 20 1.83 1.01
 3 5 21 0.34 0.57
 -3 -5 -21 1.93 0.91
 -3 -5 -22 2.7 2.79
 3 5 22 9.15 3.6
 3 5 23 0.97 1.28
 -3 -5 -23 2.03 1.76
 -3 -5 -24 1.92 3.08
 3 5 24 1.46 1.27
 3 5 25 0.47 1.43
 -3 -5 -25 -1.14 2.11
 -3 -5 -26 4.2 3.56
 3 5 26 -1.47 0.26
 3 5 27 2 2.84
 -3 -5 -27 0.77 1.29
 -3 -6 25 1.79 0.73
 -3 -6 24 1.31 1
 -3 -6 23 1.6 1.29
 -3 -6 22 6.72 2.82
 -3 -6 22 4.63 2.43
 -3 -6 21 0.58 1.19
 -3 -6 21 3.86 2.59
 -3 -6 20 1.64 0.75
 -3 -6 20 1.24 0.5
 -3 -6 19 0.15 1.51
 -3 -6 19 -1.75 2.07
 -3 -6 18 3.48 1.22
 -3 -6 18 2.38 1.35
 -3 -6 17 -0.06 1.45
 -3 -6 17 0.12 0.73
 -3 -6 16 1.07 0.56
 -3 -6 16 2.73 1.62
 -3 -6 15 0.41 1.28
 -3 -6 15 -0.7 0.78
 -3 -6 14 12.46 3.27
 -3 -6 14 11.71 3.07
 -3 -6 13 0.07 0.67
 -3 -6 13 0.34 0.66
 -3 -6 12 1.1 1.51
 3 6 -12 0.75 0.4
 -3 -6 12 1.84 0.72
 3 6 -11 0.34 0.27
 -3 -6 11 1.59 1.41
 -3 -6 11 0.57 0.47
 3 6 -10 3.55 0.85
 -3 -6 10 3.83 1.68
 -3 -6 10 4.81 1.78
 3 6 -9 0.56 0.36
 -3 -6 9 -0.03 0.37
 -3 -6 9 0.22 0.71
 -3 -6 9 0.24 0.53
 -3 -6 8 9.53 2.46
 -3 -6 8 10.62 2.13
 -3 -6 8 11.02 2.43
 3 6 -8 10.32 1.36
 -3 -6 7 5.94 1.6
 3 6 -7 3.71 0.71
 -3 -6 7 5.63 1.44
 -3 -6 7 2.88 1.48
 3 6 -6 1.66 0.43
 -3 -6 6 2.12 1.18
 -3 -6 6 1.74 0.96
 -3 -6 6 1.72 0.68
 -3 -6 5 0.58 0.59
 -3 -6 5 0.71 0.28
 -3 -6 5 0.6 0.93
 -3 -6 4 0.29 0.41
 -3 -6 4 0.41 0.73
 -3 -6 4 0.1 0.58
 -3 -6 3 0.91 0.09
 -3 -6 3 0.31 0.72
 -3 -6 3 0.51 0.33
 -3 -6 2 0.24 0.87
 -3 -6 2 0.53 0.29
 -3 -6 2 -0.31 0.68
 -3 -6 1 -0.01 0.4
 -3 -6 1 0.56 0.33
 -3 -6 1 -0.03 0.1
 -3 -6 0 1.49 0.36
 -3 -6 0 1.29 0.49
 -3 -6 0 2.01 0.67
 -3 -6 -1 -0.3 0.63
 3 6 1 0.29 0.15
 -3 -6 -1 0.32 0.22
 -3 -6 -1 0.32 0.35
 -3 -6 -2 2.73 0.76
 -3 -6 -2 2.31 0.71
 3 6 2 1.51 0.43
 3 6 3 0.77 0.34
 -3 -6 -3 0.72 0.46
 3 6 3 0.53 0.1
 3 6 4 0.69 0.36
 -3 -6 -4 1.47 0.7
 3 6 4 0.96 0.68
 3 6 5 0.51 0.87
 -3 -6 -5 0.35 0.23
 3 6 5 0.26 0.75
 3 6 5 0.75 0.61
 3 6 6 0.5 0.26
 3 6 6 -0.22 0.32
 -3 -6 -6 0 0.55
 3 6 6 0.28 0.41
 3 6 7 0.81 0.63
 3 6 7 -0.05 0.18
 -3 -6 -7 0.35 0.53
 3 6 7 0.57 0.63
 3 6 8 0.25 0.45
 3 6 8 0.77 0.62
 -3 -6 -8 0.5 0.74
 3 6 8 -0.02 0.29
 3 6 9 0.23 0.55
 3 6 9 0.37 0.4
 -3 -6 -9 0.16 0.57
 3 6 9 -0.51 0.45
 3 6 10 0.43 0.56
 3 6 10 0.18 0.39
 -3 -6 -10 0.87 0.3
 3 6 10 1.15 1.01
 3 6 11 0.48 0.56
 3 6 11 -0.31 0.71
 3 6 11 -0.13 0.48
 -3 -6 -11 0.17 0.17
 -3 -6 -12 1.94 1.1
 3 6 12 2.78 1.13
 3 6 12 3.56 1.32
 3 6 12 4.11 1.34
 -3 -6 -13 0.66 1.43
 3 6 13 0.01 0.85
 3 6 13 0.51 0.03
 3 6 13 -0.02 0.23
 3 6 14 1.95 1.44
 3 6 14 2.13 1.24
 3 6 14 -0.31 0.35
 -3 -6 -14 1.36 0.7
 3 6 15 0.57 0.46
 -3 -6 -15 0.34 0.86
 3 6 15 0.47 0.23
 3 6 15 1.92 1.39
 3 6 16 0.28 0.55
 3 6 16 0.82 0.44
 3 6 16 -0.44 0.62
 -3 -6 -16 1.16 1.37
 3 6 17 2.39 1.57
 -3 -6 -17 0.15 0.26
 3 6 17 -0.65 1.85
 -3 -6 -18 -0.14 0.88
 3 6 18 -0.39 0.71
 -3 -6 -19 -0.87 1.96
 3 6 19 2.36 2.04
 -3 -6 -20 3.47 1.83
 3 6 20 4.33 1.14
 -3 -6 -21 2.27 2.21
 3 6 21 1.88 2.81
 3 6 22 3 1.89
 -3 -6 -22 1.67 1.48
 3 6 23 5.2 2.93
 -3 -6 -23 -0.92 2.22
 3 6 24 -0.36 2.46
 -3 -6 -24 1.39 2.4
 -3 -6 -25 -0.29 1.82
 3 6 25 -0.28 1.85
 3 6 26 0.02 0.12
 -3 -6 -26 3.35 2.34
 -3 -6 -27 3.34 1.81
 3 6 27 1.77 2.98
 -3 -7 25 11.27 4.14
 -3 -7 24 2.23 1.19
 -3 -7 23 5.13 2.52
 -3 -7 23 3.16 1.37
 -3 -7 22 -0.03 1.56
 -3 -7 22 0.99 1.49
 -3 -7 21 2.11 0.86
 -3 -7 21 1.52 1.22
 -3 -7 20 3.47 2.53
 -3 -7 20 2.15 2.65
 -3 -7 19 1.38 1.97
 -3 -7 19 1.26 0.85
 -3 -7 18 3.34 2.19
 -3 -7 18 0.56 1.63
 -3 -7 17 1.68 0.89
 -3 -7 17 2.75 1.71
 -3 -7 16 1.22 1.67
 -3 -7 16 1.21 0.54
 -3 -7 15 9.36 2.98
 -3 -7 15 6.94 2.72
 -3 -7 14 2.87 1.07
 -3 -7 14 1.68 0.27
 -3 -7 13 1.48 0.85
 -3 -7 13 2.08 1.25
 -3 -7 12 1.7 0.98
 -3 -7 12 -0.1 0.66
 -3 -7 11 39.85 5.33
 -3 -7 11 37.78 4.85
 3 7 -10 0.38 0.27
 -3 -7 10 0.34 0.28
 -3 -7 10 0.79 0.69
 -3 -7 9 32.67 4.53
 3 7 -9 32.23 2.52
 -3 -7 9 32.11 3.98
 -3 -7 8 -0.13 0.63
 -3 -7 8 1.14 1.59
 -3 -7 7 1.39 0.94
 -3 -7 7 1.79 0.96
 -3 -7 7 0.73 0.64
 -3 -7 6 2.42 0.78
 -3 -7 6 2.27 0.94
 -3 -7 6 2.44 1.23
 -3 -7 5 20.83 3.01
 -3 -7 5 22.36 3.2
 -3 -7 5 22.76 2.6
 -3 -7 4 1.2 0.61
 -3 -7 4 1.9 0.54
 -3 -7 4 0.86 0.37
 -3 -7 3 3.06 1.09
 -3 -7 3 2.79 1.04
 -3 -7 3 2.91 0.68
 -3 -7 2 0.47 0.66
 -3 -7 2 1.2 0.5
 -3 -7 2 -0.05 0.27
 -3 -7 1 1.39 0.36
 -3 -7 1 1.66 0.66
 -3 -7 1 0.96 0.56
 -3 -7 0 0.38 0.57
 -3 -7 0 0.65 0.34
 -3 -7 0 1.17 0.44
 -3 -7 -1 -0.29 0.54
 -3 -7 -1 0.1 0.18
 -3 -7 -1 -0.62 0.48
 -3 -7 -2 0.05 0.22
 -3 -7 -2 0.32 0.23
 -3 -7 -3 0.51 0.39
 -3 -7 -3 0.64 0.35
 -3 -7 -4 -0.02 0.46
 3 7 4 0.74 0.55
 -3 -7 -5 0.93 0.83
 3 7 5 1.08 0.77
 -3 -7 -6 -0.27 0.19
 3 7 6 -0.11 0.56
 3 7 6 0.16 0.19
 3 7 7 1.77 0.76
 -3 -7 -7 1.32 0.86
 3 7 7 1.77 0.85
 3 7 8 -0.29 0.21
 -3 -7 -8 -0.62 0.95
 3 7 8 0.25 0.45
 3 7 9 -0.03 0.11
 -3 -7 -9 0.53 0.85
 3 7 9 -0.44 0.91
 3 7 10 0.12 0.18
 3 7 10 -0.01 0.56
 -3 -7 -10 0.94 1.02
 3 7 10 0.71 0.59
 3 7 11 0.77 0.64
 3 7 11 0.01 0.58
 3 7 11 -0.5 0.34
 -3 -7 -11 -0.92 1.3
 3 7 12 -0.46 0.82
 3 7 12 0.3 0.37
 3 7 12 -0.2 1.02
 -3 -7 -12 -0.21 1.08
 -3 -7 -13 0.75 0.49
 3 7 13 2.11 1.42
 3 7 13 1.8 0.91
 3 7 13 2.33 0.8
 -3 -7 -14 0.85 0.75
 3 7 14 0.31 0.57
 3 7 14 0.07 0.41
 3 7 14 0.73 0.7
 3 7 15 1.01 1.16
 -3 -7 -15 1.31 1.52
 3 7 15 0 0.6
 3 7 15 0.53 0.89
 3 7 16 0.26 0.51
 3 7 16 1.36 0.63
 -3 -7 -16 0.12 0.85
 3 7 16 -1.05 1.8
 3 7 17 4.63 1.83
 -3 -7 -17 9.76 3.25
 3 7 17 8.18 2.4
 -3 -7 -18 0.08 1.62
 3 7 18 1.25 1.51
 -3 -7 -19 6.3 2.51
 3 7 19 6.4 2.74
 -3 -7 -20 1.47 1.99
 3 7 20 0.46 1.9
 -3 -7 -21 0.64 0.54
 3 7 21 2.19 1.47
 3 7 22 2.88 1.45
 -3 -7 -22 -0.35 0.71
 -3 -7 -23 7.24 3.11
 3 7 23 8.06 3
 3 7 24 -1.66 2.66
 -3 -7 -24 2.21 3.16
 3 7 25 5.92 3.56
 -3 -7 -25 2.91 1.87
 -3 -7 -26 2.46 3.22
 3 7 26 2.61 3.22
 -3 -7 -27 -0.38 2.45
 3 7 27 0.29 1.8
 -3 -8 25 -0.72 1.58
 -3 -8 24 1.47 1.81
 -3 -8 23 -0.85 0.89
 -3 -8 23 -1.13 1.65
 -3 -8 22 3.24 2.98
 -3 -8 22 1.68 0.45
 -3 -8 21 2.24 0.95
 -3 -8 21 3.29 2.44
 -3 -8 20 -0.61 1.03
 -3 -8 20 2.91 1.47
 -3 -8 19 0.04 1.07
 -3 -8 19 0.94 1.74
 -3 -8 18 -0.56 1.76
 -3 -8 18 0.78 1.58
 -3 -8 17 -0.44 0.83
 -3 -8 17 -0.84 1.05
 -3 -8 16 -1.59 1.56
 -3 -8 16 0.49 1.29
 -3 -8 15 0.88 0.5
 -3 -8 15 0.48 0.78
 -3 -8 14 5.84 2.3
 -3 -8 14 4.27 2.05
 -3 -8 13 2.42 1.45
 -3 -8 13 2.76 1.96
 -3 -8 12 0.65 0.29
 -3 -8 12 1.21 0.61
 -3 -8 11 -0.77 0.55
 -3 -8 11 0.62 1.12
 -3 -8 10 17.92 3.5
 -3 -8 10 17.94 3.28
 -3 -8 9 3.81 1.59
 -3 -8 9 2.93 1.1
 -3 -8 8 5.28 1.68
 -3 -8 8 4.77 1.67
 -3 -8 8 5.49 1.78
 -3 -8 7 0.71 0.6
 -3 -8 7 1.46 0.87
 -3 -8 7 1.7 1.2
 -3 -8 6 0.57 0.64
 -3 -8 6 0.33 0.89
 -3 -8 6 0.85 0.9
 -3 -8 5 1.93 1.3
 -3 -8 5 1.02 0.46
 -3 -8 5 0.42 0.48
 -3 -8 4 1.6 0.66
 -3 -8 4 1.35 0.79
 -3 -8 4 0.59 0.37
 -3 -8 3 0.43 0.87
 -3 -8 3 0.04 0.39
 -3 -8 3 0.19 0.51
 -3 -8 2 0.34 0.44
 -3 -8 2 0.13 0.27
 -3 -8 2 0 0.53
 -3 -8 1 0.72 0.29
 -3 -8 1 1.22 0.56
 -3 -8 1 0.34 0.71
 -3 -8 0 2.05 0.65
 -3 -8 0 2.71 0.64
 -3 -8 0 3.89 1.31
 -3 -8 -1 1.34 0.54
 -3 -8 -1 2 1.21
 -3 -8 -1 1.36 0.58
 -3 -8 -2 1.67 0.66
 -3 -8 -2 1.26 1.13
 -3 -8 -2 0.97 0.51
 -3 -8 -3 0.43 0.53
 -3 -8 -3 -0.25 0.38
 -3 -8 -4 1.71 0.77
 3 8 4 1 0.64
 -3 -8 -4 1.07 0.39
 -3 -8 -5 -0.22 0.25
 3 8 5 -0.16 0.51
 3 8 6 -0.23 0.57
 3 8 6 0.88 0.34
 -3 -8 -6 0.39 0.41
 -3 -8 -7 0.5 0.76
 3 8 7 0.06 0.62
 3 8 7 0.39 0.56
 3 8 8 0.09 0.53
 -3 -8 -8 0.2 0.16
 3 8 8 -0.2 0.59
 3 8 9 0.13 0.33
 3 8 9 -0.01 0.61
 -3 -8 -9 0.45 0.75
 3 8 9 0.16 1.16
 3 8 10 -0.21 0.83
 3 8 10 -0.06 0.85
 -3 -8 -10 -0.53 0.95
 3 8 10 0.58 0.73
 -3 -8 -11 0.22 0.45
 3 8 11 0.06 0.66
 3 8 11 0.15 0.45
 3 8 11 0.58 0.18
 3 8 12 0 0.53
 -3 -8 -12 0.97 1.6
 3 8 12 0.9 1.03
 -3 -8 -13 0.24 0.41
 3 8 13 -0.86 0.34
 3 8 13 0.87 0.82
 3 8 13 0.17 0.45
 3 8 14 0.17 0.4
 3 8 14 0.97 1.07
 3 8 14 0.52 0.55
 -3 -8 -14 0.27 0.67
 -3 -8 -15 2 1.48
 3 8 15 -0.22 0.66
 3 8 15 0.89 0.15
 3 8 15 0.63 1.16
 3 8 16 1.13 0.69
 3 8 16 0.76 1.14
 3 8 16 -0.14 0.92
 -3 -8 -16 2.04 1.28
 -3 -8 -17 2.03 1.65
 3 8 17 2.99 1.8
 3 8 17 0.58 0.43
 -3 -8 -18 0.99 1.26
 3 8 18 2.11 1.52
 3 8 19 -1.3 1.55
 -3 -8 -19 0.55 0.61
 3 8 20 2.84 2.85
 -3 -8 -20 2.41 2.28
 3 8 21 3.7 2.54
 -3 -8 -21 1.7 1.76
 -3 -8 -22 1.09 1.41
 3 8 22 0.77 0.57
 3 8 23 1.45 0.95
 -3 -8 -23 1.26 2.07
 3 8 24 2.15 0.69
 -3 -8 -24 0.03 1.13
 3 8 25 1.32 1.81
 -3 -8 -25 0.33 1.41
 3 8 26 -0.63 1.14
 -3 -8 -26 -1.26 2.74
 3 8 27 -0.94 0.95
 -3 -9 25 11.02 4.24
 -3 -9 24 3.04 1.73
 -3 -9 24 5.25 1.48
 -3 -9 23 0.1 1.92
 -3 -9 23 1.84 1.99
 -3 -9 22 0 0.5
 -3 -9 22 2.59 2.3
 -3 -9 21 0.23 0.77
 -3 -9 21 -1.32 1.92
 -3 -9 20 2.69 2
 -3 -9 20 0 1.67
 -3 -9 19 1.59 1.92
 -3 -9 19 1.36 2.66
 -3 -9 18 -1.09 0.82
 -3 -9 18 0.61 0.63
 -3 -9 17 -0.49 1.18
 -3 -9 17 1.86 1.28
 -3 -9 16 -0.57 0.97
 -3 -9 16 0.11 0.43
 -3 -9 15 1.44 1.45
 -3 -9 15 0.46 0.3
 -3 -9 14 1.22 1.08
 -3 -9 14 1.74 1.63
 -3 -9 13 0.84 0.36
 -3 -9 13 1.68 1.41
 -3 -9 12 -0.58 0.67
 -3 -9 12 1.45 1.61
 -3 -9 11 -0.17 1.13
 -3 -9 11 0.59 1.01
 -3 -9 10 -0.95 0.78
 -3 -9 10 0.04 0.57
 -3 -9 9 4.21 1.55
 -3 -9 9 3.36 1.99
 -3 -9 8 6.67 2.04
 -3 -9 8 5.55 1.46
 3 9 -8 4.58 1.22
 3 9 -7 0.92 0.81
 -3 -9 7 1.6 0.78
 -3 -9 7 -0.25 0.95
 -3 -9 7 0.51 0.51
 -3 -9 6 1.58 0.76
 -3 -9 6 1.9 0.97
 -3 -9 5 -0.22 0.43
 -3 -9 5 -0.14 0.24
 -3 -9 4 0.01 0.33
 -3 -9 4 0.25 0.53
 -3 -9 4 0.33 0.52
 -3 -9 3 -0.08 0.35
 -3 -9 3 1.01 0.82
 -3 -9 3 0.13 0.52
 -3 -9 2 0.55 0.17
 -3 -9 2 0.05 0.08
 -3 -9 1 0.25 0.66
 -3 -9 1 -0.49 1.07
 -3 -9 0 0.14 0.3
 -3 -9 0 0.27 0.9
 -3 -9 -1 0.27 0.72
 -3 -9 -1 0.24 0.25
 -3 -9 -2 0.53 0.77
 -3 -9 -2 -0.03 0.22
 -3 -9 -3 -0.16 0.33
 -3 -9 -4 0.61 0.41
 -3 -9 -5 0.9 0.48
 3 9 5 1.13 0.73
 -3 -9 -5 1.5 0.74
 3 9 6 1.04 1.2
 -3 -9 -6 -0.23 0.67
 3 9 6 0.14 0.18
 -3 -9 -6 0.07 0.12
 -3 -9 -7 1.38 1.2
 3 9 7 -0.54 0.68
 3 9 7 0.09 0.72
 3 9 7 -0.2 0.23
 3 9 8 0.24 0.47
 -3 -9 -8 0.96 0.84
 3 9 8 0 0.29
 3 9 8 0.27 0.15
 3 9 9 0.01 0.42
 3 9 9 -0.26 0.95
 3 9 9 -0.23 0.69
 -3 -9 -9 1.15 1.06
 3 9 10 -0.22 0.69
 3 9 10 0.91 1.24
 3 9 10 -0.46 1
 3 9 11 -0.34 0.65
 3 9 11 0.45 0.58
 -3 -9 -11 -0.1 0.44
 3 9 11 -0.18 0.59
 3 9 12 0.89 0.81
 3 9 12 0.17 1.18
 3 9 12 -0.33 0.32
 -3 -9 -12 -0.85 0.8
 3 9 13 0.49 0.26
 3 9 13 0.33 0.17
 -3 -9 -13 -0.19 0.64
 3 9 14 0.48 0.22
 3 9 14 -1 1.67
 -3 -9 -14 0.05 1.4
 3 9 14 0.25 0.12
 3 9 15 1.69 1.17
 3 9 15 1.01 0.97
 3 9 15 -0.47 1.09
 -3 -9 -15 -0.01 0.14
 3 9 16 0.01 0.33
 -3 -9 -16 -0.02 0.88
 3 9 16 -0.02 1.01
 3 9 16 0.88 0.97
 -3 -9 -17 1.55 2.31
 3 9 17 0.72 0.79
 3 9 17 0.28 0.69
 3 9 18 2.43 0.42
 -3 -9 -18 3.29 2.25
 3 9 19 1.19 1.66
 -3 -9 -19 0.11 0.7
 -3 -9 -20 -0.86 1.56
 3 9 20 -0.7 1.33
 -3 -9 -21 1.46 1.02
 3 9 21 3.6 1.93
 3 9 22 -1.31 1.36
 -3 -9 -22 0.08 1.37
 3 9 23 -0.35 0.96
 -3 -9 -23 0.25 1.65
 3 9 24 -1.25 1.18
 -3 -9 -24 0.24 0.79
 3 9 25 2.34 1.47
 -3 -9 -25 2.5 3.37
 3 9 26 -1.21 2.47
 -3 -9 -26 2.44 2.39
 -3 -10 24 2.6 2.84
 -3 -10 24 -2.7 2.83
 -3 -10 23 4.55 2.24
 -3 -10 23 3.21 1.72
 -3 -10 22 2.89 2.16
 -3 -10 22 1.37 1.77
 -3 -10 21 2.31 2.32
 -3 -10 21 8.32 3.59
 -3 -10 20 1.43 2.41
 -3 -10 20 -0.97 2.41
 -3 -10 19 3.06 2.45
 -3 -10 19 -1.78 1.86
 -3 -10 18 4.15 1.94
 -3 -10 18 1.96 1.14
 -3 -10 17 6.69 2.78
 -3 -10 17 5.02 2.29
 -3 -10 16 1.91 2.13
 -3 -10 16 -1.14 2.11
 -3 -10 15 1.26 0.74
 -3 -10 15 -0.24 0.93
 -3 -10 14 2 1.96
 -3 -10 14 0.91 1.43
 -3 -10 13 0.34 1.29
 -3 -10 13 2.85 1.77
 -3 -10 12 1.68 1.33
 -3 -10 12 0.36 0.55
 -3 -10 11 0.72 0.9
 -3 -10 11 -0.69 0.83
 -3 -10 10 -0.33 0.19
 -3 -10 10 -0.5 0.95
 -3 -10 9 2.3 1.32
 -3 -10 9 3.42 1.23
 -3 -10 8 0.98 0.7
 -3 -10 8 -0.32 1.16
 3 10 -8 -0.35 0.55
 3 10 -7 0.42 0.39
 -3 -10 7 -0.13 0.47
 -3 -10 6 0.64 0.16
 3 10 -6 0.14 0.44
 -3 -10 6 0.66 0.41
 -3 -10 5 0.26 0.29
 3 10 -5 1.09 0.42
 -3 -10 5 1.65 0.63
 -3 -10 5 0.98 0.74
 -3 -10 4 0.17 0.23
 -3 -10 4 -0.06 0.92
 -3 -10 4 -0.12 0.71
 -3 -10 3 0.37 0.74
 -3 -10 3 0.29 0.92
 -3 -10 3 0.06 0.62
 -3 -10 2 1.49 1.13
 -3 -10 2 0.47 0.03
 -3 -10 1 0.35 0.11
 -3 -10 1 0.54 0.4
 -3 -10 0 4.86 1.74
 -3 -10 0 3.34 0.88
 -3 -10 -1 1.44 1
 -3 -10 -1 1.16 0.43
 -3 -10 -2 0.39 0.39
 -3 -10 -2 0.25 0.76
 -3 -10 -3 1.05 1.1
 -3 -10 -3 0.46 0.44
 -3 -10 -4 0.21 0.37
 3 10 5 -0.27 0.38
 -3 -10 -5 0.32 0.26
 3 10 6 1.3 0.53
 3 10 6 1.16 0.69
 -3 -10 -6 0.26 0.13
 3 10 6 -0.08 0.43
 3 10 7 0.38 0.75
 -3 -10 -7 0.97 0.59
 3 10 7 0.82 0.79
 3 10 7 1.35 1.02
 3 10 8 -0.41 0.53
 3 10 8 0.58 1.01
 3 10 8 0.09 0.42
 -3 -10 -8 0.67 0.44
 3 10 9 -0.27 0.33
 3 10 9 0.81 1.01
 3 10 9 -0.48 0.58
 -3 -10 -9 0.55 0.92
 3 10 10 0.12 0.72
 3 10 10 -0.12 0.56
 3 10 10 0.06 0.11
 -3 -10 -10 0.3 0.86
 3 10 11 0.71 1.09
 3 10 11 0.24 0.79
 -3 -10 -11 -0.66 0.34
 3 10 11 -0.28 0.72
 3 10 12 0.02 0.65
 3 10 12 -0.23 0.82
 3 10 12 1.38 1.36
 -3 -10 -12 1.68 1.22
 3 10 13 -0.24 0.35
 3 10 13 0.02 0.82
 3 10 13 -0.37 0.82
 -3 -10 -13 -0.54 0.85
 3 10 14 -0.34 0.6
 3 10 14 0.4 0.41
 3 10 14 -0.34 0.61
 -3 -10 -14 -0.37 0.97
 3 10 15 0.21 0.48
 3 10 15 -0.92 1.63
 3 10 15 1.04 1.37
 -3 -10 -15 1.21 1.46
 3 10 16 -0.56 0.67
 3 10 16 -0.4 0.51
 3 10 16 -0.2 0.19
 3 10 17 0.37 0.76
 3 10 17 -0.35 0.95
 -3 -10 -17 0.32 1.01
 3 10 18 -0.33 0.83
 -3 -10 -18 -0.68 0.4
 3 10 19 1.65 1.08
 -3 -10 -19 3.41 2.08
 -3 -10 -20 -2.3 2.68
 3 10 20 -1.31 2.22
 -3 -10 -21 -0.55 2.05
 3 10 21 0.92 2.04
 -3 -10 -22 1.71 1.9
 3 10 22 -0.49 1.09
 3 10 23 0.28 0.78
 -3 -10 -23 -2.38 2.99
 -3 -10 -24 -0.12 0.48
 3 10 24 1.14 3.01
 3 10 25 5.09 2
 -3 -10 -25 7.79 4.31
 3 10 26 -5.56 3.04
 -3 -10 -26 -1.49 2.59
 -3 -11 24 4.2 3.25
 -3 -11 23 4.3 2.2
 -3 -11 23 10.04 3.56
 -3 -11 22 5.03 3.18
 -3 -11 22 2.05 1.09
 -3 -11 21 -2.42 1.07
 -3 -11 21 3.35 2.45
 -3 -11 20 4.72 3.8
 -3 -11 20 8.49 3.82
 -3 -11 19 1.19 1.04
 -3 -11 19 -2.92 1.94
 -3 -11 18 2.85 1.59
 -3 -11 18 1.38 0.63
 -3 -11 17 3.08 1.81
 -3 -11 17 0.94 1.47
 -3 -11 16 -0.99 1.02
 -3 -11 16 -0.13 0.7
 -3 -11 15 3.45 1.64
 -3 -11 15 2.75 2.07
 -3 -11 14 0.14 0.62
 -3 -11 14 0.28 0.98
 -3 -11 13 0.83 0.84
 -3 -11 13 2.21 0.91
 -3 -11 12 2.66 1.57
 -3 -11 12 1.08 1.2
 -3 -11 11 1.27 0.85
 -3 -11 11 1.67 1.3
 -3 -11 10 2.31 1.78
 -3 -11 10 1.28 0.95
 -3 -11 9 3.54 1.52
 -3 -11 9 5.1 1.82
 3 11 -8 0.52 0.25
 -3 -11 8 0.93 0.63
 -3 -11 8 1.86 1.42
 -3 -11 7 0.03 0.77
 3 11 -7 -0.02 0.35
 -3 -11 7 1.15 0.74
 -3 -11 6 0.25 0.91
 -3 -11 6 1.21 0.53
 3 11 -6 2.17 1.07
 -3 -11 5 3.35 1.24
 3 11 -5 4.27 1.44
 -3 -11 5 3.39 1.16
 -3 -11 4 -0.79 0.82
 3 11 -4 0.41 0.51
 -3 -11 4 -0.28 0.8
 -3 -11 4 0.47 0.19
 -3 -11 3 0.5 0.41
 3 11 -3 0.03 0.55
 -3 -11 3 1.31 1.23
 -3 -11 2 0.51 0.77
 -3 -11 2 -0.6 1.2
 3 11 -2 0.06 0.41
 3 11 -1 1.41 0.58
 -3 -11 1 2.24 1.31
 -3 -11 1 0.2 0.55
 -3 -11 0 0.81 0.47
 3 11 0 -0.01 0.27
 -3 -11 0 -0.31 0.5
 -3 -11 -1 1.06 0.55
 3 11 1 1.49 1.16
 -3 -11 -1 0.93 0.78
 -3 -11 -2 0.38 0.39
 -3 -11 -2 0.12 0.4
 3 11 2 0.65 0.89
 3 11 3 1.05 0.38
 -3 -11 -3 2.07 1.07
 -3 -11 -3 2.99 0.89
 -3 -11 -4 -0.2 0.31
 3 11 4 0.61 0.59
 -3 -11 -5 0.22 0.17
 3 11 5 0.03 1.07
 3 11 6 0.04 0.4
 3 11 7 0.71 0.78
 3 11 7 0.26 0.74
 3 11 7 0.17 0.45
 3 11 8 1.43 0.22
 -3 -11 -8 1.25 1.43
 3 11 8 0.99 1.3
 3 11 8 1.6 1.13
 3 11 9 0.11 1.06
 3 11 9 0.25 0.45
 3 11 9 -0.57 0.55
 -3 -11 -9 0.15 0.41
 3 11 10 0.31 0.77
 3 11 10 0.49 0.47
 -3 -11 -10 -0.29 0.38
 3 11 10 0.89 0.83
 3 11 11 0.2 0.08
 -3 -11 -11 0.05 0.43
 3 11 11 -0.45 1.32
 3 11 11 0.31 0.3
 3 11 12 0.32 0.76
 3 11 12 0.23 0.52
 -3 -11 -12 -0.78 0.7
 3 11 12 -0.52 0.77
 3 11 13 0.65 1.19
 3 11 13 0.94 1.43
 3 11 13 0.43 0.56
 -3 -11 -13 -0.01 0.66
 3 11 14 0.7 1.25
 3 11 14 1.09 1.3
 -3 -11 -14 0.48 1.43
 3 11 14 1.34 1.08
 3 11 15 0.16 0.75
 3 11 15 0.19 0.74
 3 11 15 -0.22 1.11
 -3 -11 -15 1.4 1.16
 3 11 16 0.13 0.04
 3 11 16 0.78 1.14
 -3 -11 -16 0.22 1.23
 -3 -11 -17 -0.57 1.27
 3 11 17 0.13 0.51
 3 11 17 0.71 0.94
 -3 -11 -18 1.11 1.38
 3 11 18 0.55 0.82
 -3 -11 -19 4.88 2.54
 3 11 19 4.44 2.22
 3 11 20 1.14 2.79
 -3 -11 -20 1.19 1.78
 -3 -11 -21 -1.05 2.23
 3 11 21 2.63 2.29
 3 11 22 -0.09 1.2
 -3 -11 -22 1.67 2.27
 -3 -11 -23 1.4 2.77
 3 11 23 3.22 2.35
 3 11 24 -1.49 0.55
 -3 -11 -24 -0.68 1.03
 3 11 25 -0.06 1.13
 -3 -11 -25 0.72 0.63
 3 11 26 1.57 2.26
 -3 -12 24 -1.59 2.02
 -3 -12 23 2.78 3.6
 -3 -12 23 1.71 1.48
 -3 -12 22 2.58 2.81
 -3 -12 22 2.31 2.29
 -3 -12 21 4.4 2.44
 -3 -12 21 -0.51 1.75
 -3 -12 20 8.21 3.49
 -3 -12 20 3.03 2.25
 -3 -12 19 -0.9 2.41
 -3 -12 19 1.46 1.75
 -3 -12 18 4.87 2.15
 -3 -12 18 -0.66 1.6
 -3 -12 17 0.68 1.2
 -3 -12 17 -0.45 1.39
 -3 -12 16 6.35 2.8
 -3 -12 16 6.63 2.66
 -3 -12 15 1.02 1.46
 -3 -12 15 3.12 1.65
 -3 -12 14 8.07 2.68
 -3 -12 14 7.75 2.8
 -3 -12 13 1.76 1.49
 -3 -12 13 -0.97 0.55
 -3 -12 12 1.81 1.72
 -3 -12 12 2.31 1.76
 -3 -12 11 1.65 1.29
 -3 -12 11 -0.04 0.34
 -3 -12 10 11.49 3.01
 -3 -12 10 10.18 2.62
 -3 -12 9 0.11 0.71
 -3 -12 9 0.72 0.51
 -3 -12 8 7.15 1.78
 -3 -12 8 7.66 2.5
 -3 -12 7 2.11 1.3
 -3 -12 7 2.7 1.56
 3 12 -7 1.21 0.67
 -3 -12 6 5.17 1.5
 3 12 -6 5.69 1.67
 -3 -12 6 7.13 2.46
 3 12 -5 0.35 0.89
 -3 -12 5 0.39 0.26
 -3 -12 5 0.17 1.08
 -3 -12 4 9.26 2.54
 -3 -12 4 10.69 1.95
 3 12 -4 10.53 2.22
 -3 -12 3 3.34 1.78
 3 12 -3 4.89 1.57
 -3 -12 2 0.09 0.76
 3 12 -2 0.23 0.15
 3 12 -1 2.51 1.13
 -3 -12 1 5.42 1.59
 -3 -12 1 3.26 1.29
 -3 -12 0 0.88 0.75
 3 12 0 1.17 1.12
 -3 -12 0 1.31 1.39
 3 12 1 0.72 0.43
 -3 -12 -1 -0.21 0.35
 -3 -12 -1 0.91 0.85
 -3 -12 -2 4.13 1.56
 3 12 2 2.91 1.67
 -3 -12 -2 3.26 0.86
 3 12 3 0.04 0.62
 -3 -12 -3 0.47 0.27
 -3 -12 -3 0.21 0.3
 3 12 4 -0.77 0.75
 -3 -12 -4 -0.22 0.83
 3 12 5 2.78 1.5
 3 12 6 2.95 1.57
 3 12 7 0.02 0.74
 3 12 7 0.1 0.76
 3 12 8 0.94 1.33
 3 12 8 0.71 0.54
 3 12 8 -1.24 0.69
 -3 -12 -8 -0.28 0.53
 3 12 9 -0.94 1.17
 -3 -12 -9 1.24 1.34
 3 12 9 0.35 1.06
 3 12 9 0.49 0.09
 3 12 10 0.38 0.46
 3 12 10 -0.11 0.72
 -3 -12 -10 0.31 0.19
 3 12 10 0.53 0.6
 3 12 11 -0.06 0.59
 3 12 11 0.48 0.88
 -3 -12 -11 -0.31 0.79
 3 12 11 0.22 0.73
 3 12 12 -0.85 1.24
 3 12 12 -0.87 0.32
 3 12 12 -0.64 1.2
 -3 -12 -12 0.68 0.76
 -3 -12 -13 -1.05 0.78
 3 12 13 -0.51 0.6
 3 12 13 0.13 0.67
 3 12 13 -0.57 0.96
 3 12 14 1.38 1.15
 3 12 14 -0.09 0.61
 -3 -12 -14 -1.03 1.09
 3 12 14 0.68 1.08
 3 12 15 -0.19 1.1
 3 12 15 1.56 1.32
 -3 -12 -15 0.01 1.11
 3 12 15 -0.32 0.23
 3 12 16 -1.06 1.56
 3 12 16 -1.02 1.45
 -3 -12 -16 -0.48 0.85
 -3 -12 -17 1.01 1.25
 3 12 17 -1.9 1.98
 -3 -12 -18 1.6 2.13
 3 12 18 0.07 1.55
 3 12 19 0.69 1.59
 -3 -12 -19 -0.53 0.91
 -3 -12 -20 1.47 1.58
 3 12 20 1.11 1.91
 3 12 21 1.59 1.13
 -3 -12 -21 1.2 1.73
 -3 -12 -22 1.88 2.25
 3 12 22 4.79 3.05
 -3 -12 -23 -2.18 2.64
 3 12 23 2.84 3.24
 -3 -12 -24 2.41 1.98
 3 12 24 0.18 1.16
 3 12 25 5.61 3.66
 -3 -12 -25 -1.76 1.59
 3 12 26 -6.31 3.03
 -3 -13 23 -0.78 2.93
 -3 -13 22 -0.27 1.39
 -3 -13 22 6.93 3.34
 -3 -13 21 6.09 4.09
 -3 -13 21 4.04 1.91
 -3 -13 20 3.78 3.26
 -3 -13 20 2.12 1.08
 -3 -13 19 3.87 2.35
 -3 -13 19 3.43 1.54
 -3 -13 18 7.18 2.88
 -3 -13 18 5.42 3.14
 -3 -13 17 0.22 1.16
 -3 -13 17 -0.79 1.38
 -3 -13 16 1.87 1.94
 -3 -13 16 1.57 1.61
 -3 -13 15 1.26 0.85
 -3 -13 15 1.26 1.11
 -3 -13 14 6.07 3.06
 -3 -13 14 4.39 2
 -3 -13 13 5.29 2.01
 -3 -13 13 4.73 2.53
 -3 -13 12 0.22 2.12
 -3 -13 12 0.52 0.75
 -3 -13 11 4.48 2.49
 -3 -13 11 1.1 0.77
 -3 -13 10 2.61 1.54
 -3 -13 10 2.3 1.31
 -3 -13 9 10.97 2.61
 -3 -13 9 8.42 2.65
 -3 -13 8 1.04 0.75
 -3 -13 8 -0.48 1.66
 3 13 -7 5.86 1.55
 -3 -13 7 5.12 1.81
 -3 -13 7 6.16 2.38
 3 13 -6 5.48 1.72
 -3 -13 6 5.86 1.83
 -3 -13 6 4.29 1.59
 3 13 -5 4.1 1.69
 -3 -13 5 2.53 1.03
 -3 -13 5 3.97 1.86
 -3 -13 4 3.84 2.14
 3 13 -4 4.39 1.67
 -3 -13 4 3.28 1.18
 -3 -13 3 3.33 1.72
 3 13 -3 0.93 0.93
 3 13 -2 2.72 0.9
 -3 -13 2 2.08 0.72
 3 13 -1 0.58 0.17
 -3 -13 1 0.57 0.89
 -3 -13 0 2.85 1.47
 3 13 0 1.86 0.41
 -3 -13 -1 1.62 0.78
 3 13 1 2.81 1.38
 -3 -13 -2 1.67 0.66
 3 13 2 2.83 1.87
 3 13 3 0.25 0.66
 -3 -13 -3 1.43 1.17
 -3 -13 -4 0.46 0.87
 3 13 4 0.64 1.39
 3 13 5 0.16 0.72
 3 13 6 -0.48 1
 3 13 7 1.97 1.3
 3 13 7 0.15 1.06
 3 13 8 0.48 0.73
 3 13 8 -0.37 1.1
 3 13 9 -0.84 1.09
 3 13 9 -0.75 0.74
 3 13 9 0.14 1
 -3 -13 -9 0.07 1.11
 3 13 10 -0.77 1.79
 3 13 10 0.26 0.53
 -3 -13 -10 0.66 0.36
 3 13 10 0.2 0.65
 3 13 11 0.5 1.04
 3 13 11 0.23 1.36
 3 13 11 1.08 1.11
 -3 -13 -11 -0.14 0.63
 3 13 12 -0.66 0.6
 3 13 12 0.39 0.09
 -3 -13 -12 0.85 1.12
 3 13 12 -0.38 1.16
 3 13 13 -0.45 1.1
 3 13 13 0.26 1.42
 3 13 13 -0.02 0.22
 -3 -13 -13 -0.32 0.69
 3 13 14 -0.24 0.63
 3 13 14 0.86 1.85
 -3 -13 -14 0.4 1.06
 3 13 14 0.12 1.29
 3 13 15 -0.75 0.48
 -3 -13 -15 -0.46 0.43
 3 13 16 0.55 1.13
 3 13 16 0.95 0.45
 -3 -13 -16 0.45 1.21
 3 13 17 1.76 1.13
 -3 -13 -17 1.08 1.58
 -3 -13 -18 -1.15 1.59
 3 13 18 -0.86 0.51
 3 13 19 1.02 1.34
 -3 -13 -19 -0.89 1.84
 3 13 20 0.81 1.34
 -3 -13 -20 0.03 0.3
 3 13 21 0.2 1.89
 -3 -13 -21 1.17 2.25
 3 13 22 -1.52 2.38
 -3 -13 -22 -1.3 1.14
 -3 -13 -23 1.34 1.54
 3 13 23 2.13 2.23
 -3 -13 -24 0.75 1.98
 3 13 24 2.77 2.77
 3 13 25 2.59 2.33
 -3 -14 22 -0.86 2.1
 -3 -14 22 5.13 2.71
 -3 -14 21 3.28 2.65
 -3 -14 21 -1.38 1.42
 -3 -14 20 2.17 2.38
 -3 -14 20 0.28 1.27
 -3 -14 19 1.3 1.69
 -3 -14 19 0.49 1.02
 -3 -14 18 -0.5 1.88
 -3 -14 18 1.55 0.84
 -3 -14 17 3.13 2.13
 -3 -14 17 2.73 1.45
 -3 -14 16 1.47 1.98
 -3 -14 16 -1.19 1.18
 -3 -14 15 0.1 1.22
 -3 -14 15 -0.57 1.37
 -3 -14 14 5.43 2.33
 -3 -14 14 4.53 2.26
 -3 -14 13 4.25 2.39
 -3 -14 13 4.42 1.63
 -3 -14 12 0.88 0.69
 -3 -14 12 1.5 0.95
 -3 -14 11 1.96 1.03
 -3 -14 11 2.9 1.63
 -3 -14 10 4.13 1.95
 -3 -14 10 3.54 1.77
 -3 -14 9 2.74 1.26
 -3 -14 9 4.12 1.65
 -3 -14 8 2.57 1.55
 -3 -14 8 0.85 0.68
 3 14 -7 2.35 1.15
 -3 -14 7 1.01 0.66
 -3 -14 7 1.05 0.82
 3 14 -6 0.31 0.74
 -3 -14 6 0.68 1.41
 -3 -14 6 0.25 0.98
 -3 -14 5 -0.41 1.07
 -3 -14 5 0.19 0.06
 -3 -14 4 5.93 2.52
 3 14 -4 9.34 2.51
 -3 -14 4 5.8 1.66
 3 14 -3 1.94 1.11
 -3 -14 3 2.68 1.7
 -3 -14 2 -1.78 1.42
 3 14 -2 -0.91 0.78
 -3 -14 1 -0.69 0.8
 3 14 -1 1.16 1.04
 -3 -14 0 2.01 1.17
 3 14 0 1.47 0.9
 3 14 1 1.12 0.61
 -3 -14 -1 2.21 1.32
 -3 -14 -2 1.13 0.5
 3 14 2 0.28 0.7
 3 14 3 1.1 0.87
 -3 -14 -3 0.09 1.02
 3 14 4 1.01 0.69
 -3 -14 -4 1.3 0.27
 3 14 5 1.21 1.23
 -3 -14 -5 0.61 1
 3 14 6 1.5 1.17
 3 14 7 0.03 1.04
 3 14 7 -0.05 0.66
 3 14 8 -0.26 1.26
 3 14 8 0.45 0.26
 -3 -14 -9 0.26 0.83
 3 14 9 -0.76 1.31
 3 14 9 0.38 0.27
 3 14 10 -0.82 0.99
 3 14 10 1.03 1.39
 -3 -14 -10 -0.06 0.51
 3 14 11 1.25 0.85
 3 14 11 1.2 1.36
 3 14 11 -0.01 0.25
 -3 -14 -11 0.82 0.79
 3 14 12 -0.99 1.19
 -3 -14 -12 0.46 1.03
 3 14 12 0.01 0.84
 3 14 12 -0.65 1.53
 3 14 13 -0.67 0.85
 3 14 13 0.19 0.9
 3 14 13 0.21 0.25
 -3 -14 -13 0.51 1.3
 3 14 14 0.39 1.55
 3 14 14 0.42 1.08
 3 14 14 0.69 1.15
 -3 -14 -14 0.92 1.29
 3 14 15 0.22 0.88
 -3 -14 -15 1.36 0.87
 3 14 15 1.2 1.14
 3 14 16 0.54 0.73
 3 14 16 2.24 2.05
 -3 -14 -16 3.82 3
 3 14 17 1.09 1.83
 -3 -14 -17 -0.05 1.5
 -3 -14 -18 2.74 1.66
 3 14 18 3.03 2.13
 3 14 19 0.86 2.03
 -3 -14 -19 1.78 1.57
 3 14 20 -0.91 2.09
 -3 -14 -20 -0.21 1.49
 3 14 21 -2.05 1.22
 -3 -14 -21 3.28 3.17
 -3 -14 -22 -1.72 3.06
 3 14 22 1.99 1.93
 -3 -14 -23 -0.5 1.38
 3 14 23 -2.56 2.35
 3 14 24 -1.17 2.75
 -3 -14 -24 0.44 1.82
 3 14 25 -0.17 2.57
 -3 -15 21 0.45 1.66
 -3 -15 20 17.53 5.5
 -3 -15 19 1.82 2.02
 -3 -15 18 -0.64 1.58
 -3 -15 18 2.18 2.15
 -3 -15 17 1.5 2.27
 -3 -15 17 2.58 1.83
 -3 -15 16 -0.3 1.19
 -3 -15 16 -0.3 0.87
 -3 -15 15 0.96 1.35
 -3 -15 15 0.23 0.41
 -3 -15 14 2.9 1.72
 -3 -15 14 3.38 2.04
 -3 -15 13 2.68 2.03
 -3 -15 13 2.78 1.74
 -3 -15 12 1.76 0.23
 -3 -15 12 3.36 1.58
 -3 -15 11 -0.1 0.99
 -3 -15 11 0.45 0.65
 -3 -15 10 1.96 1.44
 -3 -15 10 1.1 0.9
 -3 -15 9 1.19 1.05
 -3 -15 9 0.86 1.53
 -3 -15 8 -0.02 1.16
 -3 -15 8 0.95 0.28
 -3 -15 7 -0.29 1.38
 -3 -15 7 1.55 1.04
 -3 -15 6 0.85 1.12
 -3 -15 6 0.29 0.51
 3 15 -6 1.26 0.68
 3 15 -5 2.16 1.44
 -3 -15 5 1.06 0.42
 -3 -15 5 1.15 0.45
 -3 -15 4 2.55 1.7
 3 15 -4 2.23 1.37
 -3 -15 4 1.66 0.86
 -3 -15 3 4.03 2.12
 3 15 -3 1.59 1.41
 3 15 -2 1.9 0.51
 -3 -15 2 0.75 0.83
 -3 -15 1 1.72 0.95
 3 15 -1 1.85 0.64
 3 15 0 0.6 1.2
 -3 -15 0 1.05 1.17
 3 15 1 1.53 0.98
 -3 -15 -1 0.57 1.5
 -3 -15 -2 0.6 0.81
 3 15 2 0.51 1.09
 3 15 3 1.33 1.38
 -3 -15 -3 1.12 0.35
 -3 -15 -4 0.33 0.36
 3 15 4 -0.1 0.5
 3 15 5 0.28 1.12
 -3 -15 -5 -0.04 0.78
 3 15 6 3.13 1.71
 -3 -15 -6 3.47 1.86
 3 15 7 -0.94 0.49
 3 15 7 0.72 1.87
 3 15 8 0.57 0.5
 3 15 8 0.89 1.5
 -3 -15 -9 0.84 1.35
 3 15 9 1 0.83
 3 15 9 0.13 0.59
 -3 -15 -10 0.21 0.55
 3 15 10 0.01 0.73
 3 15 10 0.17 0.59
 3 15 11 0.74 1.03
 3 15 11 0.1 1.28
 -3 -15 -11 0.1 1.14
 3 15 12 0.39 0.06
 3 15 12 0.03 1.28
 3 15 12 1.02 0.77
 -3 -15 -12 0.51 1.44
 3 15 13 1.68 1.25
 3 15 13 1.96 1.33
 3 15 13 0.23 1.12
 -3 -15 -13 -1.45 1.97
 3 15 14 0.54 0.19
 3 15 14 1.72 1.29
 3 15 14 0.93 0.73
 -3 -15 -14 1.12 1.36
 -3 -15 -15 0.14 0.72
 3 15 15 1.05 1.18
 -3 -15 -16 1.68 1.56
 3 15 16 -0.45 1.4
 3 15 17 -2.64 2.07
 -3 -15 -17 -0.72 1.32
 3 15 18 1.05 2.07
 -3 -15 -18 1.72 1.57
 -3 -15 -19 0.04 1.03
 3 15 19 -0.39 1.59
 3 15 20 2.58 2.77
 -3 -15 -20 0.14 0.78
 -3 -15 -21 0.62 1.29
 3 15 21 0.5 0.86
 -3 -15 -22 0.15 2.17
 3 15 22 -0.42 1.56
 3 15 23 1.72 1.69
 -3 -15 -23 0.41 1.06
 -3 -16 21 0.23 2.88
 -3 -16 20 -0.55 1.89
 -3 -16 19 5.88 2.65
 -3 -16 18 5.08 2.84
 -3 -16 17 0.47 1.45
 -3 -16 16 2.72 1.34
 -3 -16 15 3.07 2.17
 -3 -16 14 1.53 0.97
 -3 -16 13 12.57 3.92
 -3 -16 12 16.66 4.44
 -3 -16 11 5.03 2.42
 -3 -16 10 36.28 5.28
 -3 -16 10 34.69 6.18
 -3 -16 9 0.58 0.91
 -3 -16 9 0.69 0.82
 -3 -16 8 1.12 1.07
 -3 -16 8 -1.18 1.54
 -3 -16 7 1.06 0.89
 -3 -16 7 3.06 1.5
 3 16 -6 4.88 1.78
 -3 -16 6 6.27 1.97
 -3 -16 6 7.55 2.72
 3 16 -5 0.91 0.6
 -3 -16 5 1.16 0.55
 3 16 -4 8.65 2.71
 -3 -16 4 5.66 2.16
 3 16 -3 0.33 0.63
 -3 -16 3 1.04 0.5
 -3 -16 2 0.81 0.9
 3 16 -2 -0.28 1.29
 -3 -16 1 -1.11 1.22
 3 16 -1 -0.73 0.98
 -3 -16 0 1.62 1.32
 3 16 0 0.7 0.73
 -3 -16 -1 1.66 0.13
 3 16 1 0.61 0.31
 -3 -16 -2 -0.17 0.93
 3 16 2 2.12 1.86
 3 16 3 -0.32 0.63
 -3 -16 -3 -0.36 0.42
 3 16 4 -0.89 0.39
 -3 -16 -4 -0.16 1.4
 3 16 5 3.36 2.39
 -3 -16 -5 2.4 0.95
 3 16 6 0.16 0.69
 -3 -16 -6 0.59 0.94
 3 16 7 0.83 1.37
 3 16 7 -0.88 0.67
 3 16 8 0.22 1.43
 3 16 8 1.55 1
 3 16 9 -0.84 1.99
 3 16 9 -0.34 1.63
 -3 -16 -9 1.24 1.41
 -3 -16 -10 -1.32 1.94
 3 16 10 -0.3 1.06
 3 16 10 0.32 0.62
 3 16 11 -1.23 1.52
 3 16 11 -0.89 1.29
 -3 -16 -11 -1.26 1.38
 3 16 12 -0.66 1.13
 3 16 12 1.51 1.68
 -3 -16 -12 -0.37 0.27
 3 16 13 0.85 0.92
 3 16 13 -1.69 1.7
 -3 -16 -13 -0.59 1.69
 3 16 14 1.72 1.31
 -3 -16 -14 0.08 1.61
 3 16 14 2.28 1.72
 3 16 15 -1.32 1.36
 -3 -16 -15 1.49 1.85
 -3 -16 -16 -0.77 1.72
 3 16 16 1.29 1.87
 3 16 17 1.53 1.97
 -3 -16 -17 -1.56 1.35
 3 16 18 -0.58 2.24
 -3 -16 -18 1.64 3.34
 -3 -16 -19 0.34 2.25
 -3 -16 -20 -1.15 1.12
 -3 -16 -21 2.1 0.46
 -3 -16 -22 0.93 1.48
 -3 -16 -23 2.85 3.71
 -3 -17 20 -0.67 1.25
 -3 -17 19 -1.32 1.88
 -3 -17 18 -1.1 1.79
 3 17 -17 14.4 4.92
 -3 -17 17 7.25 3.09
 -3 -17 16 1.12 1.03
 -3 -17 15 0.95 0.77
 -3 -17 14 4.32 2.89
 -3 -17 13 12.09 3.9
 -3 -17 12 3.62 2.14
 -3 -17 11 9.48 3.21
 -3 -17 10 1.9 1.86
 -3 -17 9 6.66 2.71
 -3 -17 8 7.42 2.96
 -3 -17 7 4.91 1.92
 -3 -17 6 4.73 2.38
 3 17 -6 3.65 2.05
 3 17 -5 6.69 2.46
 -3 -17 5 4.28 1.6
 3 17 -4 3.77 1.75
 -3 -17 4 4.16 1.94
 3 17 -3 -0.21 1.02
 -3 -17 3 -0.39 0.83
 3 17 -2 1.27 0.79
 -3 -17 2 3.26 1.84
 3 17 -1 0.58 0.86
 -3 -17 1 1.26 1.51
 -3 -17 0 1.25 0.67
 3 17 0 0.7 1.02
 3 17 1 8.58 2.99
 -3 -17 -1 12.04 3.08
 3 17 2 1.23 0.64
 -3 -17 -2 0.86 1.24
 3 17 3 1.2 1.39
 -3 -17 -3 0.32 0.74
 -3 -17 -4 -0.69 1.33
 3 17 4 -0.56 0.99
 -3 -17 -5 1.55 1.39
 3 17 5 1.82 1.5
 -3 -17 -6 0.63 0.53
 3 17 6 -0.15 2
 -3 -17 -7 6.3 2.2
 3 17 7 6.52 2.89
 3 17 7 0.04 0.9
 3 17 8 2.59 2.21
 3 17 8 0.18 1.4
 3 17 9 -0.16 1.45
 -3 -17 -9 0.39 1.11
 3 17 9 0.22 0.78
 -3 -17 -10 0.34 0.88
 3 17 10 -1.12 1.25
 3 17 10 1.64 1.71
 3 17 11 -0.77 0.85
 -3 -17 -11 0.48 1.36
 3 17 11 0.36 1.78
 -3 -17 -12 -0.74 1.37
 3 17 12 1.02 0.36
 3 17 12 -0.17 1.19
 3 17 13 0.47 0.74
 3 17 13 1.53 1.92
 -3 -17 -13 0.99 1.65
 -3 -17 -14 3.29 2.1
 -3 -17 -15 -0.08 1.22
 -3 -17 -16 1.55 2.23
 -3 -17 -17 0.68 0.76
 -3 -17 -18 1.89 2.14
 -3 -17 -19 -0.16 0.85
 -3 -17 -20 0.23 2.2
 -3 -17 -21 0.74 1.61
 -3 -17 -22 -0.25 1.31
 -3 -18 19 -2.07 2.29
 -3 -18 18 3.66 2.83
 3 18 -17 0.02 1.35
 -3 -18 17 0.53 1.66
 -3 -18 16 8.79 4
 -3 -18 15 1.61 1.14
 -3 -18 14 3.75 2.77
 -3 -18 13 2.09 1.08
 -3 -18 12 11.56 3.41
 -3 -18 11 11.77 3.81
 -3 -18 10 43.05 7.21
 -3 -18 9 1.88 1.55
 -3 -18 8 17.3 4.33
 -3 -18 7 12.84 3.55
 -3 -18 6 11.62 3.3
 3 18 -5 -1 1.49
 -3 -18 5 -0.09 1.15
 3 18 -4 20.45 4.11
 -3 -18 4 21.38 4.57
 -3 -18 3 -0.28 1.69
 3 18 -3 -0.16 1.24
 3 18 -2 1.35 1.13
 -3 -18 2 -0.68 1.32
 3 18 -1 0.33 0.34
 -3 -18 1 0.99 0.62
 3 18 0 6.15 2.38
 -3 -18 0 6.19 2.23
 -3 -18 -1 3.04 1.8
 3 18 1 3.26 1.3
 3 18 2 0.31 1.23
 -3 -18 -2 -0.69 0.9
 3 18 3 4.71 2.21
 -3 -18 -3 1.52 0.93
 3 18 4 1.18 1.19
 -3 -18 -4 0.19 0.97
 3 18 5 1.84 1.69
 -3 -18 -5 1.93 1.49
 3 18 6 -0.91 1.24
 -3 -18 -6 -0.96 1.03
 3 18 7 -0.19 0.73
 -3 -18 -7 -0.5 1.31
 3 18 7 0.67 0.95
 3 18 8 2.71 1.85
 -3 -18 -8 0.59 0.81
 3 18 8 0.57 1.16
 -3 -18 -9 3.41 2.02
 3 18 9 4.35 2.35
 3 18 9 3.84 2.22
 3 18 10 0.64 0.86
 3 18 10 1.99 1.91
 -3 -18 -10 0.08 0.94
 3 18 11 0.1 0.56
 3 18 11 0.57 1.69
 -3 -18 -11 1.43 2.16
 3 18 12 1.73 1.48
 3 18 12 1.33 0.86
 -3 -18 -13 2.23 1.98
 -3 -18 -14 -2.09 2.47
 -3 -18 -15 -1.01 1.59
 -3 -18 -16 -0.99 1.5
 -3 -18 -17 1.52 0.66
 -3 -18 -18 1.8 2.12
 -3 -18 -19 0.51 0.56
 -3 -18 -20 0.89 1.74
 -3 -18 -21 -0.45 0.58
 -3 -19 18 4.96 2.3
 -3 -19 17 1.12 1.13
 3 19 -17 -0.18 0.93
 3 19 -16 -1.07 1.66
 -3 -19 16 0.47 0.65
 -3 -19 15 -0.08 2.66
 -3 -19 14 1.44 1.44
 -3 -19 13 1.66 2.14
 -3 -19 12 0.07 1.46
 -3 -19 11 6.65 3.37
 -3 -19 10 -0.67 1.52
 -3 -19 9 11.95 3.78
 -3 -19 8 5.18 2.07
 -3 -19 7 7.4 2.62
 -3 -19 6 0.83 1.84
 -3 -19 5 2.47 1.7
 -3 -19 4 2.23 1.02
 3 19 -3 2.95 2.01
 -3 -19 3 0.99 1.18
 -3 -19 2 7.2 2.92
 3 19 -2 9.39 3.39
 -3 -19 1 5.75 1.84
 3 19 -1 7.16 2.78
 -3 -19 0 2.36 1.83
 3 19 0 0.09 0.18
 -3 -19 -1 3.13 1.37
 3 19 1 3.33 1.63
 3 19 2 3.36 1.71
 -3 -19 -2 2.12 0.47
 -3 -19 -3 -0.35 0.89
 3 19 3 -0.77 2.1
 -3 -19 -4 1.34 0.82
 3 19 4 2.5 1.84
 -3 -19 -5 5.13 2.34
 3 19 5 4.75 2.57
 -3 -19 -6 -1.78 1.73
 3 19 6 1.26 0.69
 3 19 7 5.58 3
 3 19 7 1.85 2.81
 -3 -19 -7 4.97 2.75
 -3 -19 -8 0.79 0.94
 -3 -19 -8 -1.33 1.24
 3 19 8 0.43 0.11
 3 19 8 1.32 2.3
 -3 -19 -9 -0.38 0.17
 3 19 9 0.83 1.67
 -3 -19 -9 1.39 1.4
 3 19 9 0.48 1.16
 3 19 10 -0.11 0.59
 -3 -19 -10 -0.04 1.06
 3 19 10 0.64 1.03
 3 19 11 4.31 2.27
 3 19 11 -1.09 2.24
 -3 -19 -11 3.81 1.51
 3 19 12 0.14 1.33
 -3 -19 -12 0.38 1.19
 -3 -19 -13 -0.01 0.69
 -3 -19 -14 1.29 2.25
 -3 -19 -15 1.1 1.77
 -3 -19 -16 -0.86 0.9
 -3 -19 -17 0.44 0.55
 -3 -19 -18 -2.98 2.09
 -3 -19 -19 6.56 3.92
 -3 -19 -20 -0.47 0.77
 3 20 -17 -1.91 3.59
 -3 -20 17 0.87 1.42
 3 20 -16 -2.56 3
 -3 -20 16 2.41 2.27
 -3 -20 15 1.67 2.29
 -3 -20 14 1.59 0.24
 -3 -20 13 3.66 3.38
 -3 -20 12 8.05 3.02
 -3 -20 11 6.83 2.12
 -3 -20 10 2.38 1.7
 -3 -20 9 3.07 0.33
 -3 -20 8 6.05 2.81
 -3 -20 7 8.5 3.36
 -3 -20 6 6.07 3.1
 -3 -20 5 0.65 0.66
 -3 -20 4 4.51 2.56
 -3 -20 3 6.78 2.75
 -3 -20 2 -0.09 0.66
 3 20 -1 -0.35 0.76
 -3 -20 1 0.36 1.11
 3 20 0 -0.49 1.05
 -3 -20 0 0.66 1.53
 -3 -20 -1 1.52 1.37
 3 20 1 -0.55 0.68
 -3 -20 -2 1.49 1.16
 3 20 2 -1.76 1.85
 3 20 3 1.84 1.9
 -3 -20 -3 0.01 0.55
 -3 -20 -4 -0.61 1.7
 3 20 4 -0.13 2
 3 20 5 2.6 1.95
 -3 -20 -5 1.5 0.6
 -3 -20 -6 1.68 1.42
 3 20 6 -0.97 2.15
 3 20 6 3 2.24
 3 20 7 -1.29 1.8
 -3 -20 -7 -0.05 1.38
 -3 -20 -7 3.9 2.29
 3 20 7 -0.83 1.57
 3 20 8 0.45 0.39
 3 20 8 -0.04 1.44
 -3 -20 -8 0.55 1.31
 -3 -20 -8 2.22 1.87
 3 20 9 -0.86 1.98
 -3 -20 -9 -0.11 0.74
 -3 -20 -9 3.47 2.81
 3 20 9 0.94 0.76
 -3 -20 -10 0.27 0.46
 3 20 10 -0.95 0.66
 3 20 11 -0.03 0.99
 -3 -20 -11 2.42 1.83
 -3 -20 -11 0.66 0.9
 -3 -20 -12 1.67 1.52
 -3 -20 -13 1.25 2.52
 -3 -20 -14 -2.26 2.35
 -3 -20 -15 -1.01 1.95
 -3 -20 -16 0.19 0.81
 -3 -20 -17 -0.72 0.96
 -3 -20 -18 -0.66 1.89
 -3 -20 -19 1.4 1.02
 -3 -20 -20 2.29 1.68
 3 21 -17 1.52 1.41
 3 21 -16 -0.94 1.73
 -3 -21 16 0.18 0.62
 3 21 -15 1.33 2.61
 -3 -21 15 1.38 2.11
 -3 -21 14 -1.67 2.85
 -3 -21 13 4.25 2.68
 -3 -21 12 -0.53 2.21
 -3 -21 11 3.7 2.94
 -3 -21 10 -1.99 2.5
 -3 -21 9 3.15 1.78
 -3 -21 8 3.76 1.69
 -3 -21 7 2.8 2.16
 -3 -21 6 -2.53 2.48
 -3 -21 5 9.18 3.5
 -3 -21 4 -1.91 1.31
 -3 -21 3 0.83 0.69
 -3 -21 2 3.23 1.86
 -3 -21 1 3.35 1.35
 -3 -21 0 0.54 1.64
 -3 -21 -1 2.88 1.18
 -3 -21 -2 3.64 2.11
 3 21 2 1.51 0.66
 3 21 3 2.62 2.78
 -3 -21 -3 -0.94 1.31
 3 21 4 1.27 2.13
 -3 -21 -4 2.3 2.26
 -3 -21 -5 0.51 0.11
 3 21 5 1.18 0.88
 -3 -21 -6 -1.06 0.67
 3 21 6 0.28 1.41
 -3 -21 -7 0.94 1.64
 3 21 7 0.78 0.11
 -3 -21 -8 3.24 2.09
 3 21 8 2.7 1.92
 3 21 9 0.77 1.25
 -3 -21 -9 1.58 1.36
 -3 -21 -9 1.93 1.88
 3 21 10 0.54 0.7
 -3 -21 -10 -0.16 1.63
 -3 -21 -10 -0.88 1.8
 3 21 11 2.81 2.69
 -3 -21 -11 0.54 1.2
 -3 -21 -11 -1 1.46
 -3 -21 -12 0.35 1.6
 -3 -21 -12 0.37 1.14
 -3 -21 -13 -0.63 0.66
 -3 -21 -14 -0.01 1.72
 -3 -21 -15 2.18 2.26
 -3 -21 -16 1.14 2.67
 -3 -21 -17 -0.26 2.37
 -3 -21 -18 0.11 2.06
 -3 -21 -19 0.69 0.99
 3 22 -15 5.42 3.46
 -3 -22 15 -1.1 1.7
 -3 -22 14 3.13 3.7
 3 22 -14 5.41 3.9
 -3 -22 13 7.1 3.83
 -3 -22 12 4.48 2.72
 -3 -22 11 4.35 2.82
 -3 -22 10 8.59 3.87
 -3 -22 9 2.34 1.36
 -3 -22 8 0.27 2.21
 -3 -22 7 2.32 2.59
 -3 -22 6 3.63 2.47
 -3 -22 5 2.19 2.2
 -3 -22 4 9.06 3.5
 -3 -22 3 1.87 1.91
 -3 -22 2 6.43 3.35
 -3 -22 1 -0.5 1.49
 -3 -22 0 7.27 3.17
 -3 -22 -1 -0.24 1.51
 -3 -22 -2 2.56 1.91
 -3 -22 -3 -0.19 0.76
 -3 -22 -4 1.7 1.57
 -3 -22 -5 4.15 1.33
 3 22 6 4.14 3.65
 -3 -22 -6 0.55 1.39
 3 22 7 3.47 2.44
 -3 -22 -7 0.15 1.59
 3 22 8 3.27 3.6
 -3 -22 -8 -0.34 1.82
 3 22 9 0.16 1.01
 -3 -22 -9 0.94 1
 3 22 10 1.77 1.96
 -3 -22 -10 1.14 1.45
 -3 -22 -11 1.03 1.39
 -3 -22 -11 -0.43 1.85
 -3 -22 -12 2.89 1.91
 -3 -22 -12 2.65 2.55
 -3 -22 -13 -2.3 1.34
 -3 -22 -13 2.66 2.55
 -3 -22 -14 4.79 3.6
 -3 -22 -14 1.16 2.16
 -3 -22 -15 3.44 2.9
 -3 -22 -16 -0.88 0.72
 -3 -22 -17 2.3 1.02
 -3 -22 -18 1 2.17
 3 23 -14 1.95 0.7
 -3 -23 14 7.1 3.76
 -3 -23 13 -0.06 1.43
 3 23 -13 6.66 3.63
 -3 -23 12 -2.6 2.52
 -3 -23 11 -0.25 2.68
 -3 -23 10 4.48 2.58
 -3 -23 9 4.12 2.51
 -3 -23 8 -0.9 1.88
 -3 -23 7 -0.97 1
 -3 -23 6 -0.9 2.29
 -3 -23 5 1.89 0.82
 -3 -23 4 0.54 0.78
 -3 -23 3 2.3 1.74
 -3 -23 2 1.69 1.41
 -3 -23 1 4.82 1.37
 -3 -23 0 -1.76 1.44
 -3 -23 -1 11.58 3.88
 -3 -23 -2 1.32 2.07
 -3 -23 -3 -0.63 1.97
 -3 -23 -4 0.32 1.71
 -3 -23 -5 1.45 0.35
 3 23 5 1.96 1.27
 -3 -23 -6 4.55 2.6
 3 23 6 0.33 1.45
 -3 -23 -7 3.99 1.7
 3 23 7 4.84 2.93
 3 23 8 0.55 0.93
 -3 -23 -8 2.43 2.21
 -3 -23 -9 -2.69 2.26
 3 23 9 1.78 2.73
 -3 -23 -10 -0.33 1.84
 3 23 10 0.27 1.68
 -3 -23 -11 1 0.49
 -3 -23 -12 0.13 1.58
 -3 -23 -13 3.64 3.24
 -3 -23 -13 1.22 1.93
 -3 -23 -14 -1.42 2.18
 -3 -23 -14 4.28 2.99
 -3 -23 -15 0.69 0.39
 -3 -23 -15 -1.19 0.78
 -3 -23 -16 1.3 1.45
 -3 -23 -16 0.23 1.77
 -3 -23 -17 2.05 1.5
 -3 -24 13 -3.18 2.52
 3 24 -12 0.97 2.39
 -3 -24 12 -0.28 1.19
 -3 -24 11 0.36 1.47
 -3 -24 10 5.37 2.78
 -3 -24 9 4.37 3.02
 -3 -24 8 5.16 2.21
 -3 -24 7 11.25 4.25
 -3 -24 6 1.86 1.85
 -3 -24 5 3.96 2.76
 -3 -24 4 9.08 4.15
 -3 -24 3 3.87 1.37
 -3 -24 2 1.5 2.36
 -3 -24 1 2.94 1.66
 -3 -24 0 2.92 2.05
 -3 -24 -1 4.17 2.32
 -3 -24 -2 2.96 2.39
 -3 -24 -3 0.58 1.31
 -3 -24 -4 1.28 0.61
 -3 -24 -5 1.04 1.36
 3 24 6 2.48 3.46
 -3 -24 -6 3.37 2.17
 3 24 7 2.66 2.93
 -3 -24 -7 4.18 2.76
 3 24 8 0.16 0.17
 -3 -24 -8 -0.35 0.9
 -3 -24 -9 3.51 1.35
 3 24 9 2.51 2.17
 -3 -24 -10 -2.59 1.91
 -3 -24 -11 -0.85 2.23
 -3 -24 -12 1.46 2.24
 -3 -24 -13 -0.04 0.93
 -3 -24 -14 4.54 3.08
 -3 -24 -15 -1.79 2.56
 -3 -24 -15 1.22 0.45
 -3 -24 -16 -0.2 2.19
 -3 -24 -16 -0.61 1.72
 -3 -25 11 1.8 1.81
 -3 -25 10 1.26 2.35
 -3 -25 9 -0.32 1.34
 -3 -25 8 9.09 3.71
 -3 -25 7 0.73 0.9
 -3 -25 6 8.31 3.37
 -3 -25 5 -2.74 3.46
 -3 -25 4 -2.09 2.83
 -3 -25 3 1.34 1.26
 -3 -25 2 2.15 0.43
 -3 -25 1 1.34 0.44
 -3 -25 0 0.91 1.65
 -3 -25 -1 -0.67 1.45
 -3 -25 -2 4.27 2.35
 -3 -25 -3 1.8 1.87
 3 25 4 -13.29 5.85
 -3 -25 -4 6.75 3.33
 -3 -25 -5 2.8 1.95
 3 25 5 0.39 1.68
 -3 -25 -6 0.05 1.35
 3 25 6 -0.44 3.44
 -3 -25 -7 3.13 2.33
 3 25 7 5.52 3.84
 3 25 8 -1.32 2.6
 -3 -25 -8 -1.04 0.96
 -3 -25 -9 0.63 0.44
 -3 -25 -10 4.35 2.47
 -3 -25 -11 4.06 2.97
 -3 -25 -12 -1.2 1.07
 -3 -25 -13 0.46 1.95
 -3 -25 -14 -1.47 2.67
 -3 -26 9 -2.46 0.3
 -3 -26 8 6.13 4.23
 -3 -26 7 1.07 1.76
 -3 -26 6 -0.65 2.35
 -3 -26 5 -1.21 0.64
 -3 -26 4 1.94 2.13
 -3 -26 3 6.4 3.78
 -3 -26 2 0.6 0.36
 -3 -26 1 0.46 0.76
 -3 -26 0 1.16 1.88
 -3 -26 -1 4.63 3.05
 -3 -26 -2 4.02 3.49
 -3 -26 -3 -0.67 1.88
 -3 -26 -4 1.25 0.84
 3 26 5 1.43 0.85
 -3 -26 -5 -1.41 1.54
 3 26 6 -1.79 2.54
 -3 -26 -6 -3.11 0.83
 -3 -26 -7 -2.67 2.52
 3 26 7 -2.23 2.73
 3 26 8 0.46 1.49
 -3 -26 -8 2.24 2
 -3 -26 -9 -2.03 0.57
 -3 -26 -10 1.14 1.92
 -3 -26 -11 0.84 0.99
 -3 -26 -12 -0.69 1.37
 -3 -27 7 1.02 1.83
 -3 -27 6 -0.6 1.81
 -3 -27 5 -0.25 0.69
 -3 -27 4 10.47 4.93
 -3 -27 3 2.28 2.73
 -3 -27 2 4.37 3.01
 -3 -27 1 0.14 1.33
 -3 -27 0 0.87 1.9
 -3 -27 -1 -0.86 2.8
 -3 -27 -2 3.33 2.85
 -3 -27 -3 -0.72 1.21
 3 27 3 2.36 0.67
 3 27 4 3.54 4.06
 -3 -27 -4 0.19 2.66
 3 27 4 -0.16 0.46
 -3 -27 -5 1.34 1.59
 3 27 5 2.94 2.87
 3 27 6 -4.05 4.49
 -3 -27 -6 -2.97 1.92
 -3 -27 -7 1.4 1.47
 3 27 7 -1.31 1.23
 -3 -27 -8 -0.59 1.66
 -3 -27 -9 2.04 2.58
 -3 -27 -10 3.29 2.67
 3 28 2 5.31 3.25
 3 28 3 0.21 1.47
 3 28 4 7.28 4.96
 3 28 4 1.61 1.07
 3 28 5 -4.06 3.46
 -4 26 2 10.59 4.21
 -4 26 1 21 6.31
 -4 26 0 3.38 3.23
 -4 26 -1 -2.95 2.49
 -4 26 -2 1.22 0.81
 -4 25 6 6.74 4.37
 -4 25 5 79.03 13.14
 -4 25 4 9.57 5.2
 -4 25 3 47.44 10.38
 -4 25 2 18.2 7.91
 -4 25 2 24.69 6.61
 -4 25 1 31.68 9.49
 -4 25 1 34.16 7.72
 -4 25 0 16.66 6.72
 -4 25 0 22.21 6.37
 -4 25 -1 101.93 13.57
 -4 25 -1 9.17 5.69
 -4 25 -2 -0.01 3.56
 -4 25 -2 2.25 1.66
 -4 25 -3 16 5.25
 -4 25 -4 37.89 8.58
 -4 25 -5 36.77 8.28
 -4 25 -6 22.62 6.54
 -4 24 10 14.3 5.04
 -4 24 9 5.14 3.21
 -4 24 8 6.17 3.66
 -4 24 7 12.37 4.99
 -4 24 6 7.52 4.48
 -4 24 5 9.83 4.65
 -4 24 4 3.15 0.93
 -4 24 3 43.34 8.06
 -4 24 3 55.4 11.38
 -4 24 2 0.38 0.11
 -4 24 2 2.71 3.14
 -4 24 1 29.63 6.89
 -4 24 1 25.74 7.89
 -4 24 0 -1.64 1.08
 -4 24 0 14.01 5.14
 -4 24 -1 -2.22 2.45
 -4 24 -1 73.11 11.56
 -4 24 -2 21.8 6.22
 -4 24 -3 21.15 6.04
 -4 24 -4 2.77 3.69
 -4 24 -5 2.18 1.42
 -4 24 -6 57.78 10.41
 -4 24 -7 21.79 6.66
 -4 24 -8 41.59 8.94
 -4 24 -9 27.71 8.29
 -4 23 12 4.06 3.37
 -4 23 11 -0.16 2.55
 -4 23 10 43.49 8.98
 -4 23 9 69.57 11.66
 -4 23 8 27.34 7.73
 -4 23 7 56.19 10.73
 -4 23 6 22.48 6.18
 -4 23 5 61.92 11.44
 -4 23 4 -0.08 1.21
 -4 23 4 4.45 2.14
 -4 23 3 -0.82 2.24
 -4 23 3 1.82 1.59
 -4 23 2 88.65 11.65
 -4 23 2 97.56 15.61
 -4 23 1 58.94 14.03
 -4 23 1 79.24 11.23
 -4 23 0 7.08 3.3
 -4 23 -1 10.82 5.79
 -4 23 -1 156.84 16.2
 -4 23 -2 66.48 10.44
 -4 23 -3 22.87 6.64
 -4 23 -4 12.41 4.32
 -4 23 -5 3.85 3.21
 -4 23 -6 11.26 4.84
 -4 23 -7 5.3 2.85
 -4 23 -8 8.98 4.63
 -4 23 -9 60.53 11.29
 4 -23 10 52.5 8.47
 -4 23 -10 57.59 10.93
 -4 23 -11 111.27 15.33
 4 -23 11 82.95 11.27
 4 -23 12 19.84 5.67
 4 -23 13 1.2 1.19
 -4 22 14 7.58 3.69
 -4 22 13 12.13 5.48
 -4 22 12 41.46 8.63
 -4 22 11 46.76 9.55
 -4 22 10 -1.43 0.58
 -4 22 9 9.09 4.47
 -4 22 8 6.56 3.67
 -4 22 7 18.87 6.13
 -4 22 6 58.25 10.56
 -4 22 5 14.19 5.42
 -4 22 4 69.08 11.77
 -4 22 4 39.45 7.28
 -4 22 3 5.28 1.98
 -4 22 3 10.25 3.81
 -4 22 2 1.39 0.96
 -4 22 2 5.14 2.99
 -4 22 1 58.37 9.43
 -4 22 1 10.41 6.24
 -4 22 0 -0.12 1
 -4 22 0 191.05 16.89
 -4 22 -1 37.2 7.74
 -4 22 -2 126.02 14.03
 -4 22 -3 4.51 2.64
 -4 22 -4 0.49 0.71
 -4 22 -5 60.68 10.06
 -4 22 -6 -2.02 1.61
 -4 22 -7 10.95 4.49
 -4 22 -8 5.48 3.5
 -4 22 -9 12.65 4.03
 -4 22 -10 16.74 6.14
 4 -22 10 7.17 2.52
 4 -22 11 19.17 5.01
 -4 22 -11 15.64 5.42
 -4 22 -12 28.02 7.78
 4 -22 12 19.51 5.82
 -4 22 -13 49.91 10.48
 4 -22 13 34.28 7.11
 4 -22 14 12.93 4.74
 -4 22 -14 22.46 6.87
 4 -22 15 -3.23 3.27
 -4 21 16 -1.43 2.81
 -4 21 15 4.6 2.92
 -4 21 14 43.42 9.04
 -4 21 13 4.7 3.69
 -4 21 12 7.52 4.81
 -4 21 11 15.62 5.51
 -4 21 10 37.38 8.48
 -4 21 9 3.41 1.75
 -4 21 8 -0.08 1.5
 -4 21 7 26.67 7.17
 -4 21 6 43.19 8.81
 -4 21 5 24.06 6.45
 -4 21 4 8.43 4.64
 -4 21 4 13.89 4.4
 -4 21 3 6.61 3.74
 -4 21 3 6.79 3.38
 -4 21 2 14.49 6.49
 -4 21 2 22.63 5.75
 -4 21 1 6.92 5.23
 -4 21 1 51.39 8.38
 -4 21 0 2.4 3.6
 -4 21 0 1.58 2.33
 -4 21 -1 98.65 12.01
 -4 21 -2 119.13 13.54
 -4 21 -3 8.38 3.9
 -4 21 -4 2.92 0.94
 -4 21 -5 2.13 2.53
 -4 21 -6 2.75 1.9
 -4 21 -7 5.74 3.68
 -4 21 -8 6.7 3.87
 -4 21 -9 -4.25 2.78
 -4 21 -10 -0.54 2.29
 4 -21 10 -0.26 1.02
 -4 21 -11 35.39 7.76
 4 -21 11 34.45 6.75
 -4 21 -12 18.68 6.41
 4 -21 12 11.41 4.04
 -4 21 -13 33.52 7.94
 4 -21 13 36.84 7.57
 4 -21 14 5.92 3.53
 -4 21 -14 2.1 2.58
 4 -21 15 7.4 2.7
 -4 21 -15 8.15 4.39
 4 -21 16 43.17 8.22
 -4 20 17 1.85 2.5
 -4 20 16 15.05 5.44
 -4 20 15 5.07 2.02
 -4 20 14 -0.08 0.7
 -4 20 13 6.4 3.08
 -4 20 12 10.65 4.52
 -4 20 11 3.63 2.98
 -4 20 10 17.57 6.27
 -4 20 9 29.26 7.39
 -4 20 8 2.15 1.3
 -4 20 7 45.05 8.58
 -4 20 6 3.87 2.63
 -4 20 5 10.45 3.59
 -4 20 5 9.71 4.59
 -4 20 4 41.8 9.71
 -4 20 4 41.85 7.14
 -4 20 3 25.54 7.57
 -4 20 3 29.07 5.96
 -4 20 2 7.81 3.4
 -4 20 2 0.92 1.17
 -4 20 1 16.79 4.65
 -4 20 0 14.92 4.67
 -4 20 -1 7.58 3.33
 -4 20 -2 13.61 4.58
 -4 20 -3 17.54 5.26
 -4 20 -4 3.66 2.63
 -4 20 -5 5.41 3.36
 -4 20 -6 -0.38 2.11
 -4 20 -7 8.53 4.35
 -4 20 -8 10.97 4.06
 -4 20 -9 4.96 3.01
 -4 20 -10 0.63 0.96
 -4 20 -11 0.54 1.2
 4 -20 11 2.29 1.92
 4 -20 12 1.65 2.24
 -4 20 -12 1.3 1.28
 -4 20 -13 23.18 6.48
 4 -20 13 21.94 5.22
 4 -20 14 8.37 3.94
 -4 20 -14 3.66 1.4
 -4 20 -15 7.7 4.62
 4 -20 15 6.98 3.5
 4 -20 16 8.82 4.08
 -4 20 -16 9.95 4.36
 -4 20 -17 4.64 1.87
 4 -20 17 7.16 2.85
 -4 19 18 27.29 6.97
 -4 19 17 8.47 4.35
 -4 19 16 41.04 8.58
 -4 19 15 23.48 6.39
 -4 19 14 7.34 4.64
 -4 19 13 8.8 4.27
 -4 19 12 38.69 7.66
 -4 19 11 88.98 12.42
 -4 19 10 37.69 7.75
 -4 19 9 61.85 10.16
 -4 19 8 2.45 0.31
 -4 19 7 4.47 2.68
 -4 19 6 64.86 10.35
 -4 19 5 9.74 4.05
 -4 19 5 3.77 2.03
 -4 19 4 -0.92 1.65
 -4 19 4 1.17 2.54
 -4 19 3 -0.54 0.47
 -4 19 3 0.62 0.18
 -4 19 2 21.83 4.94
 -4 19 2 6.43 3.2
 -4 19 1 3.42 2.94
 -4 19 1 0.84 3.1
 -4 19 0 3.22 2.51
 -4 19 -1 6.1 2.93
 -4 19 -2 8.26 3.73
 -4 19 -3 13.98 4.75
 -4 19 -4 14.15 4.04
 -4 19 -5 6.3 3.23
 -4 19 -6 6.04 3.13
 -4 19 -7 29.8 6.85
 -4 19 -8 23.05 6.28
 -4 19 -9 11.17 3.82
 -4 19 -10 26.96 6.66
 -4 19 -11 127.01 14.36
 4 -19 11 115.14 12.12
 4 -19 12 0.26 1.91
 -4 19 -12 3.13 3.14
 -4 19 -13 17.33 4.96
 4 -19 13 13.66 4.46
 4 -19 14 19.96 5.47
 -4 19 -14 22.48 6.49
 4 -19 15 3.14 0.99
 -4 19 -15 11.27 4.84
 4 -19 16 20.84 5.79
 -4 19 -16 28.4 7.35
 4 -19 17 14.38 5.18
 -4 19 -17 5.53 2.39
 -4 19 -18 -1.13 1.8
 4 -19 18 -1.66 3.05
 -4 19 -19 9.73 4.01
 -4 18 19 14.85 5.67
 -4 18 18 1.48 2.28
 -4 18 17 7.02 3.07
 -4 18 16 105.06 13.75
 -4 18 15 10.1 4.56
 -4 18 14 148.12 15.92
 -4 18 13 46.78 9.02
 -4 18 12 4.79 3.01
 -4 18 11 7.36 3.36
 -4 18 10 26.86 6.57
 -4 18 9 6.52 3.32
 -4 18 8 11.58 4.31
 -4 18 7 2.15 2.79
 -4 18 6 59.31 9.58
 -4 18 6 46.11 6.5
 -4 18 5 6.88 3.62
 -4 18 5 5.59 2.35
 -4 18 4 110.68 10.74
 -4 18 4 124.34 14.54
 -4 18 3 45.25 9.12
 -4 18 3 47.41 7.16
 -4 18 2 0.63 0.54
 -4 18 2 9.1 3.21
 -4 18 1 4.02 4.06
 -4 18 1 21.46 5.15
 -4 18 0 47.66 7.44
 -4 18 -1 21.11 5.35
 -4 18 -2 41.28 7.26
 -4 18 -3 32.73 6.54
 -4 18 -4 3.11 2.25
 -4 18 -5 43.53 7.55
 -4 18 -6 3.89 2.25
 -4 18 -7 6.64 3.13
 -4 18 -8 7.5 3.17
 -4 18 -9 13.09 4.23
 -4 18 -10 154.75 15.34
 -4 18 -11 43.54 8.37
 4 -18 11 52.79 7.91
 -4 18 -12 92.39 12.11
 4 -18 12 98.23 11.16
 -4 18 -13 16.4 5.31
 4 -18 13 16.07 4.79
 -4 18 -14 20.65 6.25
 4 -18 14 8.53 3.51
 -4 18 -15 5.45 2.4
 4 -18 15 7.92 3.49
 4 -18 16 54.89 8.97
 -4 18 -16 66.77 10.84
 -4 18 -17 3.59 3.18
 4 -18 17 2.78 2.88
 4 -18 18 13.34 4.56
 -4 18 -18 24.87 6.88
 4 -18 19 1.26 1.74
 -4 18 -19 3 2.46
 -4 17 20 -2.12 2.35
 -4 17 19 7.42 3.34
 -4 17 18 3.16 3.01
 -4 17 17 3.77 2.55
 -4 17 16 20.74 6.02
 -4 17 15 -1.28 1.67
 -4 17 14 31.18 6.95
 -4 17 13 81.7 11.4
 -4 17 12 34.04 7.17
 -4 17 11 55.07 9.08
 -4 17 10 369.24 23.46
 -4 17 9 10.17 3.32
 -4 17 8 47.75 8.54
 -4 17 7 47.66 8.35
 -4 17 6 64.96 9.65
 -4 17 6 40.74 5.99
 -4 17 5 561.28 29.8
 -4 17 5 531.33 22.33
 -4 17 4 67.34 10.55
 -4 17 4 62.8 7.81
 -4 17 3 66.64 8.1
 -4 17 3 83.15 12.45
 -4 17 2 80 9.15
 -4 17 2 5.23 3.49
 -4 17 1 190.53 14.27
 -4 17 0 5.83 2.64
 -4 17 -1 590.05 25.59
 -4 17 -2 101.44 10.9
 -4 17 -3 12.54 3.58
 -4 17 -4 28.15 5.98
 -4 17 -5 34.28 7.07
 -4 17 -6 44.3 7.44
 -4 17 -7 20.2 5.07
 -4 17 -8 1.83 1.42
 -4 17 -9 8.95 3.46
 -4 17 -10 43.73 7.82
 -4 17 -11 166.75 15.48
 4 -17 11 152.32 13.31
 4 -17 12 31.81 5.94
 -4 17 -12 34.12 6.83
 -4 17 -13 54.53 8.91
 4 -17 13 45.24 7.25
 -4 17 -14 80.34 11.11
 4 -17 14 64.25 9.28
 4 -17 15 8.72 2.4
 -4 17 -15 13.57 4.85
 -4 17 -16 4.61 2.88
 4 -17 16 1.32 2.01
 -4 17 -17 22.62 6.08
 4 -17 17 24.76 5.87
 4 -17 18 7.03 3.32
 -4 17 -18 2.24 1.45
 -4 17 -19 0.76 1.94
 4 -17 19 4.74 3.13
 4 -17 20 4.88 2.86
 -4 16 21 76.48 11.77
 -4 16 20 38.7 8.14
 4 -16 -20 43.18 8.7
 -4 16 19 11.57 4.84
 -4 16 18 143.27 15.56
 -4 16 17 15.27 4.72
 -4 16 16 260.33 20.71
 -4 16 15 1.7 2.35
 -4 16 14 3.4 2.82
 -4 16 13 21.5 6.48
 -4 16 12 230.2 18.64
 -4 16 11 27.87 6.37
 -4 16 10 555.89 28.26
 -4 16 9 29.56 6.95
 -4 16 8 10.59 3.98
 -4 16 7 211.95 17.04
 -4 16 6 0.86 1.01
 -4 16 6 4.72 2.26
 -4 16 5 32.72 6.82
 -4 16 5 24.51 4.39
 -4 16 4 14.33 3.57
 -4 16 4 19.3 5.32
 -4 16 3 24.31 7.03
 -4 16 3 28.86 5.19
 -4 16 2 10.93 3.19
 -4 16 1 154.72 12.33
 -4 16 0 45.3 6.76
 -4 16 -1 44.26 6.87
 -4 16 -2 8.22 2.89
 -4 16 -3 48.12 7.33
 -4 16 -4 6.88 3.05
 -4 16 -5 11.5 3.83
 -4 16 -6 91.69 10.61
 -4 16 -7 8.32 2.84
 -4 16 -8 26.57 5.85
 -4 16 -9 34.27 7.06
 4 -16 9 18.27 4.01
 -4 16 -10 174.18 15.17
 -4 16 -11 19.47 4.85
 4 -16 11 9.95 3.25
 -4 16 -12 651.36 30.36
 4 -16 12 595.85 26.29
 -4 16 -13 58.36 8.9
 4 -16 13 60 8.14
 4 -16 14 25.27 4.86
 -4 16 -14 30.54 6.71
 -4 16 -15 1.83 1.26
 4 -16 15 6.55 3.35
 4 -16 16 96.27 11.25
 -4 16 -16 103.9 12.63
 4 -16 17 12.9 4.12
 -4 16 -17 9.29 4.04
 4 -16 18 141 14.75
 -4 16 -18 134.02 14.55
 -4 16 -19 7.04 2.85
 4 -16 19 10.95 4.63
 4 -16 20 10.73 4.23
 4 -16 21 -3.6 3.19
 -4 15 22 13.9 4.84
 4 -15 -21 3.7 3.47
 -4 15 21 4 2.55
 -4 15 20 5.87 3.88
 4 -15 -20 10.28 4.9
 -4 15 19 31.08 7.26
 -4 15 18 56.46 9.69
 -4 15 17 4.27 1.86
 -4 15 16 3.91 2.7
 -4 15 15 17.88 4.94
 -4 15 14 105.29 12.8
 -4 15 13 142.8 14.43
 -4 15 12 36.51 7.15
 -4 15 11 268.02 19.09
 -4 15 10 82.6 10.51
 -4 15 9 156.37 14.74
 -4 15 8 57.75 8.64
 -4 15 7 157.87 10.81
 -4 15 7 176.88 15.01
 -4 15 6 5.48 2.97
 -4 15 6 12.6 3.17
 -4 15 5 469.18 24.95
 -4 15 5 390.6 17.66
 -4 15 4 32.07 5.2
 -4 15 4 53.96 8.59
 -4 15 3 318.09 16.46
 -4 15 3 336.52 23.83
 -4 15 2 66.45 7.75
 -4 15 1 98.68 9.47
 -4 15 0 27.1 5.16
 -4 15 -1 592.21 24.17
 -4 15 -2 70.42 8.4
 -4 15 -3 5.19 2.31
 -4 15 -4 49.67 7.19
 -4 15 -5 159.21 13.21
 -4 15 -6 22.21 4.87
 -4 15 -7 221.48 16.15
 -4 15 -8 6 2.51
 -4 15 -9 16.98 4.49
 4 -15 9 14.1 3.19
 -4 15 -10 89.23 10.5
 4 -15 11 12.49 3.49
 -4 15 -11 15.15 4.38
 -4 15 -12 36.43 7.17
 4 -15 12 25.69 5.02
 -4 15 -13 39.53 7.19
 4 -15 13 37.11 6.41
 -4 15 -14 8.7 2.52
 4 -15 14 5.55 2.82
 -4 15 -15 72.65 10.1
 4 -15 15 72.75 9.68
 -4 15 -16 41.01 7.84
 4 -15 16 33.94 6.95
 -4 15 -17 12.14 4.04
 4 -15 17 7 2.59
 -4 15 -18 8.84 4.02
 4 -15 18 9.82 4.11
 4 -15 19 4.68 2.38
 -4 15 -19 -0.2 1.17
 4 -15 20 0.79 0.59
 4 -15 21 5 2.77
 -4 14 22 53.88 9.55
 -4 14 22 42.73 8.89
 -4 14 21 10.29 3.77
 4 -14 -21 6.59 3.03
 -4 14 20 5.68 2.58
 4 -14 -20 4.64 3.33
 -4 14 20 1.4 1.5
 -4 14 19 16.76 5.07
 -4 14 19 19.8 5.67
 -4 14 18 98.74 12.51
 -4 14 17 12.45 4.33
 -4 14 16 1.23 1.08
 -4 14 15 106.53 12.38
 -4 14 14 36.41 7.19
 -4 14 13 35.27 7.08
 -4 14 12 195.63 16.47
 -4 14 11 70.83 9.6
 -4 14 10 63.93 9.33
 -4 14 9 4.15 2.38
 -4 14 8 2.69 2.15
 -4 14 7 45.26 7.6
 -4 14 7 48.54 5.75
 -4 14 6 145.1 13.47
 -4 14 6 142.23 10.07
 -4 14 5 25.91 5.56
 4 -14 -5 15.76 2.94
 -4 14 5 16.3 3.43
 4 -14 -4 98.2 7.23
 -4 14 4 103.33 8.92
 -4 14 4 117.3 12.44
 -4 14 3 18.76 5.54
 4 -14 -3 28.54 3.93
 -4 14 3 25.72 4.54
 4 -14 -2 40.34 4.55
 -4 14 2 45.53 6.1
 -4 14 1 50.69 6.43
 -4 14 0 470.53 20.23
 4 -14 1 -0.75 1.18
 -4 14 -1 -0.06 1.92
 4 -14 2 190.34 9.91
 -4 14 -2 210.63 13.97
 -4 14 -3 28.72 5.39
 4 -14 3 30.82 3.94
 -4 14 -4 35.51 6.02
 4 -14 4 35.17 4.25
 -4 14 -5 50.98 7.29
 4 -14 5 36.51 4.97
 -4 14 -6 258.97 16.5
 4 -14 6 263.38 12.36
 -4 14 -7 11.78 3.22
 4 -14 7 13.18 3.04
 -4 14 -8 119.03 11.65
 4 -14 8 106.11 8.54
 4 -14 9 65.13 6.79
 4 -14 9 73.71 7.39
 -4 14 -9 72.25 9
 4 -14 10 3.87 1.74
 -4 14 -10 4.61 2.62
 4 -14 10 5.67 2.02
 -4 14 -11 17.38 4.82
 4 -14 11 15.31 3.55
 4 -14 11 15.52 3.67
 -4 14 -12 468.11 24.15
 4 -14 12 478.66 20.12
 4 -14 12 496.85 22.74
 4 -14 13 59.78 8.08
 -4 14 -13 69.79 9.39
 4 -14 13 59.23 7.43
 -4 14 -14 187.02 15.62
 4 -14 14 178.9 13.09
 4 -14 14 176.56 14.09
 4 -14 15 65.78 7.89
 -4 14 -15 68.5 9.57
 4 -14 15 69.32 9.04
 4 -14 16 19.94 4.4
 4 -14 16 24.03 5.61
 -4 14 -16 23.23 5.85
 -4 14 -17 80.59 10.49
 4 -14 17 83.07 9.68
 4 -14 17 80.5 10.16
 4 -14 18 55.2 7.99
 4 -14 18 59.67 9.13
 -4 14 -18 58.28 9.19
 4 -14 19 -0.83 1.11
 4 -14 19 -0.34 1.68
 -4 14 -19 -3.31 2.84
 4 -14 20 37.85 6.86
 4 -14 20 42.97 7.98
 4 -14 21 17.73 5.12
 4 -14 22 13.83 4.69
 -4 13 23 4.11 3.61
 -4 13 22 34.97 7.6
 -4 13 22 24.97 6.84
 4 -13 -22 25.88 7.1
 -4 13 21 18.46 5.57
 4 -13 -21 18.26 5.73
 -4 13 21 17.05 5.45
 -4 13 20 3.54 3.62
 4 -13 -20 4.99 2.85
 -4 13 20 0.45 0.26
 -4 13 19 10.01 3.87
 -4 13 19 14.81 4.72
 -4 13 18 40.61 7.84
 -4 13 18 23.82 6.15
 -4 13 17 46.74 7.91
 -4 13 17 10.64 5.08
 -4 13 16 73.6 9.92
 -4 13 16 95.7 11.52
 -4 13 15 101.46 11.79
 -4 13 14 49.63 8.17
 -4 13 13 0.04 0.33
 -4 13 12 72.74 9.67
 -4 13 11 49.73 8.01
 -4 13 10 25.57 5.48
 -4 13 9 4.99 2.17
 -4 13 8 5.85 2.8
 -4 13 7 2.81 1.16
 -4 13 7 3.18 2.69
 -4 13 6 77.8 9.29
 -4 13 6 48.55 5.7
 -4 13 5 2.12 1.24
 -4 13 5 2.11 1.76
 4 -13 -4 16.29 3.05
 -4 13 4 12.64 4.43
 -4 13 4 13.03 3.22
 4 -13 -3 30.92 3.76
 -4 13 3 33.98 5
 -4 13 3 35.32 7.16
 4 -13 -2 30.26 3.62
 -4 13 2 29.24 4.69
 4 -13 -1 4.29 1.37
 -4 13 1 5.82 1.93
 -4 13 0 0.49 1.37
 4 -13 0 0.96 0.2
 -4 13 -1 98.18 9.14
 4 -13 1 97.5 6.51
 -4 13 -2 8.5 2.93
 4 -13 2 14.79 2.55
 -4 13 -3 42.17 6.17
 4 -13 3 42.4 4.46
 -4 13 -4 58.63 7.42
 4 -13 4 67.74 5.81
 -4 13 -5 3.22 1.89
 4 -13 5 3.68 1.41
 -4 13 -6 12.48 3.71
 4 -13 6 14.97 2.64
 -4 13 -7 124.34 11.26
 4 -13 7 127.14 8.53
 4 -13 8 48.98 5.57
 -4 13 -8 53.74 7.55
 4 -13 8 55.08 6.24
 4 -13 9 -0.88 1.25
 -4 13 -9 0.81 1.46
 4 -13 9 0.63 0.77
 4 -13 10 7.32 2.64
 -4 13 -10 8.96 2.82
 4 -13 10 7.2 2.11
 4 -13 11 137.85 9.83
 -4 13 -11 145.2 12.76
 4 -13 11 142.52 10.36
 4 -13 11 144.24 11.79
 4 -13 12 20.5 3.93
 4 -13 12 24.3 4.72
 -4 13 -12 14.39 3.9
 -4 13 -13 214.16 15.88
 4 -13 13 202.94 14.45
 4 -13 13 196.46 13
 4 -13 14 102.73 9.71
 -4 13 -14 115.79 11.82
 4 -13 14 108.01 10.9
 4 -13 15 4.37 2.2
 4 -13 15 2.16 0.34
 -4 13 -15 1.79 1.63
 4 -13 16 60.24 8
 4 -13 16 78.49 10.01
 -4 13 -16 93.04 10.94
 -4 13 -17 163.35 14.56
 4 -13 17 167.53 13.69
 4 -13 17 159.43 14.22
 4 -13 18 3.83 1.7
 -4 13 -18 6.24 2.86
 4 -13 18 6.17 2.93
 -4 13 -19 36.95 7.02
 4 -13 19 26.1 5.97
 4 -13 19 39.98 7.69
 4 -13 20 4.76 2.41
 4 -13 20 14.15 4.39
 4 -13 21 5.79 3.28
 4 -13 21 3.37 2.48
 4 -13 22 14.63 4.76
 4 -13 23 9.81 4.15
 -4 12 23 27.7 6.87
 -4 12 23 39.95 8.39
 4 -12 -23 34.38 7.75
 4 -12 -22 7.56 4.24
 -4 12 22 2.86 2.82
 4 -12 -21 50.32 9.18
 -4 12 21 55.54 9.46
 -4 12 21 76.8 11.17
 -4 12 20 35.81 7.82
 -4 12 20 24.65 5.91
 4 -12 -20 22.19 5.83
 -4 12 19 2.79 3.69
 -4 12 19 23.11 6.67
 -4 12 18 4.6 2.35
 -4 12 18 7.68 2.83
 -4 12 17 32.86 6.49
 -4 12 17 34.31 6.95
 -4 12 16 308.32 19.96
 -4 12 16 342.92 21.63
 -4 12 15 5 2.53
 -4 12 15 20.38 5.37
 -4 12 14 315.23 20.04
 -4 12 14 278.96 18.04
 -4 12 13 13.09 4.51
 -4 12 13 32.88 5.74
 -4 12 12 22.65 5.24
 -4 12 11 10.69 3.93
 -4 12 10 69.57 8.81
 -4 12 9 2.26 0.42
 -4 12 8 3.99 1.61
 -4 12 8 8.55 2.98
 -4 12 7 3.42 2.05
 -4 12 7 3.11 1.4
 -4 12 6 8.46 3.07
 -4 12 6 9.66 2.51
 -4 12 5 27.71 5.17
 -4 12 5 19.49 3.53
 -4 12 4 45.92 7.24
 -4 12 4 52.97 5.86
 -4 12 3 117.05 12.04
 -4 12 3 100.15 8.22
 4 -12 -3 98.1 6.54
 4 -12 -2 280.52 10.73
 -4 12 2 288.35 14.24
 4 -12 -1 0.36 0.42
 -4 12 1 -0.29 0.1
 -4 12 0 439.99 18.27
 4 -12 0 426.91 12.86
 4 -12 1 2.32 1.12
 -4 12 -1 -0.62 1
 -4 12 -2 731.59 24.22
 4 -12 2 717.09 17.1
 -4 12 -3 63.99 7.28
 4 -12 3 61.17 5.08
 -4 12 -4 9.25 2.89
 4 -12 4 9.73 2.09
 -4 12 -5 15.44 3.77
 4 -12 5 15.36 2.67
 -4 12 -6 6.9 2.2
 4 -12 6 10.37 2.14
 4 -12 7 4.28 1.63
 -4 12 -7 6.66 2.67
 4 -12 8 12.71 2.63
 4 -12 8 9.7 2.39
 -4 12 -8 8.9 3.04
 -4 12 -9 9.15 3.28
 4 -12 9 7.74 2.13
 4 -12 9 9.96 2.51
 4 -12 10 49.25 5.85
 -4 12 -10 47.29 6.95
 4 -12 10 50.15 5.7
 4 -12 11 20.35 3.85
 4 -12 11 19.1 3.4
 -4 12 -11 31.17 5.74
 4 -12 11 20.12 4.31
 4 -12 12 78.36 7.74
 -4 12 -12 86.51 9.62
 4 -12 12 92.89 9.54
 -4 12 -13 39.98 6.6
 4 -12 13 40.97 5.82
 4 -12 13 36.5 6.07
 -4 12 -14 28.44 5.72
 4 -12 14 25.23 5.29
 4 -12 14 23.04 4.39
 -4 12 -15 73.04 9.33
 4 -12 15 77.14 8.5
 4 -12 15 76.11 9.25
 4 -12 16 217.55 16
 4 -12 16 209.16 14.47
 -4 12 -16 200.85 15.6
 4 -12 17 11.47 3.61
 -4 12 -17 12.72 3.72
 4 -12 17 12.85 4.4
 -4 12 -18 78.97 9.85
 4 -12 18 88.83 10.2
 4 -12 18 91.36 10.8
 4 -12 19 47.05 7.43
 4 -12 19 50.02 8.19
 4 -12 20 49.51 8.11
 4 -12 20 57.43 9.19
 4 -12 21 33.38 6.94
 4 -12 21 26.52 6.36
 4 -12 22 3.55 2.37
 4 -12 23 -3.9 2.85
 -4 11 24 1.4 1.31
 -4 11 23 -0.7 1.81
 -4 11 23 1.89 2.75
 4 -11 -23 -1.02 1.94
 -4 11 22 32.95 7.17
 4 -11 -22 27.32 7
 -4 11 22 31.93 7.23
 -4 11 21 11.34 4.12
 4 -11 -21 4.65 2.66
 -4 11 21 4.03 2.48
 -4 11 20 16.68 5.26
 -4 11 20 10.73 4.15
 4 -11 -20 9.69 3.58
 -4 11 19 100.19 12.05
 -4 11 19 102.4 12.48
 -4 11 18 21.09 5.21
 -4 11 18 22.5 5.67
 -4 11 17 27.21 6.17
 -4 11 17 5.08 3.38
 -4 11 16 15.7 4.57
 -4 11 16 18.58 4.78
 -4 11 15 163.42 13.82
 -4 11 15 92.87 10.93
 -4 11 14 83.39 9.69
 -4 11 14 71.82 9.42
 -4 11 13 65.83 8.77
 -4 11 13 52.16 7.36
 -4 11 12 3.97 2.26
 -4 11 12 3.52 1.73
 -4 11 11 7.75 3.22
 -4 11 11 3.9 2.26
 -4 11 10 153.6 12.74
 -4 11 9 8.89 3.14
 -4 11 8 62.26 8.01
 -4 11 8 46.8 4.79
 -4 11 7 64.9 7.94
 -4 11 7 51.82 5.23
 -4 11 6 94.64 7.18
 -4 11 6 88.13 9.42
 -4 11 5 1502.01 29.43
 -4 11 5 1715.14 40.69
 -4 11 4 86.94 9.23
 -4 11 4 54.21 5.66
 4 -11 -3 192.65 8.57
 -4 11 3 192.66 10.89
 4 -11 -2 86.13 5.91
 -4 11 2 93.91 7.85
 4 -11 -1 598.76 14.5
 -4 11 1 611.51 20.1
 -4 11 0 13.61 2.98
 4 -11 0 10.87 2.01
 4 -11 1 1488.29 22.65
 -4 11 -1 1487.99 32.58
 -4 11 -2 12.05 3.09
 4 -11 2 9.39 1.7
 4 -11 3 188.48 8.4
 -4 11 -3 185.87 11.93
 -4 11 -4 78.47 8.02
 4 -11 4 73.25 5.47
 -4 11 -5 359.48 17.19
 4 -11 5 357.02 12.42
 -4 11 -6 70.15 7.73
 4 -11 6 74.7 5.79
 -4 11 -7 301.57 16.45
 4 -11 7 309.71 12.39
 4 -11 8 2.77 1.12
 4 -11 8 4.09 1.52
 -4 11 -9 72.17 8.2
 4 -11 9 64.06 6.29
 4 -11 9 68.96 6.33
 4 -11 10 21.49 3.68
 4 -11 10 20.64 3.52
 -4 11 -10 16.93 4.17
 -4 11 -11 26.9 5.41
 4 -11 11 22.29 3.64
 4 -11 11 23.32 4.32
 4 -11 11 27.01 4.3
 4 -11 12 55.74 6.34
 4 -11 12 53.22 5.61
 4 -11 12 47.36 6.41
 -4 11 -12 48.68 6.98
 -4 11 -13 10.22 3.08
 4 -11 13 13.46 2.97
 4 -11 13 15.27 3.55
 4 -11 14 25.56 4.67
 -4 11 -14 34.24 5.95
 4 -11 14 26.61 5.46
 4 -11 15 41.56 6.1
 -4 11 -15 35.47 6.27
 4 -11 15 37.88 6.27
 -4 11 -16 87.08 9.8
 4 -11 16 95.62 10.33
 4 -11 16 89.27 9.45
 4 -11 17 132.14 11.73
 -4 11 -17 141.78 12.78
 4 -11 17 134.89 12.69
 -4 11 -18 85.98 10.16
 4 -11 18 73.89 9.31
 4 -11 18 82.96 10.06
 4 -11 19 2.45 1.98
 4 -11 19 4.66 2.32
 4 -11 20 30 6.21
 4 -11 20 27.24 6.01
 4 -11 21 6.81 2.53
 4 -11 22 46.46 8.47
 4 -11 23 5.39 3.28
 4 -11 24 79.78 11.71
 -4 10 24 15.5 4.93
 4 -10 -24 13.04 4.31
 -4 10 24 17.14 5.38
 -4 10 23 18.34 5.73
 -4 10 23 21.65 6.27
 4 -10 -23 13.11 5.45
 -4 10 22 17.45 5.31
 -4 10 22 6.31 3.21
 4 -10 -22 13.3 4.9
 -4 10 21 29.41 6.88
 -4 10 21 29.36 7.3
 4 -10 -21 25.82 6.78
 -4 10 20 33.01 6.99
 4 -10 -20 36.06 7.14
 -4 10 20 43.79 7.84
 -4 10 19 26.49 6.41
 -4 10 19 14.85 5.14
 -4 10 18 38.62 7.32
 -4 10 18 30.51 6.5
 -4 10 17 203.53 16.27
 -4 10 17 74.48 10.69
 -4 10 16 521.56 26.15
 -4 10 16 515.59 25.13
 -4 10 15 25.1 5.96
 -4 10 15 49.94 7.99
 -4 10 14 73.03 8.87
 -4 10 14 63.82 8.43
 -4 10 13 5.9 2.92
 -4 10 13 10.97 3.85
 -4 10 12 46.9 7.36
[truncated: 920,266 more chars]
